# Supplementary material for: Metabolic Phenotypes as Potential Biomarkers for Linking Gut Microbiome With Inflammatory Bowel Diseases
Source: Front Mol Biosci. 2021 Jan 18;7:603740. doi: 10.3389/fmolb.2020.603740 (PMC7848230; doi:10.3389/fmolb.2020.603740)
Supplement: Supplementary file 1 [file Table_1.XLSX]

## Sheet: Vitamin_production
Table S1. (A) Community Phenotype Indices (CPIs) for biosynthesis of vitamins in samples from 3 analyzed IBD datasets.
Dataset	sample-id	B1	B2	B3	B5	B6	B7	B9	B12	Q	Lipoate	K
CHN	ERR2061183	0.751849	0.87284	0.712348	0.782954	0.912397	0.778465	0.938584	0.255564	0.700046	0.78314	0.281687
CHN	ERR2061190	0.9233	0.930133	0.961065	0.924704	0.945246	0.910901	0.930948	0.710582	0.927471	0.886802	0.881861
CHN	ERR2061200	0.536709	0.555651	0.500552	0.500651	0.643951	0.43551	0.820201	0.438851	0.556405	0.465039	0.439874
CHN	ERR2061203	0.396182	0.475627	0.443977	0.313015	0.465457	0.207903	0.653576	0.55965	0.339483	0.173421	0.220016
CHN	ERR2061211	0.189233	0.384968	0.326931	0.147304	0.246476	0.215748	0.412158	0.62531	0.1991	0.153656	0.163083
CHN	ERR2061214	0.874286	0.889731	0.923893	0.878841	0.940768	0.866031	0.931	0.126856	0.328827	0.856871	0.291686
CHN	ERR2061218	0.717448	0.741739	0.719091	0.652382	0.691592	0.650198	0.718874	0.531595	0.622007	0.590731	0.578585
CHN	ERR2061253	0.559842	0.69576	0.652795	0.650226	0.573304	0.491221	0.678892	0.479692	0.498178	0.531337	0.436204
CHN	ERR2061258	0.605592	0.703914	0.641356	0.480516	0.643753	0.513593	0.658926	0.622748	0.546825	0.489937	0.448379
CHN	ERR2061261	0.546657	0.63038	0.527783	0.315086	0.395123	0.428508	0.540581	0.75237	0.459304	0.132697	0.3958
CHN	ERR2061264	0.644908	0.690538	0.815125	0.611311	0.754058	0.622664	0.793329	0.593808	0.729831	0.574342	0.256529
CHN	ERR2061269	0.840148	0.9034	0.867143	0.775758	0.830063	0.76796	0.793991	0.380096	0.806393	0.728339	0.671462
CHN	ERR2061281	0.789351	0.842938	0.949874	0.852243	0.948468	0.770999	0.812695	0.623808	0.816402	0.781658	0.738888
CHN	ERR2061296	0.581411	0.64351	0.70726	0.487724	0.663416	0.430468	0.702199	0.524271	0.519599	0.420975	0.311399
CHN	ERR2061298	0.500213	0.635599	0.555312	0.371323	0.54326	0.361592	0.56563	0.640032	0.45249	0.359246	0.305223
CHN	ERR2061299	0.936047	0.942471	0.864415	0.421224	0.932972	0.921679	0.920068	0.777613	0.43394	0.404154	0.388269
CHN	ERR2061300	0.78767	0.854693	0.816113	0.789569	0.801861	0.749747	0.839859	0.355748	0.749054	0.739459	0.609986
CHN	ERR2061302	0.755901	0.789746	0.707477	0.648689	0.765586	0.723127	0.85051	0.490359	0.704302	0.646678	0.65877
CHN	ERR2061303	0.605789	0.717942	0.627924	0.502719	0.554792	0.309526	0.479589	0.668872	0.377863	0.267836	0.24578
CHN	ERR2061304	0.591552	0.739518	0.813251	0.685202	0.603214	0.563596	0.751923	0.679225	0.594153	0.496803	0.436443
CHN	ERR2061305	0.415196	0.848178	0.437497	0.460866	0.427268	0.413009	0.573277	0.107822	0.412165	0.384501	0.740166
CHN	ERR2061306	0.729706	0.798848	0.790748	0.65316	0.78018	0.668054	0.731521	0.631296	0.641631	0.575161	0.55904
CHN	ERR2061307	0.908521	0.865684	0.871879	0.793756	0.832605	0.765174	0.898494	0.317257	0.775401	0.731991	0.401427
CHN	ERR2061308	0.856797	0.71024	0.94696	0.45016	0.74656	0.509527	0.801658	0.712261	0.63106	0.358189	0.281337
CHN	ERR2061309	0.396269	0.459055	0.48877	0.330061	0.535451	0.144794	0.619389	0.478066	0.22186	0.242512	0.0663509
CHN	ERR2061311	0.547405	0.835383	0.57751	0.50945	0.592879	0.636508	0.754209	0.719985	0.456591	0.432386	0.388961
CHN	ERR2061314	0.893563	0.937278	0.899235	0.731167	0.894219	0.722543	0.769159	0.73149	0.857905	0.660719	0.648656
CHN	ERR2061317	0.683754	0.670802	0.557333	0.580093	0.603078	0.6092	0.898671	0.265099	0.651397	0.520815	0.64701
CHN	ERR2061320	0.93098	0.946558	0.960076	0.92792	0.953544	0.891977	0.932133	0.652672	0.883575	0.881653	0.419282
CHN	ERR2061326	0.683776	0.831776	0.767028	0.704767	0.731332	0.602866	0.743105	0.702784	0.630366	0.642997	0.547214
CHN	ERR2061327	0.602531	0.620114	0.508134	0.387917	0.704859	0.450624	0.745116	0.498437	0.488555	0.417158	0.414496
CHN	ERR2061328	0.673838	0.722571	0.756474	0.724986	0.710916	0.653799	0.736794	0.66664	0.611227	0.62064	0.613667
CHN	ERR2061329	0.207075	0.278154	0.246842	0.394267	0.274479	0.156012	0.664778	0.177874	0.189804	0.174573	0.50567
CHN	ERR2061330	0.486269	0.733542	0.785594	0.41574	0.457009	0.278451	0.74854	0.587222	0.403976	0.357902	0.319294
CHN	ERR2061331	0.69496	0.831202	0.877182	0.770391	0.895822	0.646836	0.940218	0.135941	0.781894	0.779082	0.588658
CHN	ERR2061334	0.60031	0.650228	0.858764	0.660063	0.798958	0.558866	0.617372	0.518649	0.57758	0.541858	0.515624
CHN	ERR2061335	0.742856	0.697682	0.763783	0.661736	0.884108	0.602248	0.934069	0.242603	0.677439	0.625828	0.58127
CHN	ERR2061336	0.699017	0.820438	0.84612	0.730552	0.757584	0.643274	0.80102	0.72405	0.641447	0.659614	0.452521
CHN	ERR2061337	0.654696	0.765255	0.654591	0.512972	0.688629	0.62816	0.833601	0.472353	0.712272	0.354978	0.308017
CHN	ERR2061338	0.623448	0.774055	0.494643	0.451698	0.518875	0.68096	0.886134	0.472268	0.759893	0.442359	0.661604
CHN	ERR2061339	0.940881	0.973673	0.935159	0.930833	0.935194	0.923939	0.956736	0.500294	0.925924	0.894925	0.923467
CHN	ERR2061340	0.366247	0.819214	0.669272	0.628697	0.731485	0.430053	0.734972	0.496122	0.411498	0.645461	0.247349
CHN	ERR2061341	0.794631	0.836709	0.779445	0.659029	0.804603	0.765947	0.839238	0.696295	0.709696	0.600726	0.578869
CHN	ERR2061342	0.307821	0.421927	0.738492	0.491251	0.69395	0.373576	0.471802	0.62602	0.313708	0.382858	0.368903
CHN	ERR2061343	0.809801	0.846448	0.868267	0.746253	0.826502	0.762421	0.897114	0.66509	0.759201	0.732346	0.678681
CHN	ERR2061345	0.821496	0.903225	0.851015	0.848633	0.876785	0.67264	0.736805	0.744149	0.674926	0.592712	0.473918
CHN	ERR2061346	0.722874	0.793576	0.787198	0.703359	0.790673	0.660189	0.753683	0.536194	0.683134	0.611197	0.584908
CHN	ERR2061355	0.840834	0.898911	0.88971	0.569199	0.889056	0.834487	0.858654	0.802816	0.844521	0.552929	0.418433
CHN	ERR2061356	0.179593	0.274519	0.195451	0.415106	0.206708	0.170617	0.659693	0.155836	0.190922	0.158928	0.574266
CHN	ERR2061357	0.926718	0.961848	0.927584	0.919491	0.933086	0.917032	0.943533	0.128907	0.920468	0.893596	0.886659
CHN	ERR2061358	0.782605	0.868926	0.933006	0.839855	0.917187	0.679405	0.920284	0.560008	0.702182	0.788273	0.64905
CHN	ERR2061359	0.859687	0.978793	0.771896	0.664787	0.671482	0.791492	0.951325	0.598165	0.790629	0.631271	0.793718
CHN	ERR2061360	0.690404	0.852523	0.578446	0.479874	0.570736	0.685999	0.744715	0.831152	0.751508	0.458531	0.61781
CHN	ERR2061361	0.659074	0.86005	0.604836	0.609977	0.65283	0.663815	0.835753	0.685395	0.68506	0.471367	0.449938
CHN	ERR2061363	0.910428	0.964773	0.971692	0.857584	0.951121	0.764935	0.831428	0.55339	0.774941	0.72196	0.662746
CHN	ERR2061364	0.772819	0.807069	0.768225	0.702848	0.754242	0.707488	0.791812	0.586043	0.70109	0.581191	0.507416
CHN	ERR2061365	0.678992	0.890859	0.61322	0.585049	0.62444	0.784487	0.865539	0.437047	0.706833	0.642145	0.73635
CHN	ERR2061366	0.732833	0.808793	0.752344	0.731188	0.779511	0.723987	0.807767	0.667234	0.737553	0.645571	0.5829
CHN	ERR2061367	0.602655	0.767138	0.643367	0.145883	0.211675	0.152642	0.584432	0.828631	0.235355	0.127741	0.101947
CHN	ERR2061369	0.885727	0.964446	0.445386	0.373094	0.419011	0.722868	0.921551	0.413637	0.855072	0.316793	0.187981
CHN	ERR2061380	0.727248	0.816783	0.805545	0.721115	0.754833	0.637113	0.816947	0.300124	0.718359	0.581673	0.635803
CHN	ERR2061381	0.858266	0.900897	0.722721	0.794541	0.90791	0.795234	0.936406	0.682553	0.778543	0.600502	0.514518
CHN	ERR2061382	0.456317	0.712608	0.78338	0.682849	0.860795	0.344108	0.902074	0.292599	0.692668	0.625725	0.232742
CHN	ERR2061383	0.749365	0.849615	0.90328	0.741529	0.872898	0.719866	0.784799	0.570471	0.697968	0.665754	0.533916
CHN	ERR2061386	0.60144	0.737668	0.636718	0.566774	0.60323	0.513317	0.632749	0.611966	0.546105	0.488942	0.456163
CHN	ERR2061387	0.237189	0.375475	0.229538	0.195025	0.451351	0.230675	0.864407	0.220944	0.541357	0.161787	0.186335
CHN	ERR2061388	0.649263	0.816812	0.576087	0.497632	0.562178	0.639889	0.776424	0.680279	0.64607	0.442091	0.462008
CHN	ERR2061389	0.643347	0.88103	0.73522	0.720538	0.729297	0.586429	0.801125	0.597967	0.621404	0.624813	0.49601
CHN	ERR2061390	0.802074	0.908889	0.682331	0.679224	0.702081	0.662276	0.754695	0.786384	0.684807	0.584868	0.229124
CHN	ERR2061393	0.612748	0.734103	0.645199	0.685285	0.6501	0.595472	0.733059	0.321797	0.617372	0.602913	0.573284
CHN	ERR2061395	0.393481	0.444002	0.409408	0.554365	0.399969	0.348062	0.705854	0.337528	0.358618	0.31661	0.603768
CHN	ERR2061398	0.746558	0.94863	0.915407	0.885985	0.908821	0.740159	0.933552	0.382191	0.857598	0.851574	0.642232
CHN	ERR2061399	0.754704	0.811911	0.755441	0.655021	0.767387	0.735208	0.791348	0.706924	0.692047	0.583151	0.529512
CHN	ERR2061400	0.730406	0.796228	0.749451	0.553594	0.609115	0.405893	0.796208	0.719438	0.443052	0.405895	0.36526
CHN	ERR2061406	0.963386	0.956759	0.950542	0.493825	0.966119	0.911039	0.959836	0.872263	0.467187	0.456727	0.444285
CHN	ERR2061411	0.8952	0.94835	0.934785	0.904984	0.907729	0.852246	0.902617	0.444922	0.847923	0.834675	0.82465
CHN	ERR2061413	0.746442	0.911567	0.787125	0.758527	0.778927	0.533727	0.870846	0.383743	0.549126	0.403208	0.6538
CHN	ERR2061414	0.700921	0.907544	0.722688	0.634634	0.717787	0.613991	0.809247	0.433477	0.671934	0.431273	0.548258
CHN	ERR2061415	0.658139	0.946968	0.577055	0.564285	0.55456	0.875934	0.931057	0.445592	0.824728	0.581059	0.868205
CHN	ERR2061416	0.639127	0.726899	0.607844	0.507859	0.526764	0.709306	0.720611	0.530736	0.604398	0.418508	0.562596
CHN	ERR2061418	0.948718	0.987095	0.804986	0.909705	0.952756	0.90404	0.944835	0.758745	0.870156	0.851058	0.868821
CHN	ERR2061426	0.556889	0.77605	0.483787	0.421173	0.456479	0.360071	0.509634	0.633912	0.47016	0.330112	0.359909
CHN	ERR2061427	0.64039	0.878934	0.886981	0.651898	0.695217	0.593191	0.778165	0.766757	0.618613	0.626377	0.524618
CHN	ERR2061429	0.471713	0.540342	0.46467	0.613142	0.589785	0.430757	0.818698	0.448627	0.46482	0.488373	0.338081
CHN	ERR2061430	0.763576	0.844737	0.618456	0.595961	0.635713	0.639238	0.81677	0.43111	0.611967	0.421521	0.498138
CHN	ERR2061431	0.905636	0.936286	0.924029	0.890464	0.919857	0.836634	0.893292	0.220445	0.851023	0.816117	0.828236
CHN	ERR2061436	0.524539	0.578279	0.7276	0.6105	0.778969	0.487578	0.682963	0.444871	0.544316	0.500708	0.478759
CHN	ERR2061437	0.843584	0.908	0.894941	0.839185	0.847854	0.0801384	0.779296	0.231861	0.104587	0.0636841	0.744622
CHN	ERR2061438	0.536199	0.782599	0.713356	0.5781	0.696493	0.164116	0.64137	0.383534	0.23782	0.204098	0.393347
CHN	ERR2061439	0.619433	0.789986	0.738702	0.661738	0.719067	0.454898	0.650318	0.573734	0.55336	0.446167	0.355521
CHN	ERR2061440	0.715043	0.785908	0.737219	0.564115	0.733714	0.420614	0.551384	0.741005	0.56488	0.324924	0.239859
CHN	ERR2061442	0.666543	0.77337	0.582811	0.569596	0.645071	0.55757	0.666584	0.768934	0.579405	0.2025	0.193653
CHN	ERR2061443	0.910496	0.951348	0.840508	0.859414	0.89844	0.544219	0.873314	0.476447	0.580582	0.469427	0.637539
CHN	ERR2061444	0.575606	0.79587	0.716789	0.612043	0.620684	0.360104	0.585158	0.611188	0.458172	0.336612	0.243984
CHN	ERR2061446	0.782284	0.868404	0.738523	0.741398	0.765919	0.752708	0.807121	0.572531	0.765117	0.621764	0.476313
CHN	ERR2061447	0.789306	0.869446	0.853911	0.664491	0.816629	0.747036	0.860244	0.570188	0.770253	0.624444	0.518825
CHN	ERR2061448	0.659179	0.850424	0.813256	0.806387	0.799457	0.145509	0.873612	0.224932	0.180745	0.286521	0.578009
CHN	ERR2061449	0.756723	0.887422	0.684966	0.714105	0.701529	0.745911	0.809675	0.678351	0.711098	0.639144	0.498697
CHN	ERR2061450	0.781521	0.869085	0.84006	0.740008	0.841229	0.63655	0.724375	0.561196	0.72209	0.581365	0.576354
CHN	ERR2061451	0.731334	0.793811	0.798315	0.601533	0.801349	0.135108	0.654203	0.417639	0.514181	0.125961	0.321889
CHN	ERR2061452	0.675966	0.884933	0.710908	0.73492	0.803144	0.30083	0.745975	0.444387	0.445686	0.31613	0.426261
CHN	ERR2061453	0.824082	0.888361	0.846557	0.816994	0.856887	0.21754	0.863112	0.267264	0.229751	0.160928	0.674177
CHN	ERR2061454	0.522645	0.673974	0.640712	0.474936	0.612423	0.278523	0.623769	0.485806	0.403991	0.280371	0.238196
CHN	ERR2061455	0.781791	0.869369	0.804623	0.784495	0.844625	0.636753	0.80751	0.683771	0.679785	0.638129	0.539475
CHN	ERR2061456	0.664468	0.725117	0.749405	0.620395	0.696754	0.540777	0.684831	0.468805	0.560412	0.516292	0.47569
CHN	ERR2061457	0.891056	0.922809	0.898189	0.870576	0.898594	0.150187	0.907621	0.19859	0.160969	0.116023	0.760736
CHN	ERR2061458	0.799809	0.8841	0.566867	0.534767	0.348342	0.535863	0.89929	0.586717	0.833896	0.128405	0.116858
CHN	ERR2061460	0.70699	0.833623	0.746205	0.720954	0.74794	0.601963	0.706829	0.707756	0.622137	0.520084	0.402515
CHN	ERR2061462	0.754213	0.902204	0.799013	0.806057	0.786985	0.602585	0.848109	0.558934	0.714724	0.548805	0.390131
CHN	ERR2061463	0.749724	0.851035	0.848009	0.742143	0.789544	0.605083	0.718782	0.44203	0.580915	0.557033	0.516406
CHN	ERR2061464	0.735324	0.826115	0.802247	0.685238	0.78661	0.690767	0.800051	0.643817	0.714059	0.622517	0.604538
CHN	ERR2061465	0.811456	0.88095	0.833199	0.740456	0.831146	0.208122	0.485808	0.674429	0.19335	0.100874	0.306922
CHN	ERR2061469	0.66088	0.673614	0.691488	0.576854	0.684107	0.358689	0.728923	0.510253	0.534861	0.298652	0.316083
CHN	ERR2061470	0.695293	0.824279	0.693552	0.652246	0.722603	0.183021	0.610927	0.481959	0.250583	0.137309	0.391697
CHN	ERR2061471	0.763307	0.860102	0.794887	0.728748	0.79482	0.181806	0.801946	0.341072	0.258159	0.160232	0.595849
CHN	ERR2061472	0.701557	0.796705	0.665105	0.671631	0.718066	0.669542	0.723455	0.697197	0.645837	0.517857	0.466115
CHN	ERR2061473	0.513246	0.737642	0.685307	0.603783	0.619102	0.337019	0.523198	0.648278	0.408426	0.307874	0.201442
CHN	ERR2061474	0.633864	0.737612	0.712271	0.538148	0.618072	0.483376	0.635078	0.538985	0.551011	0.42754	0.420887
CHN	ERR2061475	0.669928	0.696918	0.780318	0.577028	0.659362	0.518079	0.688852	0.525426	0.576349	0.454302	0.461169
CHN	ERR2061476	0.777177	0.867933	0.882797	0.79414	0.830084	0.689493	0.779856	0.395431	0.676167	0.648526	0.585863
CHN	ERR2061478	0.774761	0.847976	0.815088	0.725789	0.802022	0.287224	0.660655	0.546533	0.281609	0.193639	0.428862
CHN	ERR2061479	0.841773	0.902718	0.85307	0.80081	0.862958	0.24233	0.628066	0.554226	0.236306	0.164533	0.461181
CHN	ERR2061480	0.417065	0.79242	0.46641	0.396562	0.433688	0.334558	0.611753	0.641537	0.363771	0.133416	0.299317
CHN	ERR2061481	0.607813	0.77886	0.76169	0.650849	0.631954	0.316827	0.631851	0.638403	0.585732	0.211806	0.147248
CHN	ERR2061482	0.701058	0.824432	0.83066	0.769725	0.796391	0.683584	0.833717	0.616878	0.726555	0.690155	0.386393
CHN	ERR2061484	0.744013	0.881625	0.780768	0.730802	0.761688	0.494676	0.564327	0.568686	0.526506	0.430494	0.412281
CHN	ERR2061485	0.579012	0.714623	0.659727	0.519528	0.618232	0.226341	0.34717	0.775539	0.275397	0.176623	0.123427
CHN	ERR2061486	0.83727	0.88255	0.774551	0.775664	0.779201	0.721606	0.806819	0.593664	0.717243	0.568045	0.51973
CHN	ERR2061502	0.826217	0.924508	0.866251	0.813238	0.853669	0.222492	0.75089	0.440695	0.317959	0.217371	0.59698
CHN	ERR2061514	0.701537	0.843395	0.821393	0.725991	0.783063	0.383681	0.535812	0.669089	0.445141	0.348943	0.280168
CHN	ERR2061556	0.66138	0.811345	0.746613	0.694019	0.72734	0.235584	0.73768	0.464287	0.294268	0.240026	0.513687
CHN	ERR2061566	0.609599	0.676843	0.801205	0.599083	0.671396	0.534907	0.693555	0.548806	0.586832	0.558427	0.49522
NLD	G37960	0.301846	0.386935	0.649315	0.182951	0.398697	0.0673694	0.513513	0.389038	0.208296	0.0525805	0.032696
NLD	G37961	0.582744	0.461315	0.80011	0.199315	0.53733	0.0645996	0.613426	0.519562	0.203329	0.0209739	0.037072
NLD	G37962	0.420118	0.536168	0.555844	0.263731	0.473868	0.181218	0.6844	0.482184	0.321247	0.0905044	0.0979623
NLD	G37963	0.408309	0.541006	0.627715	0.318361	0.600455	0.15677	0.672033	0.436205	0.294393	0.184788	0.12163
NLD	G37964	0.449578	0.573686	0.617829	0.270691	0.422354	0.175339	0.569894	0.59874	0.328952	0.135002	0.0594304
NLD	G37967	0.361176	0.592847	0.606006	0.28483	0.391694	0.0609399	0.629053	0.494519	0.184718	0.0653991	0.0849099
NLD	G37968	0.489722	0.614113	0.69874	0.351442	0.439835	0.145884	0.532081	0.566379	0.259546	0.158615	0.133029
NLD	G37973	0.47725	0.500855	0.584625	0.177044	0.455269	0.061555	0.618033	0.69631	0.237129	0.00775647	0.0354776
NLD	G37974	0.438141	0.536781	0.672897	0.21553	0.514996	0.121046	0.623988	0.554795	0.292675	0.0809657	0.0951872
NLD	G37975	0.474728	0.568384	0.727327	0.387458	0.529149	0.194252	0.680959	0.488424	0.37116	0.184322	0.130276
NLD	G37976	0.434506	0.531597	0.626671	0.246387	0.500931	0.0691087	0.505901	0.59054	0.185951	0.0278481	0.0362565
NLD	G37981	0.441668	0.493297	0.566921	0.301235	0.634703	0.136218	0.681462	0.514982	0.270043	0.0471351	0.157314
NLD	G37986	0.466768	0.697669	0.654252	0.476541	0.585744	0.280326	0.718366	0.481634	0.435572	0.223439	0.257158
NLD	G37988	0.371355	0.408019	0.604898	0.170617	0.507027	0.0229843	0.542796	0.563871	0.168457	0.0423959	0.0505006
NLD	G37995	0.385474	0.406324	0.533916	0.187493	0.524247	0.0496794	0.657869	0.622509	0.275514	0.0168749	0.0427661
NLD	G37996	0.323578	0.56525	0.614035	0.234248	0.416691	0.0609985	0.607345	0.502032	0.192021	0.0405437	0.08353
NLD	G37997	0.355854	0.406927	0.532778	0.204979	0.557162	0.0543967	0.599296	0.512864	0.164735	0.0514521	0.0591318
NLD	G38000	0.274363	0.400085	0.544644	0.216663	0.505908	0.030446	0.582739	0.455123	0.148943	0.0304099	0.0722353
NLD	G38001	0.421841	0.559769	0.675107	0.319982	0.485647	0.126014	0.557632	0.571681	0.289794	0.136339	0.117901
NLD	G38005	0.590589	0.702584	0.713864	0.51666	0.654782	0.111134	0.644434	0.49249	0.238334	0.107156	0.310661
NLD	G38008	0.349426	0.510525	0.605303	0.319619	0.472553	0.0500902	0.61933	0.509464	0.244286	0.0991757	0.0944575
NLD	G38009	0.414395	0.639912	0.626491	0.354638	0.466202	0.222352	0.562851	0.532476	0.380255	0.102999	0.167262
NLD	G38010	0.243589	0.377548	0.583528	0.192647	0.506469	0.119474	0.721361	0.317721	0.208955	0.0879231	0.0947264
NLD	G38013	0.415585	0.518911	0.537863	0.305446	0.656781	0.0584811	0.72136	0.440929	0.16783	0.0379699	0.195792
NLD	G38015	0.324732	0.465393	0.52171	0.201564	0.529071	0.104994	0.660324	0.526293	0.236615	0.0675074	0.0755671
NLD	G38017	0.436334	0.519937	0.594274	0.399253	0.671378	0.0633213	0.715586	0.367514	0.189891	0.0377987	0.226958
NLD	G38019	0.420827	0.593815	0.636564	0.349253	0.571811	0.0599621	0.693525	0.452907	0.185298	0.113766	0.175309
NLD	G38020	0.386125	0.567129	0.4791	0.284264	0.551415	0.184925	0.731661	0.478493	0.287702	0.122491	0.115115
NLD	G38025	0.364278	0.545422	0.601818	0.292105	0.607897	0.118508	0.63001	0.555801	0.250588	0.133943	0.123542
NLD	G38026	0.511971	0.593564	0.674037	0.378946	0.589228	0.0902001	0.615377	0.413833	0.2301	0.0845983	0.225035
NLD	G38028	0.434527	0.53076	0.714236	0.324792	0.514252	0.174613	0.578107	0.570385	0.269323	0.145346	0.128262
NLD	G38030	0.416559	0.451144	0.699162	0.283176	0.603319	0.11042	0.773265	0.454174	0.212613	0.12996	0.128177
NLD	G38035	0.426008	0.574486	0.611372	0.353785	0.531492	0.119106	0.622761	0.446931	0.198587	0.0636325	0.166915
NLD	G38036	0.35617	0.432505	0.68295	0.117768	0.41901	0.0290326	0.542302	0.501881	0.168239	0.0090776	0.0588077
NLD	G38037	0.319791	0.394039	0.646798	0.125513	0.479521	0.0221495	0.601417	0.444886	0.164188	0.00996767	0.07695
NLD	G38038	0.465337	0.55775	0.632743	0.363163	0.537528	0.0927419	0.641141	0.427894	0.247522	0.0783492	0.176808
NLD	G38039	0.326167	0.422374	0.536358	0.235174	0.380218	0.0459779	0.483612	0.475959	0.201595	0.0664589	0.0865662
NLD	G38041	0.309716	0.434208	0.635429	0.244932	0.516689	0.0581429	0.705122	0.422899	0.183663	0.112043	0.0849577
NLD	G38043	0.288527	0.452446	0.547512	0.187502	0.402859	0.0498522	0.482139	0.497034	0.206779	0.0549137	0.0652259
NLD	G38045	0.452978	0.570395	0.637542	0.241393	0.511761	0.179611	0.608397	0.597406	0.295445	0.104025	0.0875047
NLD	G38046	0.540616	0.565398	0.622216	0.204261	0.442615	0.0287114	0.583494	0.662965	0.257665	0.0287831	0.0402056
NLD	G38050	0.384508	0.562385	0.588533	0.264922	0.41636	0.0733118	0.642019	0.534735	0.229766	0.0665481	0.0729657
NLD	G38051	0.367879	0.518406	0.55139	0.218067	0.422963	0.0944424	0.596616	0.573499	0.263668	0.0445315	0.070527
NLD	G38052	0.27703	0.438397	0.405572	0.191696	0.527118	0.0945442	0.640736	0.51574	0.280036	0.0725837	0.0762303
NLD	G38053	0.35919	0.543056	0.615253	0.319122	0.493266	0.135969	0.557596	0.492254	0.255397	0.129439	0.108793
NLD	G38058	0.435126	0.605838	0.624696	0.332507	0.505145	0.107208	0.64883	0.447517	0.283707	0.0740835	0.199082
NLD	G38060	0.530389	0.70009	0.75696	0.462535	0.56917	0.213093	0.638594	0.599284	0.403867	0.279155	0.153926
NLD	G38061	0.521522	0.714133	0.644179	0.377041	0.537149	0.211083	0.610655	0.716423	0.349629	0.12433	0.100597
NLD	G38062	0.522836	0.669533	0.63726	0.356304	0.460085	0.252486	0.72298	0.584051	0.300138	0.280428	0.183506
NLD	G38063	0.523722	0.676697	0.68161	0.42291	0.541884	0.19935	0.663774	0.596868	0.377886	0.183625	0.175636
NLD	G38064	0.338407	0.549305	0.605807	0.269805	0.473817	0.137753	0.531249	0.537765	0.271422	0.128546	0.0511586
NLD	G38066	0.481853	0.573594	0.655096	0.376542	0.536738	0.219824	0.65661	0.482214	0.337777	0.184315	0.169475
NLD	G38069	0.31735	0.465965	0.533269	0.288082	0.536421	0.0825178	0.585276	0.423587	0.21817	0.120619	0.081599
NLD	G38070	0.325201	0.517777	0.636004	0.346842	0.56508	0.171331	0.61901	0.497477	0.265968	0.21479	0.110579
NLD	G38072	0.369894	0.502274	0.517932	0.243295	0.596881	0.0927305	0.652294	0.530593	0.229823	0.084724	0.0629171
NLD	G38073	0.371182	0.552691	0.590703	0.327215	0.532687	0.0765037	0.668824	0.391917	0.202669	0.0791434	0.168092
NLD	G38074	0.383946	0.512952	0.466877	0.218271	0.514418	0.0746729	0.616354	0.602828	0.316927	0.0301032	0.0624287
NLD	G38076	0.33695	0.491712	0.61272	0.257387	0.447303	0.139804	0.565375	0.502839	0.280715	0.0822283	0.0986198
NLD	G38078	0.424255	0.523233	0.568017	0.329197	0.544729	0.149582	0.676899	0.476211	0.285797	0.114414	0.2146
NLD	G38082	0.350254	0.458916	0.589175	0.18836	0.466319	0.0374974	0.540791	0.526844	0.186685	0.0443179	0.0541205
NLD	G38086	0.444728	0.522265	0.617523	0.273452	0.485051	0.215913	0.622899	0.473775	0.285324	0.159488	0.0942964
NLD	G38087	0.415538	0.501086	0.697436	0.310663	0.511866	0.138123	0.554704	0.405169	0.244219	0.160338	0.160851
NLD	G38089	0.435839	0.602413	0.625666	0.280721	0.474882	0.127887	0.633577	0.635131	0.354258	0.123054	0.0962033
NLD	G38090	0.421745	0.576226	0.634067	0.370761	0.584163	0.190164	0.636374	0.486833	0.327058	0.103262	0.185643
NLD	G38095	0.351689	0.552811	0.483323	0.272471	0.556408	0.194508	0.716975	0.457115	0.284042	0.0821526	0.18246
NLD	G38098	0.403331	0.57389	0.575861	0.336319	0.597806	0.225041	0.764554	0.443963	0.337223	0.163687	0.230078
NLD	G38099	0.568162	0.699827	0.643677	0.469168	0.565201	0.235656	0.676019	0.608632	0.348018	0.299391	0.147138
NLD	G38100	0.403823	0.480855	0.590969	0.217698	0.483428	0.182836	0.69697	0.585826	0.291297	0.0804513	0.102561
NLD	G38102	0.468785	0.590875	0.682895	0.309908	0.515889	0.166954	0.629742	0.573729	0.275989	0.155176	0.147241
NLD	G38106	0.376828	0.606895	0.5288	0.35351	0.573322	0.265367	0.732818	0.471401	0.334079	0.178168	0.222976
NLD	G38107	0.334726	0.493131	0.671473	0.286878	0.444874	0.157173	0.597151	0.429745	0.257821	0.146469	0.110642
NLD	G38109	0.433697	0.521296	0.575063	0.371569	0.670131	0.232349	0.737393	0.316531	0.305885	0.277812	0.263304
NLD	G38112	0.471993	0.577867	0.670096	0.413493	0.653588	0.184405	0.719344	0.374765	0.336796	0.166375	0.217593
NLD	G38113	0.274235	0.457618	0.481548	0.212655	0.466934	0.15737	0.740581	0.509478	0.268932	0.0620338	0.0790001
NLD	G38115	0.295408	0.408969	0.585398	0.204247	0.562501	0.096393	0.749373	0.504462	0.221887	0.04399	0.102545
NLD	G38116	0.28807	0.390622	0.582027	0.292875	0.592405	0.0701774	0.768815	0.394048	0.156397	0.0607413	0.133258
NLD	G38117	0.37769	0.585812	0.604201	0.364588	0.566771	0.192843	0.674674	0.470575	0.318145	0.176592	0.178408
NLD	G38120	0.371351	0.535583	0.486866	0.175708	0.388669	0.128762	0.657812	0.694054	0.310604	0.0403805	0.0482236
NLD	G38121	0.372715	0.621357	0.594393	0.323304	0.41718	0.101965	0.540443	0.568518	0.281997	0.0824794	0.0885095
NLD	G38122	0.283124	0.50718	0.559673	0.307384	0.530032	0.138611	0.568918	0.424685	0.225634	0.183407	0.0877214
NLD	G38124	0.322527	0.429804	0.450577	0.23586	0.654716	0.162479	0.785022	0.427	0.227041	0.0858027	0.144127
NLD	G38125	0.366876	0.510132	0.538584	0.283846	0.475965	0.062847	0.613583	0.398408	0.209225	0.0463233	0.160979
NLD	G38126	0.317273	0.546219	0.517848	0.206549	0.415386	0.181952	0.776523	0.590713	0.294492	0.0379557	0.0505216
NLD	G38129	0.358608	0.493152	0.535886	0.306649	0.638621	0.178668	0.739874	0.41271	0.295702	0.0847299	0.177089
NLD	G38131	0.351571	0.451402	0.604181	0.294678	0.547103	0.0703077	0.607121	0.457801	0.206134	0.0883618	0.0833869
NLD	G38132	0.352616	0.755721	0.537963	0.406905	0.492602	0.257848	0.679067	0.484111	0.350757	0.202321	0.177702
NLD	G38136	0.438415	0.459606	0.553332	0.248432	0.50401	0.150003	0.635545	0.65266	0.272683	0.133288	0.129109
NLD	G38139	0.37389	0.56765	0.629565	0.314609	0.499717	0.146798	0.585236	0.560249	0.306539	0.103089	0.122992
NLD	G38140	0.410843	0.386254	0.630935	0.16603	0.55497	0.0298875	0.759943	0.593386	0.288872	0.0127433	0.11245
NLD	G38142	0.394397	0.435333	0.541691	0.176474	0.534065	0.0359687	0.600495	0.677112	0.188305	0.0295385	0.0300146
NLD	G38147	0.517748	0.5188	0.692158	0.210305	0.417336	0.0189983	0.571153	0.71298	0.219295	0.0191737	0.0594221
NLD	G38148	0.291694	0.40721	0.397098	0.152955	0.505556	0.0632293	0.588525	0.557313	0.219074	0.010128	0.0483611
NLD	G38150	0.413408	0.659322	0.629539	0.368496	0.496691	0.223989	0.627753	0.522636	0.317399	0.201882	0.189793
NLD	G43090	0.297284	0.403142	0.59316	0.147892	0.447328	0.0301552	0.553846	0.399978	0.162773	0.0502079	0.0702859
NLD	G43093	0.436312	0.539384	0.604646	0.350489	0.53051	0.174162	0.630635	0.489627	0.267327	0.0768773	0.246656
NLD	G43094	0.38944	0.5716	0.557347	0.307051	0.526293	0.169737	0.665161	0.475824	0.292	0.0935761	0.148086
NLD	G43098	0.602391	0.624676	0.761022	0.291492	0.476734	0.164188	0.736954	0.552483	0.315714	0.154963	0.156354
NLD	G43100	0.308587	0.5352	0.666405	0.382585	0.412959	0.118757	0.626547	0.309825	0.272524	0.11623	0.133308
NLD	G43103	0.387894	0.533493	0.621192	0.252572	0.397524	0.111389	0.578074	0.533038	0.295506	0.123546	0.109936
NLD	G43104	0.322307	0.447965	0.696536	0.224865	0.383631	0.0694808	0.517559	0.476077	0.178669	0.109535	0.0770136
NLD	G43107	0.523298	0.27494	0.629086	0.0906263	0.593813	0.00355502	0.683435	0.462824	0.121713	0.00750713	0.0187939
NLD	G43108	0.332745	0.480674	0.59038	0.24993	0.484243	0.0867557	0.615596	0.354507	0.214861	0.120531	0.0862071
NLD	G43113	0.333684	0.352708	0.606782	0.113052	0.439846	0.0330821	0.643584	0.488309	0.127567	0.0280273	0.0263083
NLD	G43114	0.370391	0.526759	0.523105	0.321051	0.569115	0.198985	0.723995	0.398158	0.271443	0.133578	0.173616
NLD	G43115	0.271974	0.426205	0.435306	0.218355	0.617794	0.155751	0.777446	0.415632	0.244456	0.0787332	0.0830937
NLD	G43118	0.330074	0.539747	0.652469	0.302425	0.410235	0.0558326	0.53845	0.519716	0.176175	0.12493	0.0677631
NLD	G43121	0.382187	0.494667	0.617289	0.378506	0.607247	0.186832	0.688303	0.32484	0.288102	0.226864	0.238591
NLD	G43125	0.360291	0.358322	0.556204	0.133737	0.626036	0.0149038	0.701257	0.561692	0.173459	0.00728378	0.0355562
NLD	G43128	0.482653	0.59893	0.520796	0.294629	0.58323	0.204662	0.683615	0.422668	0.342762	0.165302	0.190674
NLD	G43130	0.325493	0.508476	0.449997	0.290789	0.595995	0.177163	0.712356	0.362885	0.293654	0.177145	0.160088
NLD	G43132	0.452147	0.486918	0.699832	0.19155	0.342463	0.0355982	0.645368	0.531039	0.282911	0.0439098	0.0968561
NLD	G43133	0.393142	0.483419	0.574166	0.307456	0.567301	0.138287	0.644246	0.479019	0.277181	0.142851	0.115169
NLD	G43137	0.26754	0.378042	0.423554	0.227939	0.518338	0.0333356	0.804691	0.291814	0.142547	0.015908	0.13079
NLD	G43144	0.426797	0.687515	0.697281	0.527167	0.654808	0.189649	0.695725	0.353824	0.3044	0.320089	0.219657
NLD	G43145	0.335069	0.428134	0.50254	0.205334	0.596526	0.0472897	0.621218	0.479287	0.163693	0.0476263	0.0582334
NLD	G43146	0.276322	0.532407	0.434523	0.235578	0.475351	0.220096	0.708492	0.498498	0.301764	0.0668143	0.10633
NLD	G43148	0.360807	0.457141	0.543326	0.200516	0.471561	0.0226334	0.571013	0.476885	0.160728	0.025204	0.0995821
NLD	G43152	0.394175	0.606199	0.671102	0.443313	0.565808	0.190591	0.724805	0.380839	0.366334	0.184318	0.205249
NLD	G43153	0.511521	0.487848	0.687874	0.322084	0.579999	0.191146	0.708221	0.389067	0.285474	0.198901	0.16772
NLD	G43154	0.410585	0.550635	0.575108	0.305403	0.560843	0.131063	0.691874	0.414666	0.237	0.0466128	0.201824
NLD	G43156	0.275151	0.535677	0.433446	0.214021	0.494022	0.142615	0.729538	0.439338	0.241413	0.044455	0.115158
NLD	G43158	0.419169	0.575603	0.613472	0.398387	0.548744	0.215553	0.672562	0.440564	0.320218	0.212059	0.220434
NLD	G43165	0.393781	0.49489	0.598098	0.122721	0.366468	0.0713512	0.604378	0.645008	0.183469	0.039291	0.0361081
NLD	G43166	0.433976	0.427541	0.614762	0.250197	0.59255	0.067212	0.629522	0.558629	0.216746	0.0383867	0.106119
NLD	G43169	0.389528	0.57292	0.664163	0.313861	0.463967	0.146256	0.492717	0.602865	0.310257	0.125823	0.0850146
NLD	G43173	0.343379	0.376122	0.529169	0.14402	0.526142	0.0504855	0.611126	0.435809	0.170886	0.0548228	0.0459612
NLD	G43179	0.36923	0.541123	0.630703	0.354157	0.567988	0.217505	0.669557	0.355468	0.309573	0.224346	0.257432
NLD	G43180	0.327537	0.467225	0.413797	0.146987	0.448206	0.060385	0.681077	0.510188	0.289732	0.0764163	0.113867
NLD	G43181	0.352779	0.549321	0.61562	0.262236	0.389538	0.133203	0.490248	0.555843	0.255687	0.121455	0.13274
NLD	G43183	0.268116	0.479548	0.608949	0.271729	0.474366	0.0340999	0.706592	0.337021	0.19324	0.0384423	0.0384883
NLD	G43186	0.343343	0.449591	0.54522	0.296581	0.564899	0.119639	0.73639	0.367849	0.208836	0.151966	0.131249
NLD	G43188	0.458429	0.668178	0.650892	0.417157	0.559373	0.141554	0.663362	0.539306	0.250998	0.0868069	0.251712
NLD	G43189	0.39166	0.448299	0.531962	0.25152	0.548221	0.0842701	0.664233	0.422198	0.283525	0.0796341	0.132708
NLD	G43190	0.441516	0.462213	0.713797	0.200998	0.444565	0.0687754	0.524087	0.587354	0.227889	0.0206829	0.0198993
NLD	G43191	0.410044	0.447947	0.518719	0.202657	0.476508	0.04523	0.680593	0.511037	0.234025	0.0336487	0.0862054
NLD	G43193	0.318425	0.433653	0.567985	0.167285	0.379575	0.111612	0.645979	0.486819	0.220849	0.0677633	0.0538326
NLD	G43194	0.472442	0.496531	0.678181	0.23795	0.456564	0.120565	0.623894	0.520041	0.303026	0.109982	0.14337
NLD	G43195	0.363375	0.473901	0.565961	0.179351	0.40469	0.120577	0.67876	0.577813	0.226236	0.056727	0.0744218
NLD	G43196	0.382252	0.65769	0.538226	0.370639	0.510901	0.229761	0.633442	0.52369	0.365361	0.160073	0.185377
NLD	G43198	0.53641	0.628085	0.662672	0.457268	0.64222	0.0568108	0.608198	0.510938	0.254088	0.0426708	0.237648
NLD	G43199	0.377064	0.441356	0.556157	0.205019	0.455523	0.0567152	0.530264	0.608458	0.192244	0.041346	0.0465722
NLD	G43200	0.450206	0.334226	0.486924	0.176067	0.686582	0.0408387	0.772596	0.42446	0.154261	0.0377768	0.050331
NLD	G43201	0.302654	0.436132	0.481018	0.10522	0.454292	0.0936201	0.6827	0.534122	0.220753	0.0107099	0.0515571
NLD	G43203	0.293293	0.557271	0.540606	0.246045	0.460114	0.221443	0.684199	0.50399	0.320283	0.0870158	0.0853532
NLD	G43205	0.282043	0.58588	0.636217	0.364659	0.464808	0.124357	0.602009	0.40442	0.315726	0.205003	0.0980474
NLD	G43207	0.464631	0.561859	0.58123	0.392252	0.669016	0.277129	0.751371	0.471631	0.35626	0.2799	0.190543
NLD	G43209	0.214164	0.235976	0.417091	0.141502	0.669388	0.068359	0.801698	0.322832	0.143874	0.0409996	0.0956596
NLD	G43212	0.194874	0.42011	0.386446	0.124678	0.391159	0.0957866	0.493633	0.481878	0.134063	0.0931046	0.0522315
NLD	G43213	0.543791	0.455046	0.647731	0.24485	0.533966	0.0396464	0.511138	0.586863	0.185076	0.044294	0.0502351
NLD	G43216	0.454219	0.612382	0.679053	0.302403	0.460607	0.0848387	0.571256	0.698266	0.306253	0.0901839	0.0921982
NLD	G43222	0.398008	0.623864	0.596264	0.378239	0.550574	0.218854	0.702114	0.536275	0.364484	0.169273	0.16664
NLD	G43223	0.277482	0.301422	0.515509	0.155587	0.52421	0.0489098	0.608553	0.389796	0.168589	0.0402355	0.0707032
NLD	G43227	0.39891	0.438104	0.552832	0.161237	0.467597	0.0397577	0.616129	0.606568	0.192526	0.0142734	0.0740752
NLD	G43230	0.336554	0.501314	0.612518	0.295668	0.520447	0.140013	0.651871	0.429912	0.260485	0.153334	0.105451
NLD	G43234	0.525018	0.535434	0.598982	0.251098	0.553022	0.125461	0.638539	0.642444	0.298433	0.08878	0.116217
NLD	G43235	0.387574	0.415342	0.604743	0.192071	0.41136	0.0561782	0.554664	0.730807	0.203729	0.0330149	0.0768702
NLD	G43237	0.340261	0.466048	0.563467	0.242349	0.495636	0.158946	0.593228	0.520727	0.285782	0.105699	0.0788561
NLD	G43239	0.404765	0.623599	0.605098	0.312803	0.480488	0.146305	0.599969	0.538591	0.299669	0.073658	0.122919
NLD	G43240	0.419768	0.480679	0.647594	0.254442	0.4991	0.0836775	0.615881	0.457582	0.265461	0.0820311	0.0744327
NLD	G43241	0.382862	0.439473	0.510626	0.128659	0.484319	0.130786	0.729321	0.541232	0.236348	0.0162201	0.0477095
NLD	G43243	0.384848	0.572809	0.51596	0.242312	0.504753	0.214185	0.6737	0.626399	0.339253	0.130133	0.0584033
NLD	G43246	0.261728	0.430503	0.457155	0.147138	0.489317	0.149287	0.701972	0.488561	0.275178	0.0275185	0.0523886
NLD	G43247	0.391782	0.482093	0.543227	0.192947	0.473367	0.041276	0.594158	0.612565	0.229213	0.04581	0.0544131
NLD	G43250	0.571151	0.394794	0.65072	0.180494	0.581187	0.0998739	0.737421	0.451929	0.21882	0.0657702	0.0847982
NLD	G43252	0.423802	0.491669	0.581349	0.303721	0.621879	0.195285	0.716036	0.456084	0.304728	0.159905	0.159435
NLD	G43254	0.399376	0.549169	0.543691	0.228357	0.489597	0.14662	0.705217	0.542903	0.302755	0.0509031	0.0961681
NLD	G43256	0.404356	0.687113	0.621182	0.442832	0.525794	0.177992	0.628464	0.536724	0.359832	0.239039	0.155392
NLD	G43257	0.466549	0.645707	0.609703	0.430396	0.592518	0.159475	0.730453	0.494099	0.303169	0.12337	0.205461
NLD	G43258	0.319548	0.401842	0.500095	0.193456	0.502851	0.119079	0.726625	0.498836	0.226156	0.078742	0.0932675
NLD	G43260	0.382179	0.508451	0.652365	0.295526	0.416607	0.113098	0.567435	0.488401	0.29881	0.136266	0.143211
NLD	G43262	0.31545	0.513228	0.570768	0.227858	0.408161	0.139469	0.55768	0.480504	0.219635	0.0787431	0.11419
NLD	G43263	0.320742	0.489701	0.574775	0.243879	0.441403	0.112879	0.621925	0.478086	0.205885	0.0520084	0.0868528
NLD	G43264	0.418269	0.527338	0.643124	0.37307	0.626253	0.251587	0.735215	0.398269	0.360985	0.254587	0.224457
NLD	G43268	0.456693	0.48899	0.556875	0.278085	0.462381	0.0882429	0.592055	0.560739	0.242809	0.0936908	0.123887
NLD	G43269	0.381793	0.424583	0.583468	0.199699	0.499867	0.0565865	0.563696	0.584349	0.199464	0.0328331	0.0430288
NLD	G43270	0.462695	0.465987	0.605026	0.196749	0.413122	0.0356229	0.661129	0.54322	0.2311	0.0276801	0.0846888
NLD	G43271	0.416724	0.414313	0.582621	0.119908	0.448824	0.0470933	0.58819	0.471165	0.188472	0.0204559	0.0562238
NLD	G43278	0.314302	0.519682	0.617654	0.346183	0.565941	0.161357	0.690851	0.350857	0.24018	0.241274	0.110483
NLD	G43279	0.440955	0.575391	0.713909	0.308936	0.466974	0.129323	0.498087	0.537155	0.267222	0.0826236	0.112718
NLD	G43281	0.42329	0.543755	0.675795	0.244569	0.412355	0.103833	0.599556	0.54136	0.24585	0.0952647	0.103704
NLD	G43283	0.572778	0.740077	0.675494	0.429211	0.534533	0.296027	0.678399	0.610639	0.420324	0.285504	0.259995
NLD	G43284	0.538686	0.443448	0.542714	0.185916	0.594992	0.126541	0.694114	0.446993	0.241147	0.075445	0.0915878
NLD	G43287	0.647525	0.71814	0.745534	0.521253	0.625619	0.151645	0.675852	0.477194	0.244636	0.100406	0.362164
NLD	G43288	0.434672	0.618024	0.681947	0.420801	0.547004	0.25969	0.652291	0.413093	0.392132	0.265418	0.217101
NLD	G43290	0.382076	0.621394	0.486828	0.29961	0.528273	0.187138	0.684732	0.578218	0.300526	0.066893	0.115782
NLD	G43297	0.33996	0.403694	0.582091	0.24038	0.551006	0.0632941	0.573105	0.412517	0.181499	0.0444113	0.0482647
NLD	G43300	0.395328	0.614021	0.732366	0.345406	0.446139	0.096297	0.548381	0.598385	0.222707	0.153465	0.049989
NLD	G43303	0.337128	0.552838	0.645916	0.303027	0.388278	0.164864	0.59162	0.45463	0.259728	0.141429	0.122009
NLD	G43304	0.486553	0.598791	0.625731	0.348279	0.494535	0.219411	0.619356	0.641474	0.412599	0.17692	0.122851
NLD	G43305	0.54349	0.627764	0.603568	0.354433	0.571812	0.127349	0.69519	0.497736	0.259427	0.118832	0.180982
NLD	G43306	0.491629	0.594614	0.648468	0.30315	0.560178	0.144127	0.679987	0.592264	0.248017	0.069456	0.147805
NLD	G43307	0.55959	0.672355	0.726784	0.414292	0.496182	0.158296	0.536782	0.737212	0.331802	0.155661	0.116396
NLD	G43309	0.589917	0.628325	0.756677	0.422634	0.57925	0.197073	0.629267	0.531806	0.370316	0.214097	0.15182
NLD	G43310	0.584054	0.669278	0.732175	0.438083	0.589541	0.206609	0.6731	0.598176	0.332011	0.0855134	0.244488
NLD	G43311	0.546484	0.596147	0.754754	0.407902	0.51292	0.238179	0.608037	0.551546	0.387626	0.139991	0.187781
NLD	G43312	0.440468	0.577741	0.573945	0.363298	0.643864	0.222138	0.733288	0.445474	0.391378	0.203689	0.188874
NLD	G43314	0.488132	0.595041	0.596759	0.260582	0.474071	0.125055	0.661927	0.704306	0.328912	0.0472138	0.0891715
NLD	G43315	0.436134	0.549123	0.617317	0.227667	0.360327	0.0537284	0.610698	0.540741	0.23586	0.0451375	0.119579
NLD	G43320	0.395684	0.556227	0.50379	0.254164	0.533117	0.158629	0.669741	0.57434	0.326157	0.097253	0.152468
NLD	G43322	0.474924	0.502137	0.563699	0.218332	0.450145	0.134615	0.68124	0.612711	0.312673	0.0706569	0.121293
NLD	G43324	0.407124	0.68849	0.623254	0.383457	0.474124	0.176147	0.575989	0.606299	0.330236	0.136881	0.108278
NLD	G43325	0.337867	0.422351	0.647225	0.286644	0.493628	0.113142	0.488594	0.523929	0.211095	0.107504	0.105229
NLD	G43326	0.534896	0.635604	0.701352	0.454371	0.619634	0.121185	0.619603	0.527942	0.241827	0.112327	0.152907
NLD	G43328	0.383354	0.537072	0.605694	0.322011	0.451448	0.124595	0.625035	0.48767	0.300945	0.130722	0.128005
NLD	G43329	0.429505	0.422594	0.499852	0.167994	0.546706	0.0799244	0.631417	0.565227	0.161587	0.0404311	0.0384972
NLD	G43330	0.289518	0.499774	0.552147	0.240316	0.46289	0.157088	0.613307	0.477922	0.305844	0.117998	0.0573681
NLD	G43331	0.406617	0.604209	0.561569	0.330172	0.50242	0.167427	0.618134	0.562441	0.29253	0.116564	0.128195
NLD	G43337	0.440566	0.581161	0.694225	0.333734	0.50033	0.17863	0.471928	0.603311	0.284724	0.170589	0.0783131
NLD	G43338	0.441605	0.531845	0.605167	0.215207	0.462423	0.124515	0.642873	0.599058	0.302602	0.0407043	0.0925349
NLD	G43341	0.445245	0.614905	0.643259	0.29102	0.485944	0.132722	0.626142	0.483194	0.248593	0.134997	0.112403
NLD	G43342	0.441269	0.448234	0.617647	0.183837	0.437759	0.0755463	0.621226	0.568298	0.202305	0.0583962	0.0746311
NLD	G43344	0.599507	0.571266	0.669816	0.192972	0.449575	0.0258441	0.666754	0.709602	0.174452	0.0104503	0.0114082
NLD	G43345	0.581834	0.747406	0.729972	0.45127	0.534116	0.177848	0.620095	0.688738	0.378795	0.168587	0.211791
NLD	G43350	0.449105	0.650591	0.679693	0.448653	0.604707	0.204206	0.658953	0.354592	0.383312	0.240554	0.204862
NLD	G43351	0.453802	0.411352	0.507481	0.293457	0.546342	0.0368956	0.650676	0.512235	0.218022	0.0203955	0.119326
NLD	G43354	0.251313	0.609317	0.384583	0.111297	0.288955	0.296911	0.660236	0.701437	0.389006	0.0190849	0.0217707
NLD	G43355	0.465221	0.605924	0.542823	0.248583	0.466275	0.195018	0.776102	0.618803	0.495138	0.072995	0.0786734
NLD	G43356	0.494097	0.52705	0.662758	0.198979	0.353285	0.0164086	0.609548	0.671063	0.223748	0.0117871	0.0559691
NLD	G43359	0.41821	0.47299	0.538339	0.239911	0.58314	0.0787799	0.622133	0.520786	0.195912	0.0391506	0.0583073
NLD	G43360	0.344009	0.462938	0.446936	0.198307	0.524724	0.053468	0.656239	0.490813	0.156814	0.0514937	0.0678983
NLD	G43365	0.481281	0.623157	0.679675	0.364128	0.464458	0.209055	0.598039	0.547201	0.336622	0.165486	0.198323
NLD	G43367	0.416776	0.494599	0.499114	0.228222	0.553711	0.107243	0.732549	0.500599	0.263183	0.0749088	0.0694587
NLD	G43368	0.540053	0.479555	0.65415	0.189548	0.401894	0.055136	0.683997	0.663589	0.252846	0.0287675	0.078521
NLD	G43369	0.635077	0.506401	0.665472	0.215533	0.633309	0.0745411	0.790595	0.593626	0.269986	0.00394859	0.0348945
NLD	G43378	0.516167	0.593739	0.690771	0.338488	0.536887	0.14153	0.558045	0.565065	0.258231	0.137506	0.149339
NLD	G43379	0.516566	0.591139	0.76362	0.283678	0.397808	0.0964078	0.550352	0.646028	0.293269	0.100211	0.0753821
NLD	G43381	0.590469	0.704718	0.705124	0.415962	0.530524	0.100161	0.631592	0.576846	0.205302	0.0907108	0.238376
NLD	G43383	0.430184	0.574768	0.670867	0.296828	0.382317	0.0471436	0.648008	0.541554	0.235339	0.0674766	0.0443053
NLD	G43392	0.502843	0.644141	0.642737	0.375877	0.489597	0.188421	0.65239	0.556173	0.36767	0.181766	0.209064
NLD	G43394	0.407765	0.536442	0.666082	0.331488	0.469262	0.172676	0.58068	0.558577	0.28951	0.170742	0.123296
NLD	G43396	0.391758	0.412973	0.555357	0.157678	0.360462	0.0571279	0.577355	0.521525	0.324035	0.0168631	0.0772995
NLD	G43398	0.307336	0.324921	0.505368	0.107125	0.551795	0.0394978	0.748412	0.435684	0.145404	0.0134606	0.0333238
NLD	G43403	0.52033	0.544312	0.599615	0.403228	0.653276	0.0730252	0.6894	0.411385	0.142747	0.024173	0.262444
NLD	G43409	0.521	0.62893	0.625504	0.341614	0.44926	0.127709	0.604578	0.660654	0.250856	0.12347	0.161828
NLD	G43413	0.430995	0.455828	0.579079	0.263216	0.516877	0.0584253	0.707055	0.389245	0.146639	0.0399588	0.13733
NLD	G43415	0.424606	0.636306	0.643991	0.384376	0.513443	0.133896	0.686346	0.53539	0.231658	0.102591	0.165061
NLD	G43416	0.384105	0.556037	0.561935	0.285843	0.494337	0.11516	0.637858	0.528946	0.231514	0.0362664	0.0680013
NLD	G43418	0.414099	0.555996	0.610518	0.325343	0.535105	0.170814	0.622364	0.516942	0.290657	0.138764	0.162549
NLD	G43420	0.611072	0.571646	0.727606	0.225094	0.345828	0.0909179	0.717569	0.760196	0.316841	0.0317951	0.0561789
NLD	G43425	0.665919	0.505792	0.663033	0.227517	0.611145	0.107992	0.679867	0.562534	0.23465	0.0791611	0.0512017
NLD	G43426	0.412293	0.40505	0.645751	0.211116	0.498445	0.0799023	0.613352	0.495464	0.249281	0.0582764	0.10844
NLD	G43429	0.32351	0.440092	0.621966	0.258072	0.532306	0.125236	0.627174	0.448992	0.23619	0.129561	0.0686044
NLD	G43430	0.478074	0.643813	0.637906	0.33068	0.424467	0.119124	0.533713	0.642857	0.236169	0.10962	0.140499
NLD	G43431	0.412073	0.458348	0.63592	0.181174	0.455895	0.109346	0.701663	0.494992	0.225094	0.104046	0.061235
NLD	G43433	0.488221	0.692907	0.684782	0.495995	0.614581	0.320896	0.698088	0.387393	0.393372	0.358347	0.275553
NLD	G43434	0.407777	0.537028	0.648471	0.339093	0.55181	0.0835798	0.578119	0.471394	0.241342	0.0988538	0.0725455
NLD	G43436	0.393989	0.583162	0.595802	0.345484	0.51534	0.0711251	0.703199	0.424936	0.276976	0.0821882	0.149514
NLD	G43438	0.382464	0.506233	0.525774	0.197699	0.54229	0.0683834	0.644339	0.533091	0.243509	0.0609589	0.0361538
NLD	G43442	0.444878	0.638653	0.711692	0.415946	0.54309	0.186857	0.5952	0.464412	0.32924	0.221253	0.160335
NLD	G43447	0.341237	0.536521	0.50048	0.257123	0.50119	0.1382	0.703316	0.445056	0.252708	0.0453781	0.161325
NLD	G43449	0.351036	0.52816	0.524285	0.266798	0.487796	0.24132	0.731146	0.422646	0.351157	0.105808	0.16532
NLD	G43450	0.32322	0.58772	0.624058	0.340483	0.432885	0.139484	0.594318	0.466896	0.23735	0.151223	0.0982022
NLD	G43453	0.331596	0.441953	0.572265	0.339396	0.629163	0.148515	0.802789	0.383184	0.279891	0.190943	0.157081
NLD	G43459	0.277527	0.465758	0.495601	0.244443	0.417086	0.0646035	0.667597	0.430465	0.187028	0.0647714	0.0656628
NLD	G43460	0.68669	0.749004	0.760039	0.37635	0.47746	0.0820966	0.555621	0.822773	0.276319	0.0452973	0.0913891
NLD	G43461	0.491531	0.671423	0.584354	0.333577	0.496515	0.215976	0.722866	0.601636	0.363882	0.162595	0.213543
NLD	G43463	0.378955	0.450819	0.502849	0.199812	0.581552	0.108529	0.678014	0.511666	0.216744	0.0201321	0.0444879
NLD	G43464	0.615174	0.646413	0.715131	0.49321	0.595878	0.355556	0.807603	0.427768	0.450713	0.34571	0.35028
NLD	G43467	0.41452	0.429193	0.508919	0.275282	0.712767	0.0672346	0.799357	0.2687	0.152	0.0716159	0.191543
NLD	G43469	0.455234	0.629177	0.599282	0.418865	0.594023	0.155596	0.720314	0.430613	0.27901	0.128071	0.273277
NLD	G43470	0.267402	0.517749	0.515785	0.240068	0.419906	0.185009	0.715683	0.509073	0.337799	0.0423885	0.056009
NLD	G43478	0.579789	0.613073	0.670421	0.354301	0.531881	0.236063	0.648257	0.588055	0.35382	0.234472	0.211927
NLD	G43481	0.523358	0.55532	0.643822	0.432796	0.636692	0.0572214	0.806361	0.362119	0.133673	0.0251198	0.309787
NLD	G43482	0.448441	0.586973	0.639962	0.498282	0.785913	0.173639	0.610992	0.38043	0.28474	0.186599	0.186974
NLD	G43484	0.369932	0.391203	0.478859	0.166771	0.498164	0.0710414	0.642764	0.565949	0.212248	0.0231898	0.0816327
NLD	G43485	0.531004	0.492726	0.613179	0.280154	0.60948	0.151934	0.669722	0.537056	0.286615	0.117591	0.0807285
NLD	G43489	0.211898	0.426312	0.443131	0.128304	0.429766	0.14222	0.715221	0.487405	0.207339	0.0441308	0.0642549
NLD	G43493	0.30695	0.472826	0.632557	0.189428	0.3955	0.0826195	0.517578	0.478144	0.175781	0.0279629	0.0220147
NLD	G43495	0.463224	0.504544	0.723573	0.255776	0.446292	0.127838	0.590043	0.583503	0.29595	0.129229	0.144414
NLD	G43496	0.342375	0.561513	0.536459	0.323344	0.530756	0.141237	0.794819	0.428373	0.255082	0.0620909	0.168791
NLD	G43497	0.290072	0.53619	0.492039	0.20566	0.475464	0.13781	0.689533	0.579351	0.236717	0.0591824	0.0741324
NLD	G43498	0.512314	0.570961	0.700635	0.412448	0.61965	0.186021	0.688152	0.476575	0.322456	0.188059	0.232083
NLD	G43499	0.237454	0.613278	0.49675	0.262675	0.46776	0.23138	0.710403	0.497143	0.308572	0.0972991	0.0831318
NLD	G43500	0.39313	0.558541	0.561317	0.326741	0.525256	0.197295	0.681077	0.497056	0.278564	0.12322	0.145396
NLD	G43501	0.403868	0.483185	0.593859	0.22006	0.460994	0.0786545	0.629222	0.584252	0.276448	0.0679415	0.0813853
NLD	G43505	0.58773	0.293037	0.638467	0.114206	0.701828	0.025001	0.748663	0.373613	0.0998016	0.0252035	0.0562374
NLD	G43506	0.35802	0.530697	0.605687	0.300669	0.443662	0.128045	0.645864	0.421683	0.306197	0.0835889	0.154044
NLD	G43507	0.450518	0.587387	0.567814	0.305088	0.580405	0.063833	0.655285	0.540287	0.205134	0.0785643	0.15524
NLD	G43509	0.40242	0.455601	0.627085	0.2486	0.536536	0.0571804	0.61142	0.536533	0.227306	0.0497346	0.0762871
NLD	G43510	0.527228	0.668909	0.644051	0.409014	0.604863	0.262444	0.672292	0.414096	0.345367	0.109618	0.264443
NLD	G43512	0.366876	0.561712	0.630679	0.322167	0.499345	0.0541723	0.63239	0.42136	0.151636	0.0796484	0.149381
NLD	G43514	0.36295	0.514494	0.578477	0.270124	0.467814	0.153727	0.602144	0.565857	0.289411	0.11444	0.125285
NLD	G43516	0.477817	0.558137	0.674366	0.357393	0.535316	0.141045	0.60182	0.511008	0.270493	0.0960157	0.15526
NLD	G43517	0.426242	0.341862	0.644849	0.203614	0.562608	0.105065	0.722294	0.325349	0.253849	0.104789	0.151726
NLD	G43518	0.39547	0.477416	0.696699	0.281627	0.496055	0.115761	0.555658	0.515003	0.239332	0.117244	0.109168
NLD	G43524	0.524993	0.655181	0.687192	0.392305	0.563268	0.259008	0.68665	0.540423	0.333714	0.231858	0.173288
NLD	G43530	0.479747	0.682356	0.706585	0.372556	0.466222	0.139612	0.456804	0.671587	0.224582	0.145919	0.144986
NLD	G43532	0.389255	0.547852	0.546946	0.325002	0.57226	0.177176	0.636589	0.482841	0.284083	0.136522	0.159248
NLD	G43533	0.506656	0.668623	0.6325	0.465604	0.680183	0.355046	0.655197	0.368287	0.425074	0.28055	0.343884
NLD	G43534	0.359624	0.562344	0.50103	0.299516	0.568235	0.160497	0.72895	0.430954	0.241171	0.0483914	0.22593
NLD	G43537	0.51557	0.635079	0.579727	0.358192	0.495403	0.155234	0.607179	0.659236	0.376504	0.107511	0.202726
NLD	G43538	0.547853	0.722607	0.722092	0.582265	0.746402	0.234683	0.799668	0.414614	0.342138	0.24331	0.351014
NLD	G43539	0.527066	0.644533	0.659684	0.473303	0.695753	0.318611	0.764441	0.428022	0.442493	0.337365	0.294333
NLD	G43540	0.2853	0.595487	0.527066	0.228286	0.261991	0.0960444	0.471857	0.616379	0.20283	0.0536297	0.0203011
NLD	G43543	0.363582	0.372742	0.500368	0.219169	0.605179	0.0461422	0.677232	0.495275	0.320545	0.0292719	0.113036
NLD	G43545	0.342913	0.554239	0.514265	0.198768	0.393562	0.117999	0.586417	0.625656	0.250937	0.0296357	0.0382275
NLD	G43547	0.285027	0.471763	0.395571	0.157394	0.509252	0.125153	0.697515	0.578019	0.232386	0.0109694	0.105755
NLD	G43549	0.527224	0.743057	0.732627	0.484728	0.606063	0.279522	0.703486	0.451283	0.457452	0.309681	0.254334
NLD	G43555	0.365085	0.549487	0.624636	0.195031	0.318373	0.086895	0.485959	0.571344	0.200045	0.0337603	0.0683537
NLD	G43557	0.42795	0.664607	0.606588	0.406562	0.544797	0.233986	0.644068	0.529911	0.400584	0.231361	0.175166
NLD	G43559	0.372615	0.559116	0.517662	0.280318	0.500222	0.0972383	0.700384	0.461401	0.209992	0.0965868	0.126366
NLD	G43563	0.571629	0.627641	0.684687	0.433485	0.606536	0.269741	0.657284	0.492472	0.358782	0.189153	0.246097
NLD	G43564	0.436698	0.583744	0.658623	0.321469	0.44109	0.143921	0.568387	0.588092	0.292404	0.113128	0.165061
NLD	G43566	0.437511	0.601098	0.699312	0.297547	0.420829	0.0650183	0.44768	0.690699	0.208591	0.0621076	0.0537284
NLD	G43567	0.354152	0.481255	0.550267	0.286078	0.500152	0.135234	0.680151	0.356588	0.252614	0.162292	0.178775
NLD	G43568	0.499294	0.54294	0.623139	0.407745	0.611215	0.32221	0.817942	0.251211	0.396012	0.314621	0.340021
NLD	G43571	0.631584	0.58542	0.7318	0.255747	0.469987	0.044049	0.680845	0.650776	0.290668	0.0398423	0.0978338
NLD	G43576	0.373919	0.637826	0.64152	0.458507	0.550058	0.209355	0.614791	0.514252	0.32321	0.239721	0.12599
NLD	G43579	0.618242	0.389391	0.59283	0.116758	0.535831	0.0372746	0.730731	0.515687	0.315538	0.0113741	0.0145686
NLD	G43581	0.349422	0.427785	0.637017	0.19618	0.451779	0.0515349	0.479779	0.592649	0.16702	0.0414515	0.065875
NLD	G43584	0.413591	0.550596	0.539706	0.297203	0.50978	0.15899	0.776127	0.547262	0.289007	0.127785	0.141324
NLD	G43586	0.547915	0.540546	0.729338	0.334738	0.450243	0.151185	0.529805	0.634641	0.293637	0.138404	0.123614
NLD	G43588	0.442771	0.554967	0.55343	0.275098	0.500198	0.156183	0.665909	0.537556	0.265567	0.18413	0.114852
NLD	G43590	0.48264	0.659012	0.626699	0.370258	0.548591	0.226587	0.625629	0.706121	0.342187	0.224638	0.136563
NLD	G43594	0.284154	0.203361	0.522011	0.181251	0.747395	0.0853585	0.81434	0.311494	0.153494	0.0289314	0.127697
NLD	G43599	0.485576	0.543499	0.640816	0.356524	0.622351	0.153063	0.714986	0.435591	0.285212	0.145609	0.217926
NLD	G43601	0.45826	0.548751	0.660503	0.202505	0.434272	0.0266365	0.661833	0.60279	0.187205	0.0122755	0.0290012
NLD	G43603	0.57253	0.723831	0.779721	0.521299	0.631263	0.369477	0.776874	0.343234	0.468821	0.435882	0.38422
NLD	G43604	0.467932	0.608617	0.702535	0.413004	0.534115	0.247163	0.517232	0.544106	0.367925	0.252849	0.226179
NLD	G43614	0.463288	0.465546	0.663544	0.29397	0.60058	0.0697786	0.550926	0.520719	0.174698	0.0398183	0.0830971
NLD	G43615	0.560293	0.621932	0.662316	0.451632	0.628949	0.358842	0.732826	0.549576	0.454231	0.336033	0.10213
NLD	G43616	0.383466	0.584936	0.474517	0.334234	0.541159	0.233163	0.687636	0.553017	0.398895	0.17653	0.183173
NLD	G43618	0.344295	0.384707	0.598572	0.195571	0.539889	0.0341885	0.632855	0.460253	0.191487	0.0190694	0.0862347
NLD	G43622	0.446405	0.583073	0.658919	0.370718	0.55	0.159454	0.665348	0.547592	0.33719	0.235291	0.149849
NLD	G43624	0.383179	0.542099	0.557938	0.29565	0.474662	0.180056	0.685258	0.451118	0.288597	0.149134	0.147832
NLD	G43625	0.355167	0.500941	0.512821	0.327742	0.521752	0.0661187	0.68103	0.433098	0.194229	0.0799092	0.151043
NLD	G43627	0.530543	0.671684	0.626092	0.397183	0.49536	0.202315	0.625287	0.61885	0.25937	0.225056	0.277404
NLD	G43628	0.361078	0.241285	0.455223	0.125676	0.703366	0.0389995	0.837281	0.362788	0.293923	0.00368087	0.0511894
NLD	G43634	0.589746	0.336517	0.475172	0.143996	0.683185	0.0670969	0.782545	0.394504	0.195427	0.028113	0.0750034
NLD	G43637	0.450219	0.592995	0.625382	0.362745	0.556991	0.0994831	0.588677	0.514907	0.256664	0.101713	0.121572
NLD	G43639	0.357401	0.555351	0.635937	0.27208	0.44563	0.0687392	0.566539	0.430609	0.184288	0.0599739	0.135675
NLD	G43640	0.509538	0.683676	0.715288	0.39467	0.518685	0.311438	0.643215	0.511774	0.430996	0.259678	0.21867
NLD	G43641	0.278844	0.536917	0.343486	0.108736	0.42371	0.235633	0.772003	0.611588	0.354867	0.0312358	0.0478146
NLD	G43642	0.417256	0.431105	0.525046	0.204462	0.597674	0.0880554	0.631633	0.423016	0.153134	0.0891147	0.0728394
NLD	G43644	0.410646	0.697225	0.553879	0.367659	0.496941	0.320355	0.759076	0.484208	0.41552	0.166358	0.240746
NLD	G43645	0.267196	0.3077	0.75994	0.159098	0.327138	0.120597	0.520242	0.28047	0.193554	0.104641	0.0830824
NLD	G43648	0.476479	0.619645	0.676195	0.239189	0.386939	0.0927107	0.561984	0.758543	0.194833	0.0709456	0.0656113
NLD	G43649	0.452599	0.616142	0.653153	0.375966	0.542769	0.106996	0.679756	0.464915	0.229276	0.105043	0.226285
NLD	G43651	0.384099	0.508972	0.553931	0.138162	0.360705	0.0377222	0.582395	0.559039	0.204971	0.0189676	0.0517007
NLD	G43652	0.425903	0.466739	0.677065	0.15129	0.298257	0.0294925	0.553433	0.600661	0.216612	0.0175052	0.023364
NLD	G43654	0.572398	0.692226	0.726445	0.50038	0.577885	0.264497	0.507999	0.528671	0.359497	0.246422	0.25389
NLD	G43655	0.419042	0.525268	0.536746	0.283517	0.599016	0.0956116	0.638893	0.577631	0.247472	0.0883383	0.0848856
NLD	G43657	0.502479	0.519238	0.600987	0.264119	0.470914	0.0430829	0.55986	0.604289	0.147858	0.0403366	0.0696537
NLD	G43660	0.448335	0.427006	0.662584	0.211151	0.519839	0.0457171	0.695729	0.52988	0.210269	0.0409157	0.0940657
NLD	G43663	0.486335	0.495251	0.642666	0.331445	0.646521	0.0373078	0.547543	0.60816	0.134817	0.0257245	0.0327836
NLD	G43665	0.398198	0.559826	0.631855	0.206775	0.491508	0.161354	0.716485	0.428889	0.409754	0.111746	0.0940546
NLD	G43668	0.308621	0.442398	0.483142	0.107236	0.431889	0.0698587	0.623828	0.479615	0.258241	0.0109461	0.0645641
NLD	G43670	0.367115	0.341091	0.477249	0.185441	0.499008	0.017653	0.683771	0.416491	0.207392	0.0135964	0.0895591
NLD	G43672	0.489035	0.607672	0.672016	0.42773	0.575392	0.253754	0.664911	0.43145	0.323066	0.268143	0.230653
NLD	G43673	0.523137	0.666137	0.653945	0.36582	0.47405	0.193849	0.593737	0.565119	0.334078	0.179174	0.192784
NLD	G43675	0.374007	0.703537	0.654432	0.442573	0.546792	0.163875	0.610429	0.487808	0.294709	0.319368	0.145193
NLD	G43679	0.483894	0.603523	0.655612	0.356226	0.575299	0.136745	0.692911	0.442582	0.201362	0.0208584	0.259368
NLD	G43680	0.291866	0.396176	0.450145	0.222127	0.480303	0.0265275	0.704085	0.433057	0.148926	0.037425	0.0950816
NLD	G43681	0.449592	0.516954	0.581682	0.332866	0.570244	0.120476	0.558459	0.598614	0.262016	0.101888	0.107667
NLD	G43684	0.397263	0.459793	0.554335	0.255422	0.606605	0.0912595	0.699997	0.430544	0.179507	0.0816926	0.141631
NLD	G43685	0.424573	0.677348	0.60884	0.406076	0.453446	0.238707	0.644579	0.540798	0.367262	0.17199	0.159258
NLD	G43686	0.438355	0.563342	0.565666	0.273231	0.519701	0.178699	0.617319	0.523741	0.309466	0.151549	0.125494
NLD	G43687	0.463883	0.585446	0.60917	0.373038	0.538592	0.203314	0.650562	0.607638	0.318626	0.187865	0.114281
NLD	G43690	0.425957	0.581117	0.626242	0.301798	0.475002	0.130496	0.597698	0.589369	0.261757	0.0918831	0.10574
NLD	G43693	0.377539	0.462798	0.579284	0.259735	0.595791	0.121638	0.677709	0.496559	0.275831	0.10107	0.107494
NLD	G43695	0.354165	0.547615	0.533123	0.219818	0.41717	0.159891	0.668526	0.59113	0.32692	0.0533437	0.103944
NLD	G43696	0.325565	0.495232	0.459325	0.216065	0.585471	0.199724	0.783807	0.578389	0.333376	0.105444	0.0721322
NLD	G43699	0.345847	0.470833	0.443591	0.255184	0.544334	0.157594	0.655287	0.488261	0.260623	0.0662225	0.127768
NLD	G43702	0.466188	0.53913	0.632157	0.353121	0.531217	0.15634	0.613985	0.525408	0.30647	0.148993	0.137267
NLD	G43704	0.512874	0.588535	0.607897	0.371499	0.571112	0.220841	0.657373	0.468535	0.326934	0.23809	0.254293
NLD	G43705	0.334598	0.413454	0.545861	0.229113	0.56602	0.0416696	0.675747	0.46366	0.187017	0.0406295	0.129229
NLD	G43711	0.408214	0.578736	0.609283	0.258578	0.42206	0.157876	0.612329	0.595634	0.297249	0.12131	0.120377
NLD	G43712	0.428319	0.51913	0.563807	0.246356	0.480251	0.107351	0.569915	0.53045	0.191064	0.0741692	0.0702056
NLD	G43713	0.335663	0.428249	0.600643	0.158477	0.43433	0.0827814	0.602968	0.567742	0.295969	0.0418466	0.0402226
NLD	G43714	0.357495	0.399696	0.486986	0.180089	0.464615	0.0367927	0.663128	0.441921	0.181252	0.0699989	0.0926188
NLD	G43715	0.403159	0.614611	0.654247	0.402343	0.515852	0.275529	0.786288	0.314924	0.327393	0.229818	0.194848
NLD	G43718	0.455641	0.536119	0.70545	0.274693	0.467827	0.115546	0.641616	0.582569	0.282868	0.146868	0.101372
NLD	G43721	0.52523	0.592986	0.705289	0.455975	0.598718	0.171892	0.697241	0.548521	0.368813	0.186967	0.250548
NLD	G43722	0.500425	0.601733	0.654994	0.37851	0.583773	0.116342	0.65312	0.518811	0.317091	0.0818235	0.146154
NLD	G43724	0.476455	0.585676	0.643809	0.349203	0.440332	0.146825	0.603595	0.529256	0.283093	0.1481	0.186016
NLD	G43726	0.462785	0.524201	0.757794	0.209097	0.343726	0.0828458	0.526202	0.576755	0.195837	0.0599421	0.094757
NLD	G43728	0.257817	0.364985	0.570337	0.191631	0.524778	0.0767292	0.798446	0.389919	0.209446	0.0427231	0.0674362
NLD	G43730	0.656084	0.856627	0.819797	0.723713	0.822211	0.188111	0.769995	0.441549	0.269333	0.229523	0.386927
NLD	G43734	0.455832	0.731356	0.501557	0.450946	0.49889	0.232553	0.499933	0.601821	0.301658	0.183712	0.181835
NLD	G43735	0.41321	0.722494	0.5091	0.374671	0.477647	0.308646	0.642764	0.508109	0.308432	0.290896	0.0925852
NLD	G43738	0.481868	0.701337	0.659168	0.495412	0.604735	0.20667	0.626616	0.531263	0.340141	0.200658	0.253533
NLD	G43743	0.558381	0.740226	0.698055	0.452521	0.559306	0.275121	0.684699	0.635038	0.38633	0.333488	0.233299
NLD	G43746	0.684156	0.655525	0.766578	0.520964	0.751596	0.0494758	0.771345	0.278233	0.125328	0.0382336	0.415007
NLD	G43748	0.47249	0.513196	0.604289	0.244071	0.455134	0.0740452	0.549596	0.654809	0.21541	0.0436862	0.0518619
NLD	G43749	0.439123	0.613603	0.608701	0.280623	0.431505	0.038964	0.559603	0.650005	0.178382	0.026802	0.10384
NLD	G43751	0.430279	0.540158	0.601637	0.272455	0.479978	0.072648	0.578446	0.617414	0.258618	0.0521772	0.0770394
NLD	G43753	0.403536	0.483849	0.581257	0.328628	0.61027	0.0733812	0.505934	0.526882	0.176428	0.0690881	0.0729256
NLD	G43755	0.314563	0.415847	0.731202	0.231891	0.46696	0.0626836	0.619041	0.40749	0.162381	0.141649	0.0404159
NLD	G43758	0.504075	0.681734	0.679246	0.404439	0.522307	0.276412	0.589868	0.589901	0.409384	0.228786	0.193435
NLD	G43759	0.308158	0.561452	0.495368	0.230281	0.445141	0.18512	0.651777	0.490021	0.297373	0.0947965	0.105046
NLD	G43760	0.499482	0.660478	0.664752	0.464662	0.608679	0.289552	0.73325	0.433756	0.390886	0.277806	0.20915
NLD	G43770	0.467849	0.559579	0.634775	0.374404	0.615208	0.172149	0.667006	0.513003	0.329551	0.158496	0.150401
NLD	G43773	0.288059	0.402154	0.376606	0.145613	0.622101	0.0855596	0.74915	0.467695	0.202358	0.0114875	0.0487063
NLD	G43774	0.331837	0.632101	0.565597	0.341025	0.452394	0.119609	0.629905	0.50683	0.251893	0.132592	0.0922006
NLD	G43775	0.305353	0.417472	0.505223	0.258661	0.605733	0.12249	0.654519	0.380656	0.231352	0.121036	0.12807
NLD	G43780	0.445907	0.616846	0.680973	0.363552	0.460142	0.138536	0.477289	0.667942	0.282232	0.147334	0.109476
NLD	G43783	0.48607	0.523588	0.626964	0.154762	0.390153	0.0206707	0.678772	0.729237	0.204956	0.0237821	0.0777371
NLD	G43784	0.395606	0.54524	0.477307	0.351051	0.715213	0.212225	0.703643	0.338742	0.256909	0.241988	0.221297
NLD	G43790	0.319802	0.530331	0.604307	0.275742	0.487169	0.184012	0.654062	0.382506	0.264172	0.0653407	0.127225
NLD	G43793	0.379375	0.370521	0.477293	0.264267	0.677974	0.062917	0.710509	0.407751	0.174079	0.0616356	0.0814168
NLD	G43795	0.453658	0.43472	0.704573	0.257824	0.602389	0.124567	0.726705	0.636896	0.282652	0.0916427	0.120398
NLD	G43796	0.353921	0.388495	0.462616	0.103702	0.593809	0.0355088	0.818	0.403577	0.119936	0.0408639	0.0372106
NLD	G43797	0.633621	0.692646	0.743242	0.501292	0.642663	0.370831	0.639454	0.489608	0.481371	0.369625	0.341398
NLD	G43798	0.320992	0.436182	0.512773	0.227505	0.603789	0.0814517	0.725363	0.393631	0.227674	0.0925251	0.0860521
NLD	G43800	0.310608	0.45205	0.508755	0.143796	0.492788	0.0745668	0.64545	0.487514	0.197607	0.0270051	0.0331708
NLD	G43801	0.381975	0.375637	0.631183	0.217116	0.588626	0.0324262	0.651144	0.466181	0.14994	0.0264621	0.0455848
NLD	G43805	0.517875	0.574357	0.649246	0.378353	0.600444	0.22736	0.701297	0.619737	0.395482	0.221504	0.170225
NLD	G43848	0.348136	0.512766	0.607309	0.168599	0.361158	0.139872	0.631154	0.531451	0.261714	0.0567882	0.066261
NLD	G43849	0.353542	0.427482	0.488225	0.25522	0.518978	0.0736028	0.709286	0.381842	0.201973	0.0702714	0.135393
NLD	G43852	0.319038	0.35949	0.467628	0.16014	0.602663	0.0295051	0.664004	0.313894	0.147315	0.0347048	0.0863162
NLD	G43853	0.502453	0.72743	0.627156	0.466599	0.56753	0.361723	0.705931	0.476663	0.462208	0.273271	0.28933
NLD	G43855	0.374698	0.505896	0.564827	0.278876	0.487262	0.108573	0.580318	0.550474	0.281096	0.108006	0.0570624
NLD	G43858	0.343117	0.529899	0.597726	0.256864	0.393278	0.0970793	0.553055	0.479292	0.2311	0.0671256	0.0792724
NLD	G43861	0.494748	0.508435	0.595251	0.259255	0.569559	0.105382	0.634464	0.578442	0.246177	0.098874	0.109778
NLD	G43862	0.449463	0.559891	0.539423	0.2658	0.534646	0.172226	0.594045	0.5347	0.276212	0.0948681	0.113576
NLD	G43864	0.273126	0.36759	0.458383	0.157612	0.502563	0.109223	0.670366	0.371434	0.225597	0.0801507	0.0789842
NLD	G43865	0.371893	0.533641	0.514098	0.302022	0.562621	0.12767	0.71246	0.425117	0.233342	0.102823	0.147518
NLD	G43866	0.386682	0.454929	0.617435	0.242811	0.465414	0.068836	0.565561	0.480612	0.234519	0.0584074	0.0902086
NLD	G43869	0.408944	0.43897	0.5333	0.149626	0.481842	0.0669573	0.630393	0.628506	0.295332	0.0172238	0.0294953
NLD	G43870	0.301364	0.479438	0.504948	0.230604	0.46617	0.102021	0.649682	0.481378	0.234808	0.0567552	0.0792788
NLD	G43874	0.246833	0.303796	0.459613	0.0977945	0.565426	0.018392	0.710062	0.421258	0.152802	0.00451778	0.0673014
NLD	G43876	0.532468	0.512937	0.667811	0.327376	0.633602	0.155966	0.674782	0.491182	0.263414	0.106554	0.160397
NLD	G43877	0.521472	0.660363	0.591914	0.404868	0.610657	0.376413	0.747051	0.462564	0.440738	0.291446	0.301688
NLD	G43878	0.545727	0.620856	0.639975	0.360302	0.509213	0.138974	0.784649	0.500359	0.306092	0.110316	0.235898
NLD	G43883	0.510406	0.637156	0.670291	0.399236	0.530269	0.196761	0.604131	0.633111	0.378214	0.200143	0.180033
NLD	G43884	0.309807	0.352038	0.52144	0.163491	0.577593	0.0482663	0.750435	0.42652	0.173424	0.0314538	0.0749553
NLD	G43885	0.338825	0.537598	0.612929	0.187621	0.332677	0.147792	0.653001	0.617506	0.347776	0.0272287	0.0625257
NLD	G43886	0.464896	0.553778	0.646578	0.302036	0.520747	0.0832388	0.568594	0.618319	0.220496	0.065982	0.099919
NLD	G43887	0.401023	0.421032	0.452645	0.143694	0.487213	0.0760885	0.691928	0.562939	0.201607	0.0122573	0.0664419
NLD	G43888	0.343567	0.428558	0.502883	0.202244	0.511983	0.112036	0.613019	0.500802	0.205484	0.0430294	0.0702605
NLD	G43889	0.385677	0.479892	0.647162	0.288158	0.465607	0.0551039	0.425393	0.573034	0.171879	0.0493138	0.0737621
NLD	G43890	0.501669	0.715009	0.606453	0.408619	0.517113	0.239883	0.670262	0.550604	0.356711	0.10067	0.231204
NLD	G43892	0.266834	0.447771	0.469944	0.197096	0.497733	0.135543	0.620352	0.570735	0.256237	0.120759	0.0579425
NLD	G43895	0.314225	0.534901	0.534851	0.205313	0.386905	0.14866	0.568563	0.613241	0.260027	0.0872782	0.100384
NLD	G43897	0.210092	0.363768	0.45485	0.151613	0.511013	0.0991893	0.659914	0.35348	0.196441	0.0545322	0.0728936
NLD	G43898	0.346189	0.537376	0.636134	0.3059	0.506139	0.156076	0.619519	0.441147	0.230345	0.153268	0.148377
NLD	G43902	0.351692	0.527723	0.582265	0.325823	0.479438	0.117007	0.682495	0.404822	0.207706	0.0619023	0.164392
NLD	G43905	0.421877	0.537571	0.580005	0.290661	0.511433	0.0483974	0.560246	0.606847	0.215985	0.0491963	0.0540148
NLD	G43907	0.44236	0.557963	0.68564	0.303479	0.490831	0.195648	0.623912	0.618065	0.330103	0.159661	0.184677
NLD	G43911	0.485043	0.644724	0.546816	0.188513	0.357053	0.217096	0.601111	0.854887	0.335326	0.0115785	0.0348826
NLD	G43913	0.278829	0.39938	0.427332	0.179261	0.554607	0.0230168	0.735284	0.443721	0.173381	0.0183867	0.0666357
NLD	G43918	0.468976	0.603223	0.607231	0.396688	0.576578	0.11782	0.645805	0.438872	0.214104	0.0727978	0.220909
NLD	G43919	0.488234	0.455716	0.695442	0.212117	0.456698	0.100111	0.660147	0.412178	0.192573	0.132425	0.0859748
NLD	G43920	0.41702	0.658447	0.6419	0.435562	0.58667	0.314395	0.724601	0.47226	0.445119	0.264462	0.237994
NLD	G43921	0.53179	0.581123	0.65829	0.424564	0.658867	0.275645	0.738754	0.343835	0.373075	0.296705	0.254538
NLD	G43924	0.300521	0.448652	0.443476	0.197943	0.52465	0.0481462	0.56201	0.533947	0.153831	0.0305927	0.0595638
NLD	G43926	0.310645	0.35623	0.614419	0.116123	0.445127	0.03372	0.58615	0.367303	0.202112	0.0308428	0.0431
NLD	G43928	0.452618	0.443606	0.673698	0.260421	0.566348	0.0961752	0.645256	0.494083	0.220078	0.0803764	0.0880925
NLD	G43929	0.305209	0.33484	0.530736	0.157561	0.564922	0.0465879	0.636141	0.391149	0.148119	0.03674	0.0978361
NLD	G43931	0.336177	0.413615	0.602293	0.235111	0.56081	0.115777	0.638724	0.426906	0.276577	0.110892	0.102646
NLD	G43933	0.590888	0.47535	0.617763	0.256616	0.60875	0.0995033	0.585514	0.531225	0.188475	0.0788392	0.0877647
NLD	G43935	0.397926	0.629558	0.565518	0.387374	0.557271	0.25635	0.714437	0.468101	0.380911	0.226306	0.189374
NLD	G43936	0.60375	0.64923	0.665984	0.385906	0.519482	0.244412	0.634058	0.744409	0.311298	0.257738	0.231103
NLD	G43939	0.323973	0.417359	0.492115	0.120636	0.461619	0.0903204	0.692304	0.488178	0.184097	0.00760528	0.0430882
NLD	G43940	0.493918	0.53519	0.686186	0.374811	0.571567	0.27206	0.703924	0.421801	0.485895	0.247494	0.230564
NLD	G43945	0.328132	0.478985	0.476069	0.22854	0.545416	0.115014	0.716184	0.495235	0.244441	0.0577238	0.0981273
NLD	G43946	0.350163	0.5103	0.485068	0.19414	0.425376	0.0759127	0.546463	0.61091	0.1927	0.0782842	0.0508943
NLD	G43949	0.385255	0.50782	0.53588	0.187055	0.475615	0.0686918	0.595079	0.618334	0.227881	0.0208929	0.0495787
NLD	G43957	0.383606	0.519934	0.671352	0.24353	0.421213	0.161549	0.665951	0.512514	0.30742	0.076059	0.132111
NLD	G43962	0.415115	0.558577	0.564041	0.312041	0.48681	0.142249	0.674754	0.588561	0.37573	0.151387	0.195778
NLD	G43968	0.239748	0.411622	0.527573	0.21966	0.564277	0.119985	0.669812	0.444404	0.219883	0.0901197	0.0596323
NLD	G43975	0.382763	0.479582	0.570413	0.305329	0.556804	0.0934824	0.679393	0.519176	0.212736	0.0520586	0.143818
NLD	G43978	0.355943	0.599588	0.568925	0.312447	0.487869	0.263231	0.693223	0.502265	0.377626	0.136901	0.187564
NLD	G43980	0.339653	0.542632	0.522378	0.24551	0.393219	0.0995586	0.587064	0.625775	0.222194	0.0353422	0.116635
NLD	G43981	0.41806	0.381642	0.553296	0.138152	0.448051	0.0542708	0.559948	0.52936	0.140741	0.0167237	0.0379268
NLD	G43982	0.266692	0.342175	0.613517	0.218071	0.428436	0.0758308	0.786099	0.291581	0.142696	0.0764996	0.111112
NLD	G43983	0.465296	0.50938	0.561581	0.220499	0.452065	0.0549016	0.578603	0.578013	0.223841	0.0520444	0.126141
NLD	G43984	0.401278	0.471925	0.599011	0.269056	0.542453	0.130131	0.636719	0.442298	0.245717	0.1222	0.133042
NLD	G43988	0.323369	0.382588	0.56279	0.251121	0.552839	0.0570612	0.668495	0.516788	0.170436	0.0317368	0.0834912
NLD	G43989	0.388672	0.398408	0.485869	0.224493	0.624418	0.0823167	0.743713	0.459973	0.188879	0.0755574	0.15555
NLD	G43990	0.42552	0.637807	0.666895	0.409292	0.566689	0.143544	0.638119	0.447516	0.252884	0.143666	0.23791
NLD	G43991	0.271104	0.346472	0.584135	0.213093	0.562813	0.0702529	0.754314	0.384368	0.189542	0.0514598	0.105919
NLD	G43992	0.399519	0.536131	0.643924	0.322274	0.606744	0.149373	0.761446	0.430779	0.294971	0.0988519	0.178993
NLD	G43993	0.510429	0.55687	0.632157	0.369489	0.578598	0.0813515	0.636319	0.401364	0.178059	0.0322598	0.238884
NLD	G43995	0.278353	0.443029	0.570739	0.166883	0.433206	0.0847701	0.530907	0.538772	0.196821	0.0211925	0.0509592
NLD	G43998	0.276379	0.513388	0.534344	0.256141	0.505629	0.195945	0.751529	0.492514	0.260807	0.118823	0.114101
NLD	G44000	0.267538	0.28551	0.618829	0.172672	0.619206	0.0505393	0.740466	0.350538	0.143758	0.0495587	0.0930671
NLD	G44001	0.362844	0.545387	0.545134	0.226751	0.507351	0.188522	0.69033	0.665387	0.324795	0.0748799	0.122866
NLD	G44003	0.3328	0.513575	0.486237	0.270259	0.486507	0.115661	0.589128	0.548202	0.225088	0.0849737	0.126488
NLD	G44006	0.418736	0.56949	0.560929	0.29649	0.474016	0.138082	0.631041	0.648037	0.278319	0.129313	0.0766083
NLD	G44009	0.374839	0.469778	0.603438	0.175627	0.503345	0.0397002	0.620293	0.67027	0.149165	0.0387737	0.114995
NLD	G44012	0.428311	0.433819	0.623267	0.237026	0.557015	0.0558847	0.659089	0.469375	0.147573	0.016605	0.144079
NLD	G44013	0.335262	0.411846	0.622822	0.222279	0.451218	0.0487056	0.502695	0.556519	0.18808	0.0372523	0.040931
NLD	G44014	0.355869	0.545943	0.543442	0.320309	0.499812	0.114625	0.57434	0.523545	0.275094	0.175984	0.127865
NLD	G44016	0.562967	0.64117	0.658826	0.404677	0.571087	0.259006	0.697611	0.69312	0.388497	0.201074	0.170293
NLD	G44020	0.447218	0.561898	0.680408	0.393837	0.485466	0.280256	0.555147	0.527506	0.34501	0.269994	0.211394
NLD	G44022	0.484683	0.609357	0.571361	0.348492	0.532403	0.143007	0.631692	0.561007	0.297154	0.14688	0.16677
NLD	G44023	0.338586	0.474922	0.524104	0.228949	0.466856	0.1207	0.613093	0.564278	0.264909	0.0659608	0.0845596
NLD	G44026	0.367247	0.407374	0.552548	0.194027	0.579576	0.0650316	0.644784	0.480258	0.183436	0.0594357	0.0597123
NLD	G44027	0.684895	0.417735	0.687331	0.154988	0.584228	0.00147057	0.772403	0.544726	0.178488	0.00384553	0.0417713
NLD	G44030	0.472293	0.548954	0.679559	0.278103	0.547054	0.0897842	0.71867	0.586962	0.308616	0.108378	0.0950107
NLD	G44036	0.153248	0.266589	0.580263	0.232509	0.333534	0.0580044	0.809896	0.214339	0.121144	0.0604096	0.0983569
NLD	G44212	0.483937	0.520633	0.711727	0.213415	0.410369	0.0723444	0.578686	0.605877	0.254826	0.0712324	0.109618
NLD	G44217	0.403004	0.574701	0.688016	0.323661	0.501924	0.118819	0.598833	0.476551	0.304351	0.152812	0.102514
NLD	G44218	0.394581	0.470929	0.560731	0.272087	0.573083	0.111459	0.758449	0.400375	0.233362	0.130485	0.134059
NLD	IBD00001	0.406298	0.593651	0.564015	0.277903	0.507106	0.176567	0.70027	0.598354	0.325133	0.190282	0.099762
NLD	IBD00004	0.457416	0.69579	0.549122	0.326339	0.513251	0.295562	0.641791	0.709182	0.356651	0.221514	0.182975
NLD	IBD00006	0.623902	0.584674	0.710781	0.353473	0.554479	0.295703	0.668312	0.759024	0.488485	0.249811	0.228754
NLD	IBD00007	0.395907	0.452692	0.532657	0.264145	0.596151	0.106452	0.599513	0.463281	0.218287	0.0839474	0.141934
NLD	IBD00014	0.500632	0.438849	0.832748	0.432671	0.787993	0.318663	0.555603	0.677415	0.364945	0.236071	0.275424
NLD	IBD00025	0.486892	0.469521	0.627945	0.237488	0.534296	0.0981172	0.610778	0.470953	0.226573	0.106262	0.0656761
NLD	IBD00026	0.640664	0.681687	0.744003	0.4579	0.643191	0.288022	0.665196	0.665566	0.397178	0.287657	0.14866
NLD	IBD00027	0.459816	0.612835	0.668961	0.315153	0.426188	0.139916	0.537792	0.624823	0.316138	0.144924	0.105533
NLD	IBD00028	0.693756	0.709217	0.808353	0.520171	0.622987	0.28605	0.660137	0.772319	0.350521	0.244788	0.242785
NLD	IBD00030	0.771127	0.891372	0.873841	0.601907	0.687681	0.377186	0.745205	0.726703	0.549286	0.283317	0.351314
NLD	IBD00031	0.411713	0.55221	0.586637	0.223582	0.387854	0.208762	0.656411	0.573882	0.287095	0.156195	0.0793305
NLD	IBD00032	0.631206	0.692814	0.810574	0.341155	0.528619	0.181709	0.609352	0.82812	0.372854	0.132857	0.101682
NLD	IBD00033	0.499889	0.558302	0.603975	0.282331	0.439864	0.0657929	0.688765	0.565871	0.28076	0.0559173	0.110535
NLD	IBD00035	0.457002	0.352301	0.621661	0.0835954	0.358288	0.0331814	0.578322	0.747733	0.251157	0.0448789	0.0446523
NLD	IBD00036	0.590762	0.640986	0.789536	0.502062	0.629063	0.376159	0.721027	0.547	0.483449	0.376689	0.369333
NLD	IBD00037	0.313037	0.565169	0.577123	0.283409	0.54781	0.163155	0.625593	0.385931	0.252112	0.187423	0.096315
NLD	IBD00039	0.454277	0.649412	0.861203	0.46314	0.658	0.18167	0.514638	0.714431	0.386825	0.199627	0.203195
NLD	IBD00041	0.488636	0.530359	0.747744	0.3739	0.557712	0.209086	0.632382	0.691099	0.394476	0.20407	0.0801541
NLD	IBD00042	0.717631	0.89687	0.76031	0.656956	0.788165	0.267191	0.939391	0.323236	0.253823	0.111309	0.648551
NLD	IBD00044	0.46998	0.527434	0.725503	0.296693	0.49697	0.14477	0.510117	0.560826	0.224052	0.0786455	0.0520062
NLD	IBD00048	0.360344	0.531783	0.651264	0.30262	0.480788	0.126999	0.594344	0.546167	0.316858	0.166477	0.10257
NLD	IBD00049	0.304098	0.40862	0.547677	0.187975	0.415508	0.143893	0.550532	0.45725	0.307965	0.114332	0.0652934
NLD	IBD00054	0.428234	0.623054	0.648499	0.398103	0.50433	0.181426	0.65492	0.457664	0.31061	0.191661	0.192954
NLD	IBD00063	0.64693	0.654688	0.730718	0.336708	0.546732	0.205025	0.76417	0.68594	0.420402	0.16363	0.175723
NLD	IBD00064	0.535867	0.621555	0.648311	0.395174	0.583839	0.225919	0.595869	0.723552	0.345961	0.192417	0.136769
NLD	IBD00066	0.368226	0.479824	0.6568	0.278119	0.51623	0.113098	0.523887	0.598604	0.204944	0.139282	0.0637507
NLD	IBD00067	0.430883	0.437107	0.512023	0.246256	0.702298	0.203276	0.794469	0.446927	0.274691	0.171497	0.166879
NLD	IBD00069	0.586075	0.650504	0.736458	0.278112	0.455834	0.0971032	0.660324	0.703149	0.141767	0.0269172	0.0494456
NLD	IBD00072	0.558008	0.495419	0.667298	0.379317	0.84057	0.217679	0.734886	0.651194	0.274477	0.00818714	0.00813207
NLD	IBD00074	0.50469	0.645504	0.597695	0.278858	0.387921	0.176882	0.622137	0.696505	0.381335	0.135046	0.0795282
NLD	IBD00076	0.26978	0.394215	0.56463	0.301992	0.569189	0.132914	0.711567	0.246516	0.201658	0.155101	0.118714
NLD	IBD00077	0.510748	0.577059	0.685483	0.284336	0.403087	0.0915415	0.784852	0.696935	0.438424	0.0185383	0.0349566
NLD	IBD00078	0.47265	0.528201	0.443951	0.222591	0.605778	0.174859	0.800725	0.456447	0.379325	0.0692478	0.109901
NLD	IBD00082	0.632403	0.650066	0.820006	0.352076	0.613433	0.387035	0.740091	0.730939	0.524475	0.255898	0.147266
NLD	IBD00084	0.316222	0.554162	0.63037	0.367662	0.468406	0.106824	0.659006	0.409869	0.234164	0.166676	0.0950554
NLD	IBD00086	0.366456	0.452118	0.582111	0.191788	0.477344	0.0581327	0.588083	0.525504	0.189187	0.0322711	0.0615069
NLD	IBD00087	0.326378	0.512414	0.620867	0.350643	0.482798	0.199156	0.700958	0.358405	0.285033	0.205225	0.170463
NLD	IBD00088	0.454449	0.547414	0.548029	0.251795	0.624539	0.211509	0.831856	0.570596	0.354706	0.172335	0.130957
NLD	IBD00095	0.313258	0.528982	0.538146	0.290405	0.524201	0.169025	0.615648	0.30771	0.276689	0.208252	0.144363
NLD	IBD00097	0.411932	0.768403	0.594503	0.400544	0.505049	0.296238	0.723539	0.627744	0.342298	0.2821	0.136359
NLD	IBD00099	0.613663	0.691335	0.75182	0.510656	0.638192	0.388389	0.735187	0.475484	0.443377	0.197214	0.371879
NLD	IBD00100	0.800547	0.967654	0.941874	0.722447	0.858192	0.747006	0.914962	0.790951	0.717495	0.512191	0.345005
NLD	IBD00103	0.693681	0.451718	0.672592	0.400024	0.76792	0.266243	0.786913	0.52181	0.386111	0.224074	0.278776
NLD	IBD00105	0.589525	0.659612	0.653389	0.354854	0.470637	0.260808	0.624683	0.688169	0.359174	0.175802	0.215739
NLD	IBD00106	0.497533	0.716522	0.693322	0.357337	0.364647	0.215707	0.630045	0.783611	0.29339	0.158822	0.167888
NLD	IBD00107	0.436593	0.467518	0.633647	0.232614	0.542166	0.097239	0.642976	0.582579	0.244075	0.0781521	0.0492317
NLD	IBD00110	0.468623	0.470596	0.455776	0.29752	0.859062	0.165032	0.928212	0.390898	0.249523	0.0559505	0.181876
NLD	IBD00111	0.517957	0.513303	0.764964	0.323353	0.467839	0.227492	0.69581	0.550008	0.405037	0.217631	0.193253
NLD	IBD00112	0.319196	0.493511	0.687077	0.215486	0.389201	0.13677	0.491478	0.484923	0.221655	0.0996523	0.0498774
NLD	IBD00114	0.635543	0.726696	0.877464	0.449219	0.627575	0.402368	0.77206	0.792749	0.43237	0.331469	0.240819
NLD	IBD00119	0.390839	0.454603	0.491739	0.31027	0.500766	0.189247	0.654702	0.38311	0.304462	0.26115	0.19421
NLD	IBD00122	0.429856	0.620917	0.646612	0.358919	0.539036	0.0488327	0.594289	0.471467	0.140481	0.0450985	0.233728
NLD	IBD00123	0.502493	0.636591	0.707352	0.356089	0.52083	0.197367	0.511947	0.685404	0.317003	0.138879	0.0950836
NLD	IBD00124	0.531208	0.547863	0.411235	0.350837	0.352122	0.181312	0.828128	0.374692	0.493876	0.0325335	0.0450409
NLD	IBD00125	0.52325	0.710026	0.639015	0.322301	0.472124	0.155379	0.587351	0.769851	0.340059	0.109227	0.109836
NLD	IBD00126	0.769769	0.787346	0.787114	0.183299	0.351411	0.252781	0.776581	0.800738	0.252828	0.0721346	0.157672
NLD	IBD00137	0.463155	0.611227	0.644688	0.431974	0.522406	0.0544965	0.645406	0.391232	0.160827	0.0379281	0.268261
NLD	IBD00141	0.350245	0.540645	0.535708	0.231085	0.347918	0.194534	0.569427	0.641583	0.313652	0.117573	0.131127
NLD	IBD00142	0.720893	0.809828	0.808471	0.580838	0.703302	0.572445	0.825554	0.728751	0.658357	0.258294	0.239396
NLD	IBD00145	0.464414	0.576366	0.871327	0.490441	0.575706	0.338068	0.581321	0.357788	0.408714	0.391982	0.314093
NLD	IBD00146	0.493068	0.488798	0.798479	0.315698	0.436126	0.181777	0.65201	0.498422	0.328576	0.198354	0.142668
NLD	IBD00149	0.43251	0.460083	0.521994	0.161118	0.576411	0.0606595	0.694104	0.540104	0.209278	0.0369623	0.041856
NLD	IBD00154	0.406125	0.45345	0.598524	0.227089	0.482891	0.0427463	0.723842	0.490161	0.19957	0.0561973	0.0687261
NLD	IBD00155	0.692669	0.76977	0.770479	0.44121	0.325333	0.126116	0.738155	0.729433	0.513909	0.053806	0.0750425
NLD	IBD00156	0.31623	0.326211	0.756406	0.256893	0.479421	0.115084	0.464986	0.558843	0.244338	0.162047	0.140673
NLD	IBD00157	0.566866	0.619728	0.606096	0.478523	0.71405	0.152247	0.817562	0.371009	0.268251	0.122713	0.385665
NLD	IBD00161	0.48146	0.595755	0.63806	0.294902	0.566468	0.273278	0.637079	0.77527	0.373932	0.16042	0.172629
NLD	IBD00167	0.471844	0.593197	0.594485	0.381097	0.55079	0.144635	0.670253	0.49542	0.27015	0.145258	0.207152
NLD	IBD00171	0.521458	0.645232	0.576322	0.440405	0.520579	0.309436	0.594615	0.658097	0.416504	0.313616	0.229792
NLD	IBD00172	0.288022	0.573485	0.521616	0.296233	0.513534	0.18169	0.739287	0.451932	0.351586	0.184615	0.0831806
NLD	IBD00173	0.44711	0.518154	0.666506	0.376316	0.570607	0.110067	0.640727	0.530852	0.343467	0.122253	0.090151
NLD	IBD00184	0.437486	0.566996	0.552267	0.346245	0.592373	0.0758332	0.7559	0.354989	0.306946	0.0829381	0.218553
NLD	IBD00185	0.485716	0.687582	0.647841	0.434146	0.555111	0.291827	0.686714	0.639453	0.524713	0.263916	0.167287
NLD	IBD00187	0.50747	0.565014	0.942772	0.234835	0.445116	0.0951396	0.490117	0.450294	0.354102	0.116909	0.101994
NLD	IBD00188	0.68605	0.652191	0.593768	0.414049	0.732616	0.487168	0.941411	0.501617	0.542629	0.259188	0.295442
NLD	IBD00189	0.490952	0.582854	0.608233	0.31394	0.621812	0.19305	0.755341	0.534351	0.371506	0.198496	0.133994
NLD	IBD00194	0.611727	0.692404	0.715829	0.410167	0.568221	0.309454	0.620715	0.782241	0.441954	0.282594	0.26675
NLD	IBD00195	0.48072	0.507844	0.693181	0.263922	0.535951	0.16334	0.573236	0.598085	0.243559	0.106036	0.0947777
NLD	IBD00197	0.535019	0.524883	0.630058	0.205343	0.457535	0.0118922	0.59435	0.719573	0.168667	0.0125341	0.0401248
NLD	IBD00198	0.35283	0.467574	0.53574	0.301032	0.583497	0.133107	0.658484	0.437806	0.247278	0.137584	0.121166
NLD	IBD00202	0.508435	0.718758	0.688407	0.418522	0.610619	0.290879	0.640435	0.63481	0.419802	0.180654	0.206427
NLD	IBD00204	0.459175	0.540749	0.447167	0.290399	0.529969	0.258443	0.660939	0.625325	0.322441	0.246804	0.144652
NLD	IBD00205	0.501447	0.546406	0.784974	0.291059	0.549507	0.259205	0.522788	0.842	0.32384	0.134935	0.205931
NLD	IBD00206	0.391745	0.641277	0.533869	0.339304	0.533205	0.19092	0.663718	0.501336	0.283891	0.0765822	0.186073
NLD	IBD00208	0.407667	0.656972	0.591518	0.522817	0.657509	0.215749	0.725316	0.444097	0.404753	0.253033	0.232459
NLD	IBD00219	0.413829	0.594107	0.610502	0.355836	0.470073	0.15811	0.687211	0.598756	0.326815	0.144414	0.148509
NLD	IBD00225	0.316684	0.245745	0.44487	0.177697	0.441687	0.132298	0.758292	0.509115	0.337316	0.109771	0.120619
NLD	IBD00230	0.537451	0.581214	0.502186	0.236834	0.439314	0.16608	0.743844	0.664843	0.392991	0.10239	0.0779332
NLD	IBD00233	0.691329	0.849035	0.76498	0.643095	0.65454	0.579657	0.86426	0.599724	0.612806	0.511831	0.424997
NLD	IBD00234	0.406947	0.423973	0.63543	0.118423	0.423976	0.0219774	0.632607	0.535412	0.230169	0.00998772	0.0391097
NLD	IBD00236	0.458827	0.500332	0.679548	0.27594	0.414976	0.134131	0.505496	0.491033	0.271658	0.112841	0.0895376
NLD	IBD00237	0.435397	0.571226	0.600315	0.328153	0.637664	0.157887	0.742978	0.491819	0.279601	0.207999	0.0820521
NLD	IBD00238	0.468751	0.647654	0.641947	0.39068	0.609009	0.306709	0.732081	0.515835	0.468649	0.28793	0.252925
NLD	IBD00239	0.53735	0.652475	0.732382	0.452183	0.532305	0.130439	0.65655	0.520063	0.272555	0.144328	0.288315
NLD	IBD00248	0.542614	0.664483	0.723475	0.362154	0.52445	0.217297	0.762343	0.721925	0.431198	0.197023	0.128436
NLD	IBD00249	0.428723	0.587751	0.688866	0.310545	0.441228	0.126858	0.723	0.573802	0.341662	0.182973	0.0644137
NLD	IBD00250	0.293957	0.358546	0.555027	0.103142	0.240122	0.0476495	0.7082	0.299131	0.102382	0.0502514	0.0638011
NLD	IBD00254	0.430589	0.569661	0.326353	0.165732	0.352149	0.228689	0.725602	0.35094	0.234333	0.0378938	0.237439
NLD	IBD00255	0.0890993	0.464637	0.34503	0.155706	0.355559	0.177976	0.684158	0.110624	0.421097	0.118484	0.183853
NLD	IBD00264	0.450142	0.644036	0.825516	0.3018	0.723923	0.201885	0.712785	0.582044	0.478066	0.189744	0.154512
NLD	IBD00265	0.591481	0.752076	0.751747	0.512377	0.622686	0.437434	0.76329	0.717412	0.411275	0.409386	0.276172
NLD	IBD00266	0.305632	0.366813	0.517371	0.102051	0.548153	0.0796263	0.784859	0.393348	0.176313	0.035024	0.0459552
NLD	IBD00273	0.503513	0.673571	0.640797	0.223237	0.334887	0.237068	0.60554	0.719425	0.505522	0.200533	0.185871
NLD	IBD00277	0.500433	0.532725	0.740968	0.389571	0.514285	0.264264	0.657451	0.581024	0.419911	0.221709	0.256609
NLD	IBD00281	0.513802	0.589927	0.781209	0.433347	0.496612	0.241791	0.638543	0.808735	0.362866	0.235246	0.244937
NLD	IBD00286	0.716708	0.745572	0.724659	0.579315	0.611053	0.321216	0.87447	0.507934	0.601291	0.243912	0.394501
NLD	IBD00287	0.403374	0.384006	0.672263	0.158031	0.411813	0.0286318	0.551417	0.532831	0.204122	0.0316996	0.036279
NLD	IBD00293	0.626212	0.723426	0.746454	0.499424	0.686306	0.15378	0.692687	0.465765	0.286753	0.136623	0.345289
NLD	IBD00295	0.434255	0.872096	0.852035	0.821606	0.441405	0.0563845	0.971423	0.42035	0.132932	0.344208	0.0722579
NLD	IBD00296	0.405439	0.542846	0.793599	0.333634	0.415612	0.152748	0.518385	0.429142	0.317577	0.185539	0.131832
NLD	IBD00301	0.606739	0.542651	0.765626	0.297702	0.563016	0.135674	0.630938	0.719205	0.282597	0.0393096	0.113201
NLD	IBD00304	0.397609	0.505583	0.552188	0.278153	0.691724	0.177578	0.786451	0.511388	0.321808	0.139996	0.111986
NLD	IBD00308	0.518964	0.689537	0.79695	0.449421	0.5714	0.101209	0.420532	0.632223	0.242032	0.098143	0.116183
NLD	IBD00309	0.51579	0.564548	0.661058	0.212797	0.339567	0.187268	0.562791	0.763737	0.321469	0.107465	0.121794
NLD	IBD00310	0.365695	0.517618	0.558575	0.180904	0.453047	0.114756	0.572398	0.552248	0.26772	0.0743319	0.0663936
NLD	IBD00311	0.438375	0.527868	0.609088	0.261866	0.510485	0.0988335	0.566196	0.565461	0.21909	0.0630599	0.0524889
NLD	IBD00312	0.461564	0.600273	0.698213	0.421438	0.566944	0.11056	0.501258	0.566226	0.258941	0.139313	0.114134
NLD	IBD00313	0.433226	0.624808	0.636523	0.377691	0.614587	0.244083	0.722923	0.458305	0.383265	0.284814	0.136826
NLD	IBD00322	0.53537	0.670119	0.75326	0.54953	0.638713	0.364461	0.721438	0.377727	0.457004	0.34464	0.308776
NLD	IBD00326	0.393633	0.564226	0.640859	0.319932	0.527037	0.146245	0.624033	0.475852	0.324897	0.195219	0.140515
NLD	IBD00327	0.490821	0.567638	0.715959	0.336466	0.448131	0.117066	0.454659	0.69559	0.237607	0.112379	0.0875247
NLD	IBD00328	0.614771	0.807232	0.760062	0.524733	0.554628	0.277885	0.674685	0.596501	0.398414	0.220612	0.239197
NLD	IBD00329	0.463507	0.632378	0.596878	0.270247	0.469099	0.271	0.566586	0.778371	0.36644	0.217286	0.183358
NLD	IBD00332	0.407075	0.570359	0.565741	0.277542	0.540739	0.195494	0.68287	0.454743	0.285336	0.180591	0.196901
NLD	IBD00334	0.61526	0.732792	0.734397	0.533437	0.64164	0.303853	0.698365	0.559236	0.42024	0.281715	0.276913
NLD	IBD00339	0.405099	0.560837	0.55608	0.262673	0.48378	0.177812	0.651199	0.54732	0.312135	0.0842706	0.120313
NLD	IBD00341	0.377482	0.450294	0.455956	0.229856	0.65527	0.158572	0.845322	0.431326	0.392218	0.131019	0.100493
NLD	IBD00342	0.595149	0.736471	0.717741	0.473253	0.54997	0.134712	0.60286	0.490015	0.224258	0.120098	0.344581
NLD	IBD00345	0.419409	0.574743	0.54353	0.310661	0.656459	0.194872	0.767464	0.446898	0.338982	0.231178	0.14359
NLD	IBD00347	0.39908	0.573748	0.418309	0.248088	0.540482	0.125835	0.617191	0.382617	0.234631	0.177939	0.0833417
NLD	IBD00349	0.342044	0.492422	0.654494	0.314565	0.529502	0.177491	0.620353	0.4102	0.30631	0.214576	0.114048
NLD	IBD00351	0.476898	0.558428	0.628905	0.227258	0.479401	0.120475	0.680631	0.638833	0.276455	0.140223	0.0905996
NLD	IBD00356	0.684685	0.371014	0.386556	0.337043	0.57708	0.334479	0.921515	0.023559	0.547363	0.335678	0.338775
NLD	IBD00357	0.49124	0.615884	0.705471	0.432196	0.566945	0.219365	0.62811	0.604996	0.361212	0.258539	0.123316
NLD	IBD00358	0.389008	0.592173	0.658617	0.358765	0.498551	0.168248	0.576871	0.609886	0.328035	0.17189	0.101615
NLD	IBD00359	0.676343	0.724529	0.798255	0.594959	0.734007	0.270741	0.580243	0.592548	0.400619	0.188774	0.227356
NLD	IBD00361	0.549223	0.562272	0.685037	0.325787	0.504686	0.245504	0.689021	0.667777	0.396725	0.19345	0.117845
NLD	IBD00364	0.57495	0.627486	0.943973	0.599758	0.798015	0.40941	0.639396	0.792624	0.504521	0.437068	0.354737
NLD	IBD00365	0.536581	0.599571	0.672809	0.340826	0.605395	0.185942	0.644933	0.508824	0.297514	0.190678	0.171122
NLD	IBD00367	0.420354	0.477375	0.649421	0.222591	0.414511	0.0770066	0.607566	0.540869	0.179009	0.111338	0.0446826
NLD	IBD00370	0.588515	0.633525	0.665309	0.299275	0.581325	0.209901	0.626287	0.643356	0.341658	0.169599	0.172086
NLD	IBD00371	0.498175	0.512692	0.654818	0.255714	0.499578	0.211564	0.65516	0.699112	0.341114	0.158662	0.116283
NLD	IBD00374	0.523721	0.446218	0.821839	0.396127	0.529233	0.202952	0.630562	0.783101	0.341516	0.205556	0.165703
NLD	IBD00375	0.471006	0.528373	0.549146	0.27608	0.585834	0.186976	0.703896	0.604839	0.28875	0.167885	0.105127
NLD	IBD00379	0.456372	0.597805	0.617435	0.269606	0.415311	0.119856	0.522361	0.739932	0.28044	0.0853814	0.0532545
NLD	IBD00384	0.487121	0.618706	0.599855	0.32292	0.498524	0.212708	0.665891	0.615919	0.374129	0.193532	0.13686
NLD	IBD00386	0.646291	0.808005	0.764039	0.57052	0.647439	0.179351	0.76694	0.445169	0.273694	0.133385	0.441825
NLD	IBD00389	0.398735	0.456937	0.594949	0.279132	0.549291	0.161645	0.668977	0.37174	0.30095	0.15009	0.131942
NLD	IBD00390	0.493799	0.604687	0.600101	0.265656	0.502136	0.120427	0.652081	0.634576	0.342722	0.0874732	0.0733054
NLD	IBD00393	0.423908	0.463262	0.573202	0.353444	0.498168	0.0810988	0.686637	0.466238	0.238993	0.133243	0.172787
NLD	IBD00395	0.552866	0.696133	0.599739	0.361978	0.706759	0.314299	0.833093	0.477062	0.402322	0.27021	0.24549
NLD	IBD00396	0.636166	0.549685	0.694153	0.237314	0.591842	0.0754157	0.714386	0.578903	0.295281	0.0675593	0.066214
NLD	IBD00401	0.313975	0.473495	0.514672	0.226751	0.383919	0.217996	0.606546	0.45092	0.326415	0.128115	0.243269
NLD	IBD00403	0.367711	0.536079	0.604507	0.27631	0.528811	0.186685	0.694139	0.510525	0.316187	0.136364	0.105232
NLD	IBD00408	0.472493	0.574799	0.770736	0.201391	0.478888	0.241845	0.541148	0.671065	0.325089	0.106144	0.0791972
NLD	IBD00410	0.724604	0.738631	0.784524	0.360787	0.556458	0.439405	0.853134	0.761382	0.409043	0.220196	0.30804
NLD	IBD00412	0.356611	0.502358	0.765279	0.284256	0.452769	0.105078	0.492225	0.375224	0.20572	0.158771	0.0819662
NLD	IBD00416	0.531627	0.503389	0.74628	0.325453	0.550849	0.118767	0.60595	0.520455	0.245526	0.113551	0.126726
NLD	IBD00419	0.556292	0.679984	0.876482	0.423332	0.536803	0.26112	0.616741	0.493306	0.407244	0.292951	0.218814
NLD	IBD00421	0.276439	0.391655	0.475199	0.195303	0.389607	0.0978056	0.479297	0.450413	0.21337	0.0679472	0.0401801
NLD	IBD00423	0.469914	0.513958	0.689169	0.283282	0.491075	0.120196	0.51046	0.646462	0.281841	0.0690017	0.0393994
NLD	IBD00426	0.328232	0.392511	0.696821	0.0827939	0.445196	0.0107228	0.600324	0.449801	0.188196	0.00209304	0.0286573
NLD	IBD00427	0.43395	0.593365	0.622829	0.401322	0.561659	0.162409	0.669386	0.446388	0.291185	0.180703	0.223323
NLD	IBD00431	0.350445	0.467734	0.596596	0.258692	0.556214	0.136114	0.591525	0.537997	0.252853	0.128978	0.0751009
NLD	IBD00433	0.373856	0.431423	0.663226	0.266536	0.533312	0.129659	0.759309	0.347858	0.190278	0.0775582	0.137515
NLD	IBD00438	0.420048	0.608337	0.626726	0.321885	0.51225	0.149021	0.52015	0.625366	0.291217	0.1656	0.141122
NLD	IBD00442	0.343712	0.408551	0.645955	0.169542	0.447561	0.106385	0.589366	0.469676	0.204612	0.0615181	0.0582627
NLD	IBD00444	0.415539	0.54109	0.580782	0.303739	0.546843	0.143533	0.614541	0.525955	0.277555	0.145979	0.127327
NLD	IBD00448	0.536317	0.599365	0.728639	0.361111	0.465527	0.281502	0.700948	0.750182	0.363798	0.261434	0.192471
NLD	IBD00450	0.436629	0.506166	0.651811	0.288114	0.573141	0.10198	0.717255	0.581035	0.231369	0.121841	0.128313
NLD	IBD00453	0.490648	0.602621	0.643058	0.345879	0.559294	0.248539	0.663236	0.540626	0.355219	0.21721	0.172626
NLD	IBD00458	0.345711	0.478331	0.542927	0.236072	0.636878	0.235135	0.870143	0.553985	0.393603	0.0972026	0.121888
NLD	IBD00461	0.0985167	0.588614	0.265526	0.263401	0.236417	0.292649	0.962954	0.158642	0.303146	0.25961	0.348298
NLD	IBD00467	0.420005	0.488158	0.521901	0.290695	0.565818	0.0947536	0.792613	0.349036	0.156578	0.0295656	0.209293
NLD	IBD00470	0.450766	0.593743	0.591042	0.311278	0.399223	0.177632	0.609366	0.629116	0.276401	0.190451	0.144358
NLD	IBD00475	0.448691	0.454348	0.607467	0.234459	0.560171	0.0637412	0.721751	0.463167	0.215471	0.069968	0.0661464
NLD	IBD00477	0.458415	0.534135	0.801523	0.369199	0.478007	0.199721	0.731751	0.558906	0.277332	0.231319	0.067612
NLD	IBD00479	0.681832	0.706206	0.807428	0.550521	0.64902	0.467254	0.782693	0.775266	0.532757	0.436247	0.333941
NLD	IBD00485	0.473202	0.449409	0.608551	0.288347	0.416274	0.17597	0.709185	0.438722	0.214358	0.207097	0.212048
NLD	IBD00491	0.301695	0.419729	0.638557	0.215283	0.461416	0.0861942	0.574264	0.411811	0.206578	0.0974326	0.0520691
NLD	IBD00492	0.468289	0.536279	0.611708	0.321792	0.599079	0.0914344	0.700121	0.493361	0.187157	0.0670237	0.13753
NLD	IBD00494	0.420127	0.561933	0.505022	0.28595	0.559035	0.182463	0.610726	0.550798	0.314136	0.14388	0.210176
NLD	IBD00495	0.776888	0.609446	0.595244	0.361788	0.661283	0.338419	0.809201	0.51268	0.492135	0.23782	0.306256
NLD	IBD00500	0.490365	0.606012	0.647335	0.347654	0.54116	0.199519	0.581029	0.660806	0.334129	0.182568	0.155148
NLD	IBD00502	0.584803	0.639185	0.586693	0.28459	0.357368	0.193838	0.595808	0.776845	0.391837	0.153054	0.154966
NLD	IBD00503	0.422095	0.704173	0.550301	0.359206	0.559191	0.292643	0.681131	0.511263	0.396014	0.281725	0.269217
NLD	IBD00508	0.359561	0.530931	0.602164	0.290418	0.54384	0.212753	0.681187	0.492126	0.336636	0.211946	0.137204
NLD	IBD00509	0.587464	0.617731	0.816838	0.657732	0.811048	0.495462	0.709908	0.334146	0.577597	0.495051	0.52622
NLD	IBD00510	0.362757	0.654833	0.547382	0.287241	0.424583	0.25736	0.641912	0.512216	0.319078	0.139336	0.168203
NLD	IBD00512	0.440888	0.419167	0.824847	0.262547	0.435543	0.15651	0.504003	0.735245	0.232957	0.0909279	0.173577
NLD	IBD00514	0.378812	0.59741	0.663042	0.333789	0.498948	0.123276	0.654419	0.49295	0.28549	0.179016	0.154854
NLD	IBD00522	0.50192	0.559682	0.717498	0.330537	0.59402	0.207643	0.550336	0.723138	0.355903	0.146025	0.139763
NLD	IBD00526	0.457395	0.620758	0.680174	0.338392	0.49953	0.253962	0.779572	0.565372	0.369738	0.239456	0.0855525
NLD	IBD00527	0.33891	0.474505	0.583683	0.295356	0.553821	0.128644	0.613007	0.456699	0.248631	0.121936	0.0675177
NLD	IBD00529	0.551288	0.578011	0.725028	0.405063	0.603188	0.215433	0.669408	0.641806	0.349939	0.223304	0.102895
NLD	IBD00530	0.323236	0.462185	0.734294	0.239767	0.395983	0.0686474	0.519503	0.456257	0.191866	0.079728	0.0631473
NLD	IBD00531	0.506908	0.638053	0.657321	0.376178	0.544226	0.218964	0.632272	0.581254	0.317603	0.128939	0.174341
NLD	IBD00534	0.799871	0.808142	0.870985	0.548234	0.68818	0.313554	0.71751	0.787024	0.435068	0.316709	0.322337
NLD	IBD00536	0.564269	0.639739	0.762284	0.426008	0.61992	0.228846	0.610796	0.622122	0.355192	0.211637	0.1239
NLD	IBD00538	0.452812	0.558261	0.670874	0.355622	0.593259	0.165479	0.561966	0.54958	0.257741	0.154973	0.0976992
NLD	IBD00539	0.341329	0.406287	0.425693	0.225808	0.507592	0.130146	0.693165	0.540496	0.238645	0.0892344	0.133051
NLD	IBD00540	0.321739	0.385126	0.590092	0.203971	0.537744	0.0937142	0.613389	0.48173	0.191935	0.0699627	0.0490773
NLD	IBD00541	0.410558	0.584917	0.576481	0.311976	0.374986	0.105768	0.646488	0.614734	0.262048	0.0480421	0.0696674
NLD	IBD00545	0.578367	0.668727	0.740895	0.431119	0.61493	0.157138	0.580831	0.617438	0.353766	0.143761	0.259739
NLD	IBD00546	0.458797	0.627567	0.579812	0.291557	0.523031	0.152058	0.645141	0.578171	0.310815	0.134345	0.192032
NLD	IBD00548	0.501293	0.58139	0.76824	0.377074	0.471303	0.210797	0.555436	0.595917	0.368132	0.208615	0.181933
NLD	IBD00554	0.462252	0.533905	0.750643	0.320351	0.440189	0.196316	0.571993	0.650371	0.328511	0.13725	0.0849303
NLD	IBD00559	0.562681	0.688893	0.658216	0.463565	0.600573	0.242686	0.726884	0.504308	0.348844	0.163939	0.334999
NLD	IBD00567	0.405859	0.577253	0.670855	0.311187	0.485223	0.107004	0.622298	0.619225	0.309739	0.175458	0.051622
NLD	IBD00569	0.315189	0.352057	0.864091	0.404761	0.652873	0.140538	0.512898	0.728445	0.283442	0.145298	0.140006
NLD	IBD00579	0.517557	0.598867	0.562586	0.396629	0.431025	0.151496	0.765186	0.611273	0.444578	0.177483	0.0534873
NLD	IBD00580	0.39806	0.570678	0.628508	0.329107	0.488131	0.103797	0.578965	0.614968	0.243303	0.139314	0.0500209
NLD	IBD00583	0.863334	0.897566	0.872538	0.708247	0.804391	0.603569	0.981691	0.39589	0.682712	0.360118	0.407541
NLD	IBD00586	0.270841	0.513292	0.468715	0.184274	0.402217	0.215263	0.470247	0.773845	0.340602	0.100881	0.116412
NLD	IBD00588	0.3717	0.671893	0.660403	0.260032	0.379132	0.0860049	0.546492	0.505149	0.20367	0.142429	0.076086
NLD	IBD00590	0.449401	0.492761	0.61516	0.190367	0.348708	0.0518354	0.60967	0.551781	0.175209	0.0630555	0.0380915
NLD	IBD00593	0.27893	0.245263	0.564951	0.0989242	0.341554	0.0255357	0.551219	0.411106	0.0979374	0.0151508	0.0248872
NLD	IBD00594	0.60345	0.292515	0.508482	0.153864	0.600394	0.0818308	0.705674	0.366983	0.165228	0.0481748	0.0932093
NLD	IBD00596	0.257544	0.375652	0.494237	0.197727	0.457806	0.0858645	0.621325	0.404941	0.252214	0.105375	0.049173
NLD	IBD00597	0.32076	0.488817	0.508586	0.284349	0.453173	0.15435	0.674629	0.490543	0.338046	0.184485	0.134971
NLD	IBD00598	0.485424	0.60815	0.811266	0.4164	0.571771	0.134931	0.599302	0.581644	0.265482	0.200659	0.0962004
NLD	IBD00600	0.376227	0.536567	0.61458	0.286607	0.569628	0.14921	0.599406	0.498684	0.276025	0.12566	0.157253
NLD	IBD00604	0.394587	0.381547	0.569362	0.195479	0.452228	0.0714343	0.710858	0.59767	0.307397	0.08032	0.0495881
NLD	IBD00606	0.59096	0.573742	0.597617	0.377443	0.629823	0.200575	0.580555	0.676134	0.328344	0.23129	0.05103
NLD	IBD00611	0.641435	0.777195	0.765431	0.425874	0.492691	0.387508	0.804341	0.703345	0.465232	0.322485	0.297816
NLD	IBD00615	0.490511	0.418009	0.876926	0.168384	0.72222	0.185312	0.633914	0.836463	0.177892	0.0460458	0.0661533
NLD	IBD00616	0.627396	0.661495	0.665828	0.368378	0.545112	0.265325	0.668129	0.735452	0.435497	0.192309	0.146179
NLD	IBD00621	0.439354	0.59497	0.644641	0.378572	0.516042	0.196294	0.53345	0.634476	0.313975	0.226921	0.132628
NLD	IBD00624	0.237043	0.354637	0.736481	0.287801	0.431705	0.0575202	0.437942	0.563062	0.184174	0.105024	0.0622182
NLD	IBD00625	0.381308	0.607311	0.679641	0.375298	0.470321	0.209521	0.543841	0.581509	0.331117	0.230892	0.115754
NLD	IBD00626	0.49925	0.599191	0.718564	0.417066	0.530973	0.262559	0.674729	0.535524	0.331684	0.264584	0.173005
NLD	IBD00628	0.214135	0.391179	0.608976	0.25857	0.379314	0.12642	0.82307	0.181765	0.177701	0.159462	0.120757
NLD	IBD00629	0.488553	0.656503	0.735897	0.400442	0.491542	0.256241	0.643592	0.544998	0.321899	0.292273	0.173565
NLD	IBD00631	0.30936	0.313795	0.636317	0.188336	0.569204	0.0900022	0.643142	0.355525	0.184242	0.105852	0.0648796
NLD	IBD00633	0.673755	0.637727	0.808904	0.455695	0.497772	0.287015	0.679141	0.87355	0.402084	0.265817	0.195875
NLD	IBD00635	0.461561	0.606505	0.623369	0.371065	0.52899	0.120845	0.55624	0.666128	0.246451	0.15273	0.0747725
NLD	IBD00639	0.36696	0.543266	0.678068	0.36096	0.591523	0.181082	0.681647	0.322315	0.271103	0.193286	0.138827
NLD	IBD00640	0.462469	0.656323	0.673269	0.355616	0.434795	0.22247	0.575954	0.534243	0.330201	0.165027	0.132086
NLD	IBD00643	0.67674	0.736504	0.828375	0.606334	0.686999	0.422457	0.692196	0.799891	0.499059	0.387165	0.372196
NLD	IBD00644	0.387696	0.578871	0.58101	0.265935	0.381718	0.122211	0.54258	0.613747	0.239566	0.123189	0.0919345
NLD	IBD00649	0.803124	0.762088	0.884053	0.715754	0.711624	0.665175	0.841376	0.520642	0.686782	0.647865	0.689327
NLD	IBD00652	0.384665	0.48018	0.749677	0.245947	0.327667	0.0835984	0.578532	0.507199	0.190866	0.102229	0.0713878
NLD	IBD00654	0.44985	0.557145	0.698476	0.234942	0.471336	0.171291	0.471853	0.760409	0.254175	0.020309	0.0883572
NLD	IBD00655	0.518855	0.550822	0.598987	0.31902	0.57907	0.14172	0.515076	0.71709	0.339959	0.107123	0.111552
NLD	IBD00666	0.403236	0.510359	0.515791	0.27991	0.572891	0.208279	0.661004	0.579507	0.288138	0.16224	0.132074
NLD	IBD00672	0.587705	0.623389	0.68117	0.401246	0.60187	0.311797	0.680798	0.704022	0.39952	0.206763	0.209288
NLD	IBD00673	0.501662	0.661189	0.721733	0.444959	0.594448	0.201832	0.628537	0.623954	0.293811	0.29461	0.150812
NLD	IBD00676	0.365065	0.457989	0.74472	0.335663	0.56286	0.202949	0.521137	0.732978	0.270482	0.156698	0.132954
NLD	IBD00684	0.322249	0.589288	0.596948	0.399389	0.581134	0.237281	0.749202	0.430931	0.287669	0.256836	0.196802
NLD	IBD00685	0.618279	0.703695	0.781786	0.44571	0.543249	0.344952	0.728982	0.719742	0.425471	0.303048	0.229483
NLD	IBD00686	0.418074	0.543014	0.621001	0.278918	0.4443	0.160947	0.686758	0.591548	0.293693	0.155228	0.084471
NLD	IBD00692	0.579556	0.659413	0.700823	0.374201	0.55413	0.211039	0.565364	0.669973	0.330294	0.178164	0.183717
NLD	IBD00693	0.611667	0.544264	0.710111	0.349544	0.607038	0.204643	0.551127	0.597395	0.279511	0.137753	0.124978
NLD	IBD00694	0.224777	0.303668	0.399145	0.168705	0.567851	0.0478789	0.662675	0.349137	0.302046	0.0422098	0.0371302
NLD	IBD00695	0.524813	0.453912	0.405152	0.175163	0.528727	0.123562	0.623476	0.308253	0.228821	0.10827	0.159773
NLD	IBD00696	0.460005	0.501185	0.678466	0.261892	0.469456	0.13718	0.565772	0.573384	0.238864	0.106775	0.116318
NLD	IBD00698	0.396822	0.537877	0.490189	0.17473	0.397828	0.0731036	0.635131	0.590442	0.168463	0.0535794	0.0513205
NLD	IBD00699	0.119643	0.491947	0.159692	0.278747	0.335629	0.19364	0.933554	0.136691	0.330561	0.221542	0.558454
NLD	IBD00701	0.467749	0.559894	0.745018	0.19839	0.354802	0.150258	0.61861	0.612808	0.344848	0.0927015	0.0663703
NLD	IBD00703	0.437729	0.487449	0.619295	0.264519	0.616138	0.12411	0.590796	0.611303	0.234205	0.08744	0.0672651
NLD	IBD00710	0.282119	0.373615	0.481669	0.165198	0.478997	0.132228	0.686034	0.413479	0.239712	0.0869073	0.0760806
NLD	IBD00713	0.591193	0.657846	0.663596	0.373256	0.559557	0.182654	0.577086	0.631254	0.341065	0.142445	0.112344
ESP	SRR6463089	0.611775	0.790235	0.75244	0.602257	0.666706	0.398246	0.673214	0.485256	0.448924	0.409801	0.332349
ESP	SRR6463091	0.588628	0.809027	0.795555	0.628956	0.711298	0.436033	0.739676	0.541026	0.521411	0.517885	0.27034
ESP	SRR6463093	0.595707	0.801469	0.822877	0.687544	0.774632	0.468195	0.791329	0.347436	0.529197	0.471361	0.442049
ESP	SRR6463095	0.558262	0.661551	0.715061	0.412289	0.587409	0.178482	0.548874	0.606334	0.327447	0.138485	0.129103
ESP	SRR6463097	0.315123	0.728229	0.583811	0.342198	0.502461	0.172425	0.574847	0.367273	0.213814	0.249535	0.170515
ESP	SRR6463122	0.670788	0.837322	0.792855	0.645323	0.725597	0.401603	0.725381	0.430322	0.564456	0.432664	0.461353
ESP	SRR6463123	0.743506	0.876506	0.854281	0.75636	0.791636	0.105122	0.801127	0.28988	0.193661	0.151382	0.571516
ESP	SRR6463124	0.550233	0.745357	0.708046	0.472326	0.625526	0.216281	0.64731	0.493907	0.415923	0.25186	0.294043
ESP	SRR6463125	0.605143	0.80067	0.77383	0.580667	0.719736	0.211284	0.693181	0.430911	0.445549	0.288207	0.437963
ESP	SRR6463195	0.605717	0.749231	0.779174	0.540375	0.637394	0.318208	0.643102	0.489599	0.507257	0.375063	0.262209
ESP	SRR6463197	0.40056	0.738801	0.519744	0.564357	0.631707	0.165207	0.701411	0.428513	0.377563	0.182184	0.259233
ESP	SRR6463199	0.570747	0.670915	0.738745	0.487942	0.560007	0.35728	0.6673	0.500205	0.468467	0.35947	0.276129
ESP	SRR6463201	0.741927	0.837247	0.813789	0.678049	0.749631	0.0675321	0.80711	0.309258	0.163683	0.0365732	0.554252
ESP	SRR6463207	0.767871	0.849569	0.840811	0.718395	0.790294	0.184269	0.798336	0.378669	0.250138	0.157654	0.534205
ESP	SRR6463221	0.576353	0.729006	0.715493	0.468356	0.582265	0.218386	0.592408	0.658277	0.404149	0.207311	0.14598
ESP	SRR6463268	0.641226	0.713483	0.796534	0.357594	0.451332	0.127494	0.603489	0.702586	0.439501	0.116876	0.0607685
ESP	SRR6463269	0.758913	0.80343	0.916288	0.640254	0.684616	0.435095	0.712614	0.438957	0.604207	0.448014	0.375711
ESP	SRR6463270	0.652886	0.826254	0.808722	0.624181	0.728956	0.242629	0.668039	0.503208	0.506105	0.276622	0.231015
ESP	SRR6463271	0.604187	0.810098	0.753719	0.641528	0.661114	0.50759	0.755217	0.421452	0.537525	0.538811	0.377324
ESP	SRR6463272	0.603998	0.849316	0.770416	0.680031	0.720023	0.177295	0.764166	0.311179	0.292423	0.256638	0.457221
ESP	SRR6463273	0.469064	0.746386	0.612264	0.438981	0.541925	0.162637	0.650715	0.459708	0.252389	0.132232	0.222686
ESP	SRR6463274	0.688712	0.802051	0.791729	0.638408	0.647066	0.161671	0.718506	0.425315	0.237709	0.162245	0.389681
ESP	SRR6463275	0.33273	0.797497	0.523258	0.375686	0.457742	0.226644	0.568876	0.517637	0.337358	0.224872	0.177666
ESP	SRR6463276	0.657942	0.842952	0.79702	0.683292	0.747459	0.449132	0.654688	0.559499	0.602257	0.494805	0.333427
ESP	SRR6463277	0.490939	0.702611	0.677185	0.498062	0.574876	0.286748	0.603106	0.480274	0.462065	0.334907	0.236533
ESP	SRR6463392	0.897228	0.937822	0.929507	0.880361	0.909524	0.0437982	0.865531	0.178026	0.083173	0.0439122	0.782339
ESP	SRR6463393	0.794764	0.911282	0.87096	0.816344	0.863609	0.208299	0.849895	0.228083	0.251016	0.238408	0.695272
ESP	SRR6463394	0.785656	0.877081	0.859971	0.774005	0.791447	0.0949948	0.846681	0.231601	0.171493	0.0804414	0.672144
ESP	SRR6463395	0.528397	0.733417	0.713426	0.514184	0.656571	0.274006	0.620384	0.579664	0.448766	0.329367	0.244045
ESP	SRR6463396	0.548081	0.683066	0.786831	0.496526	0.523931	0.309287	0.556228	0.5879	0.389232	0.29602	0.209683
ESP	SRR6463397	0.629788	0.767314	0.769693	0.568926	0.683439	0.328682	0.710127	0.510307	0.464514	0.343798	0.403858
ESP	SRR6463398	0.542854	0.685987	0.707712	0.479372	0.574594	0.28452	0.59494	0.592281	0.440142	0.267197	0.198748
ESP	SRR6463399	0.539748	0.792947	0.746645	0.573163	0.685031	0.348831	0.654435	0.676039	0.453545	0.430339	0.280503
ESP	SRR6463400	0.605312	0.821358	0.723733	0.345954	0.39537	0.27422	0.705271	0.616344	0.36986	0.303414	0.266795
ESP	SRR6463424	0.694828	0.804474	0.793113	0.600645	0.658705	0.206529	0.68801	0.410166	0.247958	0.170279	0.483552
ESP	SRR6463008	0.758834	0.618526	0.815123	0.464429	0.56778	0.433974	0.791271	0.813307	0.538272	0.428958	0.398646
ESP	SRR6463010	0.379268	0.350523	0.513164	0.144558	0.463127	0.0396547	0.767805	0.399616	0.234615	0.0488859	0.0511798
ESP	SRR6463011	0.519472	0.725722	0.666976	0.466041	0.554902	0.305698	0.600422	0.593365	0.395102	0.291437	0.21994
ESP	SRR6463013	0.869549	0.923422	0.907523	0.8449	0.899703	0.0773038	0.877981	0.15435	0.1275	0.0731958	0.78388
ESP	SRR6463014	0.420003	0.587367	0.613669	0.38491	0.541035	0.176452	0.605717	0.461249	0.345145	0.174004	0.158101
ESP	SRR6463016	0.468917	0.70053	0.64403	0.46658	0.55861	0.0714187	0.508128	0.61128	0.275538	0.122543	0.0525435
ESP	SRR6463019	0.734033	0.808123	0.818693	0.671533	0.755151	0.0711232	0.810414	0.305957	0.199991	0.0669502	0.504744
ESP	SRR6463021	0.600846	0.793937	0.747716	0.606989	0.662571	0.230553	0.729385	0.353589	0.29606	0.199767	0.469957
ESP	SRR6463022	0.499224	0.70017	0.779025	0.554513	0.678572	0.342293	0.691154	0.424673	0.439561	0.416301	0.269582
ESP	SRR6463024	0.596953	0.79959	0.784063	0.570938	0.686528	0.408657	0.655405	0.510591	0.596408	0.452616	0.298484
ESP	SRR6463025	0.765942	0.775438	0.847698	0.590919	0.647905	0.272919	0.551071	0.878372	0.430208	0.209767	0.198119
ESP	SRR6463027	0.582273	0.738267	0.684403	0.604305	0.648992	0.1297	0.646317	0.325775	0.212465	0.147835	0.40675
ESP	SRR6463032	0.429905	0.556545	0.3975	0.106191	0.236539	0.231126	0.480812	0.433717	0.32411	0.0321402	0.144628
ESP	SRR6463037	0.5501	0.866862	0.780934	0.731938	0.703361	0.488135	0.808227	0.631431	0.536486	0.544555	0.360683
ESP	SRR6463041	0.636326	0.829917	0.750742	0.605671	0.674112	0.132971	0.737264	0.368902	0.268463	0.131941	0.431703
ESP	SRR6463039	0.378446	0.638017	0.608111	0.34925	0.453116	0.154299	0.493426	0.518972	0.298509	0.189668	0.110548
ESP	SRR6463388	0.74809	0.843049	0.757975	0.692231	0.783205	0.0431929	0.792991	0.23427	0.0823794	0.00445739	0.648892
ESP	SRR6463046	0.514345	0.761698	0.642667	0.512607	0.580689	0.298227	0.613394	0.614124	0.410046	0.347408	0.21722
ESP	SRR6463049	0.313986	0.594571	0.61282	0.266729	0.40942	0.114276	0.489169	0.482449	0.236669	0.136285	0.0674641
ESP	SRR6463059	0.666694	0.896192	0.907703	0.807284	0.820492	0.569329	0.851641	0.495034	0.623945	0.739491	0.540385
ESP	SRR6463349	0.689172	0.730032	0.868113	0.579748	0.643455	0.476479	0.716635	0.721293	0.516376	0.405727	0.279461
ESP	SRR6463054	0.859189	0.892666	0.899136	0.77126	0.795775	0.756517	0.848879	0.381609	0.767917	0.74361	0.740829
ESP	SRR6463061	0.416826	0.612323	0.526422	0.357239	0.474987	0.183962	0.484161	0.604134	0.322196	0.192826	0.157075
ESP	SRR6463063	0.588477	0.726504	0.760098	0.542925	0.631275	0.36206	0.588814	0.578762	0.482099	0.335677	0.235738
ESP	SRR6463070	0.434038	0.741268	0.691209	0.496059	0.594671	0.187217	0.516165	0.47531	0.342125	0.29525	0.157025
ESP	SRR6463065	0.408299	0.672702	0.695782	0.36862	0.451617	0.21967	0.605263	0.67662	0.300169	0.247832	0.146309
ESP	SRR6463068	0.293505	0.431158	0.456272	0.261986	0.634968	0.118007	0.659048	0.445914	0.172088	0.192614	0.0941004
ESP	SRR6463331	0.645197	0.759884	0.737532	0.557928	0.664962	0.333614	0.700754	0.535312	0.442925	0.323662	0.338399
ESP	SRR6463074	0.539177	0.688588	0.671239	0.522051	0.598459	0.380391	0.763693	0.478591	0.498044	0.449078	0.25318
ESP	SRR6463083	0.637867	0.743055	0.721154	0.540357	0.666476	0.401015	0.669347	0.6541	0.532513	0.423342	0.299304
ESP	SRR6463078	0.415224	0.54211	0.562908	0.248519	0.294702	0.0816492	0.536577	0.571103	0.221157	0.0500474	0.0369823
ESP	SRR6463081	0.41539	0.678261	0.514598	0.37097	0.378013	0.270847	0.491411	0.736178	0.312346	0.270079	0.140761
ESP	SRR6463084	0.640118	0.698314	0.719535	0.467024	0.556313	0.288809	0.622674	0.646679	0.472303	0.255805	0.208208
ESP	SRR6463152	0.531114	0.760351	0.709534	0.521281	0.581188	0.337234	0.70116	0.471741	0.482093	0.377176	0.317079
ESP	SRR6463087	0.519681	0.78359	0.716531	0.613095	0.668892	0.287049	0.607724	0.490095	0.446175	0.378607	0.204977
ESP	SRR6463088	0.612979	0.767922	0.773675	0.558587	0.650386	0.32901	0.639027	0.538462	0.420538	0.333919	0.296142
ESP	SRR6463090	0.677522	0.780321	0.795106	0.586225	0.669024	0.388675	0.67825	0.711153	0.521314	0.393393	0.266599
ESP	SRR6463092	0.641519	0.7158	0.855417	0.543252	0.631349	0.135468	0.717868	0.388426	0.232047	0.0990338	0.37928
ESP	SRR6463094	0.612835	0.785945	0.811398	0.589502	0.658582	0.389376	0.70256	0.495093	0.535854	0.412632	0.302471
ESP	SRR6463096	0.483155	0.736761	0.676031	0.314555	0.414874	0.12759	0.59708	0.506133	0.26131	0.147641	0.167542
ESP	SRR6463102	0.662218	0.888323	0.857581	0.701942	0.863476	0.603537	0.911474	0.506686	0.604217	0.677228	0.278741
ESP	SRR6463099	0.845343	0.79202	0.98685	0.525851	0.75419	0.637234	0.868809	0.868025	0.512733	0.464948	0.471073
ESP	SRR6463403	0.791585	0.67732	0.827545	0.562076	0.666269	0.540893	0.817172	0.774194	0.620157	0.534477	0.505441
ESP	SRR6463230	0.533675	0.780376	0.813887	0.60638	0.728866	0.278728	0.684108	0.548395	0.316813	0.441599	0.222934
ESP	SRR6463114	0.521574	0.795927	0.630464	0.394961	0.453894	0.196742	0.581641	0.63378	0.306072	0.22921	0.201222
ESP	SRR6463117	0.534831	0.780756	0.64406	0.170539	0.287529	0.106283	0.68963	0.751405	0.230478	0.0413476	0.110115
ESP	SRR6463120	0.372088	0.551968	0.590089	0.330937	0.411262	0.0666035	0.338981	0.610012	0.194662	0.0885509	0.0563488
ESP	SRR6463121	0.653863	0.734659	0.739652	0.327495	0.396185	0.163801	0.650961	0.691516	0.278348	0.132112	0.154451
ESP	SRR6463126	0.519598	0.755384	0.771935	0.537731	0.606959	0.311663	0.636519	0.642455	0.429648	0.323434	0.1835
ESP	SRR6463128	0.91277	0.950935	0.945427	0.896516	0.917885	0.0327381	0.940068	0.100609	0.0528853	0.017178	0.867199
ESP	SRR6463130	0.621204	0.835058	0.769283	0.596697	0.724711	0.38106	0.711788	0.41105	0.575179	0.443192	0.429114
ESP	SRR6463141	0.709368	0.425285	0.972435	0.413056	0.514947	0.304802	0.721795	0.661632	0.338061	0.307088	0.308063
ESP	SRR6463258	0.789647	0.650452	0.943795	0.404357	0.450771	0.419315	0.820071	0.563639	0.439592	0.384434	0.417113
ESP	SRR6463142	0.715773	0.7911	0.759001	0.26116	0.412216	0.175037	0.762122	0.754443	0.339954	0.148744	0.150824
ESP	SRR6463146	0.663624	0.825429	0.786305	0.656259	0.685922	0.532763	0.735347	0.718527	0.632752	0.579659	0.400793
ESP	SRR6463148	0.612968	0.768461	0.734908	0.585588	0.63396	0.42524	0.630338	0.623909	0.497946	0.457052	0.332902
ESP	SRR6463150	0.484626	0.668657	0.72622	0.479511	0.632128	0.326516	0.644009	0.49976	0.402888	0.327643	0.201637
ESP	SRR6463161	0.660667	0.799733	0.88751	0.485548	0.752957	0.595987	0.776908	0.621705	0.559228	0.42027	0.286438
ESP	SRR6463160	0.57681	0.703653	0.776797	0.458029	0.556381	0.401012	0.655201	0.770625	0.401615	0.317072	0.267919
ESP	SRR6463165	0.483426	0.383225	0.689565	0.118343	0.359948	0.0255947	0.568381	0.545814	0.15048	0.0118687	0.0220017
ESP	SRR6463167	0.64397	0.756594	0.822567	0.57988	0.717782	0.489266	0.723478	0.570513	0.614999	0.512968	0.352529
ESP	SRR6463169	0.611211	0.758193	0.705601	0.539137	0.611607	0.29559	0.458637	0.615461	0.341347	0.263309	0.252239
ESP	SRR6463176	0.328267	0.375116	0.470264	0.19972	0.449897	0.121548	0.568653	0.331083	0.208154	0.120967	0.116826
ESP	SRR6463171	0.542649	0.709458	0.673081	0.494309	0.568058	0.309379	0.583041	0.694113	0.406288	0.328737	0.244973
ESP	SRR6463178	0.394702	0.34172	0.60727	0.113608	0.455895	0.0576854	0.683628	0.426223	0.20617	0.0504121	0.038786
ESP	SRR6463175	0.652375	0.775087	0.829854	0.542639	0.648319	0.292952	0.601103	0.674962	0.440675	0.299781	0.219906
ESP	SRR6463179	0.709252	0.744177	0.821733	0.543262	0.729938	0.551219	0.849864	0.475978	0.676336	0.542124	0.598863
ESP	SRR6463184	0.716475	0.820392	0.771704	0.613515	0.673204	0.168844	0.745816	0.477723	0.250313	0.151544	0.496817
ESP	SRR6463192	0.574787	0.405754	0.827381	0.172251	0.367807	0.0621881	0.65243	0.876981	0.246135	0.0701476	0.0524265
ESP	SRR6463189	0.747069	0.84823	0.776974	0.652896	0.728355	0.657497	0.766044	0.749456	0.690093	0.633479	0.522063
ESP	SRR6463196	0.657611	0.758548	0.800783	0.538238	0.631648	0.349836	0.61176	0.51078	0.501139	0.353627	0.289721
ESP	SRR6463198	0.584178	0.774243	0.706307	0.594555	0.656457	0.0752853	0.728475	0.393167	0.18688	0.177801	0.485723
ESP	SRR6463200	0.546659	0.672673	0.755692	0.441556	0.507306	0.277318	0.575173	0.598335	0.378826	0.280482	0.152043
ESP	SRR6463202	0.873996	0.930167	0.905569	0.864641	0.900736	0.0891392	0.927379	0.157904	0.130327	0.0805942	0.777342
ESP	SRR6463203	0.40184	0.609489	0.73896	0.453079	0.552038	0.273012	0.59416	0.38214	0.390327	0.310338	0.238824
ESP	SRR6463205	0.325196	0.729862	0.753353	0.52182	0.607669	0.193948	0.626288	0.403186	0.349317	0.435929	0.130044
ESP	SRR6463208	0.544004	0.765472	0.757722	0.542709	0.642217	0.224694	0.705323	0.562545	0.309151	0.363259	0.174088
ESP	SRR6463209	0.653604	0.710516	0.801176	0.562883	0.65325	0.378425	0.682567	0.683205	0.47546	0.37423	0.291097
ESP	SRR6463213	0.469268	0.637243	0.905115	0.169527	0.229577	0.0702764	0.47544	0.658247	0.118994	0.0523246	0.0418647
ESP	SRR6463215	0.527241	0.468633	0.800983	0.290223	0.374278	0.265057	0.586363	0.821123	0.355435	0.233975	0.213419
ESP	SRR6463217	0.914368	0.95926	0.874591	0.616726	0.630297	0.687865	0.940104	0.960946	0.623598	0.506254	0.491369
ESP	SRR6463222	0.525003	0.624621	0.555056	0.462874	0.683556	0.0768957	0.740293	0.305429	0.244856	0.0536328	0.381025
ESP	SRR6463245	0.2444	0.542071	0.58653	0.317876	0.61243	0.137521	0.718379	0.304525	0.16371	0.283396	0.074181
ESP	SRR6463227	0.561096	0.682047	0.583034	0.406516	0.576291	0.227099	0.647024	0.604048	0.401528	0.210675	0.143097
ESP	SRR6463233	0.685589	0.823676	0.770098	0.675254	0.701875	0.530561	0.700032	0.439002	0.550814	0.549683	0.411293
ESP	SRR6463237	0.777884	0.84785	0.800413	0.685856	0.67924	0.641732	0.819754	0.605198	0.618952	0.532397	0.551839
ESP	SRR6463235	0.448019	0.711173	0.662459	0.46635	0.565121	0.256429	0.697428	0.399527	0.308435	0.335908	0.121805
ESP	SRR6463241	0.427237	0.726171	0.621326	0.408452	0.499519	0.258995	0.538775	0.470861	0.356235	0.32446	0.206697
ESP	SRR6463240	0.59262	0.76069	0.77152	0.550652	0.653598	0.424066	0.671872	0.558632	0.552215	0.396583	0.289527
ESP	SRR6463242	0.612306	0.78023	0.755125	0.564451	0.667877	0.319514	0.646757	0.653198	0.547297	0.333039	0.27171
ESP	SRR6463243	0.6215	0.738411	0.70451	0.312428	0.476071	0.0737249	0.648761	0.679913	0.240097	0.0565937	0.194959
ESP	SRR6463377	0.541849	0.729357	0.641096	0.479525	0.608958	0.1555	0.538592	0.576768	0.335896	0.165089	0.257177
ESP	SRR6463249	0.586993	0.798529	0.784548	0.488223	0.559583	0.310333	0.519764	0.590822	0.40274	0.32984	0.306621
ESP	SRR6463344	0.425552	0.660994	0.627344	0.370749	0.440795	0.138133	0.526032	0.60568	0.291159	0.157958	0.0904417
ESP	SRR6463255	0.725739	0.755758	0.768988	0.558013	0.646857	0.508855	0.781843	0.673166	0.548959	0.492235	0.433969
ESP	SRR6463257	0.282268	0.721137	0.486989	0.310146	0.380634	0.133309	0.474053	0.433979	0.220729	0.248267	0.0733949
ESP	SRR6463265	0.665458	0.57684	0.806152	0.409346	0.473107	0.426854	0.700027	0.884407	0.480455	0.391924	0.419605
ESP	SRR6463260	0.876014	0.837991	0.913192	0.644299	0.811748	0.673537	0.949136	0.670824	0.694226	0.612459	0.594072
ESP	SRR6463337	0.697646	0.848036	0.858657	0.682321	0.76513	0.47642	0.621453	0.802335	0.61348	0.501778	0.340781
ESP	SRR6463278	0.570991	0.809932	0.623408	0.446064	0.535897	0.39511	0.705231	0.777071	0.485159	0.218708	0.359162
ESP	SRR6463283	0.691153	0.722522	0.878792	0.306822	0.420446	0.19836	0.669985	0.708315	0.409332	0.151638	0.154247
ESP	SRR6463288	0.476314	0.600282	0.646483	0.314552	0.41024	0.223622	0.589815	0.749698	0.315329	0.233161	0.151609
ESP	SRR6463292	0.61579	0.68565	0.780609	0.430134	0.122464	0.208971	0.840942	0.918641	0.566455	0.033188	0.0264729
ESP	SRR6463295	0.853661	0.973845	0.74202	0.625699	0.656138	0.861918	0.944093	0.70606	0.84998	0.599834	0.564899
ESP	SRR6463298	0.454912	0.735113	0.730695	0.55352	0.648103	0.234053	0.701447	0.462139	0.328147	0.338504	0.273029
ESP	SRR6463313	0.420947	0.693094	0.584464	0.377131	0.447232	0.180909	0.521985	0.682292	0.332995	0.168249	0.0716194
ESP	SRR6463303	0.3643	0.740084	0.531784	0.46552	0.550898	0.163701	0.596589	0.565452	0.348936	0.207557	0.134711
ESP	SRR6463305	0.567787	0.702004	0.744214	0.520458	0.53854	0.202215	0.619839	0.46585	0.278527	0.222307	0.392538
ESP	SRR6463307	0.528489	0.674602	0.716538	0.549949	0.545847	0.220297	0.601335	0.44555	0.292558	0.249149	0.413065
ESP	SRR6463308	0.394274	0.617598	0.639506	0.276824	0.462985	0.0788683	0.601547	0.568575	0.171565	0.116761	0.0287776
ESP	SRR6463310	0.410637	0.602492	0.691409	0.319018	0.400509	0.0873815	0.533619	0.585752	0.22623	0.149063	0.0405418
ESP	SRR6463316	0.649008	0.864026	0.824741	0.579889	0.745478	0.318889	0.756174	0.463153	0.537059	0.399535	0.532015
ESP	SRR6463318	0.537835	0.689969	0.697101	0.432779	0.524267	0.226867	0.54257	0.658841	0.379678	0.202222	0.183724
ESP	SRR6463319	0.504646	0.70545	0.792112	0.567612	0.681661	0.337938	0.699021	0.417774	0.442142	0.429303	0.274528
ESP	SRR6463320	0.421431	0.690466	0.635498	0.501335	0.572709	0.199519	0.633278	0.544991	0.389322	0.246333	0.143779
ESP	SRR6463322	0.553675	0.70809	0.753485	0.451652	0.523145	0.307128	0.594207	0.618994	0.408683	0.290335	0.163898
ESP	SRR6463324	0.789808	0.874038	0.856074	0.741961	0.763117	0.140147	0.792337	0.398246	0.19479	0.125234	0.578675
ESP	SRR6463326	0.457192	0.66197	0.7504	0.454257	0.521083	0.279137	0.612029	0.436009	0.332632	0.2996	0.233115
ESP	SRR6463328	0.493334	0.701328	0.736196	0.493149	0.632038	0.188032	0.503417	0.526934	0.311631	0.257999	0.116959
ESP	SRR6463330	0.674921	0.683258	0.685315	0.48981	0.719527	0.322225	0.671689	0.516323	0.360176	0.33515	0.259954
ESP	SRR6463332	0.212153	0.461571	0.0898414	0.0124643	0.172883	0.202169	0.495268	0.194673	0.20217	0.0123179	0.206124
ESP	SRR6463343	0.420331	0.473672	0.620681	0.195447	0.404599	0.106879	0.525445	0.546581	0.257529	0.100499	0.0613849
ESP	SRR6463347	0.464184	0.818244	0.807835	0.715673	0.778463	0.284863	0.775715	0.480295	0.322968	0.590939	0.0994625
ESP	SRR6463351	0.704311	0.80757	0.761129	0.573949	0.670112	0.416755	0.630166	0.689322	0.516131	0.36909	0.37159
ESP	SRR6463355	0.811641	0.398047	0.908673	0.178476	0.298487	0.120568	0.836701	0.867952	0.244324	0.107121	0.117694
ESP	SRR6463358	0.475589	0.691558	0.723079	0.426382	0.539582	0.273016	0.505003	0.545204	0.34674	0.251047	0.173009
ESP	SRR6463361	0.620645	0.738825	0.692503	0.549435	0.688489	0.397605	0.72606	0.651939	0.518671	0.420905	0.1668
ESP	SRR6463363	0.444544	0.528969	0.653594	0.211633	0.393909	0.111326	0.486146	0.664187	0.228196	0.0324804	0.032336
ESP	SRR6463365	0.758036	0.730697	0.853465	0.612462	0.648591	0.623511	0.782241	0.888501	0.665962	0.591356	0.617349
ESP	SRR6463368	0.424806	0.696726	0.648362	0.415353	0.479283	0.269518	0.506983	0.535628	0.346893	0.327375	0.198042
ESP	SRR6463371	0.626088	0.765568	0.690665	0.556872	0.740492	0.31005	0.628302	0.506561	0.354629	0.334727	0.259874
ESP	SRR6463381	0.777437	0.892278	0.847893	0.696903	0.773995	0.438128	0.721721	0.433215	0.536715	0.442426	0.51886
ESP	SRR6463379	0.389054	0.553144	0.722471	0.286846	0.334019	0.115843	0.631319	0.520775	0.255042	0.143719	0.0481408
ESP	SRR6463383	0.822156	0.883227	0.851481	0.752775	0.811875	0.12098	0.814757	0.300939	0.142263	0.0950852	0.661647
ESP	SRR6463385	0.497564	0.651208	0.720272	0.416828	0.532783	0.113751	0.453252	0.633034	0.34513	0.104338	0.0637413
ESP	SRR6463386	0.843449	0.939591	0.867731	0.773832	0.7979	0.209371	0.819109	0.399579	0.246399	0.145992	0.604857
ESP	SRR6463408	0.575121	0.947872	0.837511	0.819354	0.762099	0.505937	0.880908	0.423272	0.533673	0.659904	0.418499
ESP	SRR6463413	0.65463	0.61875	0.875945	0.362715	0.482935	0.284133	0.666181	0.823935	0.287401	0.281365	0.259449
ESP	SRR6463418	0.575345	0.780014	0.735648	0.55687	0.649876	0.280752	0.702752	0.593247	0.427076	0.323929	0.388793

## Sheet: Aminoacid_production
Table S1. (B) Community Phenotype Indices (CPIs) for biosynthesis of amino acids in samples from 3 analyzed IBD datasets.
Dataset	sample-id	Chor	Arg	Lys	His	Trp	Tyr	Phe	Ile_Val	Leu	Ser	Cys	Thr	Met	Pro	Gly	Glu	Gln	Asp	Asn
CHN	ERR2061183	0.982659	0.65688	0.960675	0.827655	0.878429	0.974979	0.972016	0.845317	0.843923	0.940946	0.94272	0.859283	0.957904	0.504531	0.970181	0.986209	0.985782	0.624367	0.524774
CHN	ERR2061190	0.995427	0.967648	0.990158	0.96421	0.946188	0.987408	0.982735	0.978044	0.97728	0.984489	0.984204	0.982855	0.984393	0.979601	0.999852	0.995787	0.995787	0.985393	0.965613
CHN	ERR2061200	0.993347	0.7649	0.985697	0.771953	0.798407	0.966021	0.981701	0.887775	0.886807	0.752848	0.902943	0.981174	0.891129	0.933428	0.997344	0.998282	0.998272	0.998282	0.729448
CHN	ERR2061203	0.971215	0.844991	0.938554	0.678578	0.611209	0.897852	0.920225	0.848827	0.845384	0.890408	0.878509	0.894595	0.852789	0.947155	0.953273	0.98877	0.988445	0.985605	0.843565
CHN	ERR2061211	0.999648	0.789778	0.899582	0.413231	0.436001	0.961309	0.95412	0.869134	0.868829	0.892887	0.908503	0.884664	0.894424	0.95981	0.999957	0.999243	0.995244	0.999243	0.896689
CHN	ERR2061214	0.984197	0.94806	0.962574	0.936479	0.948092	0.975593	0.969117	0.949882	0.94983	0.951409	0.955829	0.955681	0.959277	0.973312	0.970802	0.984092	0.984092	0.983908	0.670952
CHN	ERR2061218	0.96315	0.908055	0.950525	0.877619	0.7432	0.931836	0.955349	0.884308	0.883934	0.901831	0.907839	0.915904	0.923915	0.92576	0.96064	0.966425	0.966082	0.965781	0.909395
CHN	ERR2061253	1	0.989952	0.969857	0.838634	0.621479	0.92228	0.997629	0.961013	0.95995	0.948748	0.98386	0.967505	0.88917	0.928897	1	0.967598	0.967598	0.967598	0.896566
CHN	ERR2061258	0.950975	0.903989	0.916533	0.895908	0.70329	0.927669	0.941713	0.909013	0.908815	0.905074	0.896106	0.911831	0.913985	0.941833	0.948346	0.951894	0.951894	0.951894	0.892022
CHN	ERR2061261	0.987731	0.934601	0.980715	0.910864	0.815136	0.976032	0.978046	0.9405	0.939383	0.669622	0.953634	0.958061	0.972417	0.945829	0.988386	0.98595	0.985893	0.98595	0.66879
CHN	ERR2061264	0.994599	0.862063	0.929131	0.849627	0.805462	0.978866	0.921703	0.907112	0.906959	0.893807	0.923855	0.922437	0.982806	0.915705	0.999385	0.993599	0.993599	0.993599	0.841315
CHN	ERR2061269	0.99852	0.967564	0.999807	0.955637	0.895328	0.972604	0.99547	0.980998	0.976374	0.962539	0.979464	0.995081	0.976345	0.994108	1	0.995898	0.995898	0.995898	0.940737
CHN	ERR2061281	0.999808	0.985029	0.989715	0.987053	0.955159	0.996269	0.991652	0.985112	0.983525	0.995511	0.986255	0.990511	0.974732	0.970789	1	0.999808	0.999808	0.999742	0.984143
CHN	ERR2061296	0.953459	0.858863	0.904726	0.851814	0.803181	0.923	0.918386	0.816634	0.815049	0.874958	0.818223	0.877245	0.885297	0.911878	0.938033	0.955351	0.955351	0.955351	0.759313
CHN	ERR2061298	0.973498	0.861888	0.945986	0.74205	0.64598	0.943674	0.937059	0.905025	0.902446	0.908604	0.917061	0.937697	0.937891	0.949209	0.966867	0.978212	0.978207	0.975643	0.898326
CHN	ERR2061299	1	0.517694	0.999918	0.506498	0.49031	0.997802	0.996194	0.514331	0.51361	0.515355	0.511742	0.997851	0.518533	0.998706	1	0.999625	0.999625	0.999625	0.972156
CHN	ERR2061300	0.956843	0.917297	0.955216	0.914715	0.84924	0.941784	0.952915	0.91866	0.918465	0.930179	0.944002	0.947263	0.926512	0.944633	0.964749	0.952093	0.952093	0.952093	0.935629
CHN	ERR2061302	0.960112	0.868955	0.951875	0.809335	0.793689	0.939111	0.947624	0.882408	0.882332	0.846184	0.888353	0.952475	0.914628	0.949965	0.971159	0.982383	0.982183	0.980719	0.875523
CHN	ERR2061303	0.998899	0.922081	0.995869	0.84425	0.68174	0.964413	0.994445	0.936924	0.936571	0.947721	0.963566	0.979882	0.981751	0.978948	0.999878	0.989908	0.989908	0.986644	0.937185
CHN	ERR2061304	0.999977	0.889635	0.995695	0.957182	0.813053	0.987026	0.992974	0.917458	0.917306	0.977209	0.986941	0.98692	0.928342	0.984822	0.99993	0.995038	0.995038	0.994721	0.965967
CHN	ERR2061305	0.999556	0.89715	0.953391	0.809246	0.787088	0.950935	0.962966	0.892421	0.890167	0.874464	0.985839	0.933352	0.901558	0.964408	0.998669	0.999556	0.999556	0.988134	0.894864
CHN	ERR2061306	0.998462	0.919944	0.98555	0.909048	0.801181	0.964103	0.985436	0.923013	0.922269	0.92042	0.933028	0.967792	0.944339	0.987085	0.998461	0.993925	0.993868	0.993524	0.935965
CHN	ERR2061307	0.996889	0.96143	0.870658	0.926349	0.90878	0.988528	0.987068	0.959761	0.957053	0.971304	0.920371	0.988535	0.967428	0.995746	1	0.999845	0.999825	0.999845	0.6707
CHN	ERR2061308	1	0.85419	0.995519	0.822755	0.726922	0.886674	0.890721	0.861768	0.860901	0.861981	0.866083	0.890214	0.862578	0.992819	1	0.999054	0.999054	0.998992	0.995249
CHN	ERR2061309	0.977261	0.699539	0.906363	0.724747	0.581924	0.772369	0.796706	0.682765	0.680771	0.894666	0.763425	0.810817	0.776311	0.818644	0.920233	0.991628	0.991452	0.991071	0.743998
CHN	ERR2061311	0.9815	0.720829	0.979154	0.716551	0.630103	0.73653	0.962511	0.735852	0.735004	0.736317	0.739895	0.75829	0.96042	0.752204	0.98851	0.984721	0.98416	0.983581	0.93854
CHN	ERR2061314	1	0.928639	0.991652	0.92896	0.892132	0.971886	0.977516	0.941941	0.941249	0.96722	0.954637	0.975406	0.965289	0.988363	1	0.990364	0.990364	0.990364	0.967939
CHN	ERR2061317	0.983775	0.808079	0.981169	0.774417	0.677102	0.969736	0.967728	0.836536	0.834015	0.758004	0.976059	0.922204	0.843186	0.956397	0.992384	0.983257	0.983257	0.972947	0.81645
CHN	ERR2061320	0.999976	0.988281	0.994119	0.983728	0.963663	0.995829	0.994167	0.981563	0.979467	0.987218	0.983852	0.989684	0.993652	0.991812	0.999927	0.99987	0.99987	0.99987	0.968229
CHN	ERR2061326	0.999921	0.967792	0.997428	0.951916	0.747675	0.963794	0.988413	0.941337	0.940954	0.974837	0.961725	0.974718	0.945006	0.973612	0.99994	0.993984	0.993984	0.993455	0.933775
CHN	ERR2061327	0.959157	0.84341	0.964283	0.84069	0.814567	0.930023	0.953114	0.878158	0.877645	0.896978	0.825957	0.958597	0.922753	0.945025	0.988014	0.977638	0.977215	0.972412	0.771441
CHN	ERR2061328	1	0.989902	0.997891	0.977913	0.76865	0.944882	0.997722	0.995135	0.994137	0.961857	0.983417	0.995392	0.941626	0.995233	1	0.999995	0.999995	0.999995	0.880649
CHN	ERR2061329	0.961953	0.263552	0.954977	0.266712	0.332784	0.93263	0.935189	0.354097	0.350994	0.316569	0.9038	0.692166	0.35503	0.928198	0.964811	0.970257	0.969004	0.967607	0.566051
CHN	ERR2061330	0.998504	0.756969	0.911065	0.762376	0.496014	0.982257	0.976046	0.718978	0.718492	0.984848	0.933632	0.82969	0.977104	0.754893	1	0.998856	0.998856	0.998213	0.921237
CHN	ERR2061331	0.974357	0.834228	0.948626	0.922894	0.899007	0.952647	0.941301	0.873442	0.872986	0.90533	0.854907	0.895811	0.902021	0.707777	0.976948	0.973912	0.97105	0.885848	0.752892
CHN	ERR2061334	0.99739	0.952015	0.977601	0.872809	0.827287	0.97635	0.961936	0.960147	0.959952	0.978059	0.969049	0.973918	0.986227	0.960199	1	0.992629	0.992629	0.992629	0.964316
CHN	ERR2061335	0.933479	0.765545	0.825053	0.763043	0.85949	0.911597	0.885909	0.785745	0.781966	0.791804	0.787752	0.804795	0.821337	0.883743	0.87807	0.934239	0.934239	0.934239	0.763162
CHN	ERR2061336	0.997161	0.953289	0.994244	0.938093	0.828549	0.961188	0.96726	0.924507	0.92435	0.932879	0.946925	0.976962	0.967545	0.978682	0.999949	0.995486	0.995486	0.995309	0.914702
CHN	ERR2061337	0.949144	0.919746	0.946313	0.920922	0.889387	0.927542	0.938209	0.769674	0.768867	0.927604	0.687821	0.942578	0.938264	0.940868	0.978271	0.948712	0.948712	0.948712	0.698146
CHN	ERR2061338	0.98886	0.854202	0.98247	0.844173	0.909667	0.978619	0.97652	0.957206	0.953397	0.644725	0.976864	0.981048	0.974837	0.959971	0.996676	0.989409	0.989409	0.989409	0.688277
CHN	ERR2061339	1	0.985162	0.994503	0.981761	0.970728	0.996076	0.993547	0.990546	0.986428	0.968569	0.991397	0.992526	0.9977	0.986773	1	0.998814	0.998814	0.998608	0.953601
CHN	ERR2061340	0.887355	0.858366	0.89584	0.858472	0.556372	0.854399	0.880876	0.76321	0.76233	0.846939	0.72007	0.890163	0.851154	0.886123	0.990629	0.991914	0.991914	0.991762	0.862431
CHN	ERR2061341	0.977962	0.845728	0.976523	0.789422	0.741088	0.902725	0.924821	0.866363	0.865172	0.860351	0.859902	0.924311	0.88242	0.956321	0.980668	0.972135	0.972118	0.970578	0.890241
CHN	ERR2061342	0.998659	0.840814	0.94175	0.810325	0.842665	0.939404	0.940243	0.936646	0.935589	0.935531	0.992331	0.938353	0.943206	0.936915	0.999808	0.999852	0.999852	0.999852	0.978114
CHN	ERR2061343	0.929715	0.894957	0.937951	0.874982	0.840659	0.900797	0.913703	0.895418	0.895351	0.880222	0.866599	0.914919	0.902962	0.930056	0.943577	0.934155	0.934155	0.934155	0.869814
CHN	ERR2061345	1	0.958037	0.993105	0.908098	0.809695	0.943146	0.945885	0.930479	0.93024	0.94869	0.914981	0.930668	0.931088	0.961947	1	1	1	1	0.907132
CHN	ERR2061346	0.963579	0.931651	0.985116	0.840271	0.801369	0.984956	0.988176	0.934788	0.934633	0.972113	0.906646	0.983971	0.943734	0.982965	0.999963	0.996917	0.996917	0.99518	0.897473
CHN	ERR2061355	0.988824	0.672076	0.969187	0.644876	0.612025	0.691593	0.67971	0.669309	0.668716	0.69589	0.679581	0.679224	0.691999	0.960823	0.997319	0.996085	0.994008	0.99298	0.962874
CHN	ERR2061356	0.983141	0.230953	0.978134	0.22527	0.253978	0.973342	0.964022	0.271211	0.270189	0.238959	0.954386	0.68199	0.287179	0.964737	0.976104	0.980126	0.980081	0.979863	0.531169
CHN	ERR2061357	1	0.97062	0.988074	0.955492	0.948227	0.991673	0.987735	0.973632	0.969115	0.969539	0.977391	0.985667	0.984973	0.991846	1	0.995062	0.995062	0.993518	0.954756
CHN	ERR2061358	0.999928	0.989028	0.999184	0.974003	0.819333	0.99145	0.99867	0.972738	0.972609	0.990567	0.83829	0.978613	0.971805	0.979003	0.999911	0.999245	0.999245	0.999004	0.892864
CHN	ERR2061359	0.998729	0.855603	0.992488	0.859222	0.861845	0.896652	0.892215	0.872505	0.871055	0.844465	0.975584	0.891087	0.890087	0.991534	0.999494	0.999322	0.999322	0.999322	0.816139
CHN	ERR2061360	0.963663	0.90175	0.972616	0.82289	0.782	0.943598	0.946033	0.906635	0.906217	0.737157	0.933723	0.971	0.931343	0.946659	0.99636	0.955771	0.955771	0.954726	0.735349
CHN	ERR2061361	0.985252	0.865899	0.964031	0.848894	0.846459	0.954697	0.957473	0.890952	0.890101	0.861944	0.914462	0.932801	0.943156	0.940488	0.999014	0.991746	0.991746	0.990126	0.735314
CHN	ERR2061363	0.999833	0.87273	0.961665	0.86008	0.861835	0.957949	0.920533	0.878938	0.878792	0.903762	0.882366	0.785772	0.91762	0.96025	1	1	1	1	0.810004
CHN	ERR2061364	0.979569	0.887021	0.974045	0.840982	0.798377	0.930485	0.959021	0.905848	0.905642	0.900119	0.92358	0.923071	0.935481	0.948243	0.974229	0.966186	0.966152	0.966029	0.850665
CHN	ERR2061365	0.976443	0.820022	0.95793	0.833469	0.856399	0.956975	0.96353	0.926998	0.926616	0.827124	0.954192	0.961756	0.956775	0.949396	0.999917	0.995462	0.993003	0.994668	0.800926
CHN	ERR2061366	0.921102	0.901637	0.919385	0.892366	0.829111	0.900798	0.915432	0.886754	0.885699	0.895839	0.88884	0.889022	0.910083	0.915368	0.9686	0.920807	0.920807	0.920807	0.84733
CHN	ERR2061367	0.99876	0.792483	0.991063	0.790334	0.737103	0.891179	0.928253	0.922392	0.921989	0.983449	0.990392	0.936953	0.938395	0.982767	0.999917	0.9568	0.956796	0.9568	0.982444
CHN	ERR2061369	1	0.982007	1	0.978052	0.958568	0.853881	0.992516	0.980138	0.979815	0.920135	0.56438	0.996526	0.984514	0.99235	1	1	1	1	0.340134
CHN	ERR2061380	0.999967	0.919215	0.996278	0.862628	0.841824	0.947641	0.978565	0.968292	0.96624	0.934647	0.992314	0.984073	0.984583	0.954357	0.998141	0.999568	0.996188	0.999395	0.974273
CHN	ERR2061381	0.969272	0.881715	0.932841	0.881402	0.888425	0.942104	0.94408	0.883831	0.882885	0.86884	0.894986	0.926845	0.900783	0.950539	0.957836	0.977084	0.976699	0.97622	0.723847
CHN	ERR2061382	0.950444	0.534383	0.580961	0.533713	0.568649	0.930127	0.618299	0.521137	0.5207	0.816052	0.518768	0.539966	0.84838	0.5842	0.917653	0.952226	0.952226	0.951664	0.483953
CHN	ERR2061383	0.976169	0.900956	0.971416	0.89566	0.854287	0.973228	0.962002	0.902894	0.900499	0.92647	0.909059	0.951733	0.930937	0.966537	0.990922	0.992183	0.992182	0.990331	0.927312
CHN	ERR2061386	0.983734	0.892225	0.982385	0.856921	0.630531	0.912578	0.959606	0.914981	0.914878	0.929616	0.958875	0.97116	0.978088	0.959246	0.997623	0.986468	0.986468	0.986468	0.903857
CHN	ERR2061387	0.793411	0.636396	0.834554	0.593245	0.756465	0.820906	0.784686	0.748793	0.746733	0.611732	0.786787	0.852276	0.807052	0.815483	0.958311	0.817178	0.817178	0.816911	0.806505
CHN	ERR2061388	0.859655	0.740795	0.945309	0.716236	0.674457	0.826931	0.838105	0.71106	0.710846	0.608603	0.807774	0.939469	0.759237	0.850657	0.985091	0.838624	0.838624	0.83796	0.708622
CHN	ERR2061389	0.999463	0.91835	0.997238	0.96792	0.744448	0.982844	0.992088	0.927086	0.925159	0.896505	0.874614	0.945104	0.947599	0.993159	0.999995	1	1	0.999255	0.831158
CHN	ERR2061390	0.984758	0.938287	0.994328	0.920874	0.883792	0.962096	0.975697	0.947567	0.947125	0.715112	0.979396	0.990956	0.959242	0.982933	0.997566	0.990814	0.990814	0.98987	0.625856
CHN	ERR2061393	0.99435	0.734449	0.984821	0.730108	0.816385	0.985169	0.97174	0.83106	0.8296	0.773667	0.978548	0.973175	0.857741	0.83716	0.99819	0.998556	0.998556	0.998556	0.831834
CHN	ERR2061395	0.984721	0.465219	0.992353	0.446395	0.435117	0.982349	0.980739	0.46826	0.466211	0.467168	0.985089	0.772102	0.473657	0.989637	0.983907	0.994301	0.994202	0.994301	0.678322
CHN	ERR2061398	0.964771	0.834458	0.853922	0.824769	0.785158	0.950395	0.832335	0.821429	0.819687	0.932348	0.825487	0.84674	0.960444	0.834558	0.980226	0.982218	0.982218	0.982043	0.798866
CHN	ERR2061399	0.969851	0.84767	0.953979	0.84876	0.79907	0.945067	0.958725	0.880955	0.880091	0.873743	0.875471	0.947933	0.898449	0.950967	0.991128	0.983323	0.983258	0.983323	0.850867
CHN	ERR2061400	0.987475	0.68434	0.987356	0.656858	0.630358	0.765258	0.77842	0.734794	0.73434	0.914206	0.95239	0.787436	0.757127	0.958115	0.991421	0.987316	0.987311	0.987316	0.87104
CHN	ERR2061406	0.999001	0.535439	0.991136	0.52227	0.528757	0.994822	0.995568	0.539026	0.538808	0.536226	0.53648	0.988761	0.540325	0.999481	0.993183	0.999204	0.999204	0.999204	0.960776
CHN	ERR2061411	0.999807	0.981693	0.999648	0.974374	0.951532	0.997663	0.994468	0.97275	0.972132	0.976355	0.982652	0.985385	0.980625	0.993939	0.99956	0.999823	0.999823	0.999618	0.968438
CHN	ERR2061413	1	0.950365	0.987459	0.936016	0.861116	0.974814	0.982507	0.867313	0.866713	0.971136	0.872417	0.972857	0.985213	0.975496	0.999997	0.988324	0.988324	0.988324	0.831235
CHN	ERR2061414	0.999566	0.956695	0.995892	0.937698	0.876658	0.974303	0.994137	0.80692	0.806801	0.972584	0.832488	0.981056	0.969754	0.985172	0.999676	0.988878	0.988878	0.988768	0.785111
CHN	ERR2061415	0.999102	0.905522	0.999071	0.926043	0.95915	0.993793	0.997728	0.984479	0.980588	0.716071	0.989443	0.995044	0.986896	0.992399	0.999899	0.997111	0.997111	0.997111	0.682023
CHN	ERR2061416	0.994166	0.931967	0.99132	0.912371	0.867089	0.96342	0.963079	0.934427	0.931524	0.851938	0.988132	0.958381	0.945861	0.990366	0.999312	0.999593	0.999588	0.999593	0.837025
CHN	ERR2061418	0.999974	0.943727	0.993581	0.942175	0.92313	0.996367	0.990778	0.929803	0.929513	0.953728	0.934853	0.989722	0.951901	0.991774	0.999923	0.999974	0.999974	0.999974	0.977265
CHN	ERR2061426	0.932081	0.740478	0.931878	0.746473	0.57858	0.875002	0.926876	0.896568	0.896005	0.882785	0.926606	0.922296	0.918342	0.907101	0.940081	0.887477	0.887477	0.887477	0.923486
CHN	ERR2061427	0.991076	0.908235	0.954703	0.965321	0.908328	0.98915	0.978669	0.945512	0.945031	0.984291	0.949703	0.97258	0.959337	0.933548	0.993795	0.995952	0.995927	0.952937	0.891263
CHN	ERR2061429	0.970682	0.509336	0.939956	0.511721	0.622444	0.914588	0.90343	0.648679	0.647796	0.56916	0.926789	0.874152	0.718396	0.883656	0.940372	0.977083	0.977059	0.977083	0.719599
CHN	ERR2061430	0.99974	0.949246	0.986567	0.950071	0.785964	0.880058	0.980957	0.941175	0.940949	0.951211	0.780302	0.97342	0.984803	0.964731	0.984159	0.999199	0.999199	0.999112	0.765672
CHN	ERR2061431	0.999725	0.964861	0.996558	0.965158	0.951721	0.992792	0.991783	0.972573	0.967093	0.967157	0.982346	0.989004	0.981601	0.992654	0.999331	0.999891	0.999891	0.999757	0.965219
CHN	ERR2061436	0.862612	0.819336	0.949504	0.812029	0.783649	0.84749	0.852591	0.821354	0.820809	0.926473	0.913789	0.93804	0.881813	0.961921	0.952029	0.97549	0.97549	0.97549	0.936967
CHN	ERR2061437	0.995062	0.987713	0.996774	0.979923	0.905541	0.994006	0.99306	0.988363	0.987762	0.999127	0.995294	0.996169	0.996435	0.996609	1	0.999364	0.999364	0.999364	0.979766
CHN	ERR2061438	0.986264	0.863344	0.972792	0.861943	0.638024	0.898671	0.920654	0.786161	0.781903	0.967803	0.935493	0.887122	0.914119	0.876341	0.999442	0.995213	0.985349	0.977244	0.901585
CHN	ERR2061439	0.994901	0.888177	0.976003	0.862447	0.648436	0.926592	0.922574	0.863309	0.857683	0.967808	0.921669	0.908151	0.957021	0.904547	0.999999	0.992953	0.992953	0.992585	0.885553
CHN	ERR2061440	0.999959	0.941783	0.986738	0.9268	0.79802	0.966007	0.964901	0.942793	0.942606	0.971337	0.965178	0.984635	0.972117	0.983657	0.999973	0.992091	0.992091	0.991956	0.915154
CHN	ERR2061442	0.999906	0.879377	0.99082	0.843106	0.770143	0.955748	0.998109	0.902212	0.90193	0.914516	0.913837	0.985334	0.958492	0.981186	0.999915	0.975449	0.975449	0.975194	0.631108
CHN	ERR2061443	1	0.967549	0.988449	0.955296	0.925581	0.983836	0.984907	0.973761	0.973572	0.974382	0.963222	0.976619	0.993961	0.976694	0.999995	0.993475	0.993475	0.993475	0.865042
CHN	ERR2061444	0.998601	0.916296	0.938093	0.888918	0.658296	0.959984	0.908779	0.838903	0.83839	0.972156	0.916495	0.927652	0.968386	0.902889	1	0.995882	0.995882	0.995882	0.89025
CHN	ERR2061446	0.9996	0.949329	0.989406	0.917269	0.818732	0.940855	0.974125	0.949432	0.948706	0.968605	0.916717	0.974747	0.969184	0.988563	1	0.990442	0.990442	0.989913	0.85025
CHN	ERR2061447	0.999604	0.836795	0.975779	0.799205	0.741931	0.871148	0.864083	0.843334	0.843229	0.864327	0.835008	0.861551	0.882659	0.968034	0.999604	0.991365	0.991365	0.990654	0.916011
CHN	ERR2061448	1	0.929526	0.936736	0.920067	0.776213	0.981917	0.950116	0.922396	0.921906	0.981973	0.88682	0.945692	0.959654	0.930554	1	0.999498	0.999498	0.999233	0.922706
CHN	ERR2061449	0.999697	0.873648	0.999834	0.863122	0.760812	0.902297	0.994864	0.962219	0.961915	0.906588	0.895133	0.99161	0.916091	0.991373	0.999999	0.969173	0.969173	0.969173	0.7991
CHN	ERR2061450	0.999969	0.927636	0.961964	0.904546	0.869004	0.984217	0.973669	0.930411	0.930021	0.970524	0.952018	0.950842	0.966337	0.965632	0.999994	0.990305	0.990305	0.990305	0.919944
CHN	ERR2061451	1	0.707333	0.976734	0.645935	0.639767	0.724823	0.724869	0.722165	0.721814	0.916223	0.805825	0.727255	0.916114	0.7269	1	0.996599	0.996599	0.996536	0.791065
CHN	ERR2061452	0.983849	0.856496	0.909563	0.849263	0.745571	0.945591	0.899588	0.843207	0.843156	0.935145	0.880054	0.899914	0.933825	0.895471	0.990144	0.982733	0.982659	0.980796	0.791727
CHN	ERR2061453	0.974212	0.951035	0.971868	0.941586	0.849746	0.963797	0.968631	0.948049	0.947973	0.963312	0.961544	0.965027	0.96896	0.961972	0.978763	0.970521	0.970521	0.970211	0.933519
CHN	ERR2061454	0.967336	0.858361	0.896625	0.839004	0.727985	0.921187	0.891105	0.784167	0.7828	0.908926	0.891215	0.886043	0.900149	0.915564	0.950606	0.981228	0.980153	0.980451	0.870125
CHN	ERR2061455	0.986926	0.918228	0.944302	0.914633	0.821969	0.971112	0.959467	0.919949	0.919599	0.942605	0.914736	0.934486	0.940536	0.945007	0.971634	0.984356	0.984085	0.976177	0.864764
CHN	ERR2061456	0.957836	0.90473	0.950662	0.862759	0.785705	0.932079	0.938345	0.890162	0.87929	0.926792	0.881416	0.9377	0.946587	0.937217	0.973427	0.972125	0.972125	0.971506	0.840927
CHN	ERR2061457	0.965923	0.728391	0.978316	0.711924	0.699981	0.750646	0.753679	0.72434	0.722178	0.968596	0.714337	0.752555	0.954047	0.756149	0.980108	0.978987	0.9775	0.977257	0.705884
CHN	ERR2061458	0.964774	0.895953	0.958449	0.884076	0.862564	0.863188	0.942413	0.886172	0.886085	0.915427	0.694028	0.952218	0.94911	0.921325	0.999763	0.962076	0.962076	0.95911	0.260222
CHN	ERR2061460	0.998951	0.97798	0.997251	0.940941	0.789856	0.973944	0.978611	0.942366	0.94226	0.973418	0.909162	0.991284	0.978857	0.992864	0.999259	0.994856	0.994856	0.992356	0.842208
CHN	ERR2061462	0.996019	0.887837	0.92565	0.888285	0.810769	0.955961	0.897012	0.87239	0.869984	0.979363	0.872499	0.912037	0.963115	0.903447	0.993779	0.997374	0.997374	0.996764	0.739851
CHN	ERR2061463	0.999372	0.960081	0.975753	0.948992	0.831027	0.983228	0.95336	0.938721	0.938237	0.971527	0.968903	0.96167	0.988009	0.966775	1	0.997557	0.997557	0.996053	0.937817
CHN	ERR2061464	0.997948	0.918088	0.995624	0.920676	0.785784	0.915867	0.928286	0.909187	0.907296	0.946402	0.912013	0.928243	0.94668	0.966875	1	0.999154	0.99695	0.99695	0.920664
CHN	ERR2061465	1	0.894459	0.990736	0.88415	0.774385	0.936129	0.930469	0.890107	0.886881	0.912962	0.897139	0.936589	0.931816	0.963455	1	0.996276	0.996276	0.996276	0.939903
CHN	ERR2061469	1	0.952133	0.990905	0.914973	0.861854	0.985858	0.988428	0.969679	0.969357	0.936644	0.842775	0.986264	0.981379	0.985746	1	0.994278	0.994278	0.994278	0.762936
CHN	ERR2061470	0.994329	0.89868	0.983514	0.89586	0.763275	0.920082	0.940798	0.866132	0.863458	0.959988	0.942576	0.941611	0.955552	0.943016	0.998542	0.993568	0.992271	0.992336	0.862427
CHN	ERR2061471	0.997981	0.959833	0.979564	0.946836	0.83796	0.988832	0.978204	0.956931	0.95652	0.980915	0.974425	0.97267	0.983222	0.974938	0.999685	0.997977	0.997975	0.99787	0.91529
CHN	ERR2061472	1	0.948496	0.996209	0.966879	0.798359	0.953625	0.99253	0.967424	0.965833	0.974058	0.973118	0.991847	0.970724	0.996304	0.999991	1	1	1	0.870075
CHN	ERR2061473	0.998415	0.91935	0.95806	0.877246	0.696186	0.948685	0.939655	0.90644	0.898242	0.956431	0.969392	0.946538	0.957929	0.949837	0.999539	0.996249	0.996179	0.996249	0.926427
CHN	ERR2061474	0.991007	0.944375	0.983866	0.906433	0.732714	0.978225	0.961835	0.930708	0.92814	0.882096	0.983833	0.952896	0.974574	0.939156	0.999641	0.993274	0.993267	0.992927	0.880408
CHN	ERR2061475	0.993325	0.967163	0.983124	0.909618	0.757988	0.976319	0.971808	0.920059	0.917393	0.881294	0.983458	0.938506	0.976491	0.930227	1	0.993325	0.993315	0.993222	0.867703
CHN	ERR2061476	0.999707	0.940887	0.963117	0.94235	0.865357	0.983185	0.949347	0.929268	0.929017	0.974018	0.950275	0.949446	0.983896	0.957953	1	0.997555	0.997555	0.996241	0.925618
CHN	ERR2061478	1	0.891558	0.969943	0.866485	0.756244	0.936468	0.919215	0.879355	0.879312	0.91478	0.897681	0.922216	0.935006	0.949225	1	0.999126	0.999126	0.999126	0.910143
CHN	ERR2061479	0.999969	0.90123	0.97898	0.892182	0.79514	0.939137	0.923381	0.88659	0.886455	0.93493	0.899572	0.927096	0.944812	0.952457	0.999908	0.99945	0.99945	0.99945	0.920702
CHN	ERR2061480	0.997853	0.741694	0.970328	0.699612	0.481439	0.775695	0.778148	0.576295	0.575937	0.953798	0.606845	0.77356	0.970414	0.773474	0.999656	0.991923	0.990608	0.988909	0.573654
CHN	ERR2061481	0.986113	0.929028	0.963393	0.892777	0.812696	0.968172	0.959622	0.885163	0.884684	0.976449	0.902874	0.955179	0.986125	0.952692	0.999377	0.992294	0.992294	0.991467	0.767949
CHN	ERR2061482	1	0.897603	0.939442	0.870616	0.819032	0.964746	0.909885	0.863096	0.862886	0.964554	0.923962	0.919687	0.964405	0.930003	0.999999	0.994583	0.994583	0.993463	0.878259
CHN	ERR2061484	0.999986	0.952757	0.982448	0.943552	0.793216	0.979825	0.979133	0.951588	0.950684	0.966665	0.972385	0.97124	0.98787	0.97243	0.999977	0.994404	0.994404	0.993142	0.944642
CHN	ERR2061485	0.998337	0.941511	0.985843	0.931485	0.775517	0.972734	0.963606	0.958361	0.952894	0.934076	0.98602	0.97758	0.9838	0.972781	0.999684	0.989461	0.989461	0.989461	0.908898
CHN	ERR2061486	0.999876	0.97544	0.999975	0.966213	0.893828	0.98331	0.996563	0.984414	0.981628	0.957931	0.98629	0.99457	0.986616	0.997756	0.999979	0.998726	0.998726	0.998726	0.848174
CHN	ERR2061502	0.999531	0.98069	0.99642	0.971602	0.878404	0.98062	0.984063	0.966082	0.965885	0.986023	0.96916	0.99556	0.98689	0.987628	0.999531	0.996938	0.996938	0.996338	0.957432
CHN	ERR2061514	0.994685	0.920431	0.943168	0.911779	0.796782	0.96253	0.932865	0.896711	0.896552	0.967408	0.921897	0.931971	0.98543	0.930418	1	0.996651	0.996651	0.996563	0.886962
CHN	ERR2061556	0.996169	0.93888	0.954807	0.89302	0.779058	0.979871	0.947204	0.90866	0.908314	0.987591	0.92592	0.941821	0.977482	0.94454	0.999959	0.99737	0.99737	0.99737	0.927995
CHN	ERR2061566	0.987516	0.893064	0.953578	0.842708	0.814305	0.925263	0.942737	0.911322	0.910808	0.915262	0.936983	0.921253	0.93529	0.922793	0.989403	0.984607	0.983977	0.983237	0.925959
NLD	G37960	0.968349	0.90428	0.959253	0.906986	0.6917	0.924596	0.931911	0.890239	0.890114	0.962994	0.823811	0.961158	0.931237	0.94405	0.999579	0.997348	0.997348	0.997348	0.902899
NLD	G37961	0.95519	0.935823	0.98608	0.932814	0.723203	0.965758	0.946351	0.903293	0.903118	0.984822	0.726476	0.97473	0.943085	0.970215	0.997409	0.999119	0.999003	0.999119	0.693215
NLD	G37962	0.924894	0.836499	0.939423	0.80849	0.546411	0.911472	0.917845	0.836396	0.835779	0.936578	0.79914	0.921772	0.845407	0.885428	0.998058	0.998819	0.998761	0.998819	0.774351
NLD	G37963	0.994578	0.897498	0.923518	0.902808	0.649163	0.938868	0.922571	0.872852	0.872628	0.973594	0.75185	0.904369	0.952769	0.889889	0.997245	0.998908	0.998903	0.998908	0.858655
NLD	G37964	0.918254	0.904774	0.976279	0.883937	0.573818	0.901263	0.940074	0.895631	0.895029	0.954823	0.843798	0.971622	0.888316	0.959027	0.999933	0.998844	0.998844	0.998844	0.811253
NLD	G37967	0.995958	0.834001	0.894386	0.885186	0.581202	0.861936	0.882855	0.811087	0.809626	0.925377	0.921817	0.918031	0.900479	0.8337	0.991267	0.996676	0.991053	0.996676	0.941832
NLD	G37968	0.999508	0.902044	0.967965	0.914977	0.607999	0.913082	0.937724	0.891456	0.889796	0.987881	0.947183	0.904707	0.944619	0.918129	0.997392	0.996554	0.996554	0.996505	0.862134
NLD	G37973	0.981378	0.940337	0.967389	0.909134	0.556952	0.956138	0.97321	0.91541	0.914677	0.986844	0.86923	0.995411	0.975578	0.934957	0.991896	0.996394	0.996394	0.996394	0.931217
NLD	G37974	0.999268	0.888034	0.903922	0.941583	0.526254	0.942232	0.945286	0.865772	0.864707	0.973737	0.883386	0.961969	0.972097	0.869663	0.997955	0.998976	0.998975	0.998976	0.920156
NLD	G37975	0.986627	0.897723	0.951992	0.899961	0.617293	0.888296	0.913372	0.869975	0.868721	0.936874	0.922471	0.928481	0.947986	0.922006	0.982843	0.997979	0.997946	0.996053	0.859738
NLD	G37976	0.999711	0.894439	0.920018	0.940809	0.622053	0.95036	0.953239	0.853653	0.853268	0.979289	0.832327	0.979371	0.976007	0.887552	0.999998	0.99541	0.99541	0.99541	0.872787
NLD	G37981	0.994504	0.917576	0.960033	0.919047	0.588384	0.903238	0.931653	0.864975	0.864724	0.949956	0.833788	0.960746	0.949003	0.932176	0.982377	0.99975	0.99975	0.99975	0.921783
NLD	G37986	0.99022	0.897924	0.964389	0.921295	0.601906	0.886659	0.925732	0.824668	0.821469	0.959758	0.929511	0.854596	0.941456	0.907065	0.997422	0.997334	0.995596	0.989826	0.806029
NLD	G37988	0.995872	0.936731	0.976837	0.950322	0.563294	0.93081	0.957123	0.88343	0.882667	0.978511	0.853502	0.982036	0.975752	0.910454	0.999652	0.999265	0.999265	0.999082	0.92181
NLD	G37995	0.974404	0.896794	0.989799	0.853359	0.568745	0.957301	0.97724	0.888264	0.888264	0.927903	0.899315	0.992898	0.966952	0.952627	0.997032	0.993904	0.993904	0.993904	0.912167
NLD	G37996	0.994389	0.857333	0.887589	0.932359	0.496166	0.908022	0.94149	0.812759	0.812655	0.959761	0.892908	0.949124	0.957688	0.854107	0.98815	0.99955	0.999534	0.99955	0.916504
NLD	G37997	0.986756	0.930691	0.958913	0.917522	0.591868	0.929018	0.940863	0.867014	0.86672	0.966833	0.74773	0.961089	0.952612	0.942869	0.996913	0.998651	0.998524	0.997458	0.865118
NLD	G38000	0.997639	0.909657	0.962012	0.878813	0.582089	0.901737	0.926258	0.869961	0.866368	0.946614	0.842793	0.940358	0.94415	0.898777	0.997601	0.996128	0.996128	0.993928	0.965807
NLD	G38001	0.989912	0.920129	0.949638	0.932059	0.548545	0.907489	0.923683	0.85572	0.854795	0.977791	0.924404	0.964302	0.965531	0.908404	0.999358	0.998781	0.996987	0.996987	0.947403
NLD	G38005	0.998323	0.90101	0.948443	0.912681	0.720423	0.949357	0.951816	0.902674	0.900206	0.973423	0.958516	0.970556	0.983824	0.91636	0.99987	0.998646	0.998608	0.996789	0.95369
NLD	G38008	0.990759	0.859396	0.926736	0.855292	0.575064	0.909863	0.89421	0.861007	0.860112	0.945025	0.897393	0.927709	0.93641	0.868564	0.994985	0.998679	0.998374	0.998604	0.942605
NLD	G38009	0.919473	0.88725	0.981844	0.881144	0.634572	0.937614	0.954144	0.867503	0.866976	0.968006	0.890543	0.975309	0.905742	0.96345	0.993348	0.998004	0.998004	0.997963	0.877557
NLD	G38010	0.999078	0.856338	0.905234	0.920145	0.574211	0.907387	0.93686	0.731064	0.729976	0.941482	0.767233	0.919622	0.923178	0.936566	0.930128	0.999311	0.999279	0.999311	0.784201
NLD	G38013	0.999802	0.946687	0.977437	0.960462	0.574585	0.930994	0.960261	0.886508	0.885518	0.979609	0.817846	0.984991	0.972298	0.939308	0.999052	0.999479	0.999391	0.997467	0.913816
NLD	G38015	0.998834	0.940645	0.978797	0.916064	0.625236	0.909153	0.940327	0.856304	0.855403	0.96999	0.758223	0.967107	0.959331	0.941004	0.999976	0.99918	0.999137	0.99918	0.904011
NLD	G38017	0.979073	0.929348	0.959452	0.933106	0.669576	0.920077	0.914958	0.850133	0.849634	0.962152	0.842486	0.96645	0.962312	0.94071	0.977948	0.998833	0.996948	0.996947	0.922884
NLD	G38019	0.994863	0.902174	0.92884	0.90595	0.520164	0.933839	0.914006	0.853695	0.853256	0.965243	0.84425	0.944925	0.961712	0.893778	0.999197	0.99971	0.99971	0.99971	0.877875
NLD	G38020	0.908951	0.83249	0.97616	0.847993	0.5535	0.913521	0.943212	0.796117	0.79399	0.972162	0.733181	0.928376	0.852207	0.943832	0.995542	0.999516	0.999481	0.999516	0.790368
NLD	G38025	0.998863	0.938091	0.969902	0.932149	0.51668	0.907815	0.946696	0.808893	0.808565	0.95472	0.929294	0.91882	0.939086	0.935466	0.996395	0.9989	0.998876	0.997463	0.900932
NLD	G38026	0.999132	0.939194	0.969034	0.934181	0.654439	0.942443	0.962009	0.878556	0.8778	0.977825	0.882957	0.975064	0.967308	0.942933	1	0.997671	0.997671	0.995999	0.907336
NLD	G38028	0.961988	0.928881	0.980597	0.912489	0.542194	0.960369	0.959421	0.871709	0.87155	0.992032	0.852066	0.967718	0.942797	0.953868	0.997885	0.999332	0.999332	0.999332	0.880152
NLD	G38030	0.999958	0.936896	0.985253	0.950974	0.53437	0.925193	0.90819	0.736831	0.736793	0.965509	0.860102	0.967709	0.957504	0.940538	0.99791	0.998631	0.998631	0.9981	0.811244
NLD	G38035	0.999256	0.893431	0.94389	0.92053	0.549921	0.900845	0.929538	0.839328	0.836718	0.972431	0.891776	0.960072	0.947108	0.905355	0.999947	0.99929	0.997081	0.997604	0.941072
NLD	G38036	0.998498	0.882362	0.902529	0.95883	0.469895	0.949236	0.973162	0.850873	0.850396	0.975405	0.896445	0.991328	0.98828	0.858717	0.99535	0.999682	0.999682	0.999682	0.91522
NLD	G38037	0.998349	0.860015	0.894613	0.941144	0.455029	0.921046	0.959233	0.807726	0.807719	0.961806	0.863213	0.986547	0.982737	0.839557	0.989974	0.999906	0.999906	0.999906	0.914848
NLD	G38038	0.969918	0.837352	0.905467	0.867511	0.548372	0.856052	0.881208	0.818763	0.818411	0.951814	0.917944	0.951733	0.935485	0.90533	0.9673	0.987766	0.987689	0.987126	0.891948
NLD	G38039	0.930057	0.795905	0.972735	0.777172	0.480966	0.853548	0.854339	0.790174	0.789883	0.907258	0.934576	0.943108	0.856302	0.929572	0.995564	0.996709	0.995957	0.995987	0.915274
NLD	G38041	0.994115	0.850085	0.897524	0.88623	0.408597	0.838978	0.876507	0.764868	0.764184	0.920139	0.880175	0.916881	0.90649	0.872388	0.986334	0.998785	0.998619	0.99878	0.859742
NLD	G38043	0.990563	0.914006	0.950913	0.922297	0.535476	0.940603	0.945216	0.90764	0.906761	0.967882	0.952884	0.979959	0.969756	0.929544	0.993823	0.998144	0.998125	0.998141	0.920478
NLD	G38045	0.953876	0.838896	0.897297	0.880442	0.542615	0.963177	0.938844	0.812701	0.812668	0.977921	0.819197	0.962288	0.928332	0.860965	0.998917	0.999538	0.999538	0.999538	0.866594
NLD	G38046	0.999008	0.973917	0.984563	0.939471	0.669984	0.963852	0.936145	0.978984	0.978864	0.976483	0.887158	0.991307	0.986634	0.952205	1	0.999831	0.999831	0.999831	0.829841
NLD	G38050	0.998827	0.871257	0.94481	0.864793	0.5161	0.891624	0.899941	0.890019	0.88947	0.93	0.943536	0.933858	0.914006	0.880558	0.992882	0.998981	0.998961	0.998981	0.939428
NLD	G38051	0.999164	0.893413	0.93112	0.883499	0.533662	0.922158	0.92505	0.86376	0.863548	0.947548	0.907008	0.94958	0.937386	0.892092	0.996885	0.998193	0.994873	0.998193	0.918371
NLD	G38052	0.961068	0.901857	0.968072	0.865829	0.520937	0.950114	0.951435	0.887054	0.887016	0.97615	0.712009	0.962717	0.929913	0.936221	0.998782	0.998023	0.997985	0.998023	0.894574
NLD	G38053	0.957803	0.880695	0.963891	0.892081	0.598335	0.942098	0.949152	0.858187	0.856787	0.97504	0.898294	0.975086	0.905467	0.926923	0.9998	0.997124	0.979813	0.997123	0.920471
NLD	G38058	0.986681	0.84556	0.928378	0.868303	0.611186	0.91006	0.930687	0.838661	0.836815	0.940002	0.928336	0.949736	0.954072	0.873319	0.999795	0.996152	0.995064	0.996005	0.924667
NLD	G38060	0.986802	0.932633	0.962407	0.927344	0.663062	0.952656	0.929032	0.917132	0.916852	0.985131	0.922354	0.8904	0.968704	0.923681	0.995319	0.993273	0.993273	0.993273	0.867946
NLD	G38061	0.918049	0.871605	0.978136	0.860826	0.569867	0.948661	0.9539	0.856248	0.856171	0.971877	0.865131	0.973131	0.903354	0.943728	0.996427	0.994744	0.994744	0.994744	0.829585
NLD	G38062	0.953693	0.829075	0.990132	0.858067	0.561364	0.854768	0.896871	0.832679	0.831682	0.980335	0.848909	0.933972	0.856405	0.888025	1	0.988012	0.988012	0.988012	0.859298
NLD	G38063	0.998394	0.918375	0.971744	0.916766	0.638504	0.908379	0.921268	0.898604	0.896521	0.980812	0.962828	0.882677	0.955694	0.920907	0.997669	0.997648	0.993002	0.997105	0.835667
NLD	G38064	0.956964	0.886999	0.946335	0.876655	0.577796	0.951533	0.929172	0.858717	0.858319	0.985286	0.802685	0.95561	0.928563	0.923725	0.997922	0.9985	0.9985	0.9985	0.897419
NLD	G38066	0.936062	0.876872	0.9843	0.860768	0.646363	0.900135	0.909368	0.838119	0.833957	0.973115	0.840247	0.922381	0.898799	0.926555	0.995832	0.996482	0.996482	0.996482	0.848518
NLD	G38069	0.998997	0.918342	0.961058	0.885786	0.638637	0.923382	0.92869	0.888205	0.887849	0.96382	0.764772	0.946999	0.94108	0.927493	0.992752	0.998661	0.998661	0.998488	0.88175
NLD	G38070	0.999424	0.928226	0.956939	0.928417	0.555202	0.90413	0.923315	0.858576	0.858279	0.967805	0.874246	0.965737	0.932922	0.945809	0.991878	0.997347	0.997347	0.997347	0.925016
NLD	G38072	0.99914	0.941889	0.979728	0.952977	0.6182	0.918295	0.940173	0.881083	0.880119	0.980056	0.792564	0.985844	0.952532	0.93923	0.999654	0.997499	0.996032	0.997494	0.87513
NLD	G38073	0.989514	0.887381	0.924046	0.907803	0.587188	0.900888	0.907423	0.852489	0.851478	0.951026	0.829903	0.940925	0.943655	0.882269	0.996727	0.997224	0.997196	0.997224	0.909951
NLD	G38074	0.951164	0.929236	0.984144	0.886386	0.609785	0.94584	0.953839	0.923265	0.923244	0.980598	0.80682	0.988481	0.946877	0.965751	0.991204	0.998446	0.998446	0.998446	0.877521
NLD	G38076	0.926916	0.88995	0.968961	0.854109	0.625828	0.92532	0.928681	0.845071	0.844847	0.970061	0.848043	0.977884	0.902202	0.961231	0.996184	0.998361	0.998361	0.998361	0.897754
NLD	G38078	0.940834	0.867483	0.971301	0.86033	0.52724	0.908945	0.924746	0.821686	0.820557	0.962139	0.848864	0.934704	0.885637	0.936798	0.994328	0.999121	0.995168	0.996992	0.809332
NLD	G38082	0.998272	0.86672	0.904798	0.940468	0.544813	0.905978	0.922294	0.843098	0.842959	0.990471	0.828379	0.984794	0.963005	0.8975	1	0.999108	0.999108	0.997942	0.924871
NLD	G38086	0.913342	0.866668	0.962641	0.872751	0.640081	0.967465	0.950046	0.81866	0.817104	0.986478	0.714021	0.968208	0.885143	0.956876	0.99495	0.999394	0.999394	0.999394	0.683681
NLD	G38087	0.999597	0.912902	0.975103	0.936644	0.655235	0.911367	0.935625	0.873862	0.871152	0.98162	0.890347	0.930253	0.944082	0.928987	0.998561	0.999196	0.999183	0.999196	0.89003
NLD	G38089	0.970339	0.86788	0.915728	0.869812	0.544694	0.956043	0.944637	0.800708	0.800353	0.983266	0.914549	0.96611	0.953142	0.895068	0.995143	0.998453	0.998453	0.998316	0.900936
NLD	G38090	0.993892	0.940139	0.980264	0.928612	0.53635	0.928797	0.942137	0.921429	0.921365	0.938816	0.954746	0.957409	0.959624	0.945883	0.991306	0.998467	0.998442	0.998467	0.896866
NLD	G38095	0.890436	0.850703	0.982542	0.841122	0.569812	0.938803	0.959724	0.824758	0.824006	0.975975	0.686051	0.94271	0.869714	0.950046	0.991883	0.999403	0.998821	0.998104	0.775505
NLD	G38098	0.916483	0.834737	0.933292	0.83112	0.570398	0.919755	0.912864	0.78198	0.781811	0.958615	0.745551	0.873625	0.867654	0.917396	0.993653	0.998875	0.998844	0.998875	0.761869
NLD	G38099	0.941234	0.784793	0.978248	0.784185	0.455249	0.817528	0.841333	0.779332	0.778839	0.98359	0.799007	0.774165	0.791419	0.841732	0.99622	0.998857	0.998857	0.998776	0.698089
NLD	G38100	0.885969	0.818434	0.97037	0.753242	0.463333	0.921068	0.953116	0.775996	0.775444	0.968507	0.744632	0.973071	0.873902	0.95594	0.994151	0.995967	0.995967	0.995967	0.705408
NLD	G38102	0.999838	0.924191	0.947512	0.943312	0.572367	0.948078	0.942625	0.873125	0.87307	0.988201	0.878868	0.9651	0.98052	0.919552	1	0.997861	0.993927	0.993927	0.891455
NLD	G38106	0.892823	0.853213	0.972932	0.83413	0.624508	0.945276	0.95844	0.812345	0.811969	0.978363	0.717992	0.902714	0.866932	0.96031	0.99704	0.995923	0.995923	0.99589	0.793227
NLD	G38107	0.999033	0.914156	0.988681	0.927595	0.603338	0.886706	0.939025	0.805945	0.804964	0.98489	0.839462	0.950708	0.926925	0.932495	0.999984	0.998914	0.998614	0.998614	0.86678
NLD	G38109	0.998362	0.907032	0.957713	0.923878	0.653323	0.933755	0.950574	0.900881	0.899047	0.969031	0.736301	0.846296	0.929333	0.920562	0.990933	0.999019	0.991915	0.992537	0.750152
NLD	G38112	0.987828	0.934445	0.961351	0.936081	0.636608	0.913369	0.926568	0.881287	0.880059	0.972893	0.833542	0.87652	0.953635	0.921808	0.998571	0.999586	0.996254	0.999586	0.840466
NLD	G38113	0.897967	0.813073	0.941065	0.801265	0.482691	0.882066	0.896237	0.70827	0.707082	0.939988	0.754689	0.914955	0.833617	0.918299	0.990171	0.998872	0.998872	0.998872	0.823279
NLD	G38115	0.99661	0.900206	0.924527	0.939069	0.487228	0.882397	0.952278	0.704851	0.703572	0.973615	0.771082	0.971692	0.96773	0.939558	0.946506	0.995165	0.995165	0.995165	0.827184
NLD	G38116	0.999323	0.88997	0.938025	0.945042	0.484849	0.829003	0.912207	0.782726	0.782068	0.967037	0.835443	0.963872	0.944079	0.935817	0.969908	0.999786	0.997763	0.999786	0.770119
NLD	G38117	0.999589	0.904961	0.946175	0.917481	0.491152	0.913926	0.924442	0.786485	0.78625	0.966847	0.811939	0.944428	0.931588	0.90377	0.999742	0.999373	0.989845	0.999323	0.877794
NLD	G38120	0.899276	0.823932	0.950538	0.809792	0.497575	0.927158	0.935262	0.810517	0.808847	0.943972	0.787413	0.946317	0.848932	0.921539	0.99268	0.995873	0.995873	0.995873	0.85068
NLD	G38121	0.947431	0.780207	0.912607	0.811818	0.513212	0.897076	0.892166	0.80244	0.798014	0.935608	0.900972	0.918834	0.874418	0.85043	0.999051	0.998276	0.998105	0.998242	0.900554
NLD	G38122	0.981784	0.927788	0.969524	0.911778	0.627958	0.949281	0.92794	0.863599	0.861584	0.979388	0.764699	0.937308	0.926054	0.950705	0.998642	0.998827	0.998738	0.998736	0.89293
NLD	G38124	0.904302	0.862683	0.9714	0.856755	0.575937	0.937896	0.953143	0.77597	0.775852	0.986445	0.591087	0.940906	0.889799	0.958951	0.997826	0.997997	0.997997	0.997994	0.751385
NLD	G38125	0.929097	0.769954	0.890696	0.835628	0.519742	0.849181	0.854942	0.761216	0.760626	0.902352	0.873449	0.948382	0.909671	0.865727	0.958974	0.96549	0.96549	0.96549	0.89847
NLD	G38126	0.868947	0.753287	0.920489	0.733852	0.429108	0.868955	0.890921	0.700366	0.700348	0.904783	0.773597	0.906091	0.774991	0.873415	0.997906	0.998783	0.998783	0.998783	0.805422
NLD	G38129	0.963801	0.910871	0.985174	0.903838	0.644858	0.931337	0.943394	0.852171	0.849832	0.978731	0.736473	0.948101	0.928707	0.954671	0.998968	0.999357	0.999292	0.999357	0.869595
NLD	G38131	0.996456	0.907095	0.932668	0.93643	0.614154	0.90439	0.886361	0.867146	0.867108	0.978253	0.829201	0.964597	0.976039	0.946243	0.961941	0.995878	0.995878	0.995878	0.839572
NLD	G38132	0.995079	0.898086	0.939945	0.92223	0.613979	0.933846	0.919676	0.663704	0.663417	0.978379	0.778047	0.957851	0.902111	0.912536	0.997994	0.999202	0.986992	0.999202	0.794774
NLD	G38136	0.997684	0.900691	0.97513	0.846679	0.490161	0.88241	0.899607	0.844486	0.844486	0.937695	0.893356	0.897835	0.923262	0.901858	0.998099	0.998252	0.998252	0.998252	0.8661
NLD	G38139	0.989531	0.91565	0.961748	0.920035	0.636983	0.887463	0.91324	0.781038	0.779592	0.967168	0.875797	0.965159	0.942827	0.929668	0.997579	0.998088	0.996635	0.996628	0.914829
NLD	G38140	0.984698	0.942111	0.970107	0.927395	0.45569	0.889485	0.950929	0.817946	0.817944	0.969168	0.959216	0.980262	0.974267	0.933079	0.983584	0.984323	0.984323	0.984323	0.939527
NLD	G38142	0.997957	0.985163	0.993986	0.877622	0.61706	0.972281	0.984219	0.953142	0.953142	0.993966	0.78933	0.990716	0.996133	0.967216	1	0.999051	0.999051	0.999051	0.951125
NLD	G38147	0.996109	0.966756	0.989285	0.94559	0.55108	0.956391	0.975562	0.961677	0.961608	0.966095	0.933857	0.983673	0.983867	0.920196	0.99638	0.995607	0.995607	0.995607	0.907428
NLD	G38148	0.960544	0.879379	0.938659	0.850265	0.509491	0.921015	0.928691	0.870549	0.870549	0.926705	0.763652	0.936977	0.894736	0.914527	1	0.999104	0.999104	0.999104	0.860621
NLD	G38150	0.973426	0.868979	0.925263	0.871885	0.527916	0.925703	0.941533	0.811655	0.810662	0.972706	0.897667	0.850577	0.906432	0.879551	0.99793	0.999057	0.998995	0.998285	0.805819
NLD	G43090	0.999901	0.888633	0.903588	0.953412	0.623087	0.978614	0.957657	0.885027	0.884621	0.992547	0.767867	0.978121	0.988345	0.89541	0.986532	0.999143	0.999143	0.999122	0.923162
NLD	G43093	0.977629	0.908056	0.981353	0.905978	0.606466	0.909744	0.917315	0.838076	0.833167	0.97742	0.892947	0.969623	0.943078	0.955824	0.998798	0.997855	0.99776	0.996463	0.943159
NLD	G43094	0.907764	0.847039	0.96767	0.828323	0.535314	0.921095	0.928164	0.814539	0.812998	0.969971	0.824841	0.945784	0.871734	0.927831	0.994477	0.993566	0.991708	0.993147	0.858837
NLD	G43098	0.999063	0.920757	0.945558	0.9606	0.684408	0.951034	0.933754	0.886138	0.886097	0.986869	0.89708	0.933949	0.982493	0.923826	0.998922	0.999285	0.999285	0.999285	0.847769
NLD	G43100	0.994278	0.879085	0.945262	0.870526	0.654584	0.876408	0.883642	0.835817	0.834874	0.912363	0.968823	0.902555	0.897268	0.889315	0.995718	0.999554	0.994779	0.999554	0.940156
NLD	G43103	0.998804	0.916666	0.959494	0.885106	0.628049	0.92351	0.910726	0.895991	0.895542	0.941974	0.941764	0.887336	0.943424	0.917359	0.99921	0.997567	0.997545	0.997567	0.903346
NLD	G43104	0.995076	0.961753	0.991917	0.931868	0.591363	0.949817	0.958478	0.922895	0.922703	0.983734	0.908309	0.981929	0.97784	0.972604	0.995538	0.997253	0.997078	0.997253	0.917
NLD	G43107	0.99937	0.939809	0.959565	0.930741	0.644099	0.901049	0.950007	0.856517	0.855624	0.944547	0.716667	0.960161	0.958787	0.916342	0.998892	0.999148	0.999148	0.999148	0.679564
NLD	G43108	0.996948	0.848859	0.904879	0.878404	0.601209	0.891025	0.890441	0.809234	0.808821	0.938081	0.813604	0.875233	0.906678	0.850226	0.999812	0.997859	0.997859	0.997859	0.891287
NLD	G43113	0.999679	0.891028	0.907388	0.889593	0.54059	0.863397	0.897121	0.809734	0.80962	0.919514	0.825706	0.917591	0.914774	0.86932	0.999377	0.997024	0.997024	0.997024	0.922361
NLD	G43114	0.997696	0.894904	0.94519	0.90353	0.613554	0.889172	0.900385	0.766931	0.765707	0.958095	0.740414	0.893921	0.914562	0.916636	0.998376	0.999171	0.994679	0.992607	0.771338
NLD	G43115	0.914842	0.818806	0.930083	0.824634	0.534498	0.883198	0.912992	0.765511	0.765152	0.932223	0.648771	0.927373	0.833065	0.893224	0.999057	0.999235	0.999212	0.999234	0.856314
NLD	G43118	0.984741	0.925666	0.971681	0.89164	0.445232	0.945764	0.912027	0.90303	0.902715	0.962893	0.85684	0.973703	0.95139	0.934865	0.991499	0.998877	0.998877	0.998877	0.949246
NLD	G43121	0.997603	0.927794	0.966913	0.930884	0.575939	0.914985	0.922268	0.873236	0.872485	0.969346	0.857771	0.850714	0.945248	0.91718	0.999243	0.998531	0.998466	0.997581	0.823306
NLD	G43125	0.994758	0.978756	0.995278	0.97184	0.589967	0.918753	0.9706	0.866574	0.866568	0.98863	0.737793	0.993524	0.988913	0.963273	1	0.998812	0.998812	0.998812	0.886564
NLD	G43128	0.96289	0.866037	0.938096	0.889315	0.481075	0.930969	0.937919	0.826708	0.826067	0.973258	0.786535	0.898266	0.905033	0.897344	0.999225	0.998527	0.989622	0.996129	0.723919
NLD	G43130	0.99763	0.902447	0.929004	0.903009	0.653668	0.946308	0.912722	0.831715	0.830682	0.989649	0.651509	0.89285	0.942828	0.923029	0.999708	0.999748	0.996493	0.995452	0.822544
NLD	G43132	0.991815	0.916214	0.960333	0.901676	0.557382	0.89114	0.918525	0.882364	0.881124	0.960764	0.960861	0.945789	0.926699	0.91556	0.994762	0.99686	0.99686	0.99686	0.932794
NLD	G43133	0.99943	0.96197	0.98496	0.946419	0.71889	0.953586	0.953436	0.940995	0.940015	0.977117	0.788612	0.927598	0.976405	0.968237	0.996908	0.998203	0.997354	0.996315	0.896021
NLD	G43137	0.997203	0.83039	0.861211	0.824666	0.465836	0.821261	0.846995	0.787945	0.787606	0.869544	0.767342	0.870642	0.854872	0.835242	0.994177	0.996497	0.990022	0.99613	0.890728
NLD	G43144	0.997771	0.903251	0.936843	0.910287	0.550789	0.905836	0.903448	0.825226	0.824877	0.966432	0.871543	0.855631	0.91026	0.903401	0.99909	0.998939	0.998888	0.995551	0.818922
NLD	G43145	0.996112	0.960939	0.978772	0.944203	0.622611	0.960364	0.969825	0.927823	0.927819	0.981149	0.725552	0.985795	0.986162	0.958837	0.997606	0.99929	0.99929	0.99929	0.938223
NLD	G43146	0.856404	0.789778	0.957001	0.771353	0.522128	0.923391	0.93271	0.768511	0.767757	0.956487	0.667763	0.941443	0.806567	0.932206	0.995615	0.998909	0.998909	0.996176	0.79735
NLD	G43148	0.996473	0.864718	0.909509	0.898916	0.46642	0.917308	0.92059	0.857487	0.857384	0.95554	0.845029	0.960026	0.947866	0.881842	0.993715	0.996668	0.97889	0.996668	0.916293
NLD	G43152	0.99891	0.840136	0.940736	0.901371	0.547019	0.856426	0.884438	0.809383	0.807236	0.928674	0.944278	0.817783	0.897885	0.852533	0.997549	0.999747	0.994944	0.996535	0.825511
NLD	G43153	0.974945	0.864523	0.927766	0.900436	0.664594	0.902707	0.917629	0.865328	0.865117	0.925565	0.781669	0.839994	0.910437	0.875638	0.990937	0.999872	0.999248	0.99928	0.654797
NLD	G43154	0.907673	0.865385	0.965457	0.847909	0.626445	0.937858	0.963927	0.823256	0.823218	0.973069	0.766693	0.981923	0.888903	0.950525	0.99418	0.99916	0.997381	0.99916	0.858552
NLD	G43156	0.884345	0.828516	0.972834	0.827328	0.597749	0.934563	0.938131	0.777019	0.774993	0.959876	0.654269	0.962062	0.834499	0.950191	0.988457	0.999719	0.998565	0.997091	0.842644
NLD	G43158	0.954911	0.886634	0.966	0.873855	0.533594	0.91754	0.933753	0.87114	0.869756	0.96746	0.866752	0.868538	0.914985	0.929017	0.989121	0.998815	0.997284	0.995889	0.796881
NLD	G43165	0.966498	0.946603	0.990892	0.895424	0.631241	0.974838	0.984373	0.919943	0.919018	0.997414	0.807722	0.987514	0.962101	0.969779	0.999699	0.997436	0.997436	0.997436	0.920797
NLD	G43166	0.993861	0.937097	0.953472	0.896482	0.500601	0.886015	0.883867	0.810654	0.809869	0.977942	0.878493	0.963651	0.972172	0.925311	0.984152	0.994078	0.993325	0.993325	0.88971
NLD	G43169	0.927109	0.87933	0.95449	0.848247	0.638421	0.950311	0.923671	0.863977	0.863404	0.982885	0.842067	0.941533	0.917444	0.932307	0.994615	0.992124	0.99212	0.992124	0.864462
NLD	G43173	0.999713	0.950119	0.970672	0.963912	0.68647	0.957875	0.971971	0.951213	0.950808	0.992878	0.702681	0.986555	0.987566	0.948191	0.995408	0.998257	0.998257	0.998257	0.894911
NLD	G43179	0.999045	0.811458	0.891462	0.943788	0.494989	0.89888	0.960684	0.824198	0.82177	0.961925	0.909804	0.821717	0.958896	0.827256	0.996716	0.99907	0.99901	0.99907	0.817062
NLD	G43180	0.997135	0.844539	0.94608	0.830761	0.494469	0.931755	0.936896	0.909389	0.908309	0.927858	0.943714	0.952428	0.953919	0.874441	1	0.995673	0.994688	0.992523	0.942473
NLD	G43181	0.962475	0.807489	0.913063	0.847712	0.577341	0.935596	0.934056	0.827596	0.827346	0.934195	0.887361	0.952796	0.921851	0.875184	0.993939	0.984609	0.984609	0.984609	0.882307
NLD	G43183	0.98084	0.906905	0.928054	0.893931	0.562456	0.909024	0.875302	0.882199	0.881662	0.944731	0.833236	0.933169	0.928075	0.908794	0.980702	0.992436	0.992436	0.992436	0.937854
NLD	G43186	0.994183	0.873213	0.89492	0.908217	0.545287	0.905676	0.927955	0.848308	0.847407	0.954172	0.768377	0.909397	0.943106	0.920289	0.935017	0.997013	0.997005	0.997013	0.811038
NLD	G43188	0.996197	0.907026	0.945819	0.922639	0.613062	0.927839	0.938014	0.829955	0.828648	0.972075	0.900585	0.958027	0.959775	0.911436	0.9991	0.997857	0.995421	0.994428	0.900224
NLD	G43189	0.991807	0.876678	0.969846	0.86055	0.608127	0.877015	0.889212	0.862501	0.862378	0.930913	0.84076	0.903752	0.912516	0.899749	0.999598	0.997624	0.996038	0.995215	0.909103
NLD	G43190	0.944734	0.917716	0.979549	0.87211	0.680336	0.959856	0.960456	0.91458	0.913952	0.973279	0.838126	0.978602	0.926114	0.953302	0.998971	0.997477	0.997477	0.997477	0.81908
NLD	G43191	0.982143	0.843662	0.885417	0.887799	0.456667	0.847087	0.878177	0.848305	0.847133	0.931877	0.870783	0.939004	0.920911	0.862006	0.990179	0.995723	0.995014	0.994515	0.941723
NLD	G43193	0.951886	0.811528	0.876921	0.824134	0.544461	0.890322	0.850489	0.724567	0.724298	0.909334	0.823621	0.890211	0.857912	0.847123	0.999941	0.998645	0.998645	0.998645	0.883016
NLD	G43194	0.999589	0.937728	0.956835	0.933412	0.623679	0.940093	0.954553	0.924891	0.924398	0.978559	0.908175	0.920846	0.968898	0.922689	0.999282	0.998076	0.998045	0.998076	0.888162
NLD	G43195	0.919191	0.799768	0.925639	0.787783	0.512444	0.873818	0.891479	0.778818	0.777234	0.893398	0.848357	0.913418	0.850084	0.910106	0.993404	0.992905	0.992828	0.992905	0.778154
NLD	G43196	0.913649	0.831847	0.941612	0.819082	0.558478	0.936558	0.901865	0.7974	0.795888	0.964734	0.791361	0.947624	0.867972	0.919784	0.989738	0.998109	0.99808	0.998109	0.810099
NLD	G43198	0.993825	0.924852	0.966378	0.902319	0.610987	0.897679	0.906831	0.900453	0.900423	0.949327	0.946565	0.959031	0.952566	0.922712	0.986204	0.998412	0.998412	0.998355	0.935144
NLD	G43199	0.992872	0.955623	0.983303	0.906995	0.6059	0.940654	0.949469	0.903219	0.903188	0.974146	0.889244	0.983159	0.972759	0.961785	0.991674	0.990821	0.990802	0.990821	0.907915
NLD	G43200	0.990368	0.965188	0.994777	0.906007	0.687789	0.943258	0.973063	0.894674	0.894438	0.982576	0.632756	0.975529	0.976903	0.969169	0.999928	0.998227	0.998227	0.998227	0.727619
NLD	G43201	0.920394	0.835289	0.932825	0.848505	0.503916	0.899021	0.927704	0.784064	0.783805	0.955487	0.721222	0.959364	0.881519	0.904426	0.995809	0.995977	0.995977	0.995977	0.860943
NLD	G43203	0.824333	0.704771	0.905093	0.753015	0.479724	0.902451	0.912122	0.670608	0.670216	0.965306	0.664847	0.942194	0.779045	0.882594	0.985818	0.998606	0.986265	0.998605	0.731903
NLD	G43205	0.967904	0.832128	0.881931	0.813482	0.539455	0.912967	0.855836	0.791546	0.79056	0.954085	0.842177	0.898585	0.915814	0.851835	0.999242	0.998628	0.998622	0.998563	0.878435
NLD	G43207	0.965589	0.906411	0.991377	0.885517	0.61985	0.929554	0.945675	0.866908	0.866583	0.979559	0.73981	0.87021	0.906114	0.947839	1	0.998987	0.998987	0.998987	0.79127
NLD	G43209	0.964948	0.863785	0.932303	0.902409	0.520355	0.879863	0.933542	0.788863	0.788756	0.956866	0.617953	0.955217	0.913064	0.930546	0.968768	0.998638	0.995958	0.998638	0.880111
NLD	G43212	0.957851	0.876329	0.942037	0.92016	0.640264	0.958884	0.976181	0.789552	0.788813	0.987048	0.757894	0.958908	0.910195	0.92803	0.996083	0.999997	0.999994	0.999997	0.875647
NLD	G43213	0.9997	0.973465	0.985393	0.923221	0.662906	0.937141	0.949104	0.936711	0.936711	0.992616	0.820588	0.978803	0.988878	0.970885	0.997648	0.998003	0.998003	0.998003	0.788502
NLD	G43216	0.985169	0.914262	0.952459	0.897359	0.510495	0.941265	0.92321	0.871319	0.871171	0.983932	0.941692	0.95709	0.970431	0.935583	0.993592	0.996551	0.996551	0.996551	0.935479
NLD	G43222	0.933132	0.829384	0.942132	0.835422	0.501689	0.925062	0.916341	0.786292	0.785946	0.971529	0.833384	0.924876	0.887313	0.902571	0.995054	0.997665	0.997229	0.997412	0.827584
NLD	G43223	0.992726	0.930703	0.972939	0.91463	0.596832	0.928264	0.94382	0.922448	0.922447	0.9476	0.749536	0.970295	0.971087	0.943268	0.997927	0.992769	0.992769	0.992769	0.92737
NLD	G43227	0.999939	0.954861	0.978034	0.899171	0.547632	0.940643	0.949628	0.920048	0.919383	0.974812	0.849023	0.977668	0.972145	0.950175	0.997978	0.995904	0.995856	0.995904	0.948697
NLD	G43230	0.994921	0.897364	0.912715	0.883707	0.541965	0.916674	0.885051	0.842151	0.841493	0.940011	0.800425	0.898614	0.934618	0.895673	0.994472	0.998775	0.998775	0.998775	0.905612
NLD	G43234	0.970519	0.947767	0.990059	0.920285	0.580784	0.948446	0.966534	0.893222	0.893218	0.983605	0.821678	0.98986	0.960277	0.966557	0.999264	0.997991	0.997991	0.997991	0.787176
NLD	G43235	0.996529	0.935859	0.983079	0.912793	0.468643	0.915609	0.948992	0.842309	0.842178	0.964683	0.970771	0.977007	0.955728	0.953269	0.999157	0.995163	0.995114	0.995163	0.93958
NLD	G43237	0.947403	0.909143	0.976878	0.897827	0.632939	0.961912	0.948715	0.88189	0.881562	0.985515	0.755583	0.967763	0.923184	0.955494	0.997622	0.99586	0.99586	0.99586	0.8803
NLD	G43239	0.893372	0.861356	0.959701	0.835938	0.605708	0.922986	0.932945	0.842928	0.842855	0.986209	0.796883	0.969961	0.904295	0.938021	0.994994	0.994557	0.994557	0.994557	0.869206
NLD	G43240	0.979306	0.901674	0.969372	0.917793	0.617758	0.929098	0.948333	0.907344	0.906926	0.97723	0.814042	0.969739	0.943733	0.939964	1	0.998975	0.998926	0.998973	0.855291
NLD	G43241	0.885672	0.82075	0.952211	0.809917	0.542598	0.901226	0.931023	0.798321	0.7978	0.951812	0.685679	0.955539	0.837678	0.893663	0.997478	0.999553	0.999553	0.999553	0.770515
NLD	G43243	0.909504	0.856654	0.966165	0.853983	0.473908	0.919296	0.940763	0.822878	0.82165	0.957804	0.804669	0.963322	0.856876	0.936477	0.995749	0.999069	0.998914	0.99896	0.848634
NLD	G43246	0.879728	0.84412	0.972527	0.826654	0.59611	0.932733	0.956006	0.800578	0.800522	0.980691	0.640124	0.969785	0.857516	0.956019	0.995045	0.999528	0.999528	0.999528	0.836121
NLD	G43247	0.998784	0.961458	0.985313	0.923462	0.566853	0.956074	0.965915	0.945768	0.945607	0.978441	0.837696	0.982443	0.979826	0.957252	0.998801	0.99728	0.997022	0.99728	0.943133
NLD	G43250	0.997679	0.948234	0.971066	0.942092	0.679814	0.923647	0.958513	0.880494	0.879047	0.976886	0.71995	0.955718	0.969025	0.946283	0.992333	0.998922	0.998616	0.998922	0.655376
NLD	G43252	0.997602	0.938731	0.97341	0.935193	0.58387	0.917609	0.955806	0.81568	0.815453	0.970576	0.862023	0.889992	0.934745	0.94288	0.999697	0.999216	0.999185	0.999216	0.7893
NLD	G43254	0.894519	0.820777	0.955021	0.806316	0.509764	0.897686	0.910772	0.779727	0.778874	0.94492	0.77014	0.947091	0.836171	0.915695	0.993429	0.997935	0.997935	0.996904	0.848008
NLD	G43256	0.993659	0.866729	0.944077	0.885468	0.609098	0.91943	0.899684	0.849948	0.849359	0.940363	0.938858	0.887927	0.939616	0.877804	0.992847	0.998044	0.998004	0.998044	0.868447
NLD	G43257	0.984319	0.896205	0.971848	0.885534	0.655015	0.915923	0.932649	0.892839	0.88967	0.944153	0.876144	0.956687	0.954971	0.910286	0.992136	0.991409	0.991397	0.991409	0.92206
NLD	G43258	0.998114	0.894382	0.921181	0.893915	0.568008	0.925459	0.945367	0.82228	0.821621	0.966731	0.741456	0.967806	0.966728	0.945514	0.947312	0.998541	0.998541	0.998445	0.864894
NLD	G43260	0.99777	0.91972	0.964299	0.896775	0.605892	0.933986	0.90859	0.865538	0.865214	0.966826	0.934635	0.931065	0.958768	0.939475	0.999346	0.987382	0.987356	0.986183	0.895777
NLD	G43262	0.998307	0.9022	0.953527	0.945099	0.550709	0.928995	0.960518	0.835127	0.834368	0.980217	0.844041	0.965712	0.952432	0.917874	0.99942	0.998955	0.994849	0.998524	0.912292
NLD	G43263	0.941997	0.875446	0.959542	0.851877	0.603522	0.938744	0.931645	0.847217	0.847193	0.968919	0.808704	0.965689	0.910262	0.940278	0.99494	0.997381	0.99732	0.995417	0.898461
NLD	G43264	0.998	0.927217	0.971706	0.949579	0.636985	0.873124	0.929339	0.84313	0.840003	0.952438	0.887314	0.848345	0.94403	0.923898	0.986824	0.998708	0.998595	0.998641	0.775701
NLD	G43268	0.998819	0.823437	0.889352	0.860833	0.442145	0.891151	0.913218	0.825977	0.824523	0.955498	0.945908	0.966317	0.916506	0.876091	0.989866	0.997233	0.977087	0.996633	0.920874
NLD	G43269	0.98289	0.952667	0.988361	0.92511	0.657163	0.947848	0.928898	0.925794	0.925266	0.992594	0.801016	0.989486	0.973535	0.958667	0.99895	0.997455	0.997403	0.997455	0.927514
NLD	G43270	0.995127	0.921303	0.969115	0.915971	0.61598	0.928644	0.928345	0.915045	0.915012	0.957842	0.886549	0.974883	0.960903	0.933341	0.973305	0.997841	0.99783	0.997839	0.915686
NLD	G43271	0.997571	0.917729	0.941508	0.95299	0.612076	0.955966	0.951073	0.884224	0.884109	0.981289	0.77122	0.986853	0.986068	0.915768	0.993702	0.99702	0.996998	0.997016	0.810851
NLD	G43278	0.963129	0.911844	0.983977	0.901027	0.583887	0.946432	0.959604	0.903911	0.903552	0.976554	0.704668	0.933493	0.919587	0.955642	0.992401	0.997884	0.997867	0.997884	0.86467
NLD	G43279	0.999985	0.87306	0.90306	0.93864	0.605993	0.944323	0.9457	0.873173	0.870648	0.992073	0.905037	0.953668	0.987164	0.869501	0.996953	0.996995	0.995526	0.993207	0.910862
NLD	G43281	0.998875	0.845873	0.883963	0.89827	0.511383	0.927032	0.924449	0.84551	0.84537	0.94826	0.949302	0.920588	0.931125	0.839313	0.991417	0.99924	0.99922	0.999235	0.916717
NLD	G43283	0.998833	0.961332	0.983057	0.950872	0.663421	0.951739	0.954938	0.935426	0.934865	0.980833	0.953716	0.849761	0.976142	0.956009	0.999106	0.997938	0.997938	0.997938	0.821574
NLD	G43284	0.946347	0.922753	0.977966	0.899187	0.721434	0.947049	0.951179	0.896975	0.89695	0.952846	0.628196	0.975167	0.924241	0.941955	0.999923	0.963554	0.963505	0.963554	0.668635
NLD	G43287	0.943557	0.925441	0.994189	0.887128	0.691288	0.966413	0.977934	0.924749	0.924653	0.991144	0.903718	0.912766	0.92968	0.965524	1	0.99857	0.99857	0.99857	0.824428
NLD	G43288	0.953431	0.87828	0.937446	0.875834	0.632547	0.916826	0.908179	0.856275	0.85597	0.953416	0.857923	0.83276	0.897722	0.908556	0.998016	0.996709	0.996707	0.996708	0.792551
NLD	G43290	0.878342	0.817408	0.966249	0.798892	0.569197	0.936137	0.932098	0.81728	0.816127	0.96255	0.690229	0.956875	0.841734	0.923853	0.998109	0.997072	0.997072	0.997072	0.834955
NLD	G43297	0.990527	0.950391	0.968765	0.953471	0.742061	0.936584	0.95334	0.922346	0.921123	0.987851	0.746538	0.984782	0.973044	0.967687	0.996327	0.998496	0.998496	0.998496	0.956155
NLD	G43300	0.999871	0.904737	0.942812	0.931229	0.525245	0.944145	0.939574	0.867377	0.866989	0.974411	0.949934	0.973147	0.969271	0.901511	0.999571	0.996655	0.996403	0.996655	0.947513
NLD	G43303	0.972914	0.852563	0.927806	0.876993	0.566877	0.91213	0.91284	0.835336	0.835094	0.940678	0.915573	0.883446	0.901411	0.881947	0.99231	0.999213	0.993043	0.993043	0.877996
NLD	G43304	0.963951	0.923337	0.977041	0.860169	0.678649	0.950527	0.952034	0.921758	0.921194	0.987524	0.932654	0.964675	0.946119	0.969989	1	0.996224	0.996224	0.996223	0.905984
NLD	G43305	0.994364	0.921553	0.951058	0.922626	0.57119	0.94059	0.946927	0.869805	0.869756	0.980261	0.889135	0.959131	0.95485	0.928286	0.999188	0.998147	0.995402	0.994688	0.861946
NLD	G43306	0.995966	0.906455	0.939838	0.943294	0.589276	0.941903	0.967114	0.857207	0.857175	0.974834	0.876742	0.982958	0.988209	0.912286	1	0.997633	0.997633	0.997633	0.841222
NLD	G43307	0.974756	0.935582	0.994324	0.91381	0.705789	0.913942	0.923549	0.891243	0.891102	0.985575	0.958025	0.969119	0.940153	0.954568	0.998113	0.99325	0.993236	0.99325	0.944369
NLD	G43309	0.99101	0.944732	0.961619	0.933225	0.735071	0.951866	0.930775	0.906993	0.906547	0.988683	0.889691	0.960184	0.976759	0.946091	0.998512	0.997867	0.997867	0.997867	0.875207
NLD	G43310	0.976843	0.917277	0.953911	0.902777	0.600593	0.981282	0.957209	0.913149	0.912917	0.989381	0.916727	0.967304	0.969129	0.936314	0.994777	0.996153	0.996153	0.996153	0.836459
NLD	G43311	0.984975	0.946442	0.973578	0.920621	0.743656	0.940336	0.954491	0.933833	0.93271	0.966049	0.945673	0.963814	0.970371	0.951512	0.993749	0.996074	0.995989	0.996074	0.927721
NLD	G43312	0.996057	0.867755	0.934848	0.87376	0.661168	0.880442	0.875276	0.829914	0.828807	0.924278	0.768464	0.830736	0.899437	0.870273	0.996299	0.999684	0.991833	0.993594	0.815613
NLD	G43314	0.93313	0.875591	0.979052	0.846676	0.514211	0.930906	0.93107	0.87504	0.874638	0.961275	0.878439	0.966531	0.909335	0.929516	0.992335	0.997645	0.997645	0.997645	0.880287
NLD	G43315	0.99931	0.906717	0.936778	0.923827	0.570334	0.964653	0.96901	0.908519	0.908486	0.975321	0.983594	0.986926	0.97776	0.918652	0.997565	0.995497	0.995497	0.995492	0.952933
NLD	G43320	0.955714	0.876958	0.97928	0.867997	0.627136	0.957442	0.948839	0.882959	0.882649	0.944302	0.828261	0.97106	0.933568	0.949745	0.999538	0.998408	0.998408	0.998408	0.881448
NLD	G43322	0.967054	0.872555	0.923184	0.832576	0.494618	0.873281	0.901776	0.814944	0.812534	0.922024	0.88596	0.871256	0.886357	0.907108	0.998508	0.999335	0.971412	0.999335	0.83496
NLD	G43324	0.945555	0.872876	0.956989	0.869489	0.572246	0.943758	0.939526	0.844141	0.844026	0.972669	0.891014	0.971054	0.904283	0.932734	0.989928	0.997065	0.997064	0.995645	0.892994
NLD	G43325	0.998699	0.920764	0.95801	0.900429	0.62492	0.943387	0.950759	0.88	0.87779	0.985527	0.873903	0.971468	0.974781	0.942115	0.999334	0.997925	0.997922	0.997884	0.936935
NLD	G43326	0.980737	0.922092	0.955176	0.921166	0.682787	0.932056	0.949693	0.889748	0.886267	0.978873	0.901888	0.9669	0.970948	0.91735	0.998627	0.996528	0.996427	0.995533	0.948762
NLD	G43328	0.992804	0.81474	0.892709	0.874974	0.493005	0.865418	0.888902	0.794674	0.792606	0.918982	0.967556	0.896619	0.89035	0.845075	0.971996	0.99374	0.986485	0.99374	0.899145
NLD	G43329	0.943109	0.930101	0.989632	0.894437	0.618446	0.940513	0.954832	0.92966	0.929554	0.983377	0.652927	0.992941	0.931929	0.974912	0.991748	0.99902	0.999009	0.99902	0.881283
NLD	G43330	0.913309	0.834194	0.918826	0.797056	0.552371	0.918962	0.904229	0.809066	0.809001	0.961595	0.746433	0.9253	0.88466	0.901847	0.991132	0.990461	0.990461	0.990461	0.847149
NLD	G43331	0.933356	0.895642	0.971479	0.851603	0.594636	0.947947	0.944557	0.86381	0.863506	0.982459	0.838969	0.924642	0.919045	0.94978	0.999917	0.996781	0.996752	0.996781	0.85897
NLD	G43337	0.982155	0.940296	0.995026	0.929609	0.607671	0.952715	0.983261	0.938693	0.938693	0.980348	0.923321	0.983645	0.95812	0.956028	0.999885	0.990414	0.990414	0.990022	0.933386
NLD	G43338	0.999423	0.960568	0.985575	0.942517	0.65161	0.93214	0.954862	0.855958	0.855781	0.987906	0.833041	0.97015	0.982573	0.962277	0.995848	0.997033	0.996974	0.996857	0.819787
NLD	G43341	0.992908	0.88634	0.906025	0.947524	0.57844	0.950792	0.958326	0.862144	0.862091	0.988091	0.863334	0.909002	0.973027	0.880938	0.998248	0.998859	0.99679	0.998091	0.852987
NLD	G43342	0.991474	0.952644	0.977343	0.921489	0.601647	0.940179	0.953397	0.928759	0.928078	0.980315	0.871332	0.974788	0.964708	0.952945	0.999864	0.997833	0.997262	0.997325	0.937604
NLD	G43344	0.982807	0.966297	0.991776	0.913796	0.678488	0.968294	0.961522	0.945064	0.945017	0.994417	0.820497	0.994043	0.975169	0.969256	0.997686	0.997473	0.997473	0.997473	0.862952
NLD	G43345	0.978389	0.936905	0.963936	0.909958	0.639041	0.913828	0.926191	0.916352	0.915769	0.981991	0.975695	0.984852	0.98055	0.933927	0.998798	0.984329	0.984312	0.984329	0.961104
NLD	G43350	0.982809	0.842709	0.86114	0.85806	0.6143	0.903458	0.868833	0.801461	0.801374	0.961866	0.832391	0.829137	0.931557	0.831868	0.999898	0.999846	0.999839	0.995884	0.824284
NLD	G43351	0.997936	0.87967	0.938494	0.893879	0.509817	0.856756	0.909002	0.920838	0.920274	0.951089	0.88311	0.965751	0.938397	0.93112	0.993457	0.99909	0.991826	0.99795	0.85437
NLD	G43354	0.725646	0.6666	0.957326	0.66219	0.426918	0.930946	0.931855	0.655583	0.65282	0.959467	0.637388	0.963236	0.676323	0.944172	0.997386	0.999144	0.999144	0.999144	0.701665
NLD	G43355	0.889125	0.769876	0.899242	0.73824	0.596624	0.889521	0.888145	0.772041	0.771351	0.894281	0.874857	0.891856	0.796355	0.877366	0.996752	0.997771	0.997771	0.997771	0.871255
NLD	G43356	0.999263	0.938834	0.949889	0.918396	0.633833	0.930178	0.919117	0.897892	0.897294	0.948197	0.993107	0.958671	0.948574	0.918411	0.990853	0.998536	0.998536	0.998536	0.976038
NLD	G43359	0.996837	0.946406	0.969024	0.953374	0.681245	0.955689	0.9574	0.940601	0.940592	0.987211	0.745219	0.980627	0.9763	0.936709	0.999869	0.998705	0.995195	0.99506	0.921737
NLD	G43360	0.999028	0.939789	0.973765	0.922343	0.577485	0.926893	0.943563	0.921803	0.920344	0.971377	0.763468	0.970141	0.947924	0.929142	0.996816	0.999436	0.997492	0.99749	0.939044
NLD	G43365	0.992753	0.914188	0.959764	0.904119	0.612327	0.931796	0.908761	0.85486	0.854041	0.973819	0.956167	0.899548	0.951217	0.920221	0.999785	0.997803	0.995404	0.989663	0.894541
NLD	G43367	0.952655	0.897176	0.962657	0.870102	0.631814	0.944707	0.934489	0.897208	0.897108	0.980599	0.694249	0.964516	0.935501	0.923394	0.983829	0.982228	0.982216	0.982228	0.859054
NLD	G43368	0.990305	0.95642	0.982919	0.929829	0.585532	0.928844	0.958684	0.969257	0.968955	0.982232	0.922397	0.981107	0.97787	0.945368	0.998946	0.997701	0.993021	0.997701	0.955902
NLD	G43369	0.950486	0.932014	0.975644	0.910195	0.777474	0.959983	0.960284	0.923232	0.923032	0.970741	0.705861	0.973923	0.959763	0.901077	0.978257	0.976905	0.976905	0.976905	0.801593
NLD	G43378	0.99579	0.934173	0.987749	0.866828	0.609704	0.940307	0.921674	0.900656	0.896459	0.984186	0.845862	0.963742	0.965222	0.923883	0.996699	0.993769	0.993759	0.993674	0.845594
NLD	G43379	0.972201	0.946958	0.972027	0.917774	0.727099	0.960257	0.963589	0.923639	0.923598	0.989592	0.929851	0.967261	0.970612	0.952026	1	0.995925	0.995803	0.995925	0.940367
NLD	G43381	0.998116	0.935028	0.953893	0.920821	0.617676	0.948889	0.950351	0.903902	0.903655	0.969289	0.97422	0.967549	0.959306	0.927906	1	0.997115	0.997115	0.997115	0.964278
NLD	G43383	0.999436	0.952214	0.968282	0.921023	0.484779	0.97161	0.943267	0.939749	0.939562	0.992781	0.971049	0.969021	0.984035	0.951649	0.999501	0.997555	0.997552	0.997555	0.961142
NLD	G43392	0.928066	0.873424	0.980719	0.839279	0.607631	0.87762	0.855654	0.836609	0.833249	0.918577	0.948445	0.931104	0.913329	0.901138	0.996647	0.928108	0.928067	0.928108	0.930198
NLD	G43394	0.998822	0.943808	0.969842	0.902937	0.67355	0.959611	0.924316	0.86792	0.867726	0.984751	0.856187	0.943634	0.976276	0.939924	0.999989	0.9964	0.992288	0.993306	0.885529
NLD	G43396	0.956747	0.92569	0.972235	0.893736	0.487007	0.963121	0.979578	0.922351	0.921046	0.990259	0.880867	0.993996	0.948395	0.931301	0.999243	0.999186	0.996503	0.999186	0.860333
NLD	G43398	0.98516	0.90007	0.945237	0.909109	0.592163	0.892507	0.918687	0.852012	0.851587	0.953528	0.681649	0.956026	0.939275	0.922987	0.983769	0.999599	0.999586	0.999599	0.870432
NLD	G43403	0.999362	0.833362	0.896555	0.834591	0.566988	0.842473	0.84968	0.820066	0.818605	0.893919	0.827617	0.86393	0.906468	0.830694	0.996178	0.998241	0.998241	0.998134	0.887088
NLD	G43409	0.97891	0.89938	0.988875	0.865581	0.563103	0.92387	0.938681	0.887729	0.88172	0.986074	0.926776	0.949527	0.938622	0.920218	0.999282	0.997826	0.997826	0.992833	0.908416
NLD	G43413	0.991871	0.865264	0.89949	0.82453	0.55805	0.876854	0.891816	0.871331	0.869584	0.907664	0.816375	0.906438	0.908828	0.87529	0.995756	0.99837	0.981157	0.997957	0.9357
NLD	G43415	0.935228	0.855917	0.954361	0.812914	0.553659	0.945387	0.928464	0.845983	0.845354	0.962286	0.832794	0.94897	0.900189	0.922137	0.996936	0.997969	0.99793	0.997969	0.880092
NLD	G43416	0.94309	0.8601	0.934121	0.865611	0.610282	0.924458	0.931922	0.847657	0.84574	0.955681	0.775142	0.950493	0.899718	0.906385	1	0.99899	0.998977	0.99899	0.878229
NLD	G43418	0.972667	0.875514	0.946361	0.865995	0.599988	0.916946	0.904339	0.847595	0.845125	0.962024	0.829938	0.926079	0.923476	0.903951	0.998369	0.998314	0.998269	0.997648	0.892771
NLD	G43420	0.940927	0.904054	0.978989	0.837526	0.611363	0.976543	0.957887	0.88531	0.884063	0.96734	0.926401	0.968298	0.920267	0.94027	0.999901	0.99532	0.99532	0.99532	0.930255
NLD	G43425	0.97795	0.914883	0.945874	0.942399	0.71228	0.984819	0.987919	0.908266	0.908096	0.993336	0.709229	0.987219	0.973013	0.91842	0.998654	0.998492	0.998492	0.998492	0.681612
NLD	G43426	0.995272	0.95186	0.9756	0.948951	0.590137	0.904707	0.942843	0.901443	0.900942	0.97038	0.871755	0.933334	0.969576	0.957057	0.991182	0.999589	0.999571	0.999589	0.876379
NLD	G43429	0.977113	0.930934	0.96593	0.905456	0.656951	0.938104	0.937067	0.879258	0.879218	0.978913	0.745425	0.961614	0.942533	0.946652	0.999276	0.99974	0.999722	0.99974	0.896355
NLD	G43430	0.960479	0.864719	0.960093	0.846587	0.568055	0.929089	0.907269	0.854216	0.847994	0.962643	0.886217	0.934225	0.913925	0.902191	0.991848	0.997131	0.997131	0.997131	0.870384
NLD	G43431	0.969641	0.947598	0.987691	0.885307	0.701138	0.968468	0.969278	0.927737	0.927506	0.995231	0.767528	0.975051	0.963864	0.975675	1	0.998089	0.998089	0.998089	0.880807
NLD	G43433	0.998312	0.908079	0.940652	0.903801	0.605286	0.894154	0.909294	0.820468	0.820016	0.943194	0.929955	0.765531	0.896519	0.912738	0.998973	0.998803	0.998768	0.997151	0.767097
NLD	G43434	0.981857	0.954224	0.972951	0.929401	0.699462	0.916896	0.896174	0.88705	0.886923	0.973763	0.847495	0.960916	0.96342	0.947273	0.99567	0.998922	0.998922	0.998192	0.95392
NLD	G43436	0.989437	0.86083	0.92232	0.886248	0.547788	0.897312	0.889652	0.872658	0.871481	0.945535	0.926218	0.936546	0.932386	0.906609	0.9619	0.996785	0.989589	0.994972	0.872038
NLD	G43438	0.96366	0.890067	0.948337	0.919061	0.551567	0.930257	0.956919	0.831874	0.831565	0.989537	0.743488	0.982556	0.911401	0.915065	0.996623	0.999721	0.999707	0.999703	0.836373
NLD	G43442	0.994694	0.868422	0.915214	0.926134	0.621861	0.942262	0.942334	0.860463	0.860009	0.980242	0.886039	0.872481	0.951802	0.881785	0.998658	0.998875	0.981524	0.99577	0.850565
NLD	G43447	0.998937	0.901585	0.945544	0.921818	0.565419	0.887871	0.916226	0.818955	0.817696	0.963269	0.77551	0.952836	0.938549	0.919605	0.984881	0.999797	0.997522	0.996925	0.832246
NLD	G43449	0.926506	0.826877	0.929133	0.815749	0.558261	0.924487	0.925896	0.812011	0.811928	0.929389	0.745636	0.899519	0.872799	0.92467	0.966225	0.999595	0.999595	0.999594	0.784902
NLD	G43450	0.962827	0.843503	0.944642	0.845653	0.513585	0.908572	0.906861	0.835767	0.83535	0.939477	0.893681	0.907135	0.871698	0.886346	0.996514	0.998335	0.991201	0.998329	0.889512
NLD	G43453	0.991017	0.871419	0.941355	0.864836	0.634456	0.895205	0.886961	0.837756	0.837121	0.925166	0.736264	0.830728	0.904546	0.88673	0.993662	0.999315	0.999068	0.999315	0.835499
NLD	G43459	0.970394	0.792214	0.860031	0.810764	0.495177	0.845732	0.847592	0.794411	0.793957	0.896709	0.836284	0.883746	0.844603	0.858981	0.965838	0.999852	0.999852	0.999852	0.890464
NLD	G43460	0.997464	0.966756	0.985407	0.954829	0.675754	0.963246	0.976402	0.97003	0.968419	0.991327	0.98819	0.988214	0.993785	0.955967	0.999678	0.995774	0.995774	0.995774	0.948737
NLD	G43461	0.998854	0.91108	0.930254	0.899502	0.59003	0.947878	0.917409	0.843785	0.843466	0.960339	0.820343	0.896203	0.96325	0.897985	0.996051	0.997528	0.997525	0.997528	0.82197
NLD	G43463	0.999785	0.918916	0.935586	0.95312	0.669796	0.954256	0.954484	0.916664	0.915486	0.976451	0.699843	0.977554	0.973908	0.912417	0.998593	0.999671	0.999671	0.999282	0.913003
NLD	G43464	0.989978	0.880989	0.96529	0.908252	0.69531	0.931276	0.932154	0.913779	0.913238	0.968625	0.896301	0.743432	0.959383	0.933482	0.984153	0.998083	0.998083	0.998082	0.704583
NLD	G43467	0.996528	0.952513	0.940936	0.954974	0.787956	0.942505	0.9615	0.926407	0.926229	0.981405	0.600674	0.947809	0.95447	0.922017	0.99805	0.973463	0.973463	0.973463	0.897665
NLD	G43469	0.997932	0.929485	0.965372	0.916274	0.620761	0.92861	0.930236	0.865756	0.865658	0.974901	0.836754	0.958873	0.951832	0.924877	0.994551	0.999186	0.999186	0.995153	0.885119
NLD	G43470	0.835329	0.718832	0.910743	0.771361	0.476147	0.911476	0.937054	0.721601	0.720381	0.962293	0.727454	0.953371	0.80642	0.929326	0.934616	0.997573	0.997565	0.997572	0.706186
NLD	G43478	0.994996	0.917091	0.974894	0.876267	0.546794	0.916997	0.937807	0.869997	0.869468	0.967553	0.872609	0.946691	0.921977	0.919057	0.997475	0.997988	0.980932	0.980957	0.838632
NLD	G43481	0.999809	0.888625	0.953399	0.874765	0.495878	0.856216	0.890796	0.840068	0.840027	0.94792	0.862612	0.924432	0.943113	0.887486	0.995276	0.999158	0.998947	0.998909	0.906545
NLD	G43482	0.999182	0.922778	0.979113	0.940482	0.644837	0.91938	0.941649	0.879628	0.878599	0.979745	0.789725	0.909289	0.957099	0.945469	0.987352	0.999033	0.998925	0.999027	0.74728
NLD	G43484	0.997332	0.945575	0.983913	0.937937	0.49531	0.931049	0.949632	0.896898	0.89668	0.950239	0.823511	0.97578	0.970777	0.952532	0.997843	0.989182	0.989182	0.989182	0.850196
NLD	G43485	0.955205	0.934195	0.976249	0.912919	0.696722	0.965007	0.960526	0.898262	0.898231	0.994943	0.718848	0.981713	0.949441	0.96327	0.999831	0.99865	0.998628	0.998649	0.800451
NLD	G43489	0.996225	0.873823	0.902776	0.9144	0.564425	0.873912	0.893667	0.741562	0.74125	0.964984	0.713898	0.947164	0.941068	0.918645	0.95332	0.998773	0.998504	0.998773	0.75591
NLD	G43493	0.926687	0.803163	0.893296	0.863704	0.542694	0.896371	0.921048	0.749936	0.748663	0.95025	0.811374	0.950073	0.873682	0.8675	0.99738	0.999666	0.999598	0.999666	0.862251
NLD	G43495	0.988853	0.945382	0.968846	0.924413	0.59148	0.951661	0.947647	0.918614	0.9182	0.978691	0.952743	0.884679	0.975076	0.935056	0.993596	0.999322	0.999322	0.999322	0.853031
NLD	G43496	0.997258	0.84725	0.91948	0.881469	0.474107	0.833664	0.894202	0.731285	0.730563	0.929997	0.850275	0.92384	0.90285	0.878163	0.996345	0.999129	0.996277	0.997278	0.829792
NLD	G43497	0.905344	0.811144	0.926313	0.783243	0.391579	0.89597	0.916405	0.728084	0.728016	0.944706	0.790562	0.932714	0.840462	0.90165	0.999585	0.999546	0.999503	0.999546	0.860293
NLD	G43498	0.969389	0.935661	0.966371	0.929454	0.602297	0.899249	0.935759	0.888926	0.888551	0.982025	0.921103	0.856663	0.952117	0.940682	0.998541	0.998655	0.998655	0.998004	0.816464
NLD	G43499	0.841859	0.773089	0.945061	0.765305	0.395152	0.933509	0.939224	0.729395	0.728915	0.968327	0.633495	0.95043	0.80018	0.92122	0.999809	0.999561	0.99948	0.99877	0.770077
NLD	G43500	0.904912	0.840625	0.960415	0.829033	0.560973	0.939384	0.940345	0.792513	0.792315	0.975816	0.75742	0.933778	0.870758	0.939173	0.991911	0.998893	0.998893	0.998891	0.811982
NLD	G43501	0.973547	0.920479	0.968476	0.890444	0.606214	0.950847	0.935715	0.878822	0.878358	0.976077	0.872633	0.971501	0.9566	0.948644	0.992084	0.998407	0.998407	0.998407	0.881568
NLD	G43505	0.999882	0.952834	0.973286	0.937718	0.6575	0.952773	0.961198	0.895759	0.894554	0.989649	0.553963	0.983951	0.982494	0.941954	0.995943	0.998779	0.998779	0.998779	0.766843
NLD	G43506	0.940284	0.860491	0.966259	0.856119	0.571146	0.920559	0.927719	0.854793	0.85366	0.95367	0.834555	0.934104	0.888817	0.937027	0.986668	0.998884	0.99887	0.998884	0.79115
NLD	G43507	0.999703	0.865595	0.960004	0.875493	0.546551	0.894132	0.905684	0.841122	0.837906	0.982647	0.802938	0.919919	0.970123	0.836466	0.999204	0.998807	0.995594	0.996779	0.868844
NLD	G43509	0.979311	0.925512	0.956052	0.934426	0.607518	0.895208	0.914778	0.826859	0.826807	0.9933	0.837135	0.987569	0.974162	0.940558	0.997271	0.999065	0.999065	0.999065	0.938532
NLD	G43510	0.996965	0.918681	0.943174	0.933629	0.60747	0.938557	0.955567	0.897885	0.897792	0.982629	0.834067	0.970556	0.959547	0.925507	0.998028	0.999141	0.99912	0.998341	0.868928
NLD	G43512	0.995645	0.87084	0.916703	0.891503	0.466126	0.930517	0.934622	0.850027	0.849955	0.9611	0.911522	0.953657	0.956259	0.864162	0.998734	0.99783	0.997603	0.99783	0.931921
NLD	G43514	0.944561	0.889804	0.975302	0.875288	0.519596	0.93405	0.917656	0.806919	0.805846	0.982453	0.852454	0.957157	0.908808	0.939476	0.998294	0.995499	0.995476	0.992913	0.873314
NLD	G43516	0.990285	0.937481	0.97928	0.926251	0.568203	0.907243	0.935699	0.877063	0.874318	0.975238	0.927957	0.962741	0.960388	0.931441	0.999553	0.998639	0.996944	0.997074	0.919069
NLD	G43517	0.997233	0.926579	0.944381	0.937346	0.639475	0.891866	0.939296	0.841695	0.84109	0.950203	0.794574	0.885877	0.944612	0.944835	0.983438	0.999141	0.999141	0.999141	0.753759
NLD	G43518	0.99121	0.950723	0.971029	0.935995	0.677703	0.911767	0.926417	0.880971	0.88079	0.981724	0.886102	0.972486	0.977442	0.950791	0.979657	0.997824	0.997824	0.997824	0.920355
NLD	G43524	0.957901	0.886747	0.971032	0.873714	0.613471	0.899244	0.922587	0.80971	0.8095	0.96451	0.839712	0.897307	0.872518	0.925949	0.994115	0.998164	0.998142	0.996383	0.819143
NLD	G43530	0.999796	0.884374	0.902085	0.93802	0.544278	0.959717	0.960737	0.836467	0.835992	0.977913	0.980507	0.981947	0.977865	0.89055	0.99292	0.997696	0.997696	0.997696	0.974831
NLD	G43532	0.989823	0.91421	0.951885	0.926624	0.563691	0.924865	0.948455	0.866828	0.865163	0.976981	0.843484	0.968344	0.949403	0.913218	0.996857	0.997669	0.988869	0.987174	0.921222
NLD	G43533	0.996357	0.935499	0.964739	0.919413	0.583563	0.951737	0.931361	0.902942	0.900766	0.976367	0.832059	0.815235	0.956861	0.922638	0.997409	0.996641	0.996641	0.994452	0.723186
NLD	G43534	0.871279	0.816544	0.955703	0.79566	0.585392	0.951798	0.947969	0.772258	0.772187	0.985849	0.672112	0.973578	0.854167	0.939553	0.996657	0.998157	0.998157	0.998157	0.8211
NLD	G43537	0.969948	0.954662	0.997512	0.848561	0.650863	0.97366	0.97207	0.955569	0.953896	0.988552	0.958571	0.990872	0.960426	0.973196	0.997679	0.996222	0.996222	0.996222	0.915165
NLD	G43538	0.991545	0.936389	0.947076	0.933703	0.744336	0.950682	0.935498	0.879191	0.878882	0.976152	0.815859	0.852569	0.974198	0.93134	0.998623	0.998663	0.998633	0.998663	0.750198
NLD	G43539	0.995024	0.925162	0.953464	0.898388	0.651801	0.940848	0.919482	0.87023	0.870034	0.972976	0.823183	0.827028	0.958904	0.93452	0.995718	0.998508	0.998508	0.997205	0.752756
NLD	G43540	0.937794	0.807751	0.908487	0.832358	0.474292	0.877738	0.883169	0.726793	0.725153	0.950495	0.907109	0.927953	0.867538	0.864716	1	0.999672	0.999672	0.990062	0.851859
NLD	G43543	0.990996	0.949528	0.986016	0.911168	0.540848	0.930795	0.952784	0.911672	0.911658	0.960753	0.895497	0.97326	0.964593	0.92532	0.994188	0.990639	0.990639	0.990639	0.947584
NLD	G43545	0.914908	0.877203	0.976447	0.821457	0.512338	0.931482	0.924464	0.84362	0.843565	0.972101	0.829207	0.971488	0.895493	0.95183	0.998545	0.998939	0.995506	0.995506	0.864936
NLD	G43547	0.887774	0.845894	0.967329	0.808469	0.472871	0.940921	0.952456	0.780862	0.780862	0.966749	0.672238	0.967382	0.853886	0.944716	0.998818	0.999215	0.999209	0.999215	0.835202
NLD	G43549	0.976113	0.86821	0.916534	0.874628	0.556826	0.920444	0.891481	0.840144	0.838135	0.958312	0.883425	0.934374	0.941619	0.850765	0.998439	0.975055	0.972474	0.972474	0.903329
NLD	G43555	0.999227	0.85478	0.901409	0.9043	0.510652	0.913395	0.920157	0.81343	0.812806	0.970976	0.901292	0.95824	0.942629	0.865432	0.998895	0.998378	0.998263	0.998378	0.89284
NLD	G43557	0.970495	0.869132	0.944005	0.88095	0.599142	0.932062	0.940041	0.84054	0.839845	0.964527	0.898679	0.901191	0.918416	0.890882	0.99784	0.995924	0.994318	0.994693	0.838243
NLD	G43559	0.999232	0.919392	0.953883	0.902708	0.560975	0.936496	0.948735	0.899672	0.899432	0.977217	0.862789	0.933864	0.953274	0.96172	0.990931	0.999279	0.999279	0.999279	0.88833
NLD	G43563	0.994575	0.948835	0.979674	0.930058	0.682502	0.955095	0.954976	0.927358	0.926372	0.990956	0.886179	0.918591	0.965485	0.967007	0.998834	0.997014	0.997014	0.997014	0.853201
NLD	G43564	0.968038	0.922657	0.972595	0.895854	0.608657	0.893875	0.900506	0.840268	0.838457	0.974312	0.947778	0.932427	0.937986	0.933042	0.999609	0.997742	0.985158	0.997338	0.901751
NLD	G43566	0.998871	0.884318	0.907277	0.911528	0.531472	0.954772	0.950712	0.853086	0.852699	0.988215	0.966461	0.971766	0.980818	0.882311	0.997586	0.998211	0.995346	0.997031	0.926032
NLD	G43567	0.975592	0.814141	0.867018	0.813774	0.565034	0.844019	0.83085	0.799934	0.796803	0.898857	0.814787	0.87292	0.837666	0.849663	0.986095	0.999259	0.989367	0.997484	0.910923
NLD	G43568	0.99418	0.884937	0.93434	0.896901	0.701042	0.896852	0.905934	0.880209	0.879327	0.919715	0.83972	0.658888	0.919923	0.900231	0.991052	0.99781	0.997796	0.99781	0.689915
NLD	G43571	0.963278	0.915138	0.951276	0.901867	0.588264	0.959589	0.932407	0.970164	0.968377	0.963132	0.914814	0.964731	0.947569	0.901587	0.988576	0.997603	0.997603	0.997603	0.845656
NLD	G43576	0.997595	0.883414	0.922799	0.885035	0.601844	0.938047	0.882566	0.841196	0.840108	0.981009	0.889955	0.911812	0.952597	0.902934	0.999161	0.998231	0.998231	0.997314	0.866762
NLD	G43579	0.975505	0.954266	0.990419	0.915114	0.763861	0.982059	0.987784	0.961291	0.961251	0.987495	0.73829	0.990891	0.964735	0.970036	0.999968	0.997373	0.997373	0.997373	0.717019
NLD	G43581	0.999448	0.934841	0.953463	0.907559	0.658221	0.95551	0.950856	0.927909	0.9279	0.95876	0.882841	0.963218	0.960463	0.945783	0.988668	0.995885	0.995885	0.995885	0.920151
NLD	G43584	0.999458	0.884728	0.92988	0.879314	0.501775	0.871427	0.903713	0.827547	0.827024	0.930526	0.831194	0.853535	0.908665	0.875186	0.994906	0.999292	0.987621	0.996884	0.773389
NLD	G43586	0.99972	0.957844	0.986155	0.930736	0.638597	0.96615	0.966645	0.956389	0.956307	0.984835	0.958954	0.979396	0.986299	0.954968	0.998793	0.998937	0.998937	0.998937	0.921881
NLD	G43588	0.960001	0.877219	0.936198	0.849469	0.53499	0.900872	0.898644	0.845137	0.845063	0.951618	0.75166	0.894441	0.893566	0.913007	0.998373	0.998768	0.998768	0.998768	0.817784
NLD	G43590	0.951292	0.89883	0.965116	0.889965	0.559423	0.967931	0.948738	0.871842	0.871567	0.985185	0.868922	0.958033	0.932113	0.944352	1	0.998525	0.998517	0.998525	0.874598
NLD	G43594	0.999221	0.886335	0.938519	0.951783	0.437298	0.859845	0.9685	0.787819	0.787285	0.966892	0.678572	0.974857	0.975064	0.907127	0.99913	0.999778	0.999563	0.999563	0.848942
NLD	G43599	0.996462	0.904138	0.946932	0.930359	0.585226	0.918883	0.939556	0.822695	0.821318	0.981296	0.847807	0.922024	0.962582	0.932152	0.96381	0.998661	0.998647	0.99855	0.825752
NLD	G43601	0.991812	0.920653	0.947464	0.928028	0.538584	0.925118	0.95401	0.88637	0.885923	0.976824	0.904292	0.984361	0.974481	0.908198	0.994087	0.998893	0.998508	0.998771	0.932503
NLD	G43603	0.997681	0.95016	0.978987	0.953268	0.704388	0.938224	0.952483	0.898629	0.897616	0.983178	0.911069	0.671621	0.954444	0.961802	0.997838	0.998934	0.998822	0.998918	0.668017
NLD	G43604	0.992919	0.922271	0.952452	0.918893	0.658898	0.912102	0.920557	0.875195	0.87425	0.969705	0.911496	0.858657	0.929253	0.921801	0.999754	0.998072	0.99265	0.991523	0.798811
NLD	G43614	1	0.934723	0.967716	0.928682	0.660484	0.942496	0.946775	0.885414	0.884111	0.965441	0.78577	0.958419	0.964331	0.927377	0.999673	0.999461	0.997988	0.997936	0.891171
NLD	G43615	0.9995	0.827865	0.937536	0.836778	0.569242	0.923525	0.931274	0.814805	0.81394	0.95274	0.901608	0.945851	0.868123	0.88912	0.999493	0.999454	0.976552	0.999454	0.970664
NLD	G43616	0.923355	0.859254	0.959216	0.814924	0.594138	0.905107	0.899488	0.842861	0.842638	0.950598	0.775664	0.863706	0.879043	0.93491	0.997633	0.999127	0.999106	0.999127	0.782162
NLD	G43618	0.992207	0.937123	0.968197	0.951794	0.531695	0.883669	0.924816	0.873824	0.873086	0.96994	0.856151	0.986643	0.97358	0.93399	0.994882	0.998278	0.998269	0.998278	0.916116
NLD	G43622	0.991856	0.937558	0.957545	0.924252	0.589558	0.954278	0.943267	0.904311	0.904265	0.975668	0.859462	0.90137	0.979098	0.94317	0.999028	0.998261	0.998261	0.997812	0.858454
NLD	G43624	0.997956	0.858742	0.935661	0.873261	0.472859	0.856396	0.89978	0.798524	0.797597	0.91027	0.929442	0.875278	0.908286	0.884959	0.980407	0.998367	0.998343	0.996586	0.829527
NLD	G43625	0.997887	0.852462	0.957985	0.868773	0.497363	0.848202	0.848493	0.803704	0.803389	0.889152	0.91496	0.898444	0.878833	0.856422	0.998995	0.999669	0.997569	0.999669	0.888588
NLD	G43627	0.999464	0.945555	0.963911	0.896414	0.605058	0.969294	0.950929	0.928415	0.927485	0.985821	0.901115	0.964387	0.978073	0.953957	0.995499	0.994156	0.994156	0.994156	0.904339
NLD	G43628	0.999878	0.949779	0.958437	0.922056	0.731936	0.937838	0.94988	0.936649	0.93664	0.956516	0.658557	0.963597	0.960656	0.944802	0.994906	0.999638	0.999638	0.999638	0.85216
NLD	G43634	0.968023	0.933302	0.97715	0.922672	0.740475	0.953386	0.961327	0.946282	0.946165	0.98662	0.525674	0.98096	0.946847	0.976341	1	0.995877	0.995877	0.995877	0.565605
NLD	G43637	0.990969	0.932905	0.969907	0.920587	0.627691	0.923017	0.942459	0.8941	0.893689	0.971717	0.896392	0.955172	0.955489	0.934178	0.999908	0.995703	0.995681	0.995703	0.929849
NLD	G43639	0.995529	0.769817	0.806686	0.879582	0.448131	0.904722	0.911713	0.73929	0.736099	0.935774	0.91702	0.942816	0.947126	0.777135	0.986815	0.999004	0.998998	0.999004	0.917363
NLD	G43640	0.94103	0.837336	0.924436	0.86416	0.567452	0.950378	0.934974	0.798565	0.798331	0.964099	0.898266	0.825609	0.898	0.885925	0.998273	0.999429	0.999312	0.998969	0.764916
NLD	G43641	0.796201	0.756208	0.972546	0.742606	0.535044	0.945222	0.952372	0.738592	0.737215	0.967122	0.548291	0.949507	0.765535	0.952715	0.997261	0.998092	0.998085	0.998092	0.725708
NLD	G43642	0.998305	0.967279	0.983442	0.945103	0.622905	0.956786	0.971011	0.920894	0.920699	0.991374	0.695667	0.952922	0.972597	0.967644	0.99793	0.998607	0.997126	0.998598	0.78068
NLD	G43644	0.840265	0.760186	0.977801	0.766126	0.508499	0.906105	0.926191	0.716213	0.713007	0.97356	0.763738	0.873694	0.793282	0.920599	0.999111	0.999037	0.996573	0.996384	0.737631
NLD	G43645	0.999464	0.91852	0.939449	0.95601	0.755707	0.964159	0.94271	0.82804	0.827552	0.977943	0.869912	0.917583	0.977861	0.970685	0.952618	0.999076	0.999007	0.999076	0.800453
NLD	G43648	0.986993	0.923032	0.96518	0.882764	0.560829	0.948781	0.960079	0.889806	0.88893	0.973974	0.963219	0.973249	0.967925	0.934272	0.998065	0.996888	0.996881	0.996888	0.924233
NLD	G43649	0.99104	0.907498	0.959275	0.910747	0.591688	0.926746	0.939324	0.888145	0.887485	0.972109	0.936066	0.967744	0.958512	0.92878	0.993752	0.991567	0.991254	0.991468	0.933868
NLD	G43651	0.999129	0.89003	0.905907	0.912506	0.540695	0.955514	0.95539	0.876295	0.876168	0.968144	0.874896	0.972767	0.968785	0.871096	0.998285	0.999124	0.999035	0.999124	0.933051
NLD	G43652	0.999761	0.919783	0.934901	0.879704	0.660421	0.915638	0.922825	0.92409	0.923921	0.92874	0.943906	0.932738	0.934573	0.901404	0.9992	0.998544	0.998536	0.998544	0.965816
NLD	G43654	0.998986	0.931633	0.963982	0.920978	0.689841	0.95147	0.95105	0.92328	0.921155	0.978983	0.978096	0.798669	0.969137	0.930041	0.999054	0.998133	0.998048	0.997429	0.78509
NLD	G43655	0.999402	0.958839	0.972573	0.931703	0.646278	0.968348	0.947497	0.956288	0.95579	0.992977	0.727261	0.971823	0.99044	0.949056	0.998708	0.997161	0.997161	0.997161	0.924655
NLD	G43657	0.999025	0.904804	0.949122	0.877963	0.619499	0.922859	0.909224	0.909036	0.907853	0.938367	0.851548	0.927913	0.935457	0.903212	0.999099	0.992747	0.989053	0.990226	0.830809
NLD	G43660	0.998221	0.973433	0.991569	0.961386	0.671672	0.953553	0.977457	0.938893	0.938211	0.989441	0.827246	0.992131	0.983597	0.95399	0.999428	0.99844	0.99844	0.99844	0.943028
NLD	G43663	0.998968	0.950925	0.971392	0.944504	0.725578	0.935141	0.953007	0.933995	0.93316	0.969351	0.782162	0.969379	0.972022	0.939176	0.999186	0.997784	0.997163	0.997459	0.920298
NLD	G43665	0.948506	0.74262	0.820028	0.877172	0.531766	0.94131	0.941201	0.761937	0.761283	0.968601	0.861838	0.96216	0.934616	0.769133	0.989472	0.98379	0.980802	0.980802	0.899304
NLD	G43668	0.998361	0.832211	0.862581	0.887744	0.537036	0.950511	0.943731	0.797566	0.797553	0.964617	0.800105	0.979626	0.975633	0.815404	0.994952	0.994863	0.994863	0.994848	0.909313
NLD	G43670	0.999563	0.901988	0.958471	0.876994	0.578596	0.937013	0.943497	0.945761	0.945716	0.914409	0.899308	0.967358	0.956814	0.931372	0.986701	0.992371	0.992371	0.992371	0.95125
NLD	G43672	0.999503	0.899142	0.932745	0.906762	0.641382	0.927	0.917774	0.870665	0.869996	0.953395	0.883419	0.812076	0.946561	0.914063	0.982346	0.998403	0.9984	0.995881	0.764201
NLD	G43673	0.995417	0.918327	0.951849	0.933132	0.611936	0.953262	0.95205	0.896641	0.895199	0.977923	0.952695	0.897732	0.966437	0.912067	0.99843	0.996841	0.994427	0.994002	0.874496
NLD	G43675	0.991702	0.902258	0.938479	0.89092	0.497311	0.939465	0.918344	0.866577	0.866084	0.983599	0.850641	0.938835	0.947307	0.907285	0.999089	0.997376	0.99736	0.994248	0.906863
NLD	G43679	0.997366	0.94167	0.969817	0.941653	0.684945	0.935927	0.955678	0.805362	0.802461	0.983689	0.769035	0.975463	0.985689	0.942419	0.991283	0.998042	0.998042	0.998034	0.816944
NLD	G43680	0.994216	0.870487	0.891494	0.838354	0.535361	0.85291	0.869969	0.812574	0.812277	0.890791	0.813061	0.900692	0.886591	0.875383	0.988711	0.996633	0.996253	0.996211	0.927066
NLD	G43681	0.985064	0.950894	0.988932	0.884921	0.644281	0.934046	0.950964	0.946487	0.946311	0.988822	0.83922	0.974473	0.976281	0.956777	0.999758	0.995889	0.9854	0.985405	0.947771
NLD	G43684	0.99622	0.900928	0.959902	0.928338	0.535207	0.895222	0.932	0.861623	0.860271	0.983229	0.792333	0.945532	0.959006	0.907522	0.995388	0.998784	0.994276	0.989576	0.850789
NLD	G43685	0.928444	0.831099	0.937644	0.820793	0.571239	0.931514	0.900437	0.813845	0.81333	0.972547	0.841428	0.917543	0.874881	0.931148	0.994384	0.998187	0.997742	0.995661	0.813114
NLD	G43686	0.959695	0.882999	0.935439	0.89404	0.526482	0.959116	0.946968	0.870875	0.870846	0.971966	0.771776	0.963887	0.939307	0.929041	0.995834	0.99799	0.99799	0.99799	0.791823
NLD	G43687	0.959818	0.916668	0.996169	0.874772	0.624319	0.928428	0.926904	0.872601	0.872411	0.985922	0.825315	0.966442	0.923775	0.952416	0.998935	0.995485	0.995373	0.9954	0.914771
NLD	G43690	0.997769	0.922446	0.954471	0.902644	0.577536	0.939972	0.94305	0.829352	0.828696	0.981182	0.891959	0.966564	0.966204	0.926995	0.998877	0.998214	0.991638	0.998189	0.908067
NLD	G43693	0.962108	0.928063	0.980714	0.917393	0.620674	0.934103	0.934605	0.843791	0.843492	0.985892	0.746337	0.954502	0.944221	0.952036	0.999414	0.99925	0.999247	0.999249	0.85707
NLD	G43695	0.905872	0.815041	0.936493	0.839695	0.448711	0.93841	0.948284	0.776646	0.776202	0.980751	0.852893	0.977229	0.891237	0.911837	0.989651	0.996834	0.996733	0.996732	0.835213
NLD	G43696	0.885254	0.846309	0.976842	0.844527	0.621808	0.960266	0.948013	0.816942	0.81649	0.979389	0.61281	0.951246	0.861242	0.96264	0.999407	0.999679	0.99961	0.999679	0.82627
NLD	G43699	0.963661	0.922017	0.974243	0.893235	0.649869	0.939218	0.955678	0.913219	0.912924	0.961802	0.738732	0.960736	0.937201	0.954016	0.991278	0.99787	0.99787	0.997244	0.900177
NLD	G43702	0.995946	0.913296	0.966007	0.913442	0.654812	0.926173	0.926191	0.892414	0.891979	0.965982	0.904992	0.935247	0.955661	0.935091	0.989422	0.998922	0.995759	0.994289	0.847286
NLD	G43704	0.999703	0.934097	0.981805	0.905451	0.579333	0.921408	0.932027	0.902876	0.902663	0.973125	0.879175	0.807526	0.932308	0.93221	0.990942	0.998514	0.997062	0.998089	0.715373
NLD	G43705	0.99726	0.935508	0.965621	0.94245	0.483626	0.87287	0.914704	0.832012	0.831176	0.968092	0.896356	0.972505	0.945152	0.928468	0.987042	0.999069	0.998845	0.998387	0.894738
NLD	G43711	0.957812	0.927569	0.985824	0.891854	0.623396	0.935626	0.954678	0.895456	0.895183	0.979978	0.874977	0.937157	0.945942	0.968132	0.999984	0.997831	0.997813	0.997831	0.88824
NLD	G43712	0.957021	0.88146	0.956435	0.861637	0.556565	0.927195	0.950722	0.865374	0.86502	0.953857	0.82306	0.973127	0.933783	0.933238	0.999192	0.997638	0.997616	0.997636	0.870872
NLD	G43713	0.953109	0.919636	0.990474	0.876724	0.586516	0.946158	0.97262	0.862415	0.861552	0.983881	0.889779	0.984408	0.936478	0.95919	0.999335	0.999315	0.999308	0.999309	0.902114
NLD	G43714	0.988427	0.839395	0.889583	0.901478	0.45303	0.889672	0.906624	0.883694	0.882443	0.952867	0.873582	0.977959	0.948756	0.91316	0.97879	0.999154	0.999092	0.999145	0.823855
NLD	G43715	0.919436	0.782974	0.923211	0.837353	0.536746	0.888175	0.922408	0.731278	0.73063	0.959223	0.78903	0.827525	0.829431	0.941164	0.977781	0.998934	0.998934	0.998515	0.670819
NLD	G43718	0.990395	0.906999	0.964804	0.906921	0.509908	0.850378	0.891856	0.811002	0.809439	0.954891	0.934791	0.916377	0.914919	0.904247	0.998382	0.997472	0.997214	0.997274	0.903387
NLD	G43721	0.996133	0.931801	0.952021	0.906123	0.638676	0.912155	0.915098	0.878576	0.877694	0.957535	0.972577	0.85959	0.95783	0.95004	0.980895	0.998893	0.998801	0.997887	0.826135
NLD	G43722	0.980483	0.95072	0.970422	0.924114	0.721384	0.918693	0.932101	0.90804	0.907755	0.967616	0.852889	0.941417	0.969078	0.941862	0.998413	0.997899	0.997589	0.997312	0.907489
NLD	G43724	0.999279	0.919655	0.976655	0.920258	0.571764	0.931897	0.923609	0.889581	0.88896	0.979627	0.949328	0.929517	0.941885	0.93133	0.98847	0.996033	0.995843	0.995952	0.890639
NLD	G43726	0.997767	0.933257	0.952438	0.932456	0.537096	0.942117	0.962282	0.906067	0.905853	0.968824	0.976927	0.972784	0.973966	0.903589	0.998557	0.999186	0.988899	0.999186	0.956949
NLD	G43728	0.954368	0.799391	0.906073	0.808799	0.471353	0.809936	0.857646	0.739763	0.738937	0.878496	0.823528	0.90267	0.858418	0.872013	0.980002	0.995898	0.995112	0.995114	0.856639
NLD	G43730	0.999623	0.954223	0.969282	0.944691	0.66445	0.97177	0.952252	0.937379	0.937318	0.984038	0.916783	0.95883	0.980311	0.905582	0.999725	0.997241	0.997108	0.993991	0.924508
NLD	G43734	0.997294	0.90985	0.973569	0.908453	0.649614	0.942061	0.941891	0.857314	0.854869	0.989461	0.96882	0.899869	0.943953	0.928088	0.999623	0.993642	0.987682	0.992623	0.840999
NLD	G43735	0.837081	0.703981	0.994147	0.693115	0.326332	0.863886	0.871742	0.659989	0.659684	0.980249	0.597854	0.883255	0.692977	0.875418	0.997288	0.997872	0.997868	0.997872	0.626888
NLD	G43738	0.951384	0.908449	0.976126	0.891069	0.542472	0.91958	0.9381	0.880035	0.879795	0.983267	0.884505	0.953216	0.925762	0.946294	0.998342	0.995174	0.995159	0.994354	0.874487
NLD	G43743	0.990902	0.899456	0.926733	0.895069	0.556414	0.939657	0.906393	0.875649	0.874623	0.951486	0.918485	0.812585	0.937532	0.898051	1	0.995865	0.995862	0.995865	0.810687
NLD	G43746	0.99931	0.954468	0.969515	0.952859	0.774006	0.961881	0.958214	0.948992	0.948057	0.982699	0.805718	0.969623	0.981838	0.954505	0.998958	0.999366	0.996947	0.997003	0.923769
NLD	G43748	0.988841	0.958499	0.985681	0.866421	0.598529	0.947563	0.949549	0.922671	0.922045	0.982577	0.850862	0.983785	0.971575	0.957955	0.997707	0.998014	0.997959	0.998014	0.8746
NLD	G43749	0.996095	0.886748	0.92959	0.863978	0.514073	0.885717	0.891601	0.839981	0.837381	0.944914	0.959955	0.930532	0.941298	0.864043	0.998193	0.998267	0.997536	0.997457	0.9533
NLD	G43751	0.983971	0.937982	0.962591	0.922475	0.5732	0.902342	0.95024	0.884061	0.883927	0.982699	0.896104	0.98069	0.967576	0.918003	0.998929	0.997848	0.997767	0.997773	0.933805
NLD	G43753	0.999268	0.953163	0.967974	0.894917	0.704493	0.944573	0.947462	0.933085	0.932945	0.975262	0.783624	0.972575	0.974443	0.949744	0.998948	0.999111	0.998081	0.999111	0.941485
NLD	G43755	0.999462	0.949139	0.984995	0.943243	0.509379	0.91326	0.963521	0.861978	0.860766	0.97443	0.878835	0.978698	0.959857	0.955092	0.999993	0.998798	0.998751	0.998761	0.917205
NLD	G43758	0.9334	0.87999	0.972462	0.84782	0.624592	0.950839	0.934174	0.85485	0.852808	0.971524	0.861619	0.922697	0.914922	0.94372	0.998996	0.997533	0.997533	0.997533	0.798467
NLD	G43759	0.891245	0.799793	0.938917	0.799157	0.542031	0.931517	0.920393	0.799718	0.799287	0.951302	0.719816	0.938732	0.833488	0.903391	0.998689	0.998998	0.997068	0.998998	0.840567
NLD	G43760	0.996919	0.872707	0.927161	0.894291	0.636073	0.89057	0.896628	0.866844	0.866059	0.940038	0.897131	0.842183	0.897525	0.888688	0.996394	0.998833	0.998763	0.996581	0.834658
NLD	G43770	0.996189	0.941718	0.983098	0.9425	0.610611	0.919316	0.92755	0.936214	0.934884	0.979771	0.929129	0.935488	0.966393	0.93916	0.999544	0.997025	0.994465	0.993315	0.921505
NLD	G43773	0.93099	0.898762	0.978093	0.890853	0.647225	0.956289	0.972615	0.881489	0.881192	0.99119	0.564699	0.99709	0.922899	0.955914	0.996052	0.998944	0.998944	0.998944	0.870609
NLD	G43774	0.954886	0.882769	0.956767	0.857111	0.489222	0.903142	0.922281	0.857324	0.856759	0.960888	0.882406	0.925226	0.908214	0.915672	0.998312	0.999481	0.999467	0.99948	0.876429
NLD	G43775	0.996045	0.935234	0.975156	0.914244	0.716177	0.955097	0.925133	0.885849	0.883552	0.973256	0.730333	0.949447	0.985716	0.946393	0.99214	0.998728	0.998721	0.998728	0.902025
NLD	G43780	0.971075	0.907298	0.956915	0.896837	0.565505	0.955942	0.94381	0.897335	0.897102	0.988109	0.921034	0.959123	0.955379	0.933903	0.99791	0.99802	0.998018	0.997144	0.919907
NLD	G43783	0.996899	0.953295	0.973822	0.934972	0.468088	0.92136	0.956122	0.912165	0.911878	0.974228	0.991052	0.988627	0.986197	0.929007	0.999271	0.996936	0.996769	0.996769	0.946816
NLD	G43784	0.993858	0.980055	0.991154	0.973865	0.744014	0.952621	0.973816	0.904224	0.902226	0.995807	0.676516	0.812071	0.963124	0.966243	1	0.999595	0.999545	0.999595	0.777524
NLD	G43790	0.935325	0.81544	0.905902	0.862169	0.517743	0.909688	0.935298	0.772039	0.771461	0.957521	0.78845	0.911002	0.881581	0.879863	0.999458	0.999487	0.996772	0.999487	0.842439
NLD	G43793	0.999582	0.964513	0.974816	0.937536	0.74541	0.959153	0.965605	0.959414	0.959328	0.979757	0.686726	0.983584	0.973219	0.962159	0.989887	0.999423	0.999409	0.999423	0.907842
NLD	G43795	0.996496	0.941058	0.967313	0.947143	0.474445	0.899426	0.953095	0.81682	0.816088	0.959997	0.936104	0.971107	0.96104	0.939793	0.996421	0.996708	0.995422	0.995724	0.92224
NLD	G43796	0.998739	0.985962	0.992129	0.972503	0.757872	0.979444	0.986357	0.952809	0.952677	0.992747	0.620188	0.982994	0.981341	0.971904	0.99804	0.999475	0.999475	0.999475	0.95867
NLD	G43797	0.996692	0.976332	0.990258	0.941009	0.705553	0.965364	0.96622	0.981264	0.980901	0.993956	0.965893	0.692999	0.994652	0.976696	0.999436	0.99756	0.997517	0.99756	0.655813
NLD	G43798	0.964411	0.882987	0.966778	0.898629	0.632767	0.940845	0.940563	0.870815	0.870707	0.972933	0.653335	0.962493	0.931838	0.918725	0.983818	0.996486	0.996469	0.996486	0.863477
NLD	G43800	0.948495	0.897266	0.967654	0.877914	0.569641	0.954292	0.962322	0.863401	0.863335	0.974098	0.695148	0.97803	0.924697	0.954298	0.977493	0.998552	0.998538	0.998552	0.820254
NLD	G43801	0.991	0.904382	0.925753	0.945654	0.614825	0.926597	0.949264	0.844926	0.844918	0.981434	0.764855	0.983027	0.979572	0.946565	0.940788	0.996356	0.99629	0.996356	0.848814
NLD	G43805	0.999539	0.939514	0.96054	0.891068	0.651733	0.957941	0.935858	0.909971	0.909644	0.990755	0.863733	0.95643	0.981433	0.942845	0.99999	0.995566	0.995544	0.995267	0.914594
NLD	G43848	0.940014	0.779665	0.88057	0.812348	0.453006	0.872641	0.881623	0.757505	0.757209	0.917966	0.916196	0.907798	0.844133	0.811864	0.998729	0.994874	0.994857	0.994081	0.910117
NLD	G43849	0.993214	0.918437	0.949342	0.913065	0.637204	0.912442	0.923669	0.899478	0.899237	0.947013	0.757351	0.927358	0.956288	0.943205	0.962832	0.998647	0.998629	0.998646	0.840395
NLD	G43852	0.990835	0.886368	0.914546	0.951461	0.591311	0.944252	0.961427	0.877575	0.876262	0.971572	0.666851	0.981256	0.967049	0.881957	0.995387	0.995311	0.995311	0.995311	0.890856
NLD	G43853	0.997332	0.916508	0.964112	0.944547	0.698897	0.920853	0.93501	0.8243	0.822102	0.971641	0.888887	0.800467	0.952434	0.930074	0.997775	0.998739	0.994392	0.996283	0.707702
NLD	G43855	0.959897	0.89866	0.958225	0.867179	0.599383	0.944783	0.928462	0.88876	0.888693	0.975691	0.801557	0.93876	0.93354	0.930296	0.994404	0.994878	0.992222	0.994878	0.868374
NLD	G43858	0.996557	0.86621	0.925989	0.892367	0.575856	0.875724	0.90183	0.837519	0.835949	0.935239	0.927857	0.92768	0.908167	0.883021	0.999233	0.999294	0.989721	0.999294	0.944061
NLD	G43861	0.992874	0.949611	0.977318	0.925428	0.598067	0.939799	0.949795	0.903973	0.903585	0.963712	0.841321	0.979955	0.978004	0.957355	0.995968	0.997231	0.997231	0.997231	0.809357
NLD	G43862	0.945364	0.917237	0.981705	0.887384	0.632698	0.95488	0.958835	0.883248	0.883104	0.991653	0.743999	0.980967	0.932133	0.961874	0.999779	0.99719	0.99719	0.99719	0.810929
NLD	G43864	0.95928	0.930661	0.973946	0.90171	0.725239	0.936381	0.958629	0.915984	0.915827	0.969577	0.68027	0.920827	0.935077	0.957618	0.998965	0.99968	0.99968	0.99968	0.902847
NLD	G43865	0.995966	0.944935	0.985897	0.906864	0.628343	0.956881	0.955165	0.942577	0.936743	0.992693	0.768375	0.951529	0.987079	0.939751	1	0.998783	0.998616	0.998764	0.925303
NLD	G43866	0.995071	0.93221	0.961698	0.926362	0.643779	0.938489	0.938566	0.932663	0.93099	0.971134	0.865187	0.969199	0.966949	0.930087	0.999842	0.99737	0.99735	0.99737	0.947339
NLD	G43869	0.965499	0.918378	0.990479	0.87713	0.642922	0.977948	0.983354	0.936271	0.936267	0.969192	0.8408	0.990124	0.956785	0.957771	0.998235	0.996443	0.996443	0.996442	0.903951
NLD	G43870	0.923975	0.871304	0.970708	0.847226	0.556801	0.933021	0.951421	0.865122	0.864653	0.962314	0.770847	0.975805	0.901138	0.941738	0.989635	0.998784	0.998716	0.998754	0.880423
NLD	G43874	0.997678	0.900718	0.919499	0.946174	0.50211	0.905725	0.952529	0.833487	0.833486	0.982002	0.752543	0.993345	0.982536	0.920223	0.983409	0.999526	0.999516	0.999526	0.855165
NLD	G43876	0.995835	0.972178	0.985707	0.95672	0.667052	0.948538	0.971318	0.934868	0.934777	0.989621	0.782718	0.93352	0.983316	0.974107	0.997522	0.999403	0.999397	0.999403	0.791707
NLD	G43877	0.997762	0.966405	0.985933	0.954397	0.66286	0.948557	0.967223	0.899271	0.899136	0.989999	0.811113	0.793807	0.975633	0.969859	0.999998	0.999543	0.999513	0.999543	0.68421
NLD	G43878	0.998352	0.878073	0.941957	0.906709	0.497207	0.887278	0.913126	0.890333	0.88995	0.961174	0.957547	0.888677	0.938916	0.878753	0.996618	0.999274	0.999165	0.997684	0.863633
NLD	G43883	0.998192	0.934493	0.953662	0.912523	0.610139	0.943438	0.946045	0.902553	0.902175	0.984485	0.968557	0.903818	0.967446	0.950009	0.979831	0.998086	0.991908	0.997872	0.86304
NLD	G43884	0.998094	0.900412	0.949454	0.916612	0.549847	0.899531	0.928006	0.797857	0.79734	0.96977	0.725373	0.979225	0.958272	0.926869	0.982154	0.998396	0.998379	0.998369	0.879807
NLD	G43885	0.879403	0.827292	0.982024	0.824038	0.472837	0.922223	0.94933	0.789032	0.787823	0.962374	0.876161	0.97611	0.84608	0.9485	0.991699	0.997853	0.996333	0.99785	0.83656
NLD	G43886	0.993216	0.954544	0.97893	0.934343	0.655395	0.933986	0.951223	0.925663	0.925212	0.9768	0.901997	0.984256	0.974124	0.950628	0.995386	0.997912	0.996907	0.997912	0.957286
NLD	G43887	0.938555	0.891281	0.972494	0.870393	0.51286	0.92193	0.951794	0.847439	0.847301	0.964641	0.722875	0.973103	0.901041	0.939976	0.998767	0.999254	0.999254	0.999254	0.765676
NLD	G43888	0.940183	0.882333	0.9761	0.877412	0.591362	0.926972	0.95284	0.857311	0.85584	0.973231	0.705783	0.972301	0.912143	0.963881	0.984836	0.999184	0.999058	0.999182	0.825085
NLD	G43889	0.991707	0.936564	0.957052	0.91953	0.579217	0.913564	0.932238	0.886198	0.886109	0.97447	0.9409	0.977438	0.965118	0.948358	0.99621	0.998649	0.998642	0.998649	0.952979
NLD	G43890	0.996795	0.952142	0.977165	0.928586	0.657539	0.930345	0.932277	0.875625	0.874889	0.977591	0.902099	0.979294	0.958904	0.956642	0.99544	0.998204	0.998172	0.994706	0.915183
NLD	G43892	0.938973	0.876762	0.956424	0.850432	0.547944	0.96807	0.93973	0.843372	0.842963	0.990179	0.696615	0.952956	0.921866	0.92967	0.997627	0.998625	0.998619	0.998625	0.863135
NLD	G43895	0.915557	0.878805	0.978538	0.849049	0.486087	0.939145	0.948861	0.808185	0.807966	0.96939	0.885073	0.964613	0.884306	0.962759	0.998281	0.999063	0.999063	0.999048	0.849445
NLD	G43897	0.945165	0.89601	0.974273	0.874457	0.59944	0.954403	0.960822	0.83915	0.838886	0.97802	0.645061	0.963791	0.898912	0.950573	0.994545	0.997426	0.997411	0.997426	0.868892
NLD	G43898	0.997306	0.87036	0.907684	0.929157	0.415743	0.891624	0.907168	0.792579	0.792387	0.989208	0.875997	0.974058	0.944056	0.920963	0.974941	0.998983	0.9956	0.995677	0.884021
NLD	G43902	0.999383	0.901042	0.950378	0.875737	0.625976	0.905038	0.914875	0.844214	0.843773	0.947034	0.841802	0.947904	0.944703	0.912903	0.987036	0.998901	0.998892	0.997908	0.860751
NLD	G43905	0.98988	0.957379	0.984333	0.925687	0.589239	0.936407	0.954481	0.936804	0.936704	0.981643	0.887078	0.98045	0.977275	0.961782	0.997779	0.998274	0.998274	0.998274	0.931425
NLD	G43907	0.970363	0.887309	0.937971	0.898672	0.535264	0.940876	0.951096	0.815878	0.815545	0.965219	0.95102	0.9479	0.951834	0.915985	0.996592	0.996144	0.99614	0.994709	0.893366
NLD	G43911	0.839198	0.797423	0.982622	0.783895	0.427457	0.973616	0.965626	0.808301	0.808292	0.975432	0.832885	0.97897	0.820823	0.945293	0.999966	0.995857	0.995857	0.995857	0.808658
NLD	G43913	0.992089	0.880489	0.908293	0.905305	0.522613	0.888039	0.92789	0.83242	0.832392	0.94864	0.70874	0.953076	0.950541	0.87927	0.990412	0.991787	0.98978	0.991787	0.887465
NLD	G43918	0.994428	0.911484	0.957848	0.915076	0.650589	0.915711	0.929544	0.834342	0.832676	0.970041	0.84204	0.966174	0.952751	0.920005	0.994791	0.994582	0.984836	0.990163	0.87436
NLD	G43919	0.997968	0.903949	0.94996	0.924144	0.598822	0.905521	0.935143	0.875612	0.87535	0.966418	0.85264	0.920923	0.94933	0.921297	0.999204	0.99942	0.99942	0.998688	0.824738
NLD	G43920	0.998408	0.896078	0.930313	0.887518	0.598203	0.922775	0.894876	0.768925	0.767767	0.984282	0.812872	0.822022	0.954363	0.899152	0.99722	0.999458	0.993785	0.987434	0.728139
NLD	G43921	0.997179	0.917133	0.972379	0.951383	0.630611	0.897587	0.942365	0.843515	0.842541	0.97674	0.849652	0.816644	0.943753	0.946324	0.991489	0.997621	0.997037	0.997618	0.658981
NLD	G43924	0.995175	0.954066	0.979704	0.905169	0.653626	0.942546	0.957387	0.916457	0.914107	0.976822	0.720948	0.970014	0.977055	0.95047	0.996506	0.998299	0.998299	0.998299	0.909623
NLD	G43926	0.999427	0.917193	0.94247	0.944491	0.700339	0.957209	0.958244	0.929589	0.929484	0.974132	0.795779	0.97267	0.970183	0.907028	0.999062	0.999479	0.999479	0.999477	0.938622
NLD	G43928	0.999908	0.944725	0.962645	0.93858	0.674338	0.927301	0.944531	0.897396	0.897199	0.95748	0.829616	0.959153	0.959581	0.933138	0.999948	0.998445	0.997954	0.997954	0.923009
NLD	G43929	0.99691	0.938799	0.962297	0.963056	0.580542	0.943465	0.923033	0.88843	0.887821	0.981117	0.747542	0.989771	0.980035	0.936015	0.984368	0.997813	0.997669	0.99771	0.951249
NLD	G43931	0.973313	0.948503	0.978512	0.929165	0.680444	0.931542	0.952924	0.85538	0.854733	0.979089	0.774705	0.978793	0.952842	0.964536	0.997609	0.994635	0.994615	0.994635	0.926854
NLD	G43933	0.975002	0.952595	0.984701	0.942036	0.681505	0.973355	0.969371	0.916038	0.915416	0.98801	0.691611	0.986066	0.958331	0.972631	0.998446	0.998205	0.998205	0.998205	0.782398
NLD	G43935	0.930039	0.853251	0.960427	0.837153	0.547864	0.93793	0.933466	0.840632	0.840368	0.959354	0.800172	0.853619	0.873778	0.914337	1	0.99903	0.99903	0.99903	0.779975
NLD	G43936	0.972797	0.933599	0.993661	0.879571	0.58612	0.950804	0.951259	0.917492	0.917144	0.987137	0.892123	0.97784	0.931268	0.948352	1	0.99813	0.99813	0.99813	0.878981
NLD	G43939	0.911167	0.882963	0.984574	0.866221	0.695627	0.961677	0.96185	0.869859	0.869622	0.979476	0.671571	0.991373	0.902383	0.966716	0.991893	0.994505	0.994505	0.994505	0.884488
NLD	G43940	0.988527	0.957398	0.983516	0.914271	0.711039	0.948401	0.966744	0.951008	0.950821	0.973702	0.968347	0.84397	0.978483	0.95996	0.994321	0.998174	0.998174	0.998173	0.804527
NLD	G43945	0.936831	0.85877	0.956376	0.879433	0.552879	0.865126	0.929658	0.838437	0.838165	0.966123	0.736764	0.955009	0.889657	0.92731	0.97953	0.998868	0.998652	0.993863	0.793566
NLD	G43946	0.999094	0.958451	0.978429	0.915169	0.598032	0.952114	0.941234	0.927915	0.92658	0.975566	0.825848	0.975711	0.968255	0.952351	0.998648	0.998391	0.998341	0.998391	0.960545
NLD	G43949	0.958026	0.910993	0.965472	0.890116	0.602014	0.963198	0.971395	0.911548	0.911443	0.977225	0.788056	0.978815	0.946002	0.922025	0.996675	0.993581	0.993581	0.993581	0.924406
NLD	G43957	0.903578	0.849501	0.988838	0.848378	0.543536	0.925585	0.945906	0.800763	0.800098	0.990593	0.865036	0.959041	0.884652	0.945208	0.998182	0.999738	0.999721	0.999738	0.843304
NLD	G43962	0.990166	0.887846	0.945536	0.895224	0.576249	0.934586	0.932658	0.894721	0.894149	0.946037	0.962028	0.91565	0.977461	0.914431	0.991472	0.988479	0.988479	0.988039	0.855928
NLD	G43968	0.959889	0.895256	0.962473	0.887197	0.583257	0.919186	0.947203	0.820282	0.819674	0.972547	0.710013	0.950439	0.921979	0.931318	0.997627	0.999034	0.998989	0.999034	0.892049
NLD	G43975	0.995889	0.913292	0.968005	0.903008	0.544304	0.912545	0.940237	0.817811	0.81737	0.96349	0.860742	0.965341	0.960714	0.915921	0.997894	0.998443	0.998425	0.998039	0.905484
NLD	G43978	0.864015	0.785473	0.956044	0.803414	0.491148	0.897931	0.943659	0.708717	0.707935	0.956705	0.785613	0.870629	0.817785	0.911841	0.991951	0.989202	0.989151	0.989202	0.728733
NLD	G43980	0.999425	0.938655	0.962298	0.922048	0.4798	0.915535	0.931292	0.863078	0.86273	0.974323	0.916236	0.982348	0.97056	0.953144	0.978876	0.99789	0.989897	0.997681	0.861262
NLD	G43981	0.96468	0.90627	0.960545	0.868379	0.587798	0.937187	0.932597	0.909935	0.909755	0.955353	0.723	0.964348	0.924204	0.94217	0.990609	0.999099	0.999023	0.999099	0.893907
NLD	G43982	0.999309	0.71277	0.774487	0.860243	0.483883	0.788161	0.811283	0.65561	0.652638	0.9202	0.82243	0.898028	0.894652	0.866972	0.854964	0.998165	0.995893	0.997307	0.712631
NLD	G43983	0.992828	0.951239	0.972703	0.906645	0.526815	0.950564	0.958361	0.958376	0.957906	0.9821	0.859216	0.986273	0.973743	0.960465	0.999157	0.998585	0.997988	0.997988	0.884068
NLD	G43984	0.991013	0.921565	0.944401	0.936005	0.61863	0.916991	0.942197	0.86723	0.867187	0.968624	0.84219	0.962071	0.961782	0.928084	0.998023	0.996634	0.996446	0.996634	0.897826
NLD	G43988	0.994667	0.906869	0.940228	0.893262	0.452224	0.847713	0.90217	0.803581	0.803003	0.929587	0.88313	0.935284	0.927334	0.903695	0.998652	0.996176	0.996176	0.995856	0.942006
NLD	G43989	0.998113	0.923734	0.955397	0.917113	0.459953	0.894389	0.931194	0.850009	0.849696	0.94996	0.799899	0.908352	0.945202	0.925595	0.999522	0.999161	0.996391	0.996004	0.823288
NLD	G43990	0.999236	0.899558	0.930881	0.911297	0.529868	0.94849	0.922688	0.82401	0.82284	0.985013	0.823007	0.944156	0.970448	0.896493	0.999477	0.998194	0.998194	0.997459	0.888005
NLD	G43991	0.970967	0.863831	0.927712	0.863846	0.450484	0.832596	0.888062	0.727186	0.726267	0.916028	0.835722	0.900458	0.889982	0.889268	0.995504	0.999363	0.99887	0.999363	0.88517
NLD	G43992	0.996167	0.899258	0.926003	0.908282	0.488358	0.868432	0.899075	0.738687	0.737848	0.94859	0.868458	0.919652	0.9264	0.900621	0.993776	0.998999	0.99661	0.995872	0.848027
NLD	G43993	0.970789	0.86536	0.954598	0.865607	0.621469	0.875241	0.877101	0.839944	0.838335	0.941934	0.799086	0.925734	0.936966	0.901981	0.996621	0.978428	0.978122	0.978122	0.892136
NLD	G43995	0.947352	0.87651	0.952129	0.881232	0.563128	0.941371	0.966126	0.815167	0.814688	0.977201	0.820292	0.981652	0.928168	0.937281	0.996785	0.998062	0.997982	0.998062	0.889604
NLD	G43998	0.997888	0.916654	0.94284	0.930531	0.560185	0.883011	0.937624	0.750177	0.749357	0.967327	0.764151	0.923138	0.950562	0.942903	0.976194	0.997041	0.996979	0.996675	0.771046
NLD	G44000	0.999039	0.867236	0.891125	0.945644	0.469109	0.879947	0.952506	0.733227	0.732929	0.98103	0.756239	0.969191	0.975157	0.905725	0.950992	0.99736	0.997339	0.997276	0.844431
NLD	G44001	0.885765	0.848587	0.97977	0.836295	0.44411	0.920022	0.959936	0.746887	0.746125	0.973544	0.796989	0.979371	0.861017	0.962488	0.999152	0.993859	0.993856	0.993799	0.840853
NLD	G44003	0.935506	0.874018	0.982461	0.846868	0.427799	0.933954	0.944412	0.876268	0.87616	0.974607	0.809185	0.969221	0.897574	0.939508	1	0.999334	0.999228	0.997617	0.848839
NLD	G44006	0.99572	0.934775	0.967388	0.903963	0.501219	0.886047	0.922119	0.852951	0.852562	0.948336	0.970746	0.963129	0.940039	0.948475	0.999931	0.996876	0.996809	0.995619	0.929944
NLD	G44009	0.996615	0.951981	0.979409	0.913557	0.424964	0.915757	0.969107	0.811817	0.811441	0.974687	0.933738	0.984603	0.979457	0.959784	0.996919	0.999502	0.999437	0.999502	0.887466
NLD	G44012	0.955807	0.901312	0.949728	0.906106	0.570245	0.922055	0.937611	0.837892	0.837666	0.991011	0.789799	0.99387	0.952163	0.957316	0.979994	0.997963	0.997963	0.997963	0.805863
NLD	G44013	0.983716	0.94352	0.964291	0.92475	0.574788	0.926582	0.967331	0.880365	0.880313	0.97445	0.887672	0.981728	0.978341	0.96975	0.976469	0.998758	0.998758	0.998758	0.906193
NLD	G44014	0.999217	0.917888	0.942783	0.88648	0.51417	0.932889	0.910789	0.858883	0.858053	0.985238	0.854131	0.940231	0.948035	0.93008	0.999957	0.998782	0.998782	0.997952	0.861411
NLD	G44016	0.930087	0.910083	0.98586	0.835409	0.638962	0.946264	0.94244	0.880341	0.880094	0.988956	0.817905	0.954648	0.912508	0.962783	0.999225	0.998811	0.998811	0.998811	0.8529
NLD	G44020	0.95854	0.907118	0.981552	0.873265	0.668393	0.908629	0.928421	0.877675	0.876529	0.941104	0.963515	0.941408	0.925038	0.956714	0.997253	0.99627	0.990275	0.990275	0.9256
NLD	G44022	0.998858	0.888985	0.929657	0.909598	0.483278	0.939867	0.928675	0.86035	0.859657	0.969206	0.948293	0.930496	0.92135	0.889668	0.99866	0.997492	0.983018	0.997492	0.89042
NLD	G44023	0.925915	0.887617	0.963934	0.867281	0.551747	0.928214	0.941606	0.85049	0.85032	0.966801	0.800698	0.95553	0.898117	0.947358	0.998202	0.998858	0.998618	0.998826	0.873752
NLD	G44026	0.999908	0.926294	0.944469	0.94912	0.662983	0.938541	0.95081	0.888921	0.8889	0.977346	0.74283	0.961139	0.969774	0.914179	0.999921	0.999594	0.999594	0.999594	0.938507
NLD	G44027	0.999658	0.972122	0.984073	0.958363	0.804136	0.954563	0.960852	0.93982	0.939659	0.971261	0.736728	0.973511	0.979653	0.948282	0.99775	0.999859	0.999859	0.999859	0.649163
NLD	G44030	0.986378	0.911388	0.936062	0.902358	0.496704	0.917591	0.921918	0.859887	0.85889	0.968119	0.881872	0.947233	0.97229	0.899049	0.987115	0.986621	0.986613	0.986621	0.859802
NLD	G44036	0.98867	0.66465	0.728937	0.813855	0.467812	0.727989	0.727544	0.655639	0.655535	0.85875	0.88119	0.813507	0.826164	0.830411	0.870844	0.998991	0.99387	0.998507	0.728023
NLD	G44212	0.993787	0.917706	0.953689	0.912103	0.667144	0.958124	0.958757	0.925484	0.924654	0.960859	0.946322	0.981592	0.973136	0.919316	0.987882	0.993562	0.993562	0.993545	0.917315
NLD	G44217	0.986934	0.865271	0.90722	0.899793	0.624612	0.921488	0.897601	0.842571	0.841944	0.979507	0.891901	0.915205	0.951601	0.872937	0.997828	0.997988	0.997966	0.99435	0.885961
NLD	G44218	0.995938	0.888381	0.913831	0.871901	0.590563	0.894137	0.905518	0.878479	0.877659	0.924904	0.753611	0.917563	0.897833	0.886118	0.979322	0.997529	0.995075	0.995008	0.849678
NLD	IBD00001	0.972757	0.887735	0.95047	0.862686	0.586816	0.966644	0.924126	0.839954	0.839914	0.972192	0.790506	0.960091	0.949576	0.926519	0.983751	0.998627	0.998622	0.998627	0.87971
NLD	IBD00004	0.943268	0.93161	0.995369	0.891336	0.507611	0.943896	0.988212	0.848668	0.848668	0.962305	0.866421	0.994539	0.926827	0.969358	1	0.998004	0.998004	0.998004	0.873848
NLD	IBD00006	0.961903	0.928879	0.997634	0.805787	0.696574	0.986516	0.992849	0.941406	0.940639	0.977276	0.9059	0.991479	0.960602	0.96744	0.999666	0.994623	0.994623	0.994623	0.882202
NLD	IBD00007	0.98407	0.922274	0.991311	0.847268	0.660786	0.938643	0.933149	0.923215	0.91889	0.963384	0.730894	0.95864	0.96361	0.923581	0.997395	0.983621	0.980755	0.983239	0.904849
NLD	IBD00014	0.984617	0.935342	0.95524	0.921349	0.84564	0.947971	0.970829	0.925527	0.925303	0.95076	0.827473	0.943667	0.940002	0.942329	0.999743	0.999401	0.999401	0.999401	0.827929
NLD	IBD00025	0.952918	0.933478	0.99277	0.886778	0.650049	0.949337	0.939718	0.884802	0.88425	0.975512	0.747537	0.990218	0.940334	0.964791	0.999819	0.988439	0.988439	0.988439	0.738955
NLD	IBD00026	0.998658	0.945958	0.980446	0.941346	0.7196	0.957773	0.973255	0.910839	0.910479	0.969913	0.864971	0.971179	0.989733	0.952499	0.997706	0.991858	0.991858	0.991858	0.836195
NLD	IBD00027	0.958078	0.889272	0.977446	0.819404	0.633924	0.915764	0.923534	0.879912	0.879571	0.974603	0.906433	0.949192	0.897303	0.923027	0.99765	0.99379	0.993782	0.99379	0.921085
NLD	IBD00028	0.996817	0.959567	0.994257	0.905288	0.70684	0.958789	0.977463	0.938541	0.938453	0.916298	0.957537	0.956334	0.968219	0.910902	0.999465	0.997089	0.996816	0.996816	0.93135
NLD	IBD00030	0.999977	0.943298	0.999977	0.93565	0.825906	0.977056	0.980071	0.943702	0.943516	0.918551	0.96722	0.993788	0.96502	0.994564	0.99993	0.993394	0.993394	0.993394	0.916888
NLD	IBD00031	0.944676	0.910065	0.985922	0.899842	0.488152	0.968902	0.967207	0.908215	0.908005	0.977603	0.889326	0.982785	0.926848	0.964592	0.998422	0.996107	0.996107	0.996107	0.893067
NLD	IBD00032	0.951915	0.930403	0.997647	0.89406	0.690348	0.98709	0.988898	0.928373	0.927998	0.97303	0.941439	0.980555	0.949646	0.928459	0.998494	0.996201	0.996178	0.996035	0.91655
NLD	IBD00033	0.974403	0.896503	0.96819	0.896111	0.613399	0.897219	0.922569	0.906786	0.905459	0.951136	0.976944	0.978235	0.972533	0.950655	0.9993	0.996437	0.996437	0.996437	0.936269
NLD	IBD00035	0.992981	0.790885	0.993165	0.747424	0.60068	0.955192	0.991233	0.93384	0.933593	0.939845	0.999146	0.989387	0.947667	0.950913	0.99971	0.95915	0.95915	0.95915	0.969242
NLD	IBD00036	0.999055	0.931425	0.997321	0.859774	0.797142	0.949243	0.975772	0.893269	0.892745	0.88962	0.987467	0.731533	0.994966	0.927855	0.99994	0.99302	0.99302	0.99302	0.711356
NLD	IBD00037	0.978936	0.841101	0.904486	0.845131	0.478495	0.889342	0.918242	0.692821	0.692226	0.91612	0.847043	0.900297	0.854833	0.924606	0.999842	0.999812	0.999654	0.999656	0.891301
NLD	IBD00039	1	0.843708	0.854559	0.905374	0.608954	0.967523	0.950968	0.816878	0.816878	0.966262	0.958703	0.925096	0.996214	0.808472	1	0.996751	0.996751	0.996751	0.955827
NLD	IBD00041	0.910775	0.90815	0.940495	0.822472	0.742379	0.902265	0.903228	0.875619	0.875364	0.963198	0.999886	0.965072	0.999935	0.87519	0.910841	0.910606	0.910606	0.910606	0.967665
NLD	IBD00042	0.879167	0.850001	0.972066	0.85637	0.842728	0.978626	0.987983	0.810937	0.810774	0.976646	0.778229	0.980795	0.859962	0.974172	1	1	1	1	0.771187
NLD	IBD00044	0.953234	0.947746	0.997183	0.942253	0.726726	0.950335	0.950022	0.862919	0.862058	0.996301	0.808861	0.99681	0.943528	0.972824	1	0.999717	0.999717	0.999717	0.870167
NLD	IBD00048	0.999485	0.901781	0.918579	0.885968	0.569456	0.949657	0.866882	0.843575	0.843523	0.983078	0.839883	0.913979	0.978599	0.896778	0.997986	0.99681	0.99681	0.996641	0.891632
NLD	IBD00049	0.953484	0.88497	0.96953	0.817092	0.674418	0.966462	0.957107	0.90008	0.898681	0.974159	0.801344	0.966031	0.929381	0.954949	0.998029	0.994015	0.994001	0.994015	0.889335
NLD	IBD00054	0.998107	0.857823	0.890728	0.895137	0.542169	0.926271	0.915718	0.832749	0.832173	0.969199	0.881114	0.882358	0.95373	0.922789	0.943391	0.998292	0.997902	0.997143	0.801212
NLD	IBD00063	0.999347	0.891883	0.934165	0.934908	0.689649	0.979052	0.980779	0.92047	0.920437	0.926835	0.84749	0.979892	0.988106	0.889477	0.998955	0.988389	0.988389	0.988389	0.797342
NLD	IBD00064	0.92795	0.892083	0.985368	0.88723	0.633014	0.963243	0.977009	0.90278	0.902163	0.965188	0.866259	0.984074	0.880122	0.968732	1	0.992567	0.992567	0.992567	0.824864
NLD	IBD00066	0.994295	0.989797	0.997541	0.946572	0.676066	0.9794	0.980558	0.930622	0.930622	0.99891	0.858961	0.999098	0.995198	0.984924	0.997596	0.995488	0.995488	0.995488	0.980798
NLD	IBD00067	0.968006	0.93183	0.954588	0.931196	0.732361	0.93489	0.949266	0.862535	0.862509	0.975029	0.584256	0.961791	0.921013	0.943475	0.994434	0.981482	0.981473	0.981482	0.819379
NLD	IBD00069	0.975865	0.894452	0.955404	0.901144	0.73246	0.95257	0.955893	0.86016	0.859982	0.987563	0.824163	0.943354	0.899061	0.93159	0.999676	0.999192	0.999192	0.999192	0.958675
NLD	IBD00072	0.999945	0.996764	0.997652	0.994887	0.873708	0.993967	0.995362	0.986467	0.986467	0.996468	0.678453	0.996468	0.997652	0.963701	1	0.997356	0.997356	0.997356	0.829295
NLD	IBD00074	0.944338	0.852539	0.923663	0.841278	0.523196	0.923977	0.897501	0.813435	0.813151	0.934027	0.847817	0.924175	0.87069	0.897255	0.998754	0.998744	0.945132	0.998744	0.864239
NLD	IBD00076	0.980282	0.816109	0.846756	0.842751	0.534778	0.814475	0.844825	0.776187	0.775811	0.880076	0.751855	0.824392	0.851876	0.840852	0.979835	0.978806	0.978669	0.978787	0.833761
NLD	IBD00077	0.99862	0.934465	0.987649	0.810682	0.744625	0.968488	0.981349	0.861176	0.861141	0.89011	0.924772	0.929092	0.990567	0.862985	0.99993	0.987411	0.987218	0.987411	0.837619
NLD	IBD00078	0.995565	0.959449	0.977282	0.942065	0.688193	0.924697	0.968646	0.932937	0.932809	0.967332	0.721494	0.977475	0.970909	0.926877	0.999663	0.99588	0.995858	0.99588	0.882764
NLD	IBD00082	0.947192	0.839847	0.910246	0.881936	0.667861	0.968244	0.950005	0.844773	0.844383	0.991514	0.865437	0.935157	0.937925	0.899954	1	0.995372	0.995372	0.995372	0.819825
NLD	IBD00084	0.997274	0.886856	0.937044	0.884639	0.537797	0.896431	0.896016	0.86049	0.859412	0.939978	0.868075	0.908895	0.911674	0.895995	0.997811	0.997876	0.997838	0.997876	0.942112
NLD	IBD00086	0.995226	0.878511	0.911858	0.937343	0.529703	0.924232	0.95445	0.832663	0.832022	0.960907	0.812233	0.972936	0.973178	0.88261	0.997664	0.998521	0.998011	0.998011	0.872077
NLD	IBD00087	0.973361	0.875544	0.951439	0.873308	0.628452	0.90533	0.905209	0.838343	0.837655	0.931576	0.860388	0.86352	0.896316	0.90253	0.993596	0.996165	0.995971	0.996062	0.869953
NLD	IBD00088	0.944382	0.901482	0.973025	0.880348	0.605509	0.952749	0.96475	0.856246	0.856069	0.969163	0.67746	0.972289	0.933526	0.942726	0.997603	0.996605	0.996489	0.996584	0.86034
NLD	IBD00095	0.997701	0.800875	0.841196	0.881603	0.555542	0.920687	0.898756	0.766096	0.764995	0.961162	0.725444	0.914937	0.936673	0.832863	0.985487	0.996167	0.982038	0.995313	0.867131
NLD	IBD00097	0.888057	0.811654	0.988264	0.801302	0.323682	0.914755	0.935451	0.830064	0.829391	0.994012	0.791044	0.932082	0.832752	0.927152	1	0.999203	0.999203	0.999203	0.813457
NLD	IBD00099	0.999755	0.954685	0.981461	0.946147	0.701488	0.94443	0.954409	0.921498	0.91937	0.975791	0.948302	0.928692	0.95734	0.944139	0.998304	0.999159	0.999159	0.998895	0.913891
NLD	IBD00100	0.999549	0.788219	0.928028	0.789533	0.746266	0.989084	0.909622	0.787595	0.787201	0.846466	0.785664	0.917443	0.864394	0.908411	0.999558	0.999266	0.999266	0.999266	0.733922
NLD	IBD00103	0.997629	0.949701	0.99463	0.884145	0.825893	0.993507	0.995198	0.95002	0.949714	0.914668	0.779761	0.970673	0.984438	0.915813	0.997953	0.997281	0.997281	0.997281	0.702491
NLD	IBD00105	0.99971	0.928184	0.963557	0.853731	0.538008	0.936686	0.978832	0.90411	0.903961	0.956033	0.966187	0.994023	0.984059	0.92922	1	0.993589	0.993589	0.993589	0.902589
NLD	IBD00106	0.947105	0.909981	0.990456	0.871109	0.716916	0.893591	0.92163	0.869877	0.869833	0.983289	0.940497	0.989259	0.931702	0.987559	0.99981	0.990237	0.990237	0.990237	0.925072
NLD	IBD00107	0.946185	0.832185	0.975614	0.841556	0.692884	0.959556	0.968568	0.882301	0.881899	0.948456	0.76887	0.96085	0.89592	0.879801	0.998763	0.98641	0.98641	0.986374	0.884146
NLD	IBD00110	0.993323	0.946357	0.993179	0.91931	0.764769	0.959802	0.970476	0.907937	0.90662	0.943067	0.601806	0.96458	0.988771	0.842259	0.997338	0.982597	0.978854	0.978854	0.846442
NLD	IBD00111	0.994011	0.830865	0.913653	0.791901	0.699181	0.97276	0.988163	0.874002	0.873086	0.907316	0.978425	0.962831	0.990014	0.859314	0.998175	0.990593	0.990593	0.990593	0.945842
NLD	IBD00112	0.933488	0.865875	0.951456	0.894503	0.692442	0.965247	0.971328	0.860311	0.859216	0.9837	0.791243	0.987978	0.915235	0.920102	0.999947	0.997169	0.997169	0.997169	0.891146
NLD	IBD00114	0.999857	0.855075	0.967179	0.788078	0.690187	0.957015	0.968901	0.829436	0.829292	0.828156	0.907597	0.950892	0.89204	0.899664	1	0.988419	0.988419	0.988419	0.924561
NLD	IBD00119	0.969925	0.93656	0.9887	0.928009	0.545683	0.938234	0.934527	0.894012	0.892145	0.95933	0.927489	0.981299	0.948897	0.966666	1	0.981828	0.981817	0.981828	0.914445
NLD	IBD00122	0.998791	0.883308	0.91729	0.926403	0.494966	0.918096	0.942734	0.837271	0.835599	0.955459	0.950937	0.959494	0.950455	0.865763	0.998452	0.997042	0.996992	0.997042	0.956157
NLD	IBD00123	0.936256	0.915347	0.99394	0.870526	0.638981	0.963141	0.970901	0.883709	0.88354	0.981971	0.889211	0.99373	0.929353	0.970802	0.997764	0.995494	0.995494	0.995494	0.901581
NLD	IBD00124	0.831147	0.827004	0.963967	0.827253	0.78305	0.763556	0.830071	0.759499	0.759478	0.822202	0.590088	0.965178	0.794931	0.797168	0.999955	0.797418	0.797418	0.797418	0.48038
NLD	IBD00125	0.952026	0.917567	0.993649	0.909727	0.616543	0.98588	0.966834	0.92792	0.927902	0.968421	0.904096	0.986993	0.941181	0.948274	0.999871	0.99423	0.99423	0.99423	0.921839
NLD	IBD00126	0.995637	0.823029	0.894377	0.830687	0.756077	0.883502	0.922779	0.832275	0.831666	0.900071	0.855841	0.882685	0.846425	0.880137	0.999426	0.989444	0.989444	0.989444	0.871385
NLD	IBD00137	0.995258	0.789101	0.919898	0.802118	0.584425	0.895955	0.896046	0.801219	0.800053	0.890333	0.91742	0.896354	0.865261	0.928782	0.963817	0.996109	0.996109	0.996109	0.864878
NLD	IBD00141	0.914936	0.87637	0.974924	0.843033	0.535829	0.928462	0.914987	0.820961	0.820683	0.985571	0.923053	0.960535	0.906493	0.949164	0.986023	0.984445	0.984445	0.984445	0.882853
NLD	IBD00142	0.998085	0.953434	0.998172	0.920399	0.839322	0.953005	0.992037	0.965665	0.965523	0.962573	0.931202	0.980202	0.993987	0.975247	0.998809	0.988055	0.988055	0.988054	0.674157
NLD	IBD00145	1	0.926251	0.986358	0.901579	0.719601	0.980063	0.928123	0.946906	0.94677	0.93621	0.881992	0.700449	0.976816	0.961787	1	0.998574	0.998574	0.998574	0.699781
NLD	IBD00146	0.996228	0.928239	0.956752	0.909408	0.725703	0.955064	0.940115	0.909083	0.908833	0.96867	0.949326	0.92646	0.970196	0.942589	0.993719	0.995081	0.995081	0.995081	0.904456
NLD	IBD00149	0.978781	0.941632	0.973387	0.862326	0.694438	0.969978	0.954943	0.914642	0.914618	0.96468	0.657498	0.972432	0.950869	0.943316	1	0.999976	0.999927	0.999976	0.862479
NLD	IBD00154	0.999452	0.885419	0.94321	0.865685	0.626485	0.943487	0.917258	0.847994	0.847895	0.899972	0.771812	0.918428	0.89902	0.921932	0.998462	0.998631	0.998606	0.998631	0.844765
NLD	IBD00155	0.864393	0.800334	0.933067	0.796016	0.631029	0.84345	0.889241	0.758149	0.758149	0.873947	0.924244	0.905358	0.766869	0.769669	0.999023	0.87113	0.87113	0.87113	0.662838
NLD	IBD00156	0.990898	0.889327	0.993992	0.785572	0.708615	0.973889	0.982583	0.888394	0.887305	0.805276	0.911914	0.905227	0.988426	0.877109	0.997969	0.994658	0.994658	0.994658	0.887596
NLD	IBD00157	0.991618	0.911977	0.928715	0.888849	0.706353	0.925612	0.937257	0.904602	0.9044	0.928927	0.876948	0.924505	0.936967	0.893534	0.998509	0.972056	0.972056	0.972056	0.949738
NLD	IBD00161	0.920375	0.896054	0.997868	0.870673	0.586671	0.968032	0.985327	0.848876	0.848876	0.974378	0.869858	0.9965	0.913979	0.96541	1	0.997319	0.997319	0.997319	0.84601
NLD	IBD00167	0.99563	0.841978	0.918802	0.840454	0.564152	0.898624	0.897991	0.847116	0.84186	0.951563	0.835664	0.929176	0.941543	0.895946	0.991671	0.996544	0.979399	0.995796	0.873559
NLD	IBD00171	0.921903	0.855546	0.998395	0.829202	0.712704	0.899109	0.913904	0.891829	0.891829	0.858436	0.993404	0.989673	0.891633	0.987332	0.999854	0.99528	0.99528	0.99528	0.942992
NLD	IBD00172	0.963489	0.844314	0.915909	0.793488	0.478106	0.908152	0.845122	0.793523	0.793468	0.944404	0.699601	0.885798	0.913802	0.875372	0.999489	0.999202	0.999202	0.999202	0.830477
NLD	IBD00173	0.991562	0.920714	0.960437	0.904918	0.736992	0.924271	0.904488	0.858993	0.857721	0.967206	0.871	0.948816	0.977352	0.93705	0.992894	0.994687	0.994687	0.993445	0.845109
NLD	IBD00184	0.974665	0.872322	0.941893	0.847882	0.681102	0.928657	0.895988	0.886213	0.884254	0.94431	0.844485	0.960244	0.945189	0.930124	0.99992	0.991148	0.985067	0.991148	0.878812
NLD	IBD00185	0.923223	0.842205	0.941277	0.806526	0.586132	0.950827	0.895143	0.827649	0.827298	0.97127	0.838673	0.926626	0.888313	0.922616	0.999502	0.994675	0.994675	0.994675	0.811198
NLD	IBD00187	0.999579	0.916675	0.99898	0.909712	0.678453	0.926662	0.949546	0.918098	0.91734	0.966192	0.997929	0.94779	0.943095	0.975788	0.999733	0.999322	0.999204	0.999322	0.964111
NLD	IBD00188	0.999533	0.97114	0.999535	0.963895	0.858412	0.958005	0.983866	0.937586	0.937578	0.942886	0.724262	0.997577	0.994581	0.969557	0.999424	0.991793	0.991793	0.991793	0.791189
NLD	IBD00189	0.982956	0.934252	0.963189	0.93199	0.639603	0.936162	0.941526	0.919327	0.918982	0.963553	0.747385	0.965601	0.958526	0.929724	0.999993	0.987458	0.987458	0.987458	0.895927
NLD	IBD00194	0.965212	0.942654	0.995898	0.922113	0.683406	0.967359	0.962077	0.89451	0.894363	0.985685	0.919308	0.941303	0.940457	0.980953	1	0.996305	0.996305	0.996305	0.830452
NLD	IBD00195	0.963817	0.928077	0.983431	0.898333	0.590298	0.940393	0.972794	0.860941	0.860783	0.981771	0.851772	0.976943	0.937639	0.969583	0.999965	0.998038	0.998038	0.997941	0.832767
NLD	IBD00197	0.999709	0.97395	0.994237	0.935751	0.652883	0.968122	0.960497	0.949192	0.948901	0.99253	0.902694	0.994622	0.991578	0.959412	0.998391	0.997016	0.997016	0.997016	0.988344
NLD	IBD00198	1	0.900737	0.937556	0.89345	0.594144	0.909027	0.921358	0.868801	0.868594	0.955721	0.787783	0.936844	0.924346	0.924425	1	0.998635	0.989573	0.997684	0.932565
NLD	IBD00202	0.967701	0.924713	0.99512	0.917584	0.596497	0.959527	0.978582	0.925814	0.92576	0.978229	0.944356	0.966509	0.938094	0.953686	0.999412	0.995575	0.995575	0.995575	0.936845
NLD	IBD00204	0.997169	0.784526	0.998274	0.723154	0.844531	0.986687	0.983797	0.939569	0.939456	0.843434	0.924465	0.994205	0.994754	0.954993	0.997399	0.994681	0.994681	0.994636	0.889062
NLD	IBD00205	0.997224	0.927747	0.948149	0.8407	0.736218	0.93877	0.951541	0.880671	0.879811	0.852022	0.951215	0.883736	0.948018	0.861028	1	0.99704	0.99704	0.99704	0.895576
NLD	IBD00206	0.994346	0.920011	0.964572	0.927276	0.623254	0.906036	0.933273	0.800619	0.799133	0.976362	0.790458	0.935849	0.96311	0.920948	0.998902	0.998862	0.997897	0.998403	0.832859
NLD	IBD00208	0.998096	0.853728	0.933223	0.898806	0.480985	0.885883	0.878318	0.841892	0.839005	0.935144	0.938119	0.863243	0.932716	0.865337	0.986394	0.998586	0.998552	0.998586	0.807699
NLD	IBD00219	0.928861	0.855744	0.966683	0.791773	0.625812	0.941989	0.92475	0.857917	0.85719	0.964121	0.833969	0.956195	0.908808	0.942085	0.998524	0.992623	0.992623	0.992623	0.857187
NLD	IBD00225	0.959121	0.790955	0.970589	0.579921	0.7067	0.942353	0.948622	0.859394	0.856602	0.686644	0.870249	0.906284	0.951559	0.854973	0.99037	0.956524	0.956524	0.956524	0.854534
NLD	IBD00230	0.908356	0.854467	0.964517	0.822984	0.565952	0.961109	0.954082	0.848633	0.848189	0.975226	0.746892	0.893201	0.899166	0.927301	0.998511	0.998494	0.998494	0.998494	0.504372
NLD	IBD00233	0.995494	0.890317	0.906275	0.891194	0.764238	0.930211	0.931851	0.893704	0.893194	0.933338	0.874844	0.805399	0.931075	0.909449	0.999618	0.999545	0.999542	0.999545	0.667653
NLD	IBD00234	0.991074	0.960444	0.986703	0.929886	0.645497	0.954724	0.973872	0.936896	0.936762	0.977583	0.890127	0.993624	0.984899	0.945952	0.996558	0.99648	0.99648	0.99648	0.92773
NLD	IBD00236	0.954708	0.922765	0.982439	0.833941	0.669485	0.957199	0.965393	0.902977	0.902505	0.970523	0.882646	0.978129	0.93028	0.951392	0.999284	0.991531	0.991528	0.991531	0.879578
NLD	IBD00237	0.983484	0.912947	0.944835	0.909284	0.616422	0.962647	0.928812	0.89362	0.893399	0.986175	0.678641	0.948078	0.961088	0.915633	1	0.995535	0.995535	0.995535	0.82836
NLD	IBD00238	0.949793	0.872653	0.942401	0.835778	0.625118	0.990289	0.931194	0.845059	0.844546	0.989042	0.813448	0.94155	0.939697	0.904045	0.999182	0.99687	0.99687	0.99687	0.81151
NLD	IBD00239	0.99271	0.949827	0.980299	0.912404	0.706453	0.951657	0.908824	0.857183	0.857183	0.980617	0.972692	0.972548	0.984119	0.962087	1	0.996172	0.996075	0.994482	0.950001
NLD	IBD00248	0.916973	0.83186	0.954818	0.771555	0.641412	0.952755	0.94996	0.826965	0.82691	0.967578	0.769921	0.931714	0.882744	0.934834	0.999095	0.9906	0.9906	0.9906	0.771582
NLD	IBD00249	0.974662	0.904457	0.946452	0.891517	0.582758	0.929538	0.874487	0.818355	0.817977	0.969545	0.916236	0.95012	0.974761	0.909948	0.98078	0.979244	0.979216	0.978719	0.931524
NLD	IBD00250	0.975735	0.573627	0.656978	0.858176	0.329549	0.917693	0.930999	0.623732	0.62373	0.927301	0.862288	0.944789	0.908639	0.932385	0.742958	0.995466	0.995466	0.995395	0.61246
NLD	IBD00254	0.814014	0.675357	0.89154	0.670685	0.565152	0.608057	0.703736	0.610187	0.610079	0.608971	0.741734	0.902067	0.707248	0.740469	0.887277	0.644733	0.644676	0.644733	0.532568
NLD	IBD00255	0.690207	0.660822	0.600085	0.669531	0.362936	0.487433	0.690207	0.487433	0.487433	0.632101	0.690207	0.656013	0.487433	0.487433	1	0.487433	0.487433	0.487433	0.934233
NLD	IBD00264	0.999907	0.958833	0.977231	0.907377	0.654147	0.98283	0.963535	0.933492	0.933474	0.976208	0.926081	0.962979	0.995418	0.947292	0.999993	0.994962	0.994578	0.994578	0.90418
NLD	IBD00265	0.966472	0.82394	0.996091	0.789476	0.594683	0.925522	0.987657	0.863663	0.863661	0.858778	0.834452	0.972709	0.897925	0.96737	1	0.973146	0.973146	0.973146	0.861586
NLD	IBD00266	0.931728	0.762593	0.865725	0.862648	0.471133	0.936238	0.94871	0.715057	0.714856	0.960887	0.612681	0.961721	0.910748	0.912774	0.920135	0.99347	0.99347	0.99347	0.697039
NLD	IBD00273	0.926897	0.798916	0.997992	0.847603	0.538151	0.978698	0.973877	0.816944	0.815553	0.924148	0.928066	0.959824	0.839618	0.967564	0.997831	0.993742	0.993742	0.993742	0.883566
NLD	IBD00277	0.921769	0.883882	0.971928	0.839138	0.788468	0.953939	0.953815	0.873251	0.873251	0.912884	0.884118	0.921149	0.931032	0.915881	0.961754	0.959632	0.959632	0.959632	0.723024
NLD	IBD00281	1	0.904553	0.960529	0.790937	0.751509	0.954492	0.964109	0.916674	0.916674	0.925478	0.998925	0.920854	0.966848	0.922305	0.998925	0.989362	0.989362	0.989362	0.979931
NLD	IBD00286	0.996518	0.925287	0.974029	0.913083	0.792373	0.951537	0.96487	0.941284	0.940868	0.95779	0.958544	0.965923	0.983256	0.952102	1	0.991093	0.991093	0.991093	0.787662
NLD	IBD00287	0.993336	0.921196	0.971234	0.865574	0.702351	0.95107	0.957756	0.939204	0.938814	0.926709	0.901772	0.954499	0.957528	0.911958	0.994689	0.99131	0.99131	0.99131	0.874449
NLD	IBD00293	1	0.894922	0.914802	0.909655	0.628495	0.95211	0.948238	0.850662	0.850656	0.971144	0.911799	0.953596	0.97781	0.874626	0.995142	0.997512	0.996726	0.995154	0.858614
NLD	IBD00295	0.999714	0.569958	0.999714	0.868198	0.774767	0.938316	0.9384	0.91127	0.910927	0.8869	0.999714	0.92754	0.911493	0.657427	0.999143	0.99963	0.99963	0.99963	0.971011
NLD	IBD00296	0.998506	0.927666	0.959973	0.919299	0.619545	0.955321	0.944211	0.904903	0.903674	0.984503	0.925598	0.952092	0.978493	0.926117	1	0.999223	0.999177	0.999223	0.923261
NLD	IBD00301	0.947242	0.926356	0.976623	0.885342	0.614978	0.952889	0.931369	0.907879	0.907857	0.949072	0.94825	0.971683	0.960615	0.934402	0.986285	0.965942	0.965942	0.96591	0.930536
NLD	IBD00304	0.950099	0.866267	0.960529	0.856847	0.561078	0.93376	0.953896	0.826913	0.826371	0.953164	0.646922	0.937766	0.932117	0.889095	1	0.993482	0.993482	0.993482	0.847648
NLD	IBD00308	0.965003	0.839571	0.939141	0.852779	0.659035	0.960725	0.940654	0.837881	0.827415	0.995326	0.901576	0.932283	0.961177	0.867344	1	0.996937	0.996937	0.996937	0.886107
NLD	IBD00309	0.918202	0.900209	0.995108	0.803485	0.538227	0.970524	0.990422	0.900679	0.900399	0.980891	0.914595	0.992355	0.910154	0.970195	0.998737	0.99779	0.99779	0.997287	0.903924
NLD	IBD00310	0.915772	0.832754	0.933837	0.846012	0.624024	0.902891	0.90835	0.844386	0.84408	0.894488	0.785279	0.966601	0.877029	0.847382	0.997946	0.943293	0.943293	0.943293	0.933791
NLD	IBD00311	0.957349	0.931648	0.982612	0.917333	0.736283	0.960853	0.967765	0.92328	0.922893	0.982714	0.747267	0.961821	0.944767	0.969192	0.998619	0.999372	0.999372	0.999364	0.885806
NLD	IBD00312	0.995155	0.911438	0.962511	0.884539	0.677532	0.950969	0.936995	0.879217	0.874384	0.971731	0.931328	0.956993	0.970135	0.924243	0.998718	0.99406	0.99406	0.99406	0.947438
NLD	IBD00313	0.972815	0.822348	0.865093	0.862454	0.522719	0.940339	0.914875	0.796029	0.795794	0.964113	0.771105	0.919489	0.919731	0.828188	0.998099	0.99659	0.996577	0.99659	0.861234
NLD	IBD00322	0.995273	0.885802	0.948997	0.903774	0.643324	0.907226	0.921774	0.880182	0.877766	0.942884	0.90559	0.827519	0.950959	0.90747	0.992035	0.994192	0.993918	0.993965	0.761015
NLD	IBD00326	0.980706	0.885495	0.931763	0.879069	0.577408	0.924516	0.894725	0.801589	0.799424	0.965866	0.84318	0.897393	0.912129	0.897065	0.999117	0.998929	0.995135	0.995504	0.862395
NLD	IBD00327	0.988912	0.948969	0.99054	0.914311	0.660955	0.963148	0.929178	0.909162	0.909162	0.987322	0.973458	0.982619	0.981688	0.957238	1	0.997758	0.997758	0.997758	0.977754
NLD	IBD00328	0.99196	0.912213	0.942002	0.930115	0.656732	0.938951	0.919644	0.859333	0.859133	0.979279	0.878858	0.896505	0.974312	0.924221	0.999214	0.998835	0.998822	0.998808	0.754821
NLD	IBD00329	0.955045	0.915563	0.987958	0.863336	0.524999	0.97646	0.994704	0.899563	0.899263	0.968677	0.916765	0.979665	0.938108	0.976041	1	0.994721	0.994721	0.98268	0.89791
NLD	IBD00332	0.988948	0.921085	0.949462	0.905212	0.564304	0.907132	0.934187	0.869978	0.869105	0.947247	0.82455	0.943957	0.930532	0.908582	0.994409	0.977412	0.97525	0.975031	0.935105
NLD	IBD00334	0.995169	0.830359	0.944466	0.828623	0.558636	0.8988	0.894864	0.846516	0.837528	0.944398	0.896482	0.820618	0.947904	0.886178	0.9997	0.992035	0.992032	0.990564	0.794148
NLD	IBD00339	0.980225	0.862232	0.937356	0.879759	0.607936	0.904837	0.922472	0.825328	0.822872	0.913991	0.834226	0.964776	0.960461	0.881472	0.999656	0.985023	0.985001	0.984968	0.881913
NLD	IBD00341	0.963125	0.928678	0.967735	0.902732	0.731995	0.968342	0.973151	0.923206	0.923001	0.991728	0.668553	0.996369	0.949066	0.966524	1	0.996247	0.996247	0.996247	0.905435
NLD	IBD00342	0.993626	0.943517	0.968679	0.932586	0.662828	0.961184	0.960114	0.937139	0.936611	0.97729	0.965714	0.937994	0.977722	0.951119	0.99782	0.996384	0.996384	0.996384	0.899336
NLD	IBD00345	0.999602	0.856515	0.878847	0.896408	0.618461	0.954813	0.921732	0.843625	0.843407	0.977231	0.683754	0.918457	0.981436	0.859671	0.996429	0.998712	0.998639	0.998712	0.806058
NLD	IBD00347	0.971667	0.65726	0.773683	0.641237	0.456723	0.796981	0.776445	0.65623	0.63858	0.782759	0.821431	0.81158	0.775292	0.829411	0.99541	0.990637	0.989259	0.990136	0.891812
NLD	IBD00349	0.970629	0.890774	0.927498	0.87116	0.635696	0.943292	0.903622	0.856161	0.855935	0.985602	0.769721	0.890821	0.952361	0.910267	0.995303	0.999092	0.999073	0.995466	0.839757
NLD	IBD00351	1	0.942502	0.956348	0.905202	0.591948	0.962076	0.916366	0.862304	0.862304	0.984711	0.827248	0.95619	0.97835	0.940765	1	0.998441	0.998441	0.998441	0.873671
NLD	IBD00356	0.920655	0.909785	0.960088	0.866946	0.911008	0.917994	0.917994	0.917765	0.914625	0.922928	0.605772	0.977259	0.930347	0.916237	0.987516	0.918158	0.918158	0.918158	0.660024
NLD	IBD00357	0.98538	0.893479	0.937859	0.848156	0.652515	0.917804	0.901901	0.89099	0.889498	0.945566	0.923199	0.934284	0.965924	0.925879	0.996927	0.989757	0.989691	0.989757	0.916573
NLD	IBD00358	0.944121	0.872594	0.944463	0.816882	0.547886	0.933835	0.904553	0.829495	0.829318	0.973985	0.842703	0.929729	0.909873	0.914269	0.999618	0.998927	0.998927	0.998927	0.867326
NLD	IBD00359	0.993477	0.922828	0.975427	0.881689	0.699161	0.939844	0.92869	0.926308	0.919053	0.974739	0.902083	0.943902	0.982076	0.923268	0.999732	0.996457	0.996399	0.996457	0.853428
NLD	IBD00361	0.944052	0.910341	0.982753	0.840206	0.681097	0.899503	0.880967	0.838744	0.838714	0.964326	0.870204	0.979293	0.915488	0.962592	0.998556	0.9968	0.9968	0.9968	0.829885
NLD	IBD00364	1	1	1	0.984986	0.871927	0.974416	1	0.963108	0.96245	0.971761	1	0.98559	0.972342	0.98559	1	1	1	1	0.972342
NLD	IBD00365	0.997366	0.917356	0.94217	0.948248	0.657491	0.956635	0.950324	0.869672	0.869405	0.984898	0.818461	0.992518	0.971863	0.957538	0.984265	0.997316	0.99729	0.996422	0.844517
NLD	IBD00367	0.959501	0.922248	0.997515	0.878746	0.608278	0.940382	0.949208	0.838016	0.837074	0.978849	0.791765	0.969288	0.919486	0.931994	0.999926	0.999617	0.999617	0.999617	0.875315
NLD	IBD00370	0.98863	0.976793	1	0.938654	0.635518	0.932379	0.98853	0.90139	0.901355	0.954403	0.863019	0.997003	0.98863	0.958176	1	0.996059	0.996059	0.996059	0.806061
NLD	IBD00371	0.955416	0.934301	0.994083	0.814845	0.631077	0.943975	0.975792	0.865055	0.863807	0.976976	0.870385	0.994035	0.928819	0.981609	0.994478	0.991467	0.991467	0.991272	0.84809
NLD	IBD00374	1	0.958767	0.985394	0.796172	0.680641	0.980553	0.990211	0.932824	0.932639	0.932824	0.978281	0.941061	0.989312	0.923122	1	0.995496	0.995496	0.995496	0.970721
NLD	IBD00375	0.955325	0.892471	0.975877	0.870708	0.570161	0.913616	0.953598	0.852497	0.852197	0.983005	0.706038	0.942064	0.879937	0.915422	0.994916	0.984351	0.984351	0.984351	0.831604
NLD	IBD00379	0.970506	0.956246	0.993095	0.916374	0.642716	0.977824	0.941701	0.879358	0.879294	0.988377	0.90466	0.98925	0.959356	0.969734	0.997625	0.998656	0.998656	0.998656	0.941539
NLD	IBD00384	0.951411	0.877424	0.948419	0.818518	0.500075	0.932181	0.927036	0.86376	0.863749	0.955339	0.846783	0.955128	0.885052	0.924166	0.994246	0.997531	0.997531	0.997531	0.829434
NLD	IBD00386	0.999878	0.973029	0.98818	0.96189	0.754263	0.953334	0.953995	0.896683	0.894759	0.976474	0.927274	0.981081	0.986322	0.968614	1	0.996774	0.996774	0.996774	0.92045
NLD	IBD00389	0.987861	0.864104	0.941018	0.880511	0.695664	0.919653	0.92673	0.832371	0.832225	0.925234	0.795157	0.945398	0.952576	0.913829	0.99956	0.993416	0.993416	0.993304	0.869408
NLD	IBD00390	0.94667	0.91419	0.985919	0.873959	0.587379	0.958577	0.970676	0.909009	0.908979	0.981724	0.839131	0.993412	0.921053	0.952534	0.994801	0.996149	0.996149	0.996149	0.821127
NLD	IBD00393	0.999968	0.860833	0.963446	0.87082	0.48744	0.886684	0.910928	0.861328	0.860458	0.950876	0.890044	0.931485	0.946923	0.897906	1	0.996257	0.996257	0.996257	0.889642
NLD	IBD00395	0.992452	0.965752	0.999247	0.956385	0.830885	0.973777	0.992997	0.940853	0.940628	0.937184	0.644311	0.99369	0.990731	0.964066	0.999666	0.993118	0.993118	0.993118	0.764441
NLD	IBD00396	0.997867	0.968216	0.99846	0.948389	0.690326	0.990344	0.982592	0.988861	0.988188	0.985328	0.778364	0.996321	0.995038	0.990991	0.999944	0.994577	0.994577	0.994577	0.730838
NLD	IBD00401	0.735627	0.744471	0.985177	0.649392	0.577189	0.772484	0.715999	0.649394	0.64871	0.810547	0.94456	0.922848	0.888667	0.917621	1	0.940627	0.940627	0.94061	0.889304
NLD	IBD00403	0.949905	0.888788	0.963939	0.870566	0.577032	0.938304	0.897315	0.795712	0.795405	0.983015	0.760659	0.941765	0.919131	0.925898	1	0.999226	0.999226	0.999226	0.873335
NLD	IBD00408	1	0.877965	0.903553	0.922846	0.470311	0.967189	0.99437	0.809305	0.809242	0.957765	0.952016	0.935765	0.991859	0.794284	1	0.994832	0.994832	0.994832	0.935007
NLD	IBD00410	0.979386	0.792427	0.982208	0.729951	0.716309	0.980276	0.969132	0.80839	0.807925	0.709403	0.835281	0.973894	0.847493	0.956227	0.995442	0.982619	0.982619	0.982619	0.890909
NLD	IBD00412	0.999594	0.855824	0.898647	0.906688	0.557215	0.932463	0.922244	0.833378	0.832973	0.973898	0.831162	0.92348	0.967789	0.844177	0.998975	0.996998	0.996998	0.996998	0.852852
NLD	IBD00416	0.996002	0.932803	0.984307	0.904462	0.721356	0.923259	0.946276	0.9225	0.917095	0.98408	0.89008	0.92543	0.978815	0.93917	0.998235	0.996863	0.995877	0.995877	0.806563
NLD	IBD00419	0.999387	0.906298	0.931112	0.949497	0.772962	0.938448	0.94379	0.888376	0.885283	0.977841	0.974582	0.919816	0.985803	0.885554	0.998092	0.999903	0.999903	0.999903	0.83191
NLD	IBD00421	0.832004	0.732781	0.951798	0.735611	0.543159	0.817479	0.81595	0.741323	0.741003	0.936169	0.831853	0.962629	0.859466	0.915471	0.998806	0.992514	0.992384	0.992513	0.894854
NLD	IBD00423	0.999311	0.970943	0.991466	0.947345	0.693927	0.957682	0.981834	0.93795	0.937949	0.972627	0.952014	0.987773	0.988098	0.956138	0.996847	0.997767	0.997767	0.997284	0.921122
NLD	IBD00426	0.999619	0.89195	0.899621	0.964098	0.61545	0.957871	0.960829	0.844629	0.844622	0.98194	0.821972	0.988395	0.985962	0.879204	0.997455	0.999624	0.999624	0.999624	0.943067
NLD	IBD00427	0.995955	0.910271	0.957365	0.90908	0.563393	0.919255	0.917113	0.873855	0.873294	0.956713	0.933508	0.896498	0.937316	0.917824	0.994413	0.996783	0.996745	0.996665	0.888149
NLD	IBD00431	0.95693	0.884714	0.950129	0.824306	0.600577	0.930863	0.913514	0.820497	0.820355	0.962782	0.75064	0.946097	0.920947	0.92752	0.999568	0.998933	0.998823	0.998933	0.842889
NLD	IBD00433	0.997722	0.78478	0.824452	0.935077	0.639764	0.963013	0.952861	0.75441	0.749615	0.984446	0.741923	0.962264	0.98494	0.937362	0.842471	0.996758	0.996758	0.996109	0.769986
NLD	IBD00438	0.999849	0.913852	0.931475	0.907544	0.603373	0.976047	0.940473	0.871549	0.871541	0.989679	0.859167	0.962238	0.983206	0.915722	0.99863	0.996844	0.996844	0.996844	0.916969
NLD	IBD00442	0.999922	0.972698	0.996221	0.957963	0.769026	0.938594	0.933146	0.899338	0.899255	0.992954	0.797211	0.976759	0.992492	0.976138	0.997992	0.997509	0.997485	0.997398	0.909954
NLD	IBD00444	0.957508	0.862261	0.939218	0.846082	0.56818	0.931511	0.914486	0.852689	0.851313	0.957059	0.772131	0.921967	0.907552	0.907187	1	0.997132	0.997103	0.997132	0.8586
NLD	IBD00448	0.950768	0.918986	0.998482	0.897512	0.78114	0.96007	0.993853	0.933973	0.933758	0.978225	0.948098	0.997964	0.908194	0.98919	0.999938	0.991395	0.991395	0.991395	0.901223
NLD	IBD00450	0.974307	0.940191	0.959769	0.938178	0.392216	0.881566	0.928321	0.831822	0.831822	0.978138	0.916532	0.960211	0.947804	0.942657	1	1	1	0.999925	0.895979
NLD	IBD00453	0.944877	0.913397	0.998261	0.910943	0.678098	0.935546	0.958274	0.896097	0.895175	0.964721	0.736861	0.976806	0.885635	0.954342	0.999958	0.995967	0.995967	0.995967	0.791899
NLD	IBD00458	0.896057	0.791009	0.989591	0.788444	0.485879	0.887653	0.967315	0.675844	0.671173	0.935526	0.770991	0.979811	0.87995	0.935176	1	0.997147	0.997046	0.997147	0.826553
NLD	IBD00461	0.985177	0.470406	0.852124	0.544365	0.792896	0.818979	0.819674	0.819674	0.794255	0.598008	0.996295	0.841446	0.823844	0.725125	0.950961	0.984482	0.984482	0.984482	0.863812
NLD	IBD00467	0.943582	0.882277	0.962686	0.862022	0.585484	0.90718	0.930955	0.851566	0.851294	0.933815	0.707215	0.970538	0.907447	0.955661	0.980511	0.998782	0.998782	0.998782	0.756538
NLD	IBD00470	0.999706	0.937146	0.961517	0.92358	0.503357	0.932991	0.937681	0.925209	0.925209	0.958047	0.937445	0.947628	0.971087	0.950985	0.987986	0.997247	0.997247	0.997247	0.910378
NLD	IBD00475	0.971049	0.873646	0.954679	0.84287	0.504471	0.84475	0.906364	0.775295	0.773364	0.924178	0.750203	0.911943	0.886633	0.89843	0.995018	0.989	0.989	0.989	0.721524
NLD	IBD00477	0.999805	0.785165	0.807191	0.950756	0.572842	0.94609	0.949779	0.778508	0.777823	0.980022	0.935103	0.964235	0.983378	0.949276	0.832352	0.997081	0.997081	0.997081	0.773955
NLD	IBD00479	0.999803	0.886828	0.999676	0.845429	0.628368	0.945002	0.964303	0.973609	0.97304	0.937451	0.934422	0.97666	0.96288	0.942463	0.999374	0.964959	0.964959	0.964959	0.919178
NLD	IBD00485	0.946133	0.832525	0.886848	0.865232	0.608669	0.811775	0.872788	0.798723	0.798337	0.903944	0.755863	0.846032	0.833222	0.819106	1	0.873151	0.872137	0.872137	0.80046
NLD	IBD00491	0.999872	0.900615	0.893341	0.862497	0.59548	0.922643	0.901304	0.836166	0.835896	0.963147	0.785593	0.88132	0.935455	0.873202	1	0.977069	0.977069	0.97647	0.85747
NLD	IBD00492	0.994868	0.943448	0.983217	0.923824	0.673025	0.940137	0.953622	0.921974	0.916882	0.990282	0.784337	0.966874	0.977764	0.931516	0.997846	0.99877	0.992976	0.998717	0.897235
NLD	IBD00494	0.965807	0.871312	0.97839	0.813424	0.631214	0.957819	0.947965	0.873335	0.867858	0.942876	0.834719	0.952827	0.957564	0.91901	1	0.988868	0.988868	0.988868	0.849654
NLD	IBD00495	0.998152	0.945581	0.998922	0.936337	0.841878	0.972341	0.980691	0.984224	0.983789	0.886772	0.744887	0.994458	0.999593	0.962085	0.998714	0.979932	0.979932	0.979932	0.613592
NLD	IBD00500	0.946668	0.907162	0.982623	0.862053	0.624559	0.956277	0.960417	0.893771	0.893025	0.972466	0.818363	0.974879	0.927861	0.95382	1	0.996732	0.996732	0.996732	0.877642
NLD	IBD00502	0.967629	0.938027	0.990746	0.920232	0.681465	0.968187	0.983878	0.942866	0.942866	0.982578	0.852663	0.984583	0.954093	0.973421	1	0.994706	0.994706	0.993679	0.840877
NLD	IBD00503	0.950866	0.79721	0.92933	0.820968	0.604025	0.866518	0.856838	0.800714	0.798365	0.899972	0.88464	0.939335	0.930562	0.875481	0.993266	0.997971	0.997971	0.997971	0.848724
NLD	IBD00508	0.951689	0.829321	0.903452	0.835367	0.578835	0.926042	0.897427	0.799047	0.796593	0.944195	0.761959	0.921546	0.90025	0.882351	0.998495	0.993461	0.989718	0.990413	0.853222
NLD	IBD00509	0.983331	0.883134	0.994633	0.863278	0.895239	0.947274	0.927708	0.919968	0.917705	0.923172	0.987039	0.945612	0.940904	0.981454	0.997896	0.983382	0.983382	0.983382	0.974814
NLD	IBD00510	0.891543	0.771044	0.934432	0.801628	0.528858	0.944341	0.955384	0.771049	0.770523	0.955728	0.795856	0.90973	0.839143	0.900546	0.994522	0.998362	0.985723	0.998005	0.796308
NLD	IBD00512	0.997485	0.958714	0.985787	0.824677	0.775389	0.977924	0.983778	0.900849	0.899573	0.820649	0.975103	0.909744	0.981022	0.898247	0.998402	0.996784	0.996751	0.996784	0.887525
NLD	IBD00514	0.998206	0.878922	0.941547	0.869103	0.539505	0.929321	0.891039	0.811967	0.811383	0.979843	0.903635	0.918489	0.94684	0.870054	0.99661	0.997944	0.996368	0.997944	0.917056
NLD	IBD00522	0.969478	0.940361	0.984027	0.917989	0.604883	0.942037	0.963228	0.876922	0.876922	0.968763	0.947695	0.97933	0.946466	0.953891	1	0.996573	0.996573	0.996573	0.925165
NLD	IBD00526	0.968852	0.91513	0.948016	0.903151	0.634037	0.952604	0.894124	0.812684	0.812164	0.979055	0.823762	0.968845	0.949157	0.945378	1	0.998557	0.998431	0.995157	0.914803
NLD	IBD00527	0.973946	0.915451	0.960957	0.894565	0.668307	0.966849	0.926134	0.873034	0.872559	0.986739	0.725406	0.961114	0.958168	0.937755	0.995881	0.997852	0.997834	0.997851	0.899281
NLD	IBD00529	0.999868	0.894326	0.962181	0.906055	0.575625	0.904529	0.899686	0.88227	0.882152	0.947093	0.914894	0.904129	0.931359	0.886056	0.99737	0.999942	0.999942	0.999942	0.893042
NLD	IBD00530	0.999451	0.885792	0.898188	0.960274	0.663671	0.970999	0.91486	0.749854	0.748797	0.988971	0.88234	0.969116	0.986481	0.886727	0.996624	0.999382	0.999382	0.998539	0.903244
NLD	IBD00531	0.999702	0.901835	0.980718	0.874738	0.593777	0.851307	0.867676	0.758476	0.757703	0.972321	0.806938	0.912593	0.984593	0.898929	0.997253	0.99756	0.99756	0.997461	0.792858
NLD	IBD00534	0.999745	0.964358	0.996716	0.943902	0.803901	0.984396	0.993124	0.948884	0.948646	0.945042	0.940378	0.966928	0.972196	0.887789	0.999234	0.998097	0.998097	0.998097	0.883819
NLD	IBD00536	0.942301	0.899542	0.983454	0.901696	0.636433	0.909042	0.916547	0.855594	0.855305	0.980105	0.824888	0.937269	0.904201	0.943644	0.996136	0.99558	0.99558	0.99558	0.788131
NLD	IBD00538	0.988825	0.949815	0.990894	0.938015	0.755828	0.951852	0.944271	0.893831	0.893761	0.953359	0.805091	0.977509	0.973839	0.95322	0.990888	0.983773	0.983771	0.9832	0.91739
NLD	IBD00539	0.960161	0.906948	0.970088	0.857009	0.596723	0.944943	0.9443	0.892096	0.891709	0.946377	0.757318	0.967062	0.926367	0.93166	1	0.997299	0.997299	0.997299	0.928388
NLD	IBD00540	0.96985	0.926755	0.966194	0.88499	0.618783	0.931027	0.926003	0.827429	0.827429	0.975851	0.736522	0.965283	0.940316	0.952753	0.998707	0.998294	0.998294	0.998294	0.872295
NLD	IBD00541	0.96076	0.858942	0.944122	0.832571	0.45455	0.903164	0.911767	0.868015	0.867777	0.917643	0.92219	0.924806	0.876097	0.886094	1	0.998011	0.998011	0.998011	0.905896
NLD	IBD00545	0.999442	0.895712	0.999598	0.858615	0.551935	0.94915	0.93304	0.905204	0.886441	0.996684	0.957344	0.926184	0.992446	0.868932	0.999625	0.997791	0.997791	0.997791	0.930805
NLD	IBD00546	0.99956	0.873831	0.96658	0.829872	0.564486	0.929274	0.92127	0.859419	0.853279	0.923761	0.878961	0.931809	0.940942	0.88314	0.999657	0.996433	0.996433	0.996433	0.898083
NLD	IBD00548	0.987079	0.930909	0.960687	0.893238	0.65672	0.955698	0.902504	0.865888	0.865888	0.977978	0.933272	0.947648	0.959397	0.925637	1	0.997869	0.997869	0.997869	0.901453
NLD	IBD00554	0.999478	0.983007	0.997685	0.921042	0.741935	0.946948	0.88011	0.808303	0.807081	0.993738	0.957745	0.99836	0.989009	0.980608	1	0.996608	0.996608	0.996608	0.94028
NLD	IBD00559	0.997467	0.938991	0.980665	0.939279	0.639316	0.942471	0.98613	0.927972	0.927638	0.953975	0.985374	0.983253	0.983455	0.955172	0.999477	0.995868	0.995868	0.995868	0.886441
NLD	IBD00567	0.969947	0.853163	0.922523	0.857868	0.473019	0.912818	0.877528	0.793991	0.792021	0.961168	0.84273	0.906766	0.927884	0.861913	1	0.99655	0.99655	0.99655	0.842634
NLD	IBD00569	0.996862	0.885451	0.923668	0.845441	0.753769	0.90763	0.945317	0.818123	0.817412	0.915978	0.995497	0.957832	0.987926	0.948533	0.997099	0.991127	0.990615	0.991124	0.860607
NLD	IBD00579	0.983366	0.911183	0.981297	0.854499	0.703926	0.939436	0.959782	0.911016	0.909672	0.909996	0.867632	0.968264	0.938553	0.949918	0.999082	0.983609	0.983561	0.983509	0.739687
NLD	IBD00580	0.986947	0.885974	0.923517	0.865837	0.565967	0.877036	0.877478	0.852327	0.850671	0.936962	0.894559	0.918864	0.925927	0.895323	0.998538	0.996504	0.996055	0.996443	0.941839
NLD	IBD00583	0.991189	0.934225	0.96994	0.934225	0.930054	0.961367	0.964836	0.875938	0.875098	0.944164	0.940955	0.960205	0.938572	0.960858	0.999288	0.991189	0.991189	0.991189	0.641688
NLD	IBD00586	0.898938	0.858047	0.999195	0.823169	0.555549	0.98075	0.96787	0.844515	0.844444	0.939282	0.843646	0.983088	0.887137	0.972223	0.999807	0.997311	0.997311	0.997311	0.84215
NLD	IBD00588	0.998622	0.81771	0.860097	0.937101	0.448188	0.932977	0.933009	0.802328	0.801435	0.973355	0.896668	0.969686	0.951389	0.822089	0.992067	0.998858	0.998714	0.99883	0.941475
NLD	IBD00590	0.972926	0.876351	0.980071	0.887963	0.54536	0.903207	0.913327	0.858503	0.855483	0.96441	0.875898	0.94228	0.911515	0.90374	1	0.998918	0.998918	0.998918	0.866142
NLD	IBD00593	0.997013	0.95458	0.977014	0.926514	0.608111	0.908965	0.950846	0.866592	0.866389	0.954761	0.787272	0.972414	0.976955	0.954199	0.991685	0.996713	0.996713	0.996713	0.862384
NLD	IBD00594	0.970017	0.957139	0.911034	0.868314	0.72248	0.889781	0.965576	0.904063	0.903797	0.909784	0.566073	0.910511	0.885824	0.883339	1	0.909433	0.909433	0.909433	0.504821
NLD	IBD00596	0.970373	0.828424	0.890364	0.829067	0.550659	0.884595	0.867428	0.815585	0.815463	0.949073	0.754891	0.870709	0.890817	0.884472	0.99598	0.985919	0.985919	0.985919	0.875705
NLD	IBD00597	0.871928	0.794637	0.961206	0.784862	0.413237	0.867104	0.883071	0.782698	0.782698	0.924683	0.874183	0.965667	0.856231	0.929805	0.999357	0.981289	0.981289	0.981289	0.822822
NLD	IBD00598	0.999224	0.962321	0.996998	0.937241	0.660612	0.956907	0.987246	0.948923	0.94887	0.957726	0.91938	0.938313	0.982074	0.961844	0.999212	0.993109	0.993076	0.993109	0.911821
NLD	IBD00600	0.990358	0.887161	0.95362	0.894777	0.615901	0.958261	0.926622	0.823022	0.815773	0.981021	0.789649	0.94017	0.990042	0.893651	1	0.996241	0.996241	0.996241	0.855158
NLD	IBD00604	0.996735	0.903964	0.96403	0.873671	0.53355	0.925908	0.943841	0.864198	0.864089	0.949992	0.954571	0.953017	0.981282	0.907596	0.994424	0.997146	0.997146	0.997146	0.916039
NLD	IBD00606	0.998739	0.973869	0.996046	0.950917	0.699548	0.963635	0.987911	0.967884	0.967839	0.974981	0.832311	0.986395	0.97686	0.971871	0.999841	0.997982	0.997982	0.997982	0.807151
NLD	IBD00611	0.889366	0.866975	0.966155	0.867537	0.787606	0.942856	0.972863	0.85781	0.857238	0.954651	0.868497	0.969781	0.838837	0.936325	0.998693	0.961854	0.961852	0.961854	0.855254
NLD	IBD00615	0.999006	0.87172	0.899213	0.742457	0.551128	0.863055	0.905885	0.725466	0.725445	0.912892	0.829472	0.843331	0.879026	0.769746	0.999258	0.999216	0.999216	0.999118	0.855994
NLD	IBD00616	0.942246	0.90791	0.990617	0.863473	0.63502	0.971578	0.979948	0.912134	0.911983	0.974835	0.88718	0.990986	0.920644	0.961674	1	0.995092	0.995073	0.995092	0.8497
NLD	IBD00621	0.994372	0.851089	0.94119	0.828633	0.678426	0.97306	0.927293	0.916752	0.916517	0.934903	0.909552	0.937844	0.988071	0.914694	0.999723	0.9888	0.988365	0.988147	0.876669
NLD	IBD00624	0.998907	0.972166	0.994905	0.931983	0.620348	0.976805	0.949493	0.948894	0.948846	0.956578	0.919276	0.977076	0.974816	0.967799	0.999941	0.994418	0.994418	0.994418	0.96382
NLD	IBD00625	0.957317	0.864026	0.932677	0.833646	0.554125	0.9337	0.894961	0.811296	0.810611	0.966628	0.856348	0.919021	0.913499	0.895554	0.999501	0.997974	0.997974	0.997233	0.879082
NLD	IBD00626	0.957942	0.90673	0.993852	0.897101	0.631873	0.934838	0.945827	0.881246	0.881112	0.983114	0.808432	0.819871	0.895309	0.918197	0.999641	0.997778	0.997778	0.997778	0.754137
NLD	IBD00628	0.992483	0.465136	0.592941	0.803055	0.203011	0.820048	0.818258	0.455063	0.454006	0.861916	0.767573	0.947838	0.876203	0.847458	0.620046	0.997528	0.997528	0.997528	0.650405
NLD	IBD00629	0.948192	0.883721	0.989761	0.869148	0.596057	0.934085	0.930381	0.857803	0.857606	0.980524	0.822984	0.87781	0.877229	0.939034	0.999993	0.997954	0.997954	0.997952	0.769565
NLD	IBD00631	0.990227	0.917544	0.937837	0.915418	0.68581	0.92575	0.903689	0.857121	0.856978	0.953618	0.712437	0.933834	0.945388	0.921334	0.999881	0.999344	0.999344	0.999343	0.856897
NLD	IBD00633	0.998987	0.967071	0.998096	0.906387	0.77947	0.965837	0.997624	0.963423	0.962748	0.947524	0.999218	0.972446	0.95964	0.972089	0.998353	0.995576	0.995576	0.995576	0.91121
NLD	IBD00635	0.958161	0.911336	0.98376	0.889677	0.479849	0.952971	0.970582	0.906119	0.9055	0.975332	0.904492	0.979002	0.933974	0.933059	0.99999	0.994465	0.994465	0.994465	0.928931
NLD	IBD00639	0.997039	0.914446	0.931783	0.945838	0.554108	0.959528	0.934186	0.831372	0.831372	0.971201	0.748674	0.964826	0.958894	0.91398	0.997567	0.999413	0.999413	0.999413	0.908671
NLD	IBD00640	0.927219	0.849115	0.983508	0.83829	0.552701	0.910254	0.952725	0.857843	0.84833	0.967043	0.837244	0.936784	0.862992	0.882925	1	0.996948	0.996948	0.996948	0.78364
NLD	IBD00643	0.999461	0.947601	0.999645	0.921421	0.799844	0.969865	0.981746	0.933992	0.93386	0.938441	0.984328	0.978867	0.993266	0.9713	1	0.986653	0.986653	0.986653	0.924207
NLD	IBD00644	0.993086	0.932557	0.969369	0.92436	0.568324	0.935199	0.967558	0.873576	0.872425	0.985487	0.910303	0.98187	0.945789	0.970028	0.980914	0.996365	0.996108	0.996363	0.864812
NLD	IBD00649	1	0.988036	1	0.895987	0.802352	0.993091	0.989772	0.939721	0.939676	0.922353	0.998525	0.567828	0.994535	0.942214	1	0.997956	0.997956	0.997956	0.560693
NLD	IBD00652	0.991114	0.923959	0.971093	0.907305	0.705907	0.930563	0.905744	0.844212	0.842603	0.960032	0.927949	0.940752	0.966206	0.939368	0.991324	0.996779	0.996769	0.996778	0.914013
NLD	IBD00654	0.958915	0.875417	0.958616	0.865746	0.770454	0.942566	0.968932	0.890031	0.889388	0.946129	0.899364	0.957518	0.917531	0.9204	0.998908	0.981706	0.981706	0.981706	0.866715
NLD	IBD00655	1	0.96419	0.987602	0.827612	0.696637	0.972654	0.981941	0.958388	0.958388	0.971341	0.945171	0.982802	0.986483	0.955256	1	0.997104	0.997104	0.997104	0.895764
NLD	IBD00666	0.947054	0.887357	0.979663	0.876589	0.581615	0.941079	0.953101	0.850497	0.850094	0.9546	0.74138	0.964129	0.918743	0.96366	0.999745	0.992598	0.992598	0.992598	0.839027
NLD	IBD00672	0.963105	0.946928	0.997642	0.873699	0.67819	0.964699	0.980619	0.923024	0.922911	0.987505	0.852031	0.99223	0.941494	0.979276	1	0.995897	0.99587	0.995897	0.937751
NLD	IBD00673	0.954899	0.92794	0.994725	0.877174	0.524187	0.983995	0.99401	0.931707	0.931438	0.97054	0.805412	0.992691	0.945064	0.957687	0.99952	0.995623	0.995623	0.995623	0.863527
NLD	IBD00676	0.974308	0.883542	0.945154	0.827131	0.684101	0.916525	0.958669	0.905471	0.90475	0.958682	0.903438	0.93504	0.897404	0.928391	0.995874	0.99988	0.99988	0.99988	0.944024
NLD	IBD00684	0.997414	0.919829	0.978518	0.951613	0.528589	0.902251	0.969058	0.8221	0.821622	0.961947	0.775513	0.966839	0.956597	0.957089	0.999769	0.997766	0.997099	0.997766	0.895021
NLD	IBD00685	0.973261	0.87545	0.965702	0.818539	0.559641	0.951181	0.949507	0.834414	0.832943	0.890346	0.892337	0.913332	0.923716	0.873873	0.9997	0.995693	0.995693	0.995693	0.910879
NLD	IBD00686	0.956618	0.859871	0.957194	0.846976	0.537423	0.884646	0.876606	0.805007	0.804554	0.930741	0.859336	0.94035	0.885426	0.90948	0.984705	0.99629	0.996274	0.996161	0.860013
NLD	IBD00692	0.996974	0.927844	0.957372	0.88334	0.600377	0.955413	0.979432	0.930322	0.928855	0.963728	0.973926	0.989058	0.98118	0.909014	0.998029	0.995001	0.995001	0.995001	0.940222
NLD	IBD00693	0.965374	0.9502	0.992557	0.912602	0.690912	0.975946	0.989364	0.926884	0.926806	0.986737	0.813707	0.992836	0.954078	0.971764	1	0.998315	0.998315	0.998315	0.782008
NLD	IBD00694	0.977739	0.931788	0.96123	0.818534	0.709719	0.942873	0.892268	0.872188	0.872038	0.953862	0.769175	0.958311	0.938846	0.933255	0.976733	0.978349	0.978349	0.978349	0.925435
NLD	IBD00695	0.638928	0.593785	0.988836	0.593606	0.5034	0.613653	0.615157	0.58559	0.578348	0.599186	0.678485	0.945213	0.664288	0.572091	0.995699	0.634261	0.634261	0.634261	0.599622
NLD	IBD00696	0.884155	0.802079	0.883487	0.793628	0.663563	0.845422	0.85666	0.813514	0.813011	0.858602	0.798476	0.866613	0.8296	0.846049	0.999963	0.909727	0.909727	0.906652	0.859694
NLD	IBD00698	0.959805	0.891251	0.951794	0.861386	0.492951	0.917692	0.93434	0.866983	0.86593	0.934575	0.793738	0.94878	0.905783	0.917776	0.990093	0.992935	0.992926	0.992935	0.871758
NLD	IBD00699	0.974105	0.617991	0.96003	0.616604	0.805272	0.832585	0.798826	0.827111	0.817422	0.623282	0.852294	0.957135	0.936714	0.778929	0.895871	0.9611	0.9611	0.9611	0.651278
NLD	IBD00701	0.957422	0.936817	0.996253	0.896143	0.705624	0.956547	0.987965	0.911136	0.911056	0.970269	0.927868	0.97038	0.948318	0.936738	1	0.996879	0.996879	0.996879	0.911934
NLD	IBD00703	0.963502	0.927996	0.991107	0.895035	0.607049	0.951601	0.974943	0.875359	0.875352	0.951319	0.798192	0.98718	0.950638	0.964971	0.999082	0.995275	0.995275	0.995275	0.828114
NLD	IBD00710	0.958826	0.938956	0.997907	0.925816	0.725884	0.958343	0.96974	0.911789	0.911331	0.991158	0.691941	0.993254	0.950117	0.982875	1	0.999005	0.99899	0.99885	0.931142
NLD	IBD00713	0.946687	0.914683	0.999014	0.884097	0.627607	0.92093	0.94657	0.92881	0.928757	0.990429	0.859242	0.968519	0.937712	0.950309	0.99868	0.993722	0.993722	0.993722	0.839278
ESP	SRR6463089	0.99973	0.946031	0.980938	0.922007	0.640742	0.952579	0.950549	0.90606	0.906041	0.977281	0.943556	0.961974	0.920112	0.924053	0.999678	0.998175	0.980764	0.979024	0.916366
ESP	SRR6463091	0.972551	0.913292	0.996951	0.904049	0.665195	0.934392	0.940667	0.852728	0.852034	0.979315	0.876074	0.909105	0.873347	0.938259	0.999932	0.998174	0.998162	0.998174	0.862504
ESP	SRR6463093	0.998507	0.939016	0.994399	0.97277	0.775318	0.91747	0.94251	0.889555	0.888053	0.980926	0.96974	0.648903	0.951499	0.938856	0.999885	0.999856	0.999831	0.998409	0.626664
ESP	SRR6463095	0.998779	0.924607	0.934661	0.962471	0.736766	0.985819	0.974673	0.906348	0.906298	0.994297	0.837269	0.989934	0.994396	0.917348	1	0.99726	0.997136	0.99726	0.877874
ESP	SRR6463097	0.999667	0.943628	0.969832	0.946015	0.551239	0.966689	0.965784	0.683618	0.683557	0.978836	0.910382	0.964707	0.858977	0.94745	0.999382	0.998885	0.994728	0.994728	0.912443
ESP	SRR6463122	0.981948	0.890202	0.975972	0.874749	0.691823	0.908045	0.914803	0.884803	0.87527	0.986979	0.923284	0.916723	0.946148	0.868857	0.999761	0.995778	0.993932	0.994008	0.911243
ESP	SRR6463123	0.997239	0.940782	0.960714	0.931626	0.793944	0.973125	0.949166	0.91624	0.915978	0.986121	0.938199	0.951046	0.973422	0.94064	0.999616	0.99591	0.99591	0.995909	0.938141
ESP	SRR6463124	0.996979	0.889485	0.98409	0.873498	0.638913	0.922467	0.90959	0.858409	0.847724	0.988377	0.933858	0.930438	0.942592	0.879033	0.999868	0.995235	0.995235	0.994987	0.937043
ESP	SRR6463125	0.989163	0.810347	0.983474	0.772849	0.598643	0.868646	0.841823	0.816007	0.793333	0.988612	0.90341	0.871442	0.919577	0.775748	0.999947	0.995279	0.99526	0.994682	0.922424
ESP	SRR6463195	0.999277	0.904655	0.94892	0.884136	0.728233	0.948686	0.899406	0.873364	0.873199	0.986958	0.907039	0.924855	0.961845	0.914179	0.997024	0.995936	0.995859	0.995936	0.895421
ESP	SRR6463197	0.999172	0.836057	0.98796	0.839118	0.627141	0.851963	0.872229	0.812418	0.805772	0.980462	0.941036	0.858378	0.946905	0.847774	0.999717	0.996465	0.992404	0.995476	0.717259
ESP	SRR6463199	0.999851	0.952068	0.990427	0.940662	0.758393	0.945479	0.93555	0.888153	0.887743	0.98029	0.961876	0.960863	0.950979	0.949945	1	0.997807	0.997807	0.996227	0.944126
ESP	SRR6463201	0.999086	0.962358	0.984077	0.9679	0.834399	0.966612	0.97421	0.93897	0.93779	0.993743	0.971816	0.985361	0.981493	0.964851	0.999987	0.998542	0.997681	0.99759	0.931904
ESP	SRR6463207	0.957941	0.922166	0.996001	0.904689	0.783503	0.95729	0.96505	0.909917	0.909546	0.987765	0.931903	0.974729	0.926521	0.966707	1	0.997231	0.997003	0.997212	0.916997
ESP	SRR6463221	0.986697	0.89439	0.964739	0.845048	0.633142	0.943664	0.910303	0.873067	0.872113	0.980673	0.908526	0.930257	0.934626	0.920058	0.999429	0.993751	0.966892	0.971868	0.898987
ESP	SRR6463268	0.999674	0.962418	0.984155	0.94235	0.714506	0.976799	0.965559	0.94895	0.94895	0.990177	0.963591	0.979395	0.986111	0.951901	0.999845	0.99522	0.993746	0.993746	0.946453
ESP	SRR6463269	0.991306	0.958974	0.969329	0.952151	0.826797	0.969528	0.94888	0.951999	0.950659	0.995159	0.955675	0.654616	0.986985	0.954758	0.998966	0.998979	0.996788	0.996788	0.639069
ESP	SRR6463270	0.927932	0.886239	0.968624	0.882726	0.716883	0.861245	0.916246	0.851059	0.841793	0.983807	0.920307	0.924509	0.946668	0.869065	1	0.997484	0.997484	0.997484	0.926534
ESP	SRR6463271	0.997449	0.910768	0.949175	0.896163	0.703002	0.953034	0.931634	0.897466	0.896382	0.971735	0.906841	0.930418	0.962965	0.933904	0.999643	0.996097	0.995973	0.995874	0.907383
ESP	SRR6463272	0.981663	0.866208	0.910816	0.85823	0.684319	0.962264	0.880314	0.795904	0.79525	0.983639	0.869048	0.897032	0.93043	0.885274	0.999849	0.998184	0.998145	0.994768	0.871785
ESP	SRR6463273	0.936365	0.87366	0.956049	0.878944	0.588016	0.914433	0.949864	0.757388	0.752385	0.965704	0.907718	0.943941	0.850502	0.915175	0.991477	0.983395	0.983395	0.980525	0.869936
ESP	SRR6463274	0.999744	0.94945	0.980091	0.933591	0.742896	0.950459	0.977117	0.902571	0.90251	0.972982	0.941256	0.976723	0.955291	0.950813	0.99864	0.997947	0.997947	0.997439	0.914262
ESP	SRR6463275	0.910618	0.818818	0.959091	0.815512	0.518181	0.936989	0.915362	0.677871	0.672944	0.972395	0.850547	0.901422	0.807006	0.89853	0.999995	0.998557	0.994185	0.992971	0.806521
ESP	SRR6463276	0.987319	0.928241	0.958025	0.908825	0.753002	0.955805	0.932977	0.916697	0.915704	0.982055	0.940168	0.938498	0.976436	0.9419	0.999975	0.994583	0.994581	0.992803	0.912823
ESP	SRR6463277	0.978521	0.892166	0.929859	0.878442	0.68433	0.920578	0.913074	0.853951	0.853702	0.973292	0.916781	0.875243	0.95948	0.907939	0.998235	0.995174	0.995156	0.99484	0.857893
ESP	SRR6463392	0.999524	0.978437	0.988657	0.975648	0.926039	0.98709	0.983091	0.975849	0.975588	0.994525	0.988465	0.990118	0.995191	0.982851	0.999972	0.998483	0.998473	0.998121	0.982377
ESP	SRR6463393	0.998977	0.919338	0.988066	0.91822	0.829378	0.948987	0.942897	0.883625	0.877031	0.990966	0.964902	0.930051	0.976852	0.92257	0.99963	0.998281	0.997877	0.998281	0.948217
ESP	SRR6463394	0.993942	0.974192	0.98968	0.971191	0.866355	0.975183	0.970951	0.92933	0.927313	0.996425	0.937712	0.978803	0.986347	0.966289	0.998124	0.998578	0.998578	0.996266	0.91276
ESP	SRR6463395	0.990318	0.8968	0.952449	0.878897	0.688424	0.959955	0.92548	0.887814	0.884357	0.982688	0.886625	0.934034	0.950127	0.905055	0.999478	0.996239	0.994749	0.996239	0.91576
ESP	SRR6463396	0.975538	0.90727	0.979184	0.889685	0.699354	0.951756	0.948797	0.876909	0.876883	0.979209	0.91936	0.96824	0.957215	0.954889	1	0.987821	0.98782	0.987821	0.896075
ESP	SRR6463397	0.997544	0.886961	0.979331	0.875622	0.690716	0.923038	0.904606	0.866668	0.858935	0.983534	0.940433	0.92306	0.951751	0.86815	0.999917	0.996933	0.996933	0.996928	0.939011
ESP	SRR6463398	0.993157	0.935199	0.96316	0.897271	0.736038	0.941819	0.941425	0.895225	0.894607	0.973331	0.954205	0.953648	0.968266	0.938488	0.998545	0.995944	0.995926	0.995889	0.934018
ESP	SRR6463399	0.998166	0.910709	0.929444	0.88538	0.568341	0.951875	0.910942	0.880345	0.880322	0.977745	0.86451	0.922967	0.969577	0.915029	0.999922	0.996807	0.996772	0.996807	0.881073
ESP	SRR6463400	0.993918	0.822239	0.911998	0.90888	0.645155	0.93651	0.946201	0.873797	0.873546	0.942141	0.97444	0.94904	0.92926	0.864575	0.999437	0.999306	0.999306	0.999306	0.952971
ESP	SRR6463424	0.999797	0.966154	0.998321	0.921565	0.774022	0.959751	0.986676	0.939209	0.939176	0.98261	0.962611	0.975862	0.975042	0.968987	0.999758	0.99508	0.99508	0.99494	0.939467
ESP	SRR6463008	0.999989	0.961644	0.99937	0.861474	0.814729	0.98544	0.998904	0.992769	0.992171	0.992648	0.966993	0.894134	0.996253	0.993864	1	0.989887	0.989887	0.989887	0.84837
ESP	SRR6463010	0.9815	0.912751	0.983235	0.875567	0.596	0.941914	0.951647	0.930054	0.930033	0.952988	0.859902	0.962398	0.945459	0.965568	0.99507	0.979815	0.979815	0.978661	0.940559
ESP	SRR6463011	0.987521	0.921324	0.964379	0.886006	0.617955	0.959986	0.947401	0.924463	0.922823	0.979028	0.889656	0.950866	0.963241	0.931822	0.999504	0.99437	0.99437	0.99437	0.886885
ESP	SRR6463013	0.996908	0.980346	0.994687	0.971209	0.885618	0.97944	0.982296	0.972631	0.971989	0.995089	0.985478	0.988938	0.990473	0.982167	0.99994	0.998192	0.996861	0.99718	0.97571
ESP	SRR6463014	0.994639	0.94212	0.976436	0.923988	0.734359	0.949733	0.95376	0.92083	0.919191	0.984262	0.852808	0.942798	0.965947	0.948469	0.999874	0.997673	0.997379	0.997671	0.895813
ESP	SRR6463016	0.991692	0.908649	0.952312	0.897964	0.635834	0.955509	0.947253	0.861336	0.860061	0.968937	0.93651	0.968707	0.927687	0.918584	0.986089	0.997276	0.997276	0.997248	0.916945
ESP	SRR6463019	0.978373	0.970483	0.994408	0.955421	0.807998	0.945471	0.971885	0.950367	0.949648	0.993112	0.984378	0.989366	0.982577	0.977173	0.999991	0.996371	0.993887	0.994101	0.982428
ESP	SRR6463021	0.994284	0.940751	0.959905	0.935254	0.771908	0.964275	0.943547	0.839943	0.839788	0.987489	0.903896	0.939267	0.964445	0.948674	0.999505	0.997007	0.997007	0.996847	0.885561
ESP	SRR6463022	0.999812	0.932847	0.950657	0.912104	0.648488	0.97105	0.903853	0.847427	0.847092	0.982229	0.886001	0.941813	0.960252	0.939252	0.999802	0.997903	0.997627	0.996806	0.927752
ESP	SRR6463024	0.99944	0.909619	0.935121	0.89813	0.714652	0.975124	0.902814	0.860743	0.860385	0.982085	0.922611	0.907274	0.970232	0.924338	0.999906	0.995327	0.995323	0.995324	0.882151
ESP	SRR6463025	0.982494	0.948315	0.997278	0.935636	0.764436	0.981695	0.996157	0.96149	0.961272	0.984382	0.964428	0.987848	0.977618	0.964472	0.999174	0.991302	0.991302	0.991004	0.894085
ESP	SRR6463027	0.867842	0.768148	0.946121	0.755449	0.589335	0.814947	0.787258	0.765086	0.765031	0.96913	0.896628	0.920115	0.91343	0.893159	0.99976	0.992775	0.991211	0.984019	0.885531
ESP	SRR6463032	0.524914	0.475668	0.956711	0.475274	0.442514	0.48946	0.503757	0.479985	0.479916	0.429304	0.957454	0.941426	0.479931	0.459234	0.999819	0.528367	0.528367	0.528367	0.854099
ESP	SRR6463037	0.999943	0.950621	0.997292	0.944609	0.715603	0.980508	0.992142	0.976768	0.976	0.960062	0.907889	0.980205	0.98491	0.982291	0.999978	0.993631	0.992008	0.992889	0.860154
ESP	SRR6463041	0.9973	0.926584	0.95617	0.923622	0.73136	0.959364	0.937139	0.846509	0.845661	0.979434	0.912617	0.95599	0.95832	0.937806	0.999937	0.997504	0.992751	0.993628	0.910555
ESP	SRR6463039	0.996367	0.945303	0.97606	0.935459	0.572272	0.947901	0.94188	0.859354	0.858538	0.980359	0.942913	0.971423	0.934849	0.953513	0.999636	0.996641	0.996596	0.996367	0.942439
ESP	SRR6463388	0.917249	0.91394	0.997165	0.906845	0.78691	0.950638	0.952402	0.912805	0.912798	0.953648	0.906826	0.996898	0.913942	0.948011	1	0.951529	0.951516	0.951529	0.951612
ESP	SRR6463046	0.999311	0.895459	0.927917	0.894796	0.594432	0.954497	0.922432	0.819657	0.819452	0.964053	0.856271	0.918621	0.944964	0.90028	0.998864	0.997463	0.99746	0.997408	0.829475
ESP	SRR6463049	0.980426	0.903071	0.95019	0.928498	0.556208	0.927777	0.941314	0.777044	0.776196	0.975133	0.940473	0.951391	0.91741	0.916222	0.995903	0.998865	0.998819	0.998864	0.923466
ESP	SRR6463059	0.979525	0.922341	0.956608	0.909828	0.70161	0.992404	0.954904	0.928587	0.928538	0.996066	0.858385	0.692013	0.978491	0.94594	1	0.995461	0.995461	0.995461	0.671152
ESP	SRR6463349	1	0.921507	0.974736	0.798368	0.672145	0.941732	0.980114	0.815553	0.815553	0.831466	0.919126	0.836206	0.995753	0.79905	1	0.992557	0.992344	0.992557	0.862936
ESP	SRR6463054	1	0.985737	0.998006	0.97122	0.878883	0.989641	0.998924	0.979483	0.979469	0.985921	0.994496	0.446415	0.99595	0.981483	1	0.997016	0.997016	0.997016	0.445908
ESP	SRR6463061	0.981607	0.882653	0.944406	0.812178	0.480587	0.959773	0.92951	0.872097	0.869176	0.987432	0.875645	0.935843	0.937268	0.909659	0.999505	0.995248	0.995096	0.995248	0.884074
ESP	SRR6463063	0.983031	0.947683	0.979002	0.941427	0.685288	0.935325	0.956034	0.924914	0.924217	0.977296	0.961017	0.978293	0.97556	0.955376	0.999984	0.995357	0.995357	0.995357	0.936458
ESP	SRR6463070	0.986801	0.906238	0.936691	0.885566	0.595562	0.945547	0.906192	0.810675	0.80846	0.981585	0.897873	0.921196	0.938003	0.909211	1	0.99758	0.997554	0.99758	0.910637
ESP	SRR6463065	0.995978	0.936756	0.969995	0.901757	0.67049	0.941589	0.950695	0.926846	0.926666	0.987685	0.918786	0.92853	0.968151	0.948982	0.999834	0.991798	0.991738	0.991798	0.898046
ESP	SRR6463068	0.99298	0.959742	0.998249	0.843234	0.604327	0.955516	0.980515	0.929152	0.929082	0.975997	0.59868	0.98055	0.965187	0.962764	0.999992	0.989547	0.989457	0.989547	0.907173
ESP	SRR6463331	0.999887	0.935577	0.982742	0.919061	0.729973	0.953922	0.939798	0.895428	0.892078	0.988705	0.903883	0.962996	0.959466	0.941513	0.999901	0.996376	0.987302	0.985645	0.928804
ESP	SRR6463074	0.992034	0.839085	0.903044	0.879557	0.625268	0.944517	0.885521	0.801868	0.798761	0.959772	0.804021	0.896467	0.941616	0.874035	0.992825	0.99736	0.99736	0.996954	0.781411
ESP	SRR6463083	0.999045	0.934578	0.958831	0.896214	0.632374	0.957351	0.939807	0.927373	0.92688	0.969369	0.899481	0.948945	0.95682	0.935484	0.999129	0.994716	0.994716	0.994716	0.884393
ESP	SRR6463078	0.945302	0.822106	0.912194	0.823557	0.620212	0.905838	0.900046	0.889871	0.88941	0.941721	0.915233	0.958626	0.895651	0.945902	0.99693	0.987562	0.987562	0.987559	0.905615
ESP	SRR6463081	0.948317	0.885119	0.988564	0.812161	0.47468	0.926595	0.958637	0.891188	0.891167	0.949227	0.896231	0.967517	0.885587	0.958905	0.998584	0.990724	0.990722	0.990724	0.859791
ESP	SRR6463084	0.98791	0.903015	0.994272	0.877299	0.700987	0.937723	0.954889	0.925605	0.925469	0.965301	0.936558	0.945216	0.94478	0.953987	1	0.987085	0.987054	0.987085	0.887098
ESP	SRR6463152	0.998588	0.866404	0.934955	0.856381	0.602892	0.938523	0.889418	0.819281	0.81454	0.979131	0.879273	0.885936	0.941386	0.86392	0.999364	0.9943	0.994264	0.9943	0.854084
ESP	SRR6463087	0.999765	0.873352	0.902847	0.866173	0.598497	0.944947	0.866646	0.792105	0.791932	0.970814	0.861088	0.882311	0.899738	0.872056	0.999989	0.997682	0.99681	0.996818	0.832375
ESP	SRR6463088	0.998888	0.909244	0.964326	0.889355	0.649298	0.93601	0.924455	0.896268	0.895914	0.97745	0.937896	0.92952	0.936951	0.901499	0.999309	0.995299	0.985464	0.97783	0.908165
ESP	SRR6463090	0.985543	0.942617	0.997039	0.920389	0.760443	0.967028	0.964686	0.919267	0.919194	0.986545	0.958472	0.979454	0.94914	0.96918	0.99989	0.991583	0.991583	0.991583	0.938159
ESP	SRR6463092	0.988793	0.973896	0.990202	0.963931	0.772239	0.958985	0.958072	0.917916	0.917627	0.994024	0.956554	0.963806	0.981369	0.948551	1	0.998354	0.998354	0.996574	0.929402
ESP	SRR6463094	0.995636	0.904007	0.918704	0.915645	0.689836	0.962797	0.913004	0.856004	0.855891	0.986877	0.878788	0.932341	0.973529	0.894878	0.999888	0.998056	0.997983	0.996183	0.869145
ESP	SRR6463096	0.999193	0.910046	0.928273	0.930517	0.605377	0.968965	0.970938	0.7683	0.768274	0.980634	0.913521	0.972206	0.902071	0.897463	0.998533	0.998771	0.997242	0.997242	0.920602
ESP	SRR6463102	0.977369	0.773772	0.815136	0.773038	0.592956	0.894494	0.825902	0.767773	0.767764	0.994731	0.651609	0.809366	0.879397	0.809426	0.999979	0.994279	0.994279	0.994279	0.801989
ESP	SRR6463099	0.999339	0.827988	0.997484	0.72936	0.717455	0.963474	0.963732	0.812445	0.812114	0.810731	0.826181	0.94741	0.829634	0.980165	0.999971	0.997513	0.997513	0.997513	0.993752
ESP	SRR6463403	0.999976	0.967345	0.998788	0.898257	0.851573	0.986792	0.99928	0.993166	0.992556	0.992332	0.947712	0.875419	0.995836	0.995248	1	0.992775	0.992775	0.992775	0.808335
ESP	SRR6463230	0.992421	0.915127	0.967343	0.907457	0.526187	0.908897	0.919967	0.866334	0.866205	0.972204	0.843267	0.935619	0.932802	0.921276	0.99964	0.998794	0.986706	0.986706	0.900453
ESP	SRR6463114	0.999635	0.852476	0.892212	0.86632	0.539609	0.954635	0.923017	0.85448	0.853984	0.968668	0.902792	0.925887	0.969019	0.871924	0.99903	0.99629	0.99629	0.996167	0.873397
ESP	SRR6463117	0.999982	0.943916	0.970336	0.962078	0.610685	0.977613	0.982043	0.880576	0.880007	0.986522	0.896472	0.98427	0.98688	0.937487	0.99986	0.997713	0.997713	0.997713	0.909446
ESP	SRR6463120	0.997101	0.930986	0.977411	0.905311	0.569695	0.935932	0.953259	0.896111	0.892396	0.975217	0.947954	0.963579	0.95649	0.932986	0.998592	0.996388	0.99635	0.996388	0.951017
ESP	SRR6463121	0.899621	0.847986	0.986361	0.809171	0.719137	0.871317	0.861037	0.857142	0.856229	0.838137	0.945843	0.925203	0.87525	0.897684	0.997909	0.895033	0.895033	0.895033	0.915089
ESP	SRR6463126	0.999983	0.879039	0.909137	0.852129	0.580711	0.950836	0.884463	0.839623	0.83749	0.954021	0.874452	0.899181	0.984184	0.877562	1	0.991503	0.991503	0.991416	0.796648
ESP	SRR6463128	0.982089	0.971165	0.993032	0.962312	0.922141	0.993947	0.988935	0.971171	0.971168	0.997369	0.972719	0.992266	0.980614	0.987222	0.999687	0.998901	0.998901	0.998901	0.97246
ESP	SRR6463130	0.973799	0.826392	0.926881	0.816583	0.611014	0.949049	0.882093	0.827964	0.820498	0.987381	0.865868	0.892004	0.932553	0.840179	0.994159	0.99328	0.993268	0.99328	0.876186
ESP	SRR6463141	0.999091	0.977525	0.999651	0.656037	0.649695	0.994245	0.998671	0.969217	0.966439	0.966758	0.999947	0.971877	0.996511	0.970107	0.999792	0.995534	0.995534	0.995534	0.994615
ESP	SRR6463258	0.999026	0.988112	0.998027	0.716885	0.708648	0.991752	0.991622	0.889243	0.885737	0.868226	0.974479	0.891157	0.990419	0.896562	0.999773	0.999256	0.999256	0.999256	0.938148
ESP	SRR6463142	0.997548	0.930598	0.99505	0.914449	0.608595	0.96169	0.968811	0.953112	0.948077	0.963347	0.968388	0.973537	0.99384	0.842833	0.998021	0.987116	0.987116	0.987078	0.906904
ESP	SRR6463146	0.999895	0.90503	0.927902	0.887505	0.688704	0.980016	0.924078	0.898999	0.898956	0.985857	0.925351	0.925642	0.98887	0.913097	0.999721	0.993396	0.993377	0.993396	0.906793
ESP	SRR6463148	0.99569	0.953366	0.995868	0.948884	0.716304	0.94191	0.955628	0.886196	0.886005	0.974267	0.948239	0.967675	0.929554	0.958509	0.998864	0.996846	0.996834	0.996846	0.939387
ESP	SRR6463150	0.99392	0.931436	0.970163	0.936656	0.63421	0.942258	0.947	0.87017	0.869191	0.975759	0.886678	0.957624	0.935561	0.930589	0.999333	0.996383	0.996375	0.996382	0.918477
ESP	SRR6463161	1	0.685645	0.953785	0.690494	0.542478	0.794795	0.769872	0.670729	0.668476	0.748744	0.679645	0.753423	0.750274	0.912603	1	0.997967	0.997901	0.997967	0.912913
ESP	SRR6463160	0.99841	0.904189	0.973321	0.855456	0.739147	0.914835	0.969339	0.952101	0.951925	0.958123	0.948757	0.963666	0.97628	0.964395	0.999712	0.976826	0.97681	0.976777	0.89968
ESP	SRR6463165	0.99987	0.971087	0.985928	0.955459	0.666593	0.980725	0.97857	0.967549	0.967409	0.98884	0.867791	0.986805	0.988718	0.960536	0.99588	0.999182	0.999182	0.99918	0.851058
ESP	SRR6463167	0.999938	0.949918	0.969169	0.902361	0.739698	0.970119	0.922537	0.87022	0.868208	0.9881	0.934972	0.954717	0.972071	0.946017	1	0.998785	0.998772	0.998785	0.933932
ESP	SRR6463169	0.998041	0.968731	0.996417	0.944676	0.717667	0.9784	0.981756	0.958304	0.958272	0.980205	0.967466	0.988983	0.981608	0.985285	1	0.996149	0.996149	0.996149	0.94297
ESP	SRR6463176	0.973314	0.711394	0.738082	0.720819	0.41303	0.971502	0.948954	0.723769	0.723541	0.988366	0.645925	0.891058	0.740318	0.743002	0.98961	0.999351	0.999351	0.999351	0.858436
ESP	SRR6463171	0.995694	0.906231	0.99312	0.884906	0.651319	0.922007	0.953916	0.902757	0.90258	0.958462	0.931763	0.933905	0.943006	0.940785	1	0.98791	0.98791	0.987674	0.882498
ESP	SRR6463178	0.995723	0.953524	0.992583	0.929841	0.69518	0.966823	0.989919	0.938264	0.937576	0.98122	0.783761	0.987866	0.963218	0.97054	0.998009	0.994428	0.994097	0.994217	0.903387
ESP	SRR6463175	0.955958	0.89551	0.949891	0.86565	0.7496	0.985385	0.94323	0.897024	0.897022	0.991693	0.885326	0.949619	0.94853	0.939601	0.999625	0.998057	0.998057	0.99804	0.872016
ESP	SRR6463179	0.98656	0.92483	0.989891	0.834464	0.757665	0.973063	0.969912	0.880643	0.880288	0.856502	0.938471	0.903723	0.979435	0.887773	0.995138	0.995161	0.995161	0.99516	0.932621
ESP	SRR6463184	0.985931	0.969028	0.99844	0.947847	0.780019	0.962635	0.97787	0.966918	0.965522	0.993932	0.990071	0.989483	0.984425	0.977168	0.99929	0.992787	0.992787	0.992787	0.984141
ESP	SRR6463192	0.99886	0.970509	0.989854	0.737806	0.620396	0.989779	0.989212	0.898359	0.898117	0.893815	0.988917	0.906795	0.992934	0.84335	0.999917	0.998515	0.998515	0.998515	0.977156
ESP	SRR6463189	0.999899	0.973529	0.997954	0.965188	0.77159	0.963967	0.997127	0.979022	0.979017	0.989855	0.953566	0.994981	0.982558	0.987799	1	0.992777	0.992777	0.992066	0.94508
ESP	SRR6463196	0.999653	0.950514	0.975437	0.937861	0.753926	0.961257	0.954541	0.936983	0.936964	0.986359	0.950114	0.965384	0.972914	0.944493	0.997864	0.99681	0.99681	0.99681	0.935276
ESP	SRR6463198	0.999788	0.615549	0.984708	0.604487	0.454753	0.675291	0.674222	0.618866	0.607435	0.980999	0.788137	0.655199	0.944501	0.615189	0.999994	0.995439	0.987914	0.994843	0.712849
ESP	SRR6463200	0.998433	0.943078	0.975235	0.916584	0.722013	0.951942	0.940203	0.905059	0.90366	0.981104	0.950359	0.950882	0.952855	0.951131	0.999999	0.996995	0.996995	0.995805	0.926119
ESP	SRR6463202	0.999307	0.971042	0.992553	0.973958	0.912021	0.9741	0.97877	0.958829	0.957234	0.996994	0.982204	0.980542	0.985342	0.970271	0.999993	0.999833	0.9986	0.998488	0.947567
ESP	SRR6463203	0.998955	0.936711	0.961505	0.91398	0.750772	0.972029	0.944372	0.903451	0.9014	0.991288	0.892342	0.944976	0.968541	0.93102	0.999998	0.998623	0.998374	0.998621	0.903644
ESP	SRR6463205	0.999578	0.919788	0.946429	0.914108	0.526295	0.964284	0.917495	0.814109	0.813128	0.978472	0.829097	0.896659	0.949964	0.920977	0.99999	0.998164	0.998074	0.998164	0.865813
ESP	SRR6463208	0.976075	0.889983	0.981355	0.878592	0.539774	0.905371	0.903172	0.860814	0.860313	0.963795	0.829468	0.922508	0.878201	0.909171	0.999989	0.997469	0.997084	0.997126	0.886245
ESP	SRR6463209	0.998272	0.950897	0.967175	0.928602	0.737015	0.968224	0.940269	0.915971	0.915814	0.982598	0.962452	0.968521	0.976158	0.953278	0.99917	0.996455	0.996437	0.995685	0.938852
ESP	SRR6463213	0.999987	0.709202	0.753398	0.796528	0.404196	0.969805	0.988105	0.647276	0.647276	0.900911	0.982507	0.896992	0.994505	0.631441	1	0.990272	0.990272	0.990272	0.973597
ESP	SRR6463215	1	0.895358	0.976329	0.64613	0.603473	0.966553	0.974112	0.788685	0.788294	0.809191	0.972172	0.798023	0.993892	0.789134	1	0.97533	0.97526	0.97526	0.955058
ESP	SRR6463217	0.999958	0.898769	0.900699	0.891377	0.87487	0.898647	0.93774	0.888219	0.888139	0.905099	0.890164	0.861441	0.894593	0.895632	1	0.999389	0.999389	0.999012	0.847109
ESP	SRR6463222	0.997626	0.938526	0.986218	0.902699	0.784791	0.982917	0.989226	0.972888	0.972887	0.969112	0.891563	0.996941	0.991745	0.978015	0.999104	0.998394	0.997788	0.99779	0.953691
ESP	SRR6463245	0.939283	0.832966	0.918656	0.857417	0.388605	0.907286	0.86533	0.776236	0.773994	0.946382	0.637245	0.9341	0.865627	0.922057	0.981185	0.99744	0.98525	0.98525	0.885424
ESP	SRR6463227	0.976437	0.903882	0.994691	0.82689	0.716597	0.938685	0.951963	0.892679	0.890493	0.951727	0.89212	0.96106	0.925077	0.932388	0.994146	0.996437	0.996398	0.996437	0.895966
ESP	SRR6463233	0.999704	0.934409	0.9862	0.92721	0.735401	0.94481	0.956294	0.892668	0.892072	0.987071	0.926018	0.956893	0.909512	0.940938	0.9982	0.996418	0.996403	0.99605	0.931217
ESP	SRR6463237	0.999926	0.967051	0.997059	0.921431	0.805505	0.974943	0.987307	0.97198	0.971955	0.984017	0.978751	0.992111	0.982831	0.981433	0.999992	0.991674	0.991674	0.991674	0.954847
ESP	SRR6463235	0.999025	0.878387	0.980603	0.951339	0.522995	0.907228	0.954629	0.872736	0.870265	0.977836	0.858698	0.965172	0.935896	0.918477	0.999307	0.997212	0.997207	0.996443	0.873088
ESP	SRR6463241	0.989794	0.928683	0.987841	0.926552	0.641073	0.924553	0.946157	0.766442	0.765382	0.981014	0.939107	0.891503	0.879033	0.943662	0.999836	0.99612	0.99103	0.994839	0.869067
ESP	SRR6463240	0.961436	0.886054	0.957736	0.873664	0.672717	0.934409	0.914586	0.844391	0.844254	0.972354	0.905853	0.931764	0.950314	0.930592	0.999547	0.991287	0.981882	0.981994	0.883004
ESP	SRR6463242	0.987644	0.8788	0.933586	0.848293	0.672893	0.938353	0.891785	0.866665	0.8665	0.973607	0.902362	0.910916	0.954615	0.88661	0.997357	0.993844	0.98111	0.981158	0.870686
ESP	SRR6463243	0.997534	0.924945	0.96395	0.906232	0.571332	0.977442	0.9822	0.936738	0.936707	0.978132	0.970512	0.983381	0.988245	0.873716	0.997587	0.991466	0.991466	0.991466	0.953095
ESP	SRR6463377	0.963547	0.852343	0.938469	0.767751	0.656211	0.971304	0.939635	0.883171	0.883076	0.954009	0.905917	0.950614	0.946297	0.923792	0.999928	0.990214	0.990209	0.989879	0.919617
ESP	SRR6463249	0.999925	0.892169	0.911518	0.911963	0.667909	0.986202	0.964206	0.871057	0.870414	0.994125	0.961656	0.969025	0.984533	0.882227	0.999583	0.996333	0.996333	0.996333	0.959214
ESP	SRR6463344	0.976025	0.924486	0.98906	0.902189	0.600208	0.946361	0.949093	0.879162	0.877492	0.979134	0.931799	0.961301	0.917801	0.948992	0.998732	0.997081	0.997021	0.997081	0.929925
ESP	SRR6463255	0.98234	0.945507	0.999027	0.889466	0.778571	0.985796	0.997683	0.942643	0.942633	0.992012	0.916769	0.992074	0.958935	0.97811	1	0.997539	0.997539	0.997539	0.952366
ESP	SRR6463257	0.996526	0.92278	0.974776	0.925436	0.543841	0.927691	0.945645	0.687122	0.68249	0.969891	0.924259	0.937896	0.845241	0.938242	0.99989	0.998152	0.998062	0.997503	0.911685
ESP	SRR6463265	0.999258	0.898173	0.99769	0.676631	0.665773	0.963797	0.997562	0.900871	0.900109	0.87627	0.9983	0.902157	0.997659	0.90082	0.999638	0.966588	0.965912	0.966588	0.959971
ESP	SRR6463260	1	0.998495	0.999886	0.989809	0.938464	0.998361	0.998059	0.993746	0.991926	0.995589	0.91005	0.640235	0.99918	0.995463	1	0.999784	0.999784	0.999771	0.615871
ESP	SRR6463337	0.976241	0.900852	0.935663	0.900915	0.762067	0.988789	0.931018	0.889424	0.889341	0.992574	0.89808	0.931004	0.966084	0.929115	0.997519	0.997138	0.997027	0.996937	0.896738
ESP	SRR6463278	0.845504	0.82792	0.999919	0.822398	0.57722	0.980312	0.992261	0.838628	0.838591	0.992673	0.839995	0.995148	0.84336	0.97825	0.999879	0.995317	0.995317	0.995317	0.837882
ESP	SRR6463283	0.998874	0.972831	0.999372	0.947404	0.776243	0.973085	0.997082	0.979871	0.979858	0.980558	0.959603	0.983602	0.995143	0.934407	0.999984	0.99234	0.99234	0.992299	0.912943
ESP	SRR6463288	0.999731	0.961344	0.978728	0.938884	0.567209	0.974315	0.969656	0.942176	0.942144	0.987437	0.957042	0.960386	0.980963	0.937247	0.999974	0.995857	0.995855	0.995857	0.930382
ESP	SRR6463292	0.821578	0.8074	0.997653	0.647233	0.566397	0.991073	0.993153	0.785514	0.785331	0.9745	0.814901	0.972135	0.814687	0.971781	0.999759	0.999751	0.999751	0.999751	0.455739
ESP	SRR6463295	0.957112	0.936587	0.984092	0.932607	0.90751	0.917321	0.982942	0.934279	0.934253	0.995534	0.73783	0.98101	0.938761	0.980139	1	0.998654	0.998654	0.998654	0.758773
ESP	SRR6463298	0.997789	0.882869	0.913271	0.864095	0.552944	0.95041	0.892558	0.809857	0.808678	0.978929	0.870506	0.911965	0.941813	0.877954	0.999988	0.99531	0.99529	0.994537	0.89511
ESP	SRR6463313	0.951013	0.83012	0.951494	0.802588	0.571536	0.913808	0.906058	0.799921	0.798027	0.948682	0.855625	0.917493	0.920486	0.89666	0.999648	0.990648	0.990541	0.989858	0.835731
ESP	SRR6463303	0.999307	0.90723	0.974064	0.900804	0.653636	0.937487	0.941326	0.851868	0.847557	0.974571	0.933586	0.948472	0.931206	0.904832	0.999984	0.995388	0.99536	0.993865	0.83078
ESP	SRR6463305	0.99997	0.939828	0.950217	0.902523	0.597692	0.980961	0.949698	0.92399	0.923977	0.993337	0.94445	0.94398	0.987588	0.940563	1	0.997534	0.997534	0.997534	0.900533
ESP	SRR6463307	0.999704	0.939518	0.948115	0.898682	0.572913	0.984178	0.94419	0.923368	0.922918	0.991704	0.940409	0.938202	0.98774	0.939236	0.999147	0.99875	0.99875	0.99875	0.896031
ESP	SRR6463308	0.998833	0.937168	0.983539	0.929605	0.559121	0.901325	0.94378	0.867332	0.867064	0.963898	0.943475	0.974155	0.917508	0.953887	0.995922	0.998161	0.998027	0.99816	0.940552
ESP	SRR6463310	0.997905	0.875099	0.936969	0.875861	0.583066	0.936278	0.891886	0.828472	0.825026	0.973827	0.894611	0.921664	0.958879	0.897904	0.999036	0.993466	0.993425	0.993464	0.8826
ESP	SRR6463316	0.986201	0.743255	0.952354	0.747077	0.554621	0.886651	0.848028	0.767964	0.744311	0.985771	0.881994	0.846008	0.906056	0.712123	0.999397	0.991726	0.991726	0.991726	0.901483
ESP	SRR6463318	0.999248	0.925557	0.983505	0.892298	0.667621	0.956925	0.958916	0.911746	0.906761	0.984731	0.95349	0.955679	0.978841	0.935335	0.998687	0.992346	0.992321	0.992343	0.945213
ESP	SRR6463319	0.99963	0.924381	0.94243	0.90501	0.662421	0.97494	0.894373	0.844109	0.843876	0.984679	0.873993	0.936001	0.964645	0.931975	0.999755	0.998007	0.998007	0.997955	0.924726
ESP	SRR6463320	0.995166	0.893271	0.947755	0.852742	0.596447	0.932573	0.909971	0.859028	0.85606	0.976955	0.917003	0.915245	0.93346	0.908141	0.99886	0.996745	0.995829	0.995571	0.854092
ESP	SRR6463322	0.976665	0.875956	0.936981	0.857309	0.61788	0.962521	0.933963	0.826635	0.826508	0.972707	0.896012	0.924434	0.935924	0.909112	0.999751	0.993461	0.993461	0.993461	0.881328
ESP	SRR6463324	0.965299	0.918048	0.973569	0.880976	0.800269	0.980347	0.974914	0.920729	0.920724	0.989542	0.937026	0.971147	0.956388	0.960684	1	0.993713	0.993713	0.993713	0.932708
ESP	SRR6463326	0.999722	0.937544	0.984575	0.949526	0.711716	0.972934	0.964955	0.926358	0.926198	0.984976	0.96691	0.826124	0.970264	0.972111	1	0.997472	0.997461	0.996843	0.798837
ESP	SRR6463328	0.992374	0.895477	0.915076	0.91091	0.620554	0.94929	0.921624	0.874848	0.874793	0.993317	0.826945	0.943051	0.975152	0.890714	0.996555	0.997896	0.994889	0.994879	0.888095
ESP	SRR6463330	1	0.942352	0.999398	0.926963	0.755877	0.940661	0.959032	0.934266	0.934266	0.995777	0.792109	0.958738	0.947705	0.950708	0.999671	0.99477	0.99477	0.99477	0.847684
ESP	SRR6463332	0.539097	0.430356	0.930917	0.432505	0.36399	0.366716	0.428298	0.361923	0.36188	0.380269	0.825043	0.92627	0.476892	0.484675	0.891327	0.371041	0.371041	0.370899	0.679883
ESP	SRR6463343	0.994992	0.940904	0.971286	0.949566	0.582297	0.966467	0.952399	0.915525	0.914728	0.988466	0.881059	0.958069	0.963186	0.94154	0.99717	0.998236	0.99808	0.99808	0.897484
ESP	SRR6463347	0.999737	0.890912	0.992905	0.882494	0.43799	0.885891	0.890163	0.88237	0.879872	0.975505	0.746567	0.915918	0.893601	0.889301	0.999533	0.995824	0.995768	0.993556	0.887171
ESP	SRR6463351	0.976887	0.944526	0.997149	0.921113	0.765904	0.984297	0.99538	0.961758	0.960343	0.982616	0.960667	0.991959	0.969588	0.97823	1	0.990482	0.990482	0.989247	0.937429
ESP	SRR6463355	0.999174	0.995775	0.997515	0.59065	0.579088	0.997673	0.997463	0.9896	0.988755	0.981612	0.996685	0.992342	0.997562	0.991724	0.999977	0.999467	0.999467	0.999121	0.973999
ESP	SRR6463358	0.99985	0.803896	0.919104	0.833153	0.536649	0.894375	0.876642	0.766871	0.760959	0.918825	0.852908	0.87199	0.915126	0.869832	0.999863	0.995555	0.991765	0.991842	0.893467
ESP	SRR6463361	0.996109	0.908019	0.98028	0.870403	0.678817	0.933476	0.931465	0.9093	0.906505	0.984649	0.894727	0.937012	0.960694	0.913228	0.999967	0.996798	0.992399	0.993747	0.942491
ESP	SRR6463363	0.936146	0.911903	0.988817	0.860097	0.606042	0.980473	0.974092	0.907869	0.907349	0.992183	0.857193	0.986651	0.926356	0.953993	0.999738	0.998205	0.998205	0.998194	0.83327
ESP	SRR6463365	0.999913	0.927873	0.999125	0.790588	0.779009	0.972988	0.999247	0.930056	0.929297	0.907656	0.999433	0.930396	0.998787	0.930415	0.999986	0.976304	0.975897	0.976304	0.965112
ESP	SRR6463368	0.997316	0.928645	0.951891	0.91127	0.584666	0.962277	0.938235	0.865538	0.864826	0.976201	0.922112	0.952017	0.938674	0.943273	0.999791	0.996354	0.99612	0.996124	0.928554
ESP	SRR6463371	0.910834	0.805457	0.833591	0.816946	0.622336	0.811841	0.814463	0.762771	0.759973	0.838116	0.836385	0.84762	0.825411	0.817682	0.997809	0.998142	0.993932	0.993762	0.937084
ESP	SRR6463381	1	0.919	0.966651	0.916847	0.741905	0.943066	0.943955	0.912834	0.907201	0.982159	0.954681	0.953973	0.950846	0.903672	0.999849	0.996964	0.994603	0.994603	0.935248
ESP	SRR6463379	0.998953	0.914687	0.939316	0.900585	0.630937	0.927455	0.827416	0.718759	0.718658	0.982272	0.918901	0.942035	0.967472	0.921032	0.989398	0.998358	0.998217	0.998358	0.897924
ESP	SRR6463383	0.999806	0.939576	0.984045	0.948538	0.775681	0.952222	0.96189	0.93728	0.934681	0.990098	0.96862	0.963146	0.988522	0.944276	1	0.997666	0.996213	0.996195	0.951029
ESP	SRR6463385	0.949256	0.930945	0.976422	0.904406	0.683193	0.907577	0.932689	0.909954	0.90839	0.982921	0.965373	0.970892	0.965409	0.953709	0.998786	0.994109	0.994108	0.994096	0.959126
ESP	SRR6463386	0.944457	0.911661	0.982975	0.908421	0.842238	0.977384	0.980386	0.910008	0.90993	0.988701	0.910989	0.965394	0.937523	0.973445	0.999815	0.995462	0.995462	0.995462	0.884094
ESP	SRR6463408	0.999958	0.962449	0.970478	0.941716	0.633722	0.961934	0.967819	0.955156	0.954956	0.949617	0.86833	0.963083	0.933764	0.958808	1	0.998008	0.998008	0.996362	0.837351
ESP	SRR6463413	0.999696	0.978757	0.997292	0.919219	0.79477	0.973359	0.996122	0.953026	0.952924	0.961411	0.95456	0.966309	0.989314	0.966025	0.999967	0.996005	0.996005	0.996005	0.946094
ESP	SRR6463418	0.999952	0.834353	0.982251	0.819222	0.628456	0.900487	0.88676	0.837858	0.819054	0.981108	0.920932	0.883644	0.929264	0.801825	1	0.994418	0.994418	0.993781	0.908551

## Sheet: Aminoacid_degradation
Table S1. (C) Community Phenotype Indices (CPIs) for degradation of amino acids in samples from 3 analyzed IBD datasets.
Dataset	sample-id	Leu_D	Val_D	Ile_D	His_D	Lys_D	Met_D	Pro_D	Thr_D	Trp_D
CHN	ERR2061183	0.0812832	0.0555899	0.000253778	0.580903	0.0823175	0.119097	0.633635	0.152754	0.263324
CHN	ERR2061190	0.00441642	0.00441642	0	0.782299	0.618104	0.516587	0.767524	0.87522	0.729092
CHN	ERR2061200	0.00845955	0.00845955	0	0.439556	0.0868667	0.0276248	0.32271	0.449014	0.194423
CHN	ERR2061203	0.0146206	0.012392	0.00274452	0.0835336	0.0937612	0.102759	0.0891277	0.148549	0.12676
CHN	ERR2061211	0.00929502	0.00911755	0	0.0675681	0.0423077	0.0230418	0.0563715	0.0613326	0.157792
CHN	ERR2061214	0.0127782	0.00551051	0	0.840515	0.0214083	0.270139	0.822264	0.289715	0.858301
CHN	ERR2061218	0.00682443	0.00682443	0	0.519798	0.0926551	0.0427505	0.333872	0.624038	0.323086
CHN	ERR2061253	0.0592138	0.0592138	0	0.304345	0.151355	0.0554849	0.24323	0.419003	0.44914
CHN	ERR2061258	0.0016014	0.0016014	0	0.374791	0.100295	0.0950354	0.268006	0.492304	0.365975
CHN	ERR2061261	0.0045904	0.0045904	0	0.102512	0.0850186	0.0210566	0.10208	0.143102	0.34107
CHN	ERR2061264	0.210343	0.00175598	0	0.448512	0.301592	0.315298	0.392088	0.327641	0.305689
CHN	ERR2061269	0.00194271	0.00194271	0	0.233625	0.47315	0.0595702	0.577755	0.678757	0.540884
CHN	ERR2061281	0.00115776	0.00115776	0	0.567498	0.187949	0.0413017	0.577152	0.784151	0.485763
CHN	ERR2061296	0.00355367	0.00178306	0	0.353282	0.0640653	0.208319	0.225303	0.403889	0.225984
CHN	ERR2061298	0.00291654	0.00291654	0	0.306119	0.0699526	0.0721388	0.160213	0.339881	0.174368
CHN	ERR2061299	0.0232527	0.0134963	0.0069689	0.733704	0.62494	0.581312	0.271483	0.392269	0.730637
CHN	ERR2061300	0	0	0	0.322604	0.0518515	0.0340293	0.156684	0.726524	0.23752
CHN	ERR2061302	0.00391963	0.00375284	0	0.361108	0.0645551	0.0841263	0.257697	0.638366	0.143396
CHN	ERR2061303	0.0031216	0.00147422	0	0.138579	0.0478066	0.0198503	0.0665188	0.275142	0.117338
CHN	ERR2061304	0.0010281	0.000711764	0	0.420129	0.0317986	0.00928598	0.22177	0.506719	0.238447
CHN	ERR2061305	0.0346221	0.0234079	0	0.182435	0.256486	0.0242162	0.317995	0.319307	0.398112
CHN	ERR2061306	0.0128733	0.0119682	0	0.403876	0.12514	0.0853727	0.403836	0.550381	0.303763
CHN	ERR2061307	0.0752442	0.2016	0	0.219615	0.343891	0.0658006	0.667589	0.405985	0.442243
CHN	ERR2061308	0.00180228	0.00180228	0	0.310838	0.140475	0.138273	0.146134	0.407763	0.419712
CHN	ERR2061309	0.00658221	0.00601058	0.00114326	0.261146	0.0416278	0.0687436	0.0365291	0.406079	0.196957
CHN	ERR2061311	0.00129198	0.00135908	0	0.542061	0.3102	0.240302	0.303153	0.443894	0.426226
CHN	ERR2061314	0.00142251	0.00142251	0	0.580091	0.0908421	0.0316066	0.445552	0.693767	0.23525
CHN	ERR2061317	0.012882	0.012882	0	0.269023	0.421148	0.0415489	0.466088	0.548956	0.473308
CHN	ERR2061320	0.402582	0.402582	0	0.644404	0.293331	0.0194151	0.849155	0.40842	0.733209
CHN	ERR2061326	0.00518225	0.00518225	0	0.569905	0.089529	0.0532182	0.219701	0.583847	0.415127
CHN	ERR2061327	0.00298599	0.00292517	0	0.253726	0.0808288	0.112838	0.270534	0.386229	0.234714
CHN	ERR2061328	0	0	0	0.451787	0.205213	0.0245851	0.135683	0.563098	0.623237
CHN	ERR2061329	0.0196409	0.0196409	0	0.15345	0.0432852	0.0333695	0.106041	0.389409	0.0972441
CHN	ERR2061330	0.000246183	0	0	0.357958	0.0424523	0.0406001	0.0951294	0.344174	0.120321
CHN	ERR2061331	0.18676	0.0106132	0	0.670351	0.153552	0.534175	0.696975	0.524832	0.445259
CHN	ERR2061334	0.001311	0.001311	0	0.296704	0.0527413	0.01235	0.197433	0.554267	0.436724
CHN	ERR2061335	0.0112534	0.00871479	0	0.243744	0.395486	0.110289	0.546099	0.60112	0.378257
CHN	ERR2061336	0.00257918	0.00240131	0	0.633026	0.0535069	0.0705813	0.386312	0.626434	0.292701
CHN	ERR2061337	0.0045106	0.0045106	0	0.264451	0.0621529	0.0482706	0.0626121	0.301659	0.303091
CHN	ERR2061338	0.0115396	0.0115396	0	0.255906	0.325585	0.0546218	0.378092	0.436669	0.383979
CHN	ERR2061339	0.0023489	0.00218077	0	0.456514	0.441323	0.0147464	0.836824	0.891152	0.447935
CHN	ERR2061340	0.00144993	0.00131297	0	0.545343	0.079908	0.167934	0.182677	0.603598	0.389294
CHN	ERR2061341	0.00330129	0.00174441	0	0.489301	0.165799	0.116873	0.473143	0.615038	0.250424
CHN	ERR2061342	0.0124	0.0124	0	0.163566	0.134522	0.0115739	0.225731	0.274268	0.610073
CHN	ERR2061343	0	0	0	0.688768	0.018041	0.0725759	0.480666	0.725135	0.233873
CHN	ERR2061345	0	0	0	0.505228	0.0776174	0.0500782	0.30359	0.58249	0.274649
CHN	ERR2061346	0.00289507	0.00130839	0	0.292294	0.0267611	0.0347114	0.256492	0.309821	0.118662
CHN	ERR2061355	0.00335512	0.00335512	0	0.474839	0.0870197	0.310425	0.179684	0.550575	0.293647
CHN	ERR2061356	0.0102577	0.0138456	0	0.120975	0.0481124	0.0110341	0.111033	0.416457	0.0621019
CHN	ERR2061357	0.00340968	0.00367726	0	0.076035	0.490601	0.0235259	0.494013	0.897583	0.480398
CHN	ERR2061358	0.00318695	0.00290717	0	0.716398	0.0421047	0.0741323	0.410681	0.771162	0.32699
CHN	ERR2061359	0.0253327	0.0113339	0.00628898	0.449934	0.394163	0.065971	0.575233	0.552858	0.449604
CHN	ERR2061360	0.000999501	0.00143055	0	0.419353	0.0758703	0.0424711	0.386341	0.436005	0.119412
CHN	ERR2061361	0.00108012	0.00108012	0	0.389185	0.122295	0.0477007	0.252979	0.444468	0.309315
CHN	ERR2061363	0.00240765	0.00240765	0	0.456683	0.110063	0.0861815	0.397102	0.579547	0.293745
CHN	ERR2061364	0.00365901	0.00350205	0	0.384743	0.0507906	0.0581044	0.209248	0.622494	0.259722
CHN	ERR2061365	0.001788	0.00125482	0	0.214918	0.0628147	0.0163123	0.179854	0.461745	0.129589
CHN	ERR2061366	0.00321641	0.00321641	0	0.529314	0.128691	0.0192222	0.475139	0.639088	0.301391
CHN	ERR2061367	0.0187601	0.00646183	0	0.159874	0.0711493	0.0462114	0.0979776	0.211544	0.214388
CHN	ERR2061369	0.0093713	0.0093713	0	0.586365	0.0245859	0.0786757	0.135948	0.192591	0.16081
CHN	ERR2061380	0.0050382	0.0050382	0	0.479815	0.154827	0.0486016	0.168392	0.62263	0.458165
CHN	ERR2061381	0.0029095	0.00299004	0	0.546999	0.166107	0.067116	0.33147	0.577214	0.310476
CHN	ERR2061382	0.0120118	0.0095389	0	0.518657	0.38266	0.0989096	0.184928	0.568072	0.132962
CHN	ERR2061383	0.00410047	0.00223535	0	0.603113	0.132969	0.0661999	0.293196	0.660713	0.539439
CHN	ERR2061386	0.00707939	0.00676686	0.000223239	0.350316	0.110736	0.039136	0.157128	0.446689	0.183387
CHN	ERR2061387	0.0298777	0.0296244	0	0.240109	0.065446	0.0219004	0.107004	0.124133	0.128876
CHN	ERR2061388	0.00163973	0.00344615	0	0.460465	0.0967795	0.129724	0.307822	0.378251	0.190536
CHN	ERR2061389	0.00389038	0.00389038	0	0.648123	0.0829328	0.046007	0.280942	0.677152	0.405185
CHN	ERR2061390	0.0470621	0.0466149	0	0.292947	0.0778838	0.0366509	0.464961	0.360836	0.300284
CHN	ERR2061393	0.0231405	0.0231405	0	0.547582	0.479616	0.0967328	0.532641	0.623354	0.523563
CHN	ERR2061395	0.0499144	0.0499144	0	0.264093	0.0591911	0.00384733	0.262024	0.480334	0.134753
CHN	ERR2061398	0.00357034	0.00339992	0	0.520158	0.277528	0.020739	0.469759	0.831445	0.34712
CHN	ERR2061399	0.0018477	0.0018477	0	0.463973	0.174188	0.0785809	0.3175	0.526654	0.354838
CHN	ERR2061400	0.0366791	0.0352495	0	0.348856	0.0940727	0.041354	0.246613	0.329684	0.260239
CHN	ERR2061406	0.00632965	0.0081613	0	0.850144	0.476373	0.470267	0.393214	0.43572	0.538857
CHN	ERR2061411	0.0384419	0.0214991	0.0121019	0.648301	0.0956267	0.0842516	0.451814	0.850651	0.500887
CHN	ERR2061413	0.00137586	0.00137586	0	0.216997	0.10084	0.0134266	0.166947	0.404374	0.166722
CHN	ERR2061414	0.000979738	0.000898263	0	0.150149	0.028554	0.0340409	0.0753436	0.420074	0.0701922
CHN	ERR2061415	0.00226817	0.00226817	0	0.0892278	0.409866	0.0157867	0.457827	0.511598	0.423842
CHN	ERR2061416	0.00487001	0.00482056	0	0.0914396	0.337477	0.0236472	0.34541	0.411153	0.36298
CHN	ERR2061418	0.00888731	0.00888731	0	0.716216	0.091635	0.195199	0.816519	0.845157	0.12572
CHN	ERR2061426	0.00693463	0.00693463	0	0.334619	0.0867399	0.00727145	0.213645	0.40174	0.234489
CHN	ERR2061427	0.0433748	0.006918	0	0.604972	0.075365	0.073159	0.512175	0.584712	0.185215
CHN	ERR2061429	0.0652767	0.0647348	0.000387044	0.419318	0.0485733	0.00793062	0.16252	0.450526	0.374459
CHN	ERR2061430	0.00391406	0.00379869	0	0.490543	0.0611841	0.0221259	0.205343	0.413983	0.161354
CHN	ERR2061431	0.00400708	0.00351155	0	0.273249	0.576034	0.0312396	0.696527	0.809666	0.605059
CHN	ERR2061436	0.00727752	0.00727752	0	0.25529	0.0564993	0.0213568	0.257123	0.485647	0.255097
CHN	ERR2061437	0.00103243	0.00103243	0	0.0449285	0.0209072	0.0374124	0.0576675	0.0683789	0.0271826
CHN	ERR2061438	0.0013446	0.00091412	0	0.247979	0.0579221	0.124573	0.0647568	0.208529	0.100936
CHN	ERR2061439	0.00172268	0.00172268	0	0.424937	0.052599	0.034565	0.145997	0.492822	0.261474
CHN	ERR2061440	0.00894488	0.00462913	0.00308268	0.298596	0.0712475	0.0664946	0.136032	0.287875	0.200095
CHN	ERR2061442	0.00172985	0.00171313	0	0.205145	0.0888725	0.0426448	0.165898	0.201064	0.159657
CHN	ERR2061443	0.000367595	0.000367595	0	0.41702	0.0369143	0.00279096	0.226783	0.455937	0.229108
CHN	ERR2061444	0.00503667	0.000332243	0	0.313515	0.105707	0.0727301	0.123139	0.367851	0.178385
CHN	ERR2061446	0.000781963	0.000354415	0	0.482066	0.0554336	0.032853	0.240597	0.528387	0.230784
CHN	ERR2061447	0.0121123	0.0104683	0	0.577824	0.0386819	0.119733	0.439822	0.5898	0.168614
CHN	ERR2061448	0.00225828	0.00199362	0	0.256953	0.0611239	0.0252192	0.0365244	0.296421	0.218881
CHN	ERR2061449	0.00297461	0.00297461	0	0.673768	0.0761782	0.0344376	0.331688	0.559108	0.301404
CHN	ERR2061450	0.00241036	0.00241036	0	0.391331	0.0584037	0.0321935	0.268767	0.415936	0.173696
CHN	ERR2061451	0.00104704	0.00102204	0	0.257884	0.0297305	0.00941165	0.0686294	0.314588	0.0760734
CHN	ERR2061452	0.0010313	0.000473746	0	0.312789	0.0868487	0.0807406	0.120108	0.304367	0.0662016
CHN	ERR2061453	1.59305e-05	0	0	0.143307	0.0160872	0.0127613	0.0555767	0.167501	0.109119
CHN	ERR2061454	0.00219177	0.00146584	0	0.169715	0.0486201	0.104153	0.059251	0.323188	0.11883
CHN	ERR2061455	0.00244778	0.00162508	0	0.594363	0.0595052	0.0511327	0.294107	0.629178	0.334939
CHN	ERR2061456	0.00201768	0.0008153	0	0.236708	0.018212	0.113623	0.154612	0.511852	0.0699218
CHN	ERR2061457	0.00102552	0.000952073	0	0.323788	0.00727821	0.0277678	0.0395423	0.333958	0.0657893
CHN	ERR2061458	0.00127131	0.0012152	0	0.318828	0.0245363	0.0266203	0.0521666	0.104618	0.0484619
CHN	ERR2061460	0.000417051	9.70084e-05	0	0.495213	0.0519839	0.0184883	0.257681	0.499871	0.276676
CHN	ERR2061462	0.0052876	0.0052876	0	0.433208	0.105706	0.0359833	0.259041	0.524837	0.24246
CHN	ERR2061463	0.00154375	0.00154375	0	0.253716	0.048993	0.0606931	0.11311	0.563637	0.187598
CHN	ERR2061464	0.00261729	0.00261729	0	0.477496	0.208693	0.0671221	0.52598	0.655939	0.27714
CHN	ERR2061465	0.00228319	0.00225367	0	0.119625	0.0412339	0.0695303	0.0324093	0.118312	0.0876549
CHN	ERR2061469	0.00481828	0.00481828	0	0.237017	0.0435656	0.0123112	0.20301	0.292874	0.132858
CHN	ERR2061470	0.00122823	0.00160236	0	0.179978	0.0478082	0.0827191	0.0697096	0.142066	0.0746068
CHN	ERR2061471	0.00193333	0.0016776	0	0.126246	0.031753	0.0361452	0.0504974	0.167043	0.0996395
CHN	ERR2061472	0.000648899	0.000648899	0	0.346277	0.261012	0.047317	0.404007	0.535439	0.329172
CHN	ERR2061473	0.00759626	0.00734876	0	0.287278	0.0361501	0.0561583	0.114275	0.350294	0.191504
CHN	ERR2061474	0.0179003	0.0169704	0	0.166343	0.31751	0.0277687	0.35784	0.478229	0.427126
CHN	ERR2061475	0.0316415	0.0315923	0	0.172271	0.344786	0.0232681	0.390601	0.525301	0.482597
CHN	ERR2061476	0.000495163	0.000495163	0	0.276548	0.0523595	0.0645318	0.133218	0.634062	0.179118
CHN	ERR2061478	0.00666389	0.00641336	0	0.185818	0.0534529	0.0640891	0.0816025	0.18755	0.115483
CHN	ERR2061479	0.00283949	0.00277713	0	0.16499	0.0521525	0.0574445	0.0788171	0.184683	0.0800967
CHN	ERR2061480	0.0037935	0.00346931	0	0.283357	0.0597859	0.0477896	0.0927444	0.312843	0.0949787
CHN	ERR2061481	0.0018797	0.00107778	0	0.210331	0.0427582	0.0837982	0.0795924	0.214192	0.119065
CHN	ERR2061482	0.00278645	0.00278645	0	0.659502	0.103343	0.0458169	0.251157	0.681502	0.411405
CHN	ERR2061484	0.000813544	0.000813544	0	0.279536	0.123464	0.0137287	0.23025	0.433745	0.224874
CHN	ERR2061485	0.00334091	0.00334091	0	0.13822	0.0352523	0.0492582	0.109148	0.224052	0.191405
CHN	ERR2061486	0.000661261	0.000661261	0	0.27306	0.360896	0.0305874	0.475774	0.557743	0.402507
CHN	ERR2061502	0.00186767	0.00177467	0	0.180568	0.0259063	0.0151686	0.168886	0.209918	0.0596569
CHN	ERR2061514	0.000183939	0	0	0.328434	0.0751501	0.0804076	0.161265	0.384483	0.146077
CHN	ERR2061556	0.00191831	0.00175203	0	0.218978	0.0763938	0.0219925	0.0973453	0.243377	0.132893
CHN	ERR2061566	0.00347807	0.00306937	0	0.498707	0.0746021	0.145652	0.357011	0.57234	0.275087
NLD	G37960	0.000358904	0.000109209	0	0.0834847	0.0380482	0.326773	0.0113345	0.0833785	0.0430288
NLD	G37961	0.000145468	0	0	0.0342403	0.00650556	0.335345	0.0150474	0.0389211	0.0326161
NLD	G37962	0	0	0	0.0975924	0.0322282	0.130438	0.0492512	0.192474	0.135348
NLD	G37963	0.000162384	0	0	0.159485	0.0555356	0.131195	0.0700755	0.231674	0.131841
NLD	G37964	0.000142298	0	0	0.127464	0.023797	0.217134	0.0399771	0.135482	0.0918131
NLD	G37967	0.000663844	0	0	0.106973	0.0662384	0.14014	0.0137702	0.100153	0.0599667
NLD	G37968	0.00050457	0	0	0.149637	0.0344153	0.141119	0.0633372	0.208854	0.1945
NLD	G37973	0	0	0	0.0171753	0.0293972	0.02276	0.00380239	0.0507703	0.0213252
NLD	G37974	0	0	0	0.0835725	0.0338459	0.0710412	0.0323755	0.116838	0.0361091
NLD	G37975	0.00113526	0	0	0.174673	0.0808432	0.203938	0.0685517	0.183566	0.151128
NLD	G37976	0.00372204	0	0	0.0551126	0.0338066	0.0987322	0.0108055	0.100702	0.0410179
NLD	G37981	9.96344e-05	0	0	0.0698231	0.0372541	0.0892722	0.0180797	0.0788078	0.0484904
NLD	G37986	0.000813557	0	0	0.14246	0.0571546	0.125736	0.137491	0.262382	0.190396
NLD	G37988	0	0	0	0.0600083	0.0490956	0.202972	0.0144979	0.0784575	0.0294954
NLD	G37995	0	0	0	0.0717303	0.01296	0.0601962	0.00860758	0.0368965	0.0190884
NLD	G37996	0.000329456	0	0	0.0932938	0.0522876	0.126762	0.01414	0.0994846	0.0381614
NLD	G37997	0.00276174	0	0	0.0653868	0.0328172	0.153677	0.0183716	0.0754331	0.044515
NLD	G38000	0.000232576	0	0	0.0673343	0.0336886	0.183535	0.00706468	0.0782509	0.0393242
NLD	G38001	6.82912e-05	0	0	0.15732	0.0506709	0.143057	0.025353	0.178046	0.0879131
NLD	G38005	0.000256757	0	0	0.123222	0.0222088	0.0607696	0.0245387	0.117318	0.0678641
NLD	G38008	0.00071279	0	0	0.14405	0.0745554	0.152544	0.0272859	0.155561	0.0688303
NLD	G38009	0.000289454	0.000157277	0	0.119894	0.0521844	0.162748	0.0460828	0.134852	0.0797939
NLD	G38010	0.00500357	0	0	0.100153	0.0357526	0.232992	0.0523394	0.121674	0.0979428
NLD	G38013	0.000167137	0	0	0.0591256	0.0374846	0.111882	0.0129762	0.0720991	0.0394682
NLD	G38015	0.000308381	0	0	0.0972776	0.0634255	0.148948	0.0371949	0.134831	0.0915109
NLD	G38017	0.000455132	0	0	0.057925	0.0162731	0.057436	0.00732253	0.0583228	0.0354504
NLD	G38019	0.000135004	0	0	0.129568	0.0419444	0.101841	0.0159664	0.152795	0.076222
NLD	G38020	0.00067653	0	0	0.118745	0.0774173	0.147395	0.0608699	0.140856	0.133306
NLD	G38025	0.000259403	4.64526e-05	0	0.135722	0.0613672	0.131425	0.0813593	0.194405	0.125048
NLD	G38026	0.000492611	0	0	0.112122	0.0279679	0.150145	0.0305618	0.109991	0.060035
NLD	G38028	0	0	0	0.153661	0.0363588	0.168836	0.033772	0.222583	0.115189
NLD	G38030	0.00335118	0.000158892	0	0.151301	0.0384165	0.236803	0.0463053	0.144795	0.087628
NLD	G38035	0.000299507	7.82948e-05	0	0.123689	0.0495278	0.172601	0.0104012	0.141326	0.0681939
NLD	G38036	0	0	0	0.0185907	0.0180137	0.140264	0.00805368	0.059656	0.0171505
NLD	G38037	0	0	0	0.0242367	0.0208972	0.128031	0.00944582	0.0606484	0.017365
NLD	G38038	0.00058964	0	0	0.154439	0.0770703	0.148976	0.0294993	0.113893	0.0583251
NLD	G38039	5.12505e-05	0	0	0.127532	0.0426516	0.192411	0.0197674	0.123091	0.102403
NLD	G38041	0.000915345	0	0	0.136626	0.0589149	0.179238	0.0188324	0.136624	0.0873613
NLD	G38043	0.000502569	0.000338901	0	0.0906213	0.050887	0.120854	0.0248087	0.106069	0.0823301
NLD	G38045	0	0	0	0.115286	0.0441248	0.0216115	0.0369837	0.153561	0.0609917
NLD	G38046	0	0	0	0.0605364	0.0465246	0.0231197	0.0128262	0.0981349	0.0661286
NLD	G38050	0.000903291	0	0	0.134119	0.0789813	0.213526	0.0109169	0.0709932	0.0653449
NLD	G38051	7.15306e-05	0	0	0.0976962	0.0532562	0.141161	0.0124196	0.113465	0.0625133
NLD	G38052	0	0	0	0.10452	0.0416819	0.0636239	0.0217542	0.119676	0.0383521
NLD	G38053	0.00187647	0	0	0.146756	0.0468562	0.208784	0.02731	0.178629	0.108172
NLD	G38058	0.00234387	0	0	0.104333	0.0378412	0.0903935	0.0119203	0.110266	0.0430534
NLD	G38060	0.000294654	0	0	0.229334	0.0697537	0.10846	0.115661	0.326652	0.209239
NLD	G38061	0.000161784	0	0	0.140106	0.03188	0.0621497	0.0433972	0.185331	0.0869163
NLD	G38062	0	0	0	0.272102	0.119925	0.0642228	0.0908533	0.339041	0.226285
NLD	G38063	0.000372768	0	0	0.130919	0.0644569	0.126892	0.116593	0.224827	0.181742
NLD	G38064	0	0	0	0.144292	0.0467027	0.168655	0.0134109	0.162932	0.0859989
NLD	G38066	0.000111219	0	0	0.153664	0.036703	0.113803	0.0560733	0.222032	0.159674
NLD	G38069	0.00130831	0	0	0.151731	0.0756767	0.183882	0.0436815	0.156688	0.0964307
NLD	G38070	0.000316961	0	0	0.247802	0.0536032	0.221662	0.0699269	0.255859	0.150296
NLD	G38072	0.00112286	0	0	0.118801	0.0533732	0.167666	0.0225082	0.13348	0.0583329
NLD	G38073	0.000347386	0	0	0.0993605	0.0315371	0.133381	0.0147641	0.101292	0.0410794
NLD	G38074	0	0	0	0.043426	0.0245938	0.0443336	0.00812233	0.0593659	0.032087
NLD	G38076	0.000124236	0	0	0.0950782	0.0377589	0.212229	0.0197623	0.114428	0.0613385
NLD	G38078	0.000446435	0	0	0.110683	0.0624253	0.189651	0.0519738	0.142255	0.0997273
NLD	G38082	0.00075633	0	0	0.0783673	0.0579915	0.173012	0.00743264	0.0733289	0.0667148
NLD	G38086	0.000121602	0	0	0.151673	0.0546521	0.186094	0.0405028	0.16684	0.0797687
NLD	G38087	0.00219063	0	0	0.134975	0.067382	0.277904	0.0618344	0.199421	0.117911
NLD	G38089	0	0	0	0.132343	0.0502716	0.0516168	0.032609	0.160519	0.0721627
NLD	G38090	0.000350368	0.000211183	0	0.11786	0.0516788	0.11679	0.0361622	0.154804	0.104642
NLD	G38095	0.000200404	0	0	0.0591462	0.0287669	0.118021	0.0522707	0.121427	0.0739823
NLD	G38098	0.000137202	4.64941e-05	0	0.092823	0.0537412	0.107746	0.0813128	0.176077	0.106254
NLD	G38099	0	0	0	0.226637	0.030186	0.0160642	0.10011	0.329515	0.297851
NLD	G38100	0	0	0	0.124452	0.0675592	0.145723	0.0266799	0.0941587	0.0547561
NLD	G38102	0	0	0	0.174633	0.054073	0.126496	0.0805986	0.229125	0.0626881
NLD	G38106	0	0	0	0.129138	0.0341025	0.0889493	0.103735	0.206287	0.139604
NLD	G38107	0.000696907	0	0	0.139723	0.05093	0.287661	0.0264622	0.177452	0.114571
NLD	G38109	0.000331911	0	0	0.119891	0.0504446	0.161903	0.195778	0.297147	0.20152
NLD	G38112	0.000670112	0	0	0.115557	0.0511545	0.164268	0.0885131	0.204533	0.137034
NLD	G38113	0.000463411	0	0	0.0537339	0.0313377	0.100222	0.0349934	0.0906168	0.0690019
NLD	G38115	0.000416925	0	0	0.0814632	0.0408526	0.1554	0.00985235	0.0815457	0.0353212
NLD	G38116	0.00252556	0	0	0.0811702	0.0516278	0.144769	0.022882	0.0643987	0.0831507
NLD	G38117	0.000532052	7.64462e-05	0	0.171816	0.0603617	0.187013	0.056179	0.245633	0.116688
NLD	G38120	3.16557e-05	0	0	0.0866366	0.0385788	0.0465866	0.0130515	0.0965102	0.0442638
NLD	G38121	0.000185076	0	0	0.136772	0.0625954	0.141322	0.0287298	0.117811	0.0588633
NLD	G38122	0.000510705	0	0	0.173198	0.0574108	0.215297	0.0609189	0.19188	0.134013
NLD	G38124	0.000310837	0	0	0.070179	0.0474892	0.0739916	0.0361943	0.107199	0.0566463
NLD	G38125	0.000342406	0	0	0.0749216	0.0307429	0.131116	0.0125743	0.0845695	0.0372975
NLD	G38126	8.77839e-05	0	0	0.0616864	0.0299261	0.0707364	0.014358	0.0827354	0.0400066
NLD	G38129	0.00175284	0	0	0.0864342	0.0558398	0.143793	0.0439833	0.129762	0.0997588
NLD	G38131	0.000682089	0	0	0.111803	0.0305938	0.165638	0.0341331	0.12333	0.0308089
NLD	G38132	5.09103e-05	0	0	0.232691	0.0886394	0.188916	0.0249767	0.207864	0.10689
NLD	G38136	0.000132117	0	0	0.134222	0.0358757	0.0688181	0.042011	0.161324	0.112028
NLD	G38139	0.000674624	0	0	0.155125	0.0565596	0.207827	0.0440215	0.133186	0.0813001
NLD	G38140	0	0	0	0.0403711	0.0386652	0.0859595	0.00270754	0.058094	0.0391178
NLD	G38142	0	0	0	0.0397947	0.015296	0.0342786	0.0125749	0.0804926	0.024317
NLD	G38147	0	0	0	0.0333454	0.0274575	0.0577573	0.00643741	0.122359	0.063902
NLD	G38148	0	0	0	0.0258337	0.0143742	0.0431583	0.00356932	0.0396536	0.0180074
NLD	G38150	0.000603213	2.5421e-05	0	0.121336	0.0712574	0.119378	0.148337	0.290523	0.210971
NLD	G43090	0.000216737	0	0	0.0742344	0.038468	0.207381	0.00759815	0.0883782	0.0347806
NLD	G43093	0.000200277	5.53703e-05	0	0.10948	0.0759877	0.107585	0.0323006	0.0980681	0.0596121
NLD	G43094	0.000171002	0	0	0.109683	0.0343707	0.134717	0.0414175	0.125301	0.0681255
NLD	G43098	0.000221451	0	0	0.0828962	0.0282713	0.0909337	0.0747152	0.184822	0.106851
NLD	G43100	0.000178791	0	0	0.161551	0.0507818	0.298245	0.0389721	0.128743	0.0967651
NLD	G43103	8.10363e-05	0	0	0.0895632	0.0309426	0.154805	0.0695751	0.151498	0.117206
NLD	G43104	8.24871e-05	0	0	0.117284	0.0333116	0.268125	0.0193453	0.140205	0.11428
NLD	G43107	0	0	0	0.0246244	0.0237771	0.165886	0.00559209	0.0568602	0.0152534
NLD	G43108	0	0	0	0.105374	0.0194076	0.171976	0.0569025	0.145765	0.121729
NLD	G43113	0.000720285	0	0	0.0350451	0.0280386	0.20946	0.00623345	0.0838912	0.0338775
NLD	G43114	0.000482461	0.000790237	0	0.126731	0.0768367	0.166489	0.0552222	0.147421	0.117671
NLD	G43115	0.000243675	0.00301373	0	0.0997414	0.0337456	0.129551	0.0303867	0.112519	0.0848436
NLD	G43118	4.43837e-05	0.000159042	0	0.170688	0.030724	0.160363	0.00167824	0.200915	0.151066
NLD	G43121	0.00569531	0.000139877	0	0.151419	0.0498575	0.210051	0.132268	0.256214	0.208617
NLD	G43125	0	0	0	0.0193635	0.0270979	0.106628	0.00376311	0.0605229	0.0221876
NLD	G43128	0.000428145	0	0	0.158164	0.0509505	0.138588	0.0873818	0.217957	0.12007
NLD	G43130	0.000442229	0	0	0.142536	0.0916461	0.122724	0.0646136	0.173561	0.0933948
NLD	G43132	0.000138424	0	0	0.087642	0.0338038	0.208584	0.00784365	0.0915217	0.0679941
NLD	G43133	0.000116933	0	0	0.103261	0.0255945	0.145724	0.0784278	0.179207	0.130176
NLD	G43137	0.000788498	0	0	0.0483565	0.00956794	0.0908943	0.00806785	0.0325396	0.0296061
NLD	G43144	0.00170942	0.000375686	0	0.273419	0.0700294	0.185317	0.0917641	0.323279	0.224786
NLD	G43145	0.000295225	0	0	0.0594062	0.019395	0.116757	0.00846213	0.0662682	0.0362791
NLD	G43146	8.51639e-05	0.00103251	0	0.0809882	0.0389985	0.116637	0.026316	0.110433	0.0657082
NLD	G43148	0.000260106	0	0	0.0798662	0.0267383	0.175168	0.00954298	0.0593103	0.0294937
NLD	G43152	0.0010202	0	0	0.0886043	0.0484752	0.140678	0.127789	0.199425	0.193829
NLD	G43153	6.765e-06	0	0	0.0995488	0.0247441	0.221268	0.112019	0.215843	0.179043
NLD	G43154	3.82946e-05	0	0	0.0663745	0.0161357	0.146382	0.0155789	0.0620272	0.0299671
NLD	G43156	0.00032232	0	0	0.0616648	0.0240689	0.120854	0.00762249	0.052789	0.0513435
NLD	G43158	0.000570721	0	0	0.130676	0.0509109	0.158647	0.125513	0.243193	0.214888
NLD	G43165	0.00031016	0	0	0.0492457	0.0200083	0.129647	0.00926273	0.0760926	0.0340235
NLD	G43166	0.00573822	0	0	0.0401195	0.0285937	0.099108	0.0258158	0.0971335	0.047996
NLD	G43169	0.000282626	0	0	0.134469	0.0431679	0.186418	0.0274966	0.164487	0.114144
NLD	G43173	0	0	0	0.0527553	0.029254	0.143309	0.00519108	0.103334	0.0413492
NLD	G43179	0.00201711	0	0	0.0902945	0.0554211	0.0702105	0.179015	0.282481	0.202153
NLD	G43180	1.60383e-05	0	0	0.11025	0.0277978	0.0646096	0.0192663	0.127607	0.0446545
NLD	G43181	0	0	0	0.137794	0.0808864	0.190015	0.0661465	0.157513	0.093154
NLD	G43183	0.00536671	0	0	0.107819	0.026534	0.198925	0.0128782	0.0609759	0.0454504
NLD	G43186	0.000523732	0	0	0.139765	0.0443788	0.130991	0.0563742	0.193414	0.152943
NLD	G43188	0.000169385	0	0	0.103648	0.0421071	0.104288	0.0286036	0.111768	0.0383267
NLD	G43189	0.00104792	0	0	0.110111	0.046483	0.161433	0.0370263	0.112676	0.0750972
NLD	G43190	0	0	0	0.0409674	0.0179686	0.233233	0.00296506	0.0425486	0.0345026
NLD	G43191	0.0123174	0	0	0.0713602	0.0720912	0.0670708	0.018031	0.104675	0.0583245
NLD	G43193	0.000232311	0	0	0.0774177	0.0293686	0.106339	0.0230914	0.104065	0.0514325
NLD	G43194	0.000141385	0	0	0.0818421	0.035698	0.15348	0.0821179	0.170585	0.129212
NLD	G43195	6.70614e-05	0.000134123	0	0.0852599	0.0370212	0.132034	0.0273311	0.0886619	0.0810513
NLD	G43196	0.00016612	0.00016612	0	0.133155	0.0974555	0.119761	0.0780367	0.194827	0.080393
NLD	G43198	4.52011e-05	0	0	0.066536	0.0393773	0.0923949	0.0136706	0.0765747	0.0391322
NLD	G43199	0	0	0	0.0756596	0.0286948	0.124975	0.0193865	0.068206	0.0446161
NLD	G43200	0.000138573	0	0	0.0451149	0.0252852	0.0911467	0.0210291	0.0699778	0.0484173
NLD	G43201	0.000304904	0	0	0.0278487	0.0264599	0.139441	0.00561514	0.0444398	0.0275163
NLD	G43203	0.000210347	0	0	0.105402	0.0334872	0.145451	0.0203697	0.113615	0.0780369
NLD	G43205	0.000203457	0	0	0.201159	0.0797462	0.210723	0.0214175	0.228589	0.0891858
NLD	G43207	6.85265e-05	0	0	0.192254	0.0264477	0.0510681	0.120401	0.301116	0.240634
NLD	G43209	0.000605273	0	0	0.0479012	0.0381047	0.0993562	0.021846	0.0787083	0.0441584
NLD	G43212	0	0	0	0.116169	0.0362448	0.212723	0.042021	0.250395	0.0713525
NLD	G43213	0.000162627	5.44462e-05	0	0.0560499	0.0252465	0.153526	0.0152086	0.0867181	0.0270323
NLD	G43216	0.000140022	0	0	0.116039	0.0574516	0.0792581	0.0180231	0.146202	0.0727599
NLD	G43222	0.000318131	0	0	0.201769	0.0986486	0.164797	0.0597768	0.192372	0.0859267
NLD	G43223	0	0	0	0.0814804	0.0143083	0.202171	0.00732274	0.0797974	0.0299519
NLD	G43227	0	0	0	0.0455597	0.0221993	0.0865416	0.00514397	0.0543191	0.0381181
NLD	G43230	4.03453e-05	5.37937e-05	0	0.185886	0.047528	0.180517	0.0454264	0.215058	0.106464
NLD	G43234	0.000124889	0	0	0.0981384	0.0186437	0.0662775	0.0308865	0.129749	0.0619151
NLD	G43235	0	0	0	0.0553316	0.03608	0.0505195	0.0128577	0.0959425	0.0880525
NLD	G43237	0.00022624	0	0	0.126392	0.0345639	0.172279	0.0338589	0.128175	0.0619219
NLD	G43239	2.73802e-05	0	0	0.0702434	0.0296753	0.143557	0.0191567	0.0993138	0.039503
NLD	G43240	0.00033369	0	0	0.126543	0.0615274	0.206609	0.0117782	0.126252	0.102147
NLD	G43241	0.00408588	0	0	0.0420789	0.0475458	0.14732	0.0111725	0.103866	0.0439048
NLD	G43243	0.000545166	0	0	0.187846	0.0352621	0.148812	0.0390409	0.185823	0.106601
NLD	G43246	0	0	0	0.0353811	0.0242562	0.13585	0.0216006	0.0759757	0.0595039
NLD	G43247	0.00717895	0	0	0.0441104	0.0373961	0.0523774	0.0182287	0.0750983	0.0321423
NLD	G43250	0.00104228	0	0	0.0534569	0.0420282	0.202971	0.0363817	0.121873	0.0690028
NLD	G43252	0.000436228	0	0	0.116522	0.0433559	0.170296	0.108161	0.183793	0.147262
NLD	G43254	9.4114e-05	0	0	0.0820113	0.0374717	0.120849	0.0138422	0.0958164	0.0395614
NLD	G43256	0.000862428	0	0	0.259242	0.112366	0.193902	0.0874881	0.255111	0.176571
NLD	G43257	6.57458e-05	0	0	0.158158	0.0341223	0.0991012	0.0174851	0.146935	0.07785
NLD	G43258	0.000830404	0	0	0.112418	0.0472844	0.0583862	0.016461	0.118389	0.0570589
NLD	G43260	0.000491132	0	0	0.148475	0.0561697	0.158163	0.0547628	0.166658	0.0983267
NLD	G43262	0.00192507	0	0	0.118443	0.0796307	0.146612	0.0435903	0.109199	0.101757
NLD	G43263	9.42354e-05	0	0	0.0712737	0.034634	0.162655	0.0134664	0.0682822	0.0470446
NLD	G43264	0.00595045	0	0	0.133286	0.0753904	0.168376	0.183416	0.270779	0.252493
NLD	G43268	0.003478	0.000201062	0	0.117206	0.114254	0.111837	0.0331275	0.144072	0.113238
NLD	G43269	0.00533365	0	0	0.0494867	0.0289002	0.143632	0.0153649	0.0799055	0.0403782
NLD	G43270	0.000801254	0	0	0.0553726	0.0317721	0.137426	0.0135898	0.0820037	0.0763071
NLD	G43271	0.000145967	0	0	0.0367634	0.0321188	0.127694	0.00552688	0.0641504	0.0302764
NLD	G43278	3.98105e-05	0	0	0.222194	0.0224568	0.182719	0.067368	0.273998	0.222613
NLD	G43279	0.0024276	0	0	0.073643	0.030393	0.145036	0.0318205	0.138634	0.0671925
NLD	G43281	0.000925431	0	0	0.104114	0.0453024	0.138706	0.0396518	0.157296	0.100201
NLD	G43283	0.00017689	0	0	0.183746	0.0565745	0.0855343	0.195559	0.335524	0.21722
NLD	G43284	0	0	0	0.0939928	0.00187389	0.145573	0.0384391	0.0947559	0.0449454
NLD	G43287	7.52095e-05	0	0	0.0553848	0.00860918	0.0807379	0.0795575	0.125372	0.110866
NLD	G43288	0.000125874	0	0	0.183723	0.0470153	0.189633	0.148843	0.305524	0.21068
NLD	G43290	6.0854e-06	0.000115743	0	0.0816597	0.0295935	0.0304437	0.013242	0.128105	0.0617331
NLD	G43297	0.000118268	0	0	0.0698669	0.0257128	0.168217	0.0209871	0.0592448	0.0501922
NLD	G43300	3.49068e-05	0	0	0.188036	0.0455472	0.167536	0.0252613	0.180964	0.13885
NLD	G43303	0.000108765	0	0	0.107139	0.0625062	0.201153	0.0868395	0.168838	0.125205
NLD	G43304	0.000105709	0	0	0.150571	0.0373941	0.07403	0.0485405	0.220141	0.128872
NLD	G43305	0.000126412	0	0	0.173309	0.0557596	0.103524	0.0392959	0.140605	0.0683902
NLD	G43306	0	0	0	0.0937038	0.0287652	0.0739148	0.0360558	0.120552	0.0289667
NLD	G43307	0.00033846	0.000435229	0	0.185056	0.0196744	0.141814	0.0813581	0.193777	0.0959796
NLD	G43309	0	0	0	0.176324	0.0530026	0.123626	0.0467798	0.259592	0.0865254
NLD	G43310	0	0	0	0.0841517	0.0423145	0.014788	0.0192222	0.127448	0.0371746
NLD	G43311	0.000147718	3.86676e-05	0	0.143283	0.0336312	0.143314	0.055374	0.168408	0.0871298
NLD	G43312	0.000488673	0	0	0.153445	0.0523271	0.147695	0.119442	0.232539	0.153212
NLD	G43314	0	0	0	0.0638147	0.0378846	0.0379444	0.0191914	0.106053	0.0492307
NLD	G43315	0.000153358	4.46431e-05	0	0.0840733	0.0401169	0.0968609	0.025265	0.14665	0.06882
NLD	G43320	0	0	0	0.104398	0.027772	0.0563579	0.0455353	0.0990752	0.0353818
NLD	G43322	0.000147619	0	0	0.038579	0.0235267	0.0883078	0.0626938	0.103109	0.0903234
NLD	G43324	5.69436e-05	0	0	0.163545	0.0408791	0.141971	0.0187875	0.161297	0.10094
NLD	G43325	0.00452985	0	0	0.108542	0.0874512	0.160645	0.0512553	0.14925	0.147047
NLD	G43326	1.9402e-05	0	0	0.110316	0.0111142	0.0808016	0.0175125	0.125281	0.0839961
NLD	G43328	0.00139583	0	0	0.132078	0.10646	0.143758	0.0834222	0.164415	0.173331
NLD	G43329	0	0	0	0.0396383	0.0163673	0.0643874	0.0105227	0.0549462	0.0271135
NLD	G43330	0	0	0	0.132708	0.0547661	0.162276	0.0326843	0.151755	0.0599357
NLD	G43331	0.000197749	5.81906e-05	0	0.112218	0.0322464	0.0663622	0.0791473	0.151888	0.112379
NLD	G43337	0	0	0	0.222757	0.0290377	0.2109	0.00929504	0.205174	0.144855
NLD	G43338	0.000162192	0	0	0.0606202	0.0339102	0.142594	0.0262199	0.0880616	0.0564196
NLD	G43341	4.97372e-05	0	0	0.0764887	0.0233574	0.0803149	0.0868098	0.189974	0.140371
NLD	G43342	1.84003e-05	0	0	0.0594638	0.0334295	0.0965516	0.0244268	0.0939931	0.0566412
NLD	G43344	0	0	0	0.0495488	0.0154126	0.0457185	0.00251611	0.0542704	0.0473654
NLD	G43345	0	0	0	0.205209	0.015579	0.067909	0.0958657	0.209727	0.0959428
NLD	G43350	0.00103701	0	0	0.182373	0.0814802	0.14263	0.0802042	0.248089	0.095171
NLD	G43351	1.74137e-05	0	0	0.0609455	0.0769209	0.0697694	0.0105644	0.0578469	0.0400324
NLD	G43354	0	0	0	0.0475474	0.0277847	0.0748688	0.00397803	0.055832	0.0462902
NLD	G43355	0	0	0	0.125412	0.0353341	0.0479499	0.0180195	0.111821	0.0952204
NLD	G43356	0	0	0	0.0400659	0.0273784	0.0765975	0.00332966	0.0672506	0.0253355
NLD	G43359	9.83767e-05	0	0	0.0592762	0.0301609	0.107321	0.00284586	0.137424	0.0410546
NLD	G43360	0.00833958	0	0	0.0889785	0.0539219	0.152601	0.0145245	0.122204	0.0600337
NLD	G43365	0.000661945	0	0	0.13862	0.0401229	0.0820842	0.0796279	0.204788	0.140908
NLD	G43367	0.0030598	0	0	0.0803266	0.0349484	0.0469831	0.0165196	0.129806	0.0664102
NLD	G43368	0.000203642	0	0	0.0626714	0.0348762	0.0747663	0.008355	0.0893841	0.0529912
NLD	G43369	0	0	0	0.00803631	0.00883377	0.0514741	0.00271599	0.0745339	0.0513957
NLD	G43378	9.52628e-05	0	0	0.102545	0.0151912	0.165382	0.0234935	0.180544	0.0689522
NLD	G43379	1.21287e-05	0	0	0.128527	0.0333712	0.16776	0.0343141	0.149705	0.0648708
NLD	G43381	0	0	0	0.122525	0.0333407	0.0747608	0.0339244	0.137455	0.0539504
NLD	G43383	5.3659e-06	0	0	0.194953	0.0434506	0.217373	0.0199969	0.193184	0.0499399
NLD	G43392	7.1576e-05	0	0	0.213274	0.10017	0.0970717	0.0968379	0.238248	0.140245
NLD	G43394	4.12033e-05	0	0	0.166997	0.0528715	0.155519	0.0435356	0.214297	0.104459
NLD	G43396	0	0	0	0.0293282	0.0327263	0.163186	0.00725495	0.10258	0.0224032
NLD	G43398	0	0	0	0.0444523	0.0311052	0.14847	0.00245521	0.0431426	0.0330056
NLD	G43403	0	0	0	0.0674586	0.00122803	0.033627	0.00464269	0.092137	0.00956462
NLD	G43409	9.26305e-05	0	0	0.171842	0.0383313	0.0989282	0.019427	0.167977	0.102873
NLD	G43413	0.00709231	0	0	0.0648088	0.0278708	0.0781656	0.0167033	0.066462	0.0557922
NLD	G43415	0.000100626	0	0	0.14642	0.0459016	0.100613	0.0106861	0.142885	0.0891601
NLD	G43416	9.79956e-05	0	0	0.0637862	0.029701	0.107139	0.00715087	0.068968	0.0377278
NLD	G43418	0.000571166	7.00939e-05	0	0.131739	0.0504064	0.134176	0.0412949	0.193636	0.0857878
NLD	G43420	0	0	0	0.0932009	0.0242285	0.0233953	0.0156936	0.0904241	0.116797
NLD	G43425	0	0	0	0.0867892	0.0166393	0.0231033	0.0189068	0.117145	0.0812018
NLD	G43426	0.000131002	0	0	0.060165	0.0403549	0.242911	0.0504286	0.106943	0.0864236
NLD	G43429	3.76728e-05	0	0	0.150178	0.03486	0.245198	0.022046	0.152484	0.0785879
NLD	G43430	5.77415e-05	2.71302e-05	0	0.127025	0.0283003	0.116173	0.0230504	0.156576	0.0455558
NLD	G43431	0	0	0	0.106203	0.0175419	0.184943	0.0313754	0.150464	0.11922
NLD	G43433	0.000275079	3.77707e-05	0	0.206984	0.0556698	0.190012	0.20426	0.368108	0.271797
NLD	G43434	0.000156406	0.000134425	0	0.0957873	0.0223551	0.155436	0.0103464	0.134604	0.0534117
NLD	G43436	0.000711134	0	0	0.127667	0.0653661	0.144326	0.042422	0.151707	0.104611
NLD	G43438	0.000258608	5.3569e-05	0	0.127541	0.0529294	0.203404	0.00384403	0.071358	0.0367952
NLD	G43442	0.000194225	5.80484e-05	0	0.140952	0.0579194	0.202736	0.109067	0.273085	0.195608
NLD	G43447	0.00110987	0	0	0.0869005	0.0379586	0.0911237	0.0150623	0.0752755	0.0425737
NLD	G43449	0.000209849	0	0	0.118267	0.0290046	0.175659	0.057866	0.121435	0.098491
NLD	G43450	0.000473583	0	0	0.157565	0.055006	0.223375	0.0424875	0.185818	0.115336
NLD	G43453	0.001172	0	0	0.153891	0.0477353	0.175864	0.103268	0.19586	0.137133
NLD	G43459	0	0	0	0.103407	0.031841	0.139427	0.0062573	0.10707	0.0583027
NLD	G43460	0	0	0	0.0747455	0.0271905	0.0233243	0.0139972	0.0845183	0.0605617
NLD	G43461	0	0	0	0.132971	0.0774536	0.0237246	0.0838182	0.2114	0.085997
NLD	G43463	0.00631117	0	0	0.0376635	0.0310462	0.0571087	0.00910462	0.0602624	0.0354856
NLD	G43464	9.52447e-05	0	0	0.175734	0.0705135	0.0633037	0.232441	0.401446	0.357994
NLD	G43467	0.000101042	0	0	0.070174	0.0201306	0.111469	0.0213906	0.0964472	0.0558479
NLD	G43469	0.000193489	0	0	0.135116	0.0329443	0.121603	0.0153739	0.14696	0.0751522
NLD	G43470	0.00640711	0	0	0.0585899	0.0443882	0.143882	0.0183431	0.0796634	0.0634463
NLD	G43478	0.00218003	0	0	0.28028	0.0442664	0.161776	0.0748925	0.252882	0.139491
NLD	G43481	8.09287e-05	0	0	0.089557	0.0398858	0.0691773	0.00533788	0.0889228	0.038601
NLD	G43482	0.00118096	0	0	0.129266	0.0381502	0.129537	0.0860609	0.209825	0.20435
NLD	G43484	9.82839e-05	0	0	0.031432	0.0164035	0.0645059	0.0125814	0.0308872	0.0197515
NLD	G43485	7.20551e-05	0	0	0.130347	0.0300921	0.074429	0.0233323	0.156198	0.0934346
NLD	G43489	0.000203048	5.88723e-05	0	0.05263	0.0267171	0.0814157	0.0249208	0.0818941	0.0779453
NLD	G43493	0.000293543	0	0	0.061337	0.0327871	0.245544	0.00896439	0.0664241	0.036695
NLD	G43495	0	0	0	0.0679975	0.0299641	0.111647	0.0986	0.180733	0.135035
NLD	G43496	0.00122808	0	0	0.114864	0.0627994	0.143189	0.0155059	0.0937469	0.0822647
NLD	G43497	0.00018423	0	0	0.100422	0.0414021	0.136506	0.010329	0.101623	0.0521395
NLD	G43498	0.0122488	0	0	0.087669	0.0518256	0.109533	0.138525	0.23719	0.195651
NLD	G43499	0.000139359	0	0	0.127871	0.0492348	0.164552	0.00771928	0.166578	0.0675055
NLD	G43500	0.000183176	0	0	0.104962	0.0480361	0.140292	0.0445007	0.130052	0.0707874
NLD	G43501	0	0	0	0.0851284	0.0394118	0.080474	0.0154837	0.0993374	0.0407462
NLD	G43505	0.000143121	0	0	0.0330297	0.0147448	0.0965325	0.00599289	0.063412	0.0239458
NLD	G43506	0.000575795	0	0	0.107445	0.047871	0.306213	0.0418013	0.114382	0.114309
NLD	G43507	0.00010742	0	0	0.129918	0.0353789	0.0477763	0.0176449	0.198323	0.0574507
NLD	G43509	9.70956e-05	0	0	0.0685498	0.0422455	0.157458	0.015241	0.0814491	0.0433844
NLD	G43510	8.5678e-05	0	0	0.130572	0.0458011	0.154587	0.0226768	0.121964	0.0785814
NLD	G43512	0.00359808	0	0	0.108334	0.0432703	0.15204	0.0120205	0.0991894	0.0646574
NLD	G43514	0.000182106	3.16735e-05	0	0.123533	0.0520371	0.133582	0.0449004	0.160067	0.0860078
NLD	G43516	0.000563266	0	0	0.118642	0.0293109	0.132557	0.0221323	0.146221	0.0803371
NLD	G43517	5.51512e-05	0	0	0.0569432	0.0316086	0.243414	0.0845131	0.121976	0.112013
NLD	G43518	0.000305798	1.33693e-05	0	0.128485	0.0347986	0.210541	0.0405965	0.171183	0.0791948
NLD	G43524	3.17508e-05	0	0	0.209085	0.0405981	0.156746	0.105459	0.259505	0.18246
NLD	G43530	0.000351487	0	0	0.165171	0.0284056	0.0716547	0.00926784	0.196412	0.133921
NLD	G43532	0.000512834	6.43134e-05	0	0.128839	0.0432168	0.0926011	0.0129118	0.132805	0.077502
NLD	G43533	7.20677e-05	0	0	0.120333	0.0671171	0.0823224	0.193906	0.4053	0.20572
NLD	G43534	3.74024e-05	0	0	0.0506162	0.026959	0.107582	0.010615	0.0630927	0.0154222
NLD	G43537	0	0	0	0.100795	0.0212903	0.0110109	0.0445747	0.127517	0.0573288
NLD	G43538	0.000770735	0.00028413	0	0.174069	0.0656761	0.111231	0.11388	0.252453	0.156654
NLD	G43539	1.30238e-05	0	0	0.184201	0.0559707	0.084198	0.216172	0.372769	0.188805
NLD	G43540	0	0	0	0.0985972	0.0322617	0.0556867	0.00127021	0.0775467	0.0766805
NLD	G43543	0	0	0	0.0423012	0.0198766	0.0475227	0.0199771	0.0762541	0.0150036
NLD	G43545	7.40317e-05	0	0	0.0545953	0.033528	0.108558	0.00760376	0.0758421	0.0626381
NLD	G43547	0.000670616	0	0	0.0155133	0.00777665	0.0604574	0.00491195	0.0367429	0.00706729
NLD	G43549	0	0	0	0.200572	0.217026	0.11921	0.161046	0.362815	0.232556
NLD	G43555	0.000224518	5.54194e-05	0	0.0568534	0.0448778	0.116579	0.0100848	0.0807719	0.0536004
NLD	G43557	0.00242224	8.51685e-05	0	0.178767	0.0618955	0.12938	0.137219	0.259677	0.177706
NLD	G43559	0.0009221	0	0	0.0967884	0.06802	0.0908477	0.053951	0.117575	0.125167
NLD	G43563	4.51627e-05	0	0	0.102404	0.0958771	0.120771	0.128075	0.203772	0.170772
NLD	G43564	0.000140581	0	0	0.118169	0.0358578	0.16586	0.0570474	0.153714	0.101657
NLD	G43566	0.00528985	2.05289e-05	0	0.0786919	0.0524313	0.0803803	0.019713	0.101279	0.0489921
NLD	G43567	0.000349989	0.000250418	0	0.145018	0.0353735	0.184288	0.0325256	0.182908	0.0660592
NLD	G43568	0.00157747	0	0	0.0914055	0.0444722	0.12027	0.28789	0.374042	0.33813
NLD	G43571	0.00342474	0	0	0.0363862	0.0221818	0.10637	0.0356859	0.120539	0.0518313
NLD	G43576	0.000857647	0	0	0.264165	0.104802	0.213292	0.032282	0.307767	0.142575
NLD	G43579	0	0	0	0.038253	0.00652624	0.116446	0.00420701	0.0444368	0.0416072
NLD	G43581	0	0	0	0.0631456	0.00917126	0.172804	0.00656426	0.0782961	0.0254023
NLD	G43584	0.000225272	0	0	0.0851623	0.0366138	0.111153	0.0837624	0.179531	0.154486
NLD	G43586	0.000140317	0	0	0.116773	0.036398	0.0969346	0.0301066	0.163641	0.0894553
NLD	G43588	6.47072e-05	2.03539e-05	0	0.176283	0.0487893	0.135937	0.079242	0.22768	0.116682
NLD	G43590	3.34233e-05	0	0	0.228792	0.0457674	0.0652711	0.0767582	0.256429	0.133908
NLD	G43594	0.000320966	0	0	0.0504874	0.0175821	0.0960407	0.0132004	0.0703945	0.0323077
NLD	G43599	0.000632359	0	0	0.104983	0.0257851	0.109169	0.0663652	0.174005	0.0776488
NLD	G43601	0.000222759	0	0	0.0372287	0.0390765	0.11493	0.00572235	0.0842948	0.054076
NLD	G43603	0.000164347	0	0	0.161816	0.0336874	0.147758	0.3223	0.437625	0.410111
NLD	G43604	0.000106641	0	0	0.165753	0.0519787	0.252704	0.154794	0.268716	0.173458
NLD	G43614	0	0	0	0.0710436	0.00881588	0.17577	0.00989764	0.0737623	0.0328471
NLD	G43615	0.22486	0.0148413	0	0.414539	0.302492	0.300091	0.301731	0.157935	0.320169
NLD	G43616	0.000130336	0	0	0.115489	0.0544419	0.0893185	0.112289	0.233562	0.174099
NLD	G43618	0.000137648	0	0	0.0427583	0.0417828	0.185259	0.00608486	0.0657098	0.0388062
NLD	G43622	5.31694e-05	0	0	0.193386	0.057978	0.0841213	0.0754517	0.262432	0.178031
NLD	G43624	0.00113448	0	0	0.135541	0.0828521	0.120706	0.104673	0.180433	0.154859
NLD	G43625	0.000343732	0	0	0.129763	0.0546709	0.191732	0.0253142	0.114822	0.0885786
NLD	G43627	4.56019e-05	0	0	0.227667	0.0551317	0.0627123	0.0437896	0.266414	0.165702
NLD	G43628	0	0	0	0.0171293	0.0173672	0.109325	0.00276356	0.0308449	0.0329369
NLD	G43634	0	0	0	0.0410296	0.0271176	0.0800822	0.00399493	0.0438527	0.0509657
NLD	G43637	0.000326304	0.000197854	0	0.128598	0.0407676	0.148783	0.0336292	0.13877	0.0894486
NLD	G43639	0.000174415	0	0	0.0801942	0.0414701	0.0931822	0.0160292	0.0958709	0.0482558
NLD	G43640	0.00408944	0.000154398	0	0.203984	0.0310165	0.158633	0.152258	0.297141	0.215366
NLD	G43641	6.12192e-05	0	0	0.0257753	0.0159301	0.0502891	0.0265772	0.0574126	0.0474417
NLD	G43642	5.9765e-05	0	0	0.0845161	0.025227	0.0974769	0.0463897	0.127674	0.0892832
NLD	G43644	0.000147102	9.73555e-05	0	0.115422	0.0314285	0.0987618	0.0909531	0.166224	0.133271
NLD	G43645	0.000341366	0.000101223	0	0.0800281	0.0245786	0.390269	0.0695883	0.113237	0.101462
NLD	G43648	7.81038e-05	0	0	0.0903847	0.0322357	0.034016	0.0263903	0.109987	0.0767136
NLD	G43649	0.000434566	0.000102278	0	0.108405	0.0456042	0.112534	0.0323436	0.125206	0.0788231
NLD	G43651	0.000223209	0	0	0.036882	0.0239857	0.099636	0.00537138	0.0800106	0.0407891
NLD	G43652	0.00428977	0	0	0.0268681	0.0284099	0.174158	0.00804447	0.062078	0.0286382
NLD	G43654	0.00704399	0	0	0.104244	0.0420129	0.13438	0.190237	0.292218	0.232053
NLD	G43655	0	0	0	0.100848	0.0333228	0.0332697	0.00897498	0.136518	0.0722513
NLD	G43657	0	0	0	0.0717144	0.0109768	0.0229247	0.0111435	0.0818197	0.0389677
NLD	G43660	0.0337349	0	0	0.0612183	0.0525356	0.180997	0.036796	0.0913805	0.0699652
NLD	G43663	3.04351e-05	0	0	0.0420244	0.0327157	0.0914757	0.0105238	0.0732255	0.0455317
NLD	G43665	1.3701e-05	0	0	0.133953	0.0485481	0.0284547	0.0312867	0.171216	0.0916743
NLD	G43668	8.17665e-05	0	0	0.0327495	0.0285387	0.0210389	0.00836686	0.0675996	0.0202155
NLD	G43670	0.000179191	0	0	0.0675513	0.02542	0.111954	0.00653694	0.0616248	0.038222
NLD	G43672	0.000413804	7.4755e-06	0	0.118852	0.0462586	0.123303	0.163629	0.294448	0.219695
NLD	G43673	6.70867e-05	0	0	0.100636	0.0366577	0.0752936	0.10902	0.240808	0.135212
NLD	G43675	0.000157664	0	0	0.320361	0.0736263	0.128486	0.0246281	0.312191	0.200404
NLD	G43679	0.000110234	0	0	0.039093	0.00838372	0.0903591	0.00426901	0.0485882	0.0127074
NLD	G43680	0.000250706	0	0	0.0569479	0.0263594	0.105126	0.0148036	0.0640146	0.0527633
NLD	G43681	3.55283e-05	0	0	0.116023	0.0363657	0.108871	0.0471895	0.163751	0.0763142
NLD	G43684	0.00325772	5.66979e-05	0	0.0997885	0.0438682	0.12392	0.0260915	0.132952	0.0796132
NLD	G43685	0.000361936	0	0	0.175044	0.076568	0.107128	0.0701941	0.20507	0.109367
NLD	G43686	7.08269e-05	0	0	0.12357	0.0503402	0.0616532	0.0298451	0.13089	0.0552534
NLD	G43687	0	0	0	0.210055	0.0186938	0.0934899	0.0539992	0.261846	0.136413
NLD	G43690	0.00239519	0	0	0.104517	0.0545172	0.108325	0.0197001	0.141919	0.0751125
NLD	G43693	0.000161463	0	0	0.0957715	0.0410866	0.149497	0.0464721	0.148944	0.0761443
NLD	G43695	0.000224968	0.000153791	0	0.0597099	0.0294236	0.0383414	0.0219037	0.102337	0.065107
NLD	G43696	0.000124339	0	0	0.122305	0.0302312	0.065087	0.0363139	0.11824	0.107578
NLD	G43699	0.000101314	0	0	0.074323	0.0217864	0.0894454	0.0295517	0.137363	0.0628522
NLD	G43702	0.000596754	9.47699e-05	0	0.161613	0.0549336	0.227179	0.0555517	0.189117	0.147864
NLD	G43704	0.0039034	0	0	0.100677	0.0324332	0.104509	0.163268	0.277542	0.235234
NLD	G43705	0.000423476	0	0	0.0789414	0.0407727	0.189015	0.00724725	0.080521	0.0343532
NLD	G43711	0.000154682	0	0	0.0857303	0.038755	0.148749	0.0713466	0.146694	0.112976
NLD	G43712	0.000114223	0.000118974	0	0.0837386	0.0108401	0.119017	0.0285543	0.131839	0.0444367
NLD	G43713	0.000383504	8.89025e-05	0	0.0765073	0.0309191	0.191382	0.00917028	0.0837783	0.039303
NLD	G43714	0.000522736	0	0	0.0687772	0.065241	0.0627478	0.00883821	0.0774556	0.042386
NLD	G43715	0.000700148	0	0	0.150797	0.0890931	0.215733	0.138614	0.250253	0.215453
NLD	G43718	0.0059033	0	0	0.179554	0.0449443	0.216158	0.0463657	0.216106	0.130849
NLD	G43721	0.000162089	0	0	0.106661	0.0381517	0.158076	0.12293	0.210114	0.194964
NLD	G43722	0.00311545	0	0	0.0832265	0.0308323	0.124254	0.0503628	0.127328	0.0755156
NLD	G43724	0.000465912	0.000164507	0	0.124606	0.0501856	0.125214	0.0773856	0.196424	0.155667
NLD	G43726	4.18349e-05	0	0	0.0759396	0.0206198	0.16468	0.0120362	0.128898	0.0539608
NLD	G43728	0.000291434	0	0	0.0869247	0.0566504	0.162119	0.0196139	0.0651047	0.0522393
NLD	G43730	5.23646e-05	0	0	0.210716	0.0402427	0.0273764	0.0474389	0.273562	0.139882
NLD	G43734	0.000858535	0	0	0.171639	0.0695573	0.15538	0.080586	0.240983	0.176709
NLD	G43735	0	0	0	0.267425	0.0257371	0.150572	0.0157063	0.298436	0.21155
NLD	G43738	0.000148256	0	0	0.164526	0.0365785	0.0970691	0.0424569	0.218131	0.0904072
NLD	G43743	0.000153215	0	0	0.25073	0.0443269	0.0391524	0.196874	0.390413	0.215604
NLD	G43746	5.75737e-05	4.01088e-05	0	0.0470585	0.022185	0.0795589	0.0123358	0.0595903	0.0302996
NLD	G43748	0	0	0	0.0706705	0.0258931	0.133715	0.0105569	0.0781803	0.0520442
NLD	G43749	0.000544035	0	0	0.0811504	0.0331855	0.0908642	0.00510922	0.0869159	0.0413725
NLD	G43751	0.00132127	0	0	0.0998982	0.0740772	0.124112	0.00941346	0.102034	0.0591064
NLD	G43753	2.732e-06	0	0	0.0463149	0.0214317	0.133435	0.00620675	0.0575564	0.0359952
NLD	G43755	0.00472049	4.34703e-05	0	0.21762	0.0522306	0.303467	0.012238	0.177016	0.171496
NLD	G43758	2.53396e-05	0	0	0.175094	0.0403879	0.164435	0.0952309	0.229946	0.107502
NLD	G43759	0.00196179	0	0	0.112684	0.0481367	0.169252	0.0269756	0.12227	0.050774
NLD	G43760	0.00118457	0	0	0.225028	0.0818866	0.127088	0.119013	0.30999	0.221025
NLD	G43770	0.0011563	0	0	0.145924	0.0426992	0.0956498	0.0712727	0.235164	0.136622
NLD	G43773	0	0	0	0.0208764	0.0193592	0.0470167	0.00654361	0.0525213	0.0245116
NLD	G43774	0.00455012	0	0	0.145498	0.0599019	0.162955	0.0387688	0.159762	0.103855
NLD	G43775	0.00020173	0	0	0.111091	0.0406517	0.152777	0.0343491	0.149446	0.0478769
NLD	G43780	1.74092e-05	2.32122e-05	0	0.171173	0.0652248	0.128861	0.0500164	0.197108	0.0814477
NLD	G43783	0	0	0	0.0443827	0.0374811	0.0278071	0.00645563	0.127435	0.0541491
NLD	G43784	0.000900342	0	0	0.100654	0.0318864	0.10869	0.18458	0.2444	0.212244
NLD	G43790	0.000530903	9.18235e-05	0	0.0466164	0.0292256	0.188526	0.0475093	0.152215	0.0930136
NLD	G43793	5.42647e-05	0	0	0.0883005	0.0206893	0.128966	0.019847	0.0903104	0.0782354
NLD	G43795	0.000100966	0.000201931	0	0.0962168	0.0584457	0.104685	0.0354104	0.145803	0.0667632
NLD	G43796	0.00327629	0	0	0.0618274	0.0142728	0.114487	0.0189481	0.0691963	0.0507563
NLD	G43797	0	0	0	0.0794013	0.0283583	0.0840175	0.317632	0.409001	0.362715
NLD	G43798	0.0028148	0	0	0.124536	0.0419399	0.192769	0.025856	0.105502	0.0462631
NLD	G43800	2.56779e-05	0	0	0.0730561	0.0165595	0.206574	0.00834908	0.0627572	0.0418716
NLD	G43801	0.000206174	0	0	0.0689868	0.0232155	0.184778	0.00688048	0.0609491	0.0266444
NLD	G43805	0	0	0	0.227834	0.0504021	0.0482897	0.0630349	0.2817	0.133299
NLD	G43848	0.0109774	0	0	0.0966402	0.066588	0.208106	0.018545	0.111759	0.0617333
NLD	G43849	0.000137156	0	0	0.0482454	0.0214462	0.147541	0.0476038	0.0992082	0.0748944
NLD	G43852	0.00489314	0	0	0.063701	0.0264954	0.171049	0.0102312	0.0661167	0.0291114
NLD	G43853	0.000105593	0	0	0.131927	0.0662	0.11201	0.213281	0.318382	0.271157
NLD	G43855	4.15782e-05	0	0	0.124661	0.0486341	0.161291	0.038903	0.135835	0.0809313
NLD	G43858	0.000333044	0	0	0.127651	0.0634684	0.253534	0.0242782	0.106294	0.0939533
NLD	G43861	0.000138007	0	0	0.117135	0.0277811	0.0980313	0.0349862	0.130679	0.0723129
NLD	G43862	0.0001376	0	0	0.119568	0.0346424	0.116574	0.0481914	0.143849	0.0492318
NLD	G43864	0.00011568	0	0	0.0604966	0.0235101	0.15737	0.0645596	0.0957155	0.0832069
NLD	G43865	0	0	0	0.0829954	0.0320289	0.072677	0.0265414	0.129444	0.0692166
NLD	G43866	0.00020405	0	0	0.0734824	0.0257218	0.191954	0.0235894	0.102563	0.0480581
NLD	G43869	0	0	0	0.0360481	0.00643426	0.0475734	0.00912453	0.0468394	0.0195714
NLD	G43870	0.000497509	0	0	0.0855597	0.0331735	0.135711	0.0183411	0.100949	0.0821084
NLD	G43874	0	0	0	0.0191154	0.0182773	0.0602864	0.00228825	0.0331166	0.0299046
NLD	G43876	0.000183747	0	0	0.0662988	0.0356043	0.195114	0.0688385	0.142094	0.0935811
NLD	G43877	5.64779e-05	0	0	0.0682855	0.027849	0.090259	0.222372	0.31552	0.247528
NLD	G43878	0.000289473	0	0	0.10728	0.0757478	0.0732062	0.0699908	0.191502	0.117287
NLD	G43883	0.00218918	0	0	0.167604	0.0511403	0.077421	0.111496	0.22558	0.150969
NLD	G43884	0.000865332	0	0	0.0701772	0.052145	0.134017	0.007547	0.0486883	0.0373935
NLD	G43885	0.000338738	0.0001289	0	0.0489699	0.0356494	0.126698	0.0081583	0.068376	0.0659699
NLD	G43886	0.000197415	0.000132228	0	0.083552	0.0249595	0.145573	0.0176101	0.106331	0.059945
NLD	G43887	8.21207e-05	0	0	0.0317226	0.0370799	0.11657	0.00418145	0.0601235	0.0303795
NLD	G43888	0.000278911	0	0	0.0700222	0.0416558	0.190144	0.0179267	0.06299	0.0680905
NLD	G43889	0	0	0	0.0419723	0.031387	0.176295	0.0103036	0.0703714	0.0334413
NLD	G43890	0.000123962	2.59956e-05	0	0.142845	0.0763717	0.117251	0.0208706	0.141346	0.0832222
NLD	G43892	0.000122791	0	0	0.145583	0.0560772	0.0963393	0.0161365	0.144325	0.0700504
NLD	G43895	0.000321841	0.000247306	0	0.103137	0.0312577	0.161444	0.0354581	0.096587	0.0703137
NLD	G43897	4.76493e-05	3.17662e-05	0	0.0601104	0.0183037	0.217039	0.0230877	0.0701433	0.0491089
NLD	G43898	0.000678993	0	0	0.187852	0.0857179	0.136867	0.0300165	0.225467	0.122387
NLD	G43902	0.000187916	0	0	0.0796706	0.0384529	0.157868	0.02434	0.0969556	0.0594768
NLD	G43905	4.34958e-05	0	0	0.0883048	0.0250477	0.140187	0.0228528	0.123027	0.0470179
NLD	G43907	0.000113729	0	0	0.144414	0.0380521	0.105597	0.06508	0.19054	0.126869
NLD	G43911	5.48628e-05	0	0	0.0440977	0.0157955	0.0140502	0.00389805	0.0781689	0.030956
NLD	G43913	0	0	0	0.036244	0.016869	0.0610301	0.00568851	0.0524375	0.0259686
NLD	G43918	0.000268566	0	0	0.0981689	0.0336665	0.136231	0.0161199	0.0990124	0.0685479
NLD	G43919	0.000409915	0	0	0.146413	0.0504972	0.176987	0.0598515	0.186361	0.167606
NLD	G43920	0.00090346	0.000612833	0	0.171792	0.10582	0.143138	0.117202	0.297031	0.162773
NLD	G43921	0.00197091	0	0	0.181373	0.0780053	0.199004	0.206321	0.318193	0.245749
NLD	G43924	1.96918e-05	0	0	0.0552382	0.0150041	0.121131	0.00828082	0.070663	0.0368415
NLD	G43926	0.000124469	0	0	0.0595907	0.026905	0.281333	0.00698931	0.0621794	0.0269255
NLD	G43928	0.000198885	0	0	0.0882749	0.0294953	0.129138	0.00875258	0.121793	0.0736336
NLD	G43929	7.9841e-05	0	0	0.0548445	0.0265378	0.0741519	0.0302817	0.073929	0.0225099
NLD	G43931	8.24768e-05	0	0	0.143559	0.0287578	0.2235	0.0400769	0.116074	0.0728814
NLD	G43933	0	0	0	0.0764932	0.0160373	0.0859699	0.0156088	0.0813155	0.0557215
NLD	G43935	0.00038836	0	0	0.154293	0.0651604	0.144541	0.116466	0.248907	0.175417
NLD	G43936	0.00288726	0	0	0.234256	0.0522963	0.0568285	0.0973987	0.28498	0.174839
NLD	G43939	0	0	0	0.0246439	0.0217925	0.132985	0.00500625	0.0387066	0.0379039
NLD	G43940	6.07728e-05	0	0	0.115999	0.0348352	0.126695	0.184382	0.296105	0.22103
NLD	G43945	0.00126909	0	0	0.0817209	0.0639788	0.103158	0.0290219	0.0971238	0.0620238
NLD	G43946	0.000320935	0	0	0.112066	0.0456858	0.135243	0.0318359	0.130157	0.0650879
NLD	G43949	0	0	0	0.0547221	0.0205387	0.0704942	0.0127451	0.0854147	0.0520422
NLD	G43957	0.000197415	0	0	0.0849618	0.0341148	0.244981	0.0316304	0.119772	0.0711801
NLD	G43962	6.96782e-05	0	0	0.113978	0.0359262	0.0755892	0.108086	0.178578	0.146564
NLD	G43968	0.00132199	0	0	0.102109	0.0461193	0.174205	0.0377724	0.133185	0.0821221
NLD	G43975	0.000680316	0.000264033	0	0.0723021	0.0416659	0.130795	0.0111012	0.0597765	0.0407572
NLD	G43978	0.000146536	0	0	0.100724	0.0286997	0.182125	0.10587	0.170044	0.120447
NLD	G43980	0.00199619	0	0	0.050859	0.0221782	0.0982188	0.0131069	0.0774521	0.0345763
NLD	G43981	0	0	0	0.034217	0.0167604	0.140071	0.00736237	0.0477102	0.0298276
NLD	G43982	0.00177703	0	0	0.103402	0.0422116	0.127251	0.00542247	0.097658	0.0442555
NLD	G43983	0	0	0	0.0842316	0.0220836	0.112543	0.0247509	0.0851228	0.0595999
NLD	G43984	6.87326e-05	0	0	0.0914308	0.0326243	0.176893	0.0243368	0.115412	0.0588674
NLD	G43988	0.000126393	6.85188e-05	0	0.0706577	0.0444591	0.144353	0.00518578	0.0578596	0.0293254
NLD	G43989	0.000134438	0	0	0.0692111	0.0372162	0.123036	0.0504767	0.123486	0.0822515
NLD	G43990	0.000222706	6.40276e-05	0	0.163189	0.0538715	0.0839466	0.0282952	0.203132	0.0709138
NLD	G43991	0.000975671	0	0	0.0732829	0.028649	0.227676	0.0224576	0.0751957	0.045079
NLD	G43992	0.00025696	0	0	0.135738	0.0424568	0.186183	0.0357409	0.140891	0.0710352
NLD	G43993	0.000541505	0	0	0.0903101	0.0372976	0.107492	0.0100525	0.0938008	0.0421586
NLD	G43995	0.000219582	0	0	0.0350897	0.0244521	0.176024	0.00850797	0.0460428	0.03264
NLD	G43998	0.000849248	0	0	0.0999435	0.0530569	0.11432	0.0603325	0.164827	0.128985
NLD	G44000	0.000654583	0	0	0.0659347	0.0311632	0.178158	0.00782567	0.0848215	0.0398419
NLD	G44001	0.000122094	0	0	0.0847981	0.0216334	0.0746114	0.034233	0.0960839	0.0438047
NLD	G44003	2.0838e-05	0	0	0.117336	0.0516899	0.154366	0.0184871	0.122332	0.0858566
NLD	G44006	0.000287507	0	0	0.183138	0.0615985	0.120927	0.018123	0.189318	0.130048
NLD	G44009	0.000205604	0	0	0.051416	0.0222004	0.0747276	0.0254271	0.0516771	0.0451033
NLD	G44012	0	0	0	0.0238047	0.0120316	0.110045	0.00638726	0.0429407	0.0179883
NLD	G44013	6.61005e-05	0	0	0.0530656	0.00901306	0.177757	0.0108451	0.0562472	0.0472988
NLD	G44014	0.00146679	0	0	0.218374	0.07762	0.146713	0.0562389	0.178393	0.078474
NLD	G44016	6.45823e-05	0	0	0.169122	0.0336194	0.0478668	0.0854024	0.22127	0.123636
NLD	G44020	3.3314e-05	0	0	0.172397	0.141435	0.17835	0.158881	0.299288	0.25487
NLD	G44022	0.00011296	5.67574e-05	0	0.161132	0.0584149	0.148649	0.062167	0.209403	0.110303
NLD	G44023	4.86565e-05	0	0	0.0796842	0.0260722	0.125195	0.0176184	0.126085	0.0641926
NLD	G44026	3.45488e-05	0	0	0.0594513	0.0237825	0.113536	0.0162204	0.0889598	0.0617103
NLD	G44027	0	0	0	0.00371058	0.0134792	0.0227834	0.00318507	0.0389161	0.0776159
NLD	G44030	0	0	0	0.124172	0.0829111	0.105599	0.0169822	0.176204	0.0688513
NLD	G44036	0.00155325	0	0	0.0376873	0.0342618	0.100247	0.0479974	0.0724304	0.0748421
NLD	G44212	0	0	0	0.120969	0.0254294	0.18523	0.0366627	0.121992	0.0783302
NLD	G44217	0.00505446	0	0	0.157068	0.0696503	0.17014	0.0480165	0.214266	0.108965
NLD	G44218	2.57016e-05	0	0	0.138051	0.0557584	0.105809	0.0591134	0.160866	0.119345
NLD	IBD00001	0.000648572	0	0	0.22675	0.0576591	0.0622679	0.0677368	0.223827	0.0741598
NLD	IBD00004	0	0	0	0.238683	0.0296927	0.0734541	0.0761355	0.276865	0.131612
NLD	IBD00006	0	0	0	0.258888	0.0103162	0.029915	0.150527	0.279504	0.112375
NLD	IBD00007	0	0	0	0.107508	0.00958362	0.0786512	0.0225994	0.11622	0.0260843
NLD	IBD00014	0	0	0	0.286015	0.0863011	0.0933216	0.235152	0.249966	0.432005
NLD	IBD00025	2.24199e-05	0	0	0.125195	0.0168135	0.148946	0.00348278	0.127253	0.112745
NLD	IBD00026	1.84976e-05	0	0	0.29315	0.0248514	0.0895317	0.0612881	0.324061	0.181009
NLD	IBD00027	9.26036e-05	0	0	0.181944	0.0295121	0.135128	0.0393067	0.178577	0.120862
NLD	IBD00028	0	0	0	0.313312	0.0270457	0.0335901	0.0982615	0.339339	0.265086
NLD	IBD00030	0	0	0	0.333898	0.0539788	0.0695057	0.235953	0.331046	0.143473
NLD	IBD00031	0.000172248	0	0	0.192402	0.0235665	0.108507	0.0171179	0.240978	0.180793
NLD	IBD00032	6.52606e-05	0	0	0.163825	0.0174985	0.0121389	0.0390281	0.202609	0.154537
NLD	IBD00033	0.000114423	5.47604e-05	0	0.122737	0.0499044	0.0470382	0.0174175	0.116512	0.0703524
NLD	IBD00035	0	0	0	0.219685	0.0337456	0.105781	0.0395313	0.0945357	0.140171
NLD	IBD00036	0	0	0	0.207473	0.0152636	0.0667	0.313677	0.44171	0.386567
NLD	IBD00037	0.000988998	0	0	0.228478	0.0841599	0.314434	0.0444438	0.203653	0.0895679
NLD	IBD00039	0	0	0	0.2415	0.100788	0.0355975	0.116017	0.291069	0.235875
NLD	IBD00041	0	0	0	0.227026	0.0595494	0.0399624	0.0319922	0.270611	0.42394
NLD	IBD00042	0	0	0	0.119333	0.0371259	0.0564229	0.043848	0.10767	0.0661427
NLD	IBD00044	0	0	0	0.11168	0.00909937	0.201969	0.0368903	0.114131	0.0578694
NLD	IBD00048	0.000189873	5.88676e-05	0	0.180313	0.0863598	0.126743	0.0477633	0.229365	0.0579852
NLD	IBD00049	1.40165e-05	0	0	0.172104	0.0262592	0.260188	0.0380283	0.160538	0.0820397
NLD	IBD00054	0.000599739	0.000141172	0	0.177447	0.0735169	0.0944481	0.0880962	0.26589	0.151375
NLD	IBD00063	0.00117441	0	0	0.260452	0.0405691	0.0952748	0.0776423	0.281943	0.12933
NLD	IBD00064	0	0	0	0.183033	0.0106647	0.0724957	0.062695	0.19095	0.128112
NLD	IBD00066	0	0	0	0.156962	0.00245243	0.172103	0.0473074	0.15967	0.0882015
NLD	IBD00067	0	0	0	0.183492	0.0128689	0.10908	0.091585	0.193967	0.070466
NLD	IBD00069	0	0	0	0.0915236	0.0692535	0.0839496	0.0253707	0.0863716	0.125685
NLD	IBD00072	0	0	0	0.00921709	5.50694e-05	0.00589765	0.0069427	0.0564444	0.0347187
NLD	IBD00074	3.71746e-05	7.43492e-05	0	0.154124	0.0300484	0.0556662	0.0317162	0.187088	0.084692
NLD	IBD00076	0.000415957	0	0	0.118141	0.0321265	0.156568	0.0576133	0.208067	0.129385
NLD	IBD00077	0	0	0	0.100807	0.0231328	0.00565827	0.0126776	0.162616	0.176201
NLD	IBD00078	8.71009e-05	0	0	0.136369	0.0280883	0.0350723	0.0135859	0.106436	0.0202099
NLD	IBD00082	0	0	0	0.260274	0.0771746	0.0335393	0.074495	0.281273	0.181161
NLD	IBD00084	0.00865203	0	0	0.18679	0.05185	0.17851	0.0266636	0.219999	0.152226
NLD	IBD00086	0	0	0	0.0454848	0.0263437	0.0737052	0.0157879	0.0561872	0.0379235
NLD	IBD00087	0.00377289	0	0	0.175075	0.0423444	0.218832	0.0833609	0.226731	0.190907
NLD	IBD00088	0	0	0	0.192649	0.0366683	0.0620838	0.0587651	0.210406	0.0942704
NLD	IBD00095	0.00864513	3.65395e-05	0	0.224922	0.144404	0.151142	0.075534	0.245522	0.126377
NLD	IBD00097	0	0	0	0.277161	0.0503741	0.0817876	0.0425388	0.375431	0.273918
NLD	IBD00099	0.000527851	0	0	0.163031	0.0561938	0.116471	0.106171	0.229758	0.118952
NLD	IBD00100	0	0	0	0.604491	0.245362	0.144162	0.189568	0.50727	0.348085
NLD	IBD00103	0	0	0	0.251352	0.00583559	0.00966485	0.103094	0.295679	0.285797
NLD	IBD00105	0	0	0	0.180413	0.0410681	0.0240456	0.0942955	0.241365	0.0549559
NLD	IBD00106	0	0	0	0.234101	0.0735212	0.0335259	0.108212	0.209872	0.137243
NLD	IBD00107	0	0	0	0.0981928	0.0408213	0.126055	0.0289797	0.138015	0.107496
NLD	IBD00110	0	0	0	0.0585402	0.00696455	0.0283695	0.0182418	0.190008	0.0590888
NLD	IBD00111	0	0	0	0.302533	0.039326	0.0210348	0.108898	0.261879	0.336848
NLD	IBD00112	0	0	0	0.132685	0.0183631	0.260666	0.0219601	0.13028	0.08587
NLD	IBD00114	0	0	0	0.39893	0.103813	0.0962381	0.166091	0.402389	0.370206
NLD	IBD00119	0.000454978	0	0	0.262038	0.110873	0.0760516	0.0959163	0.279471	0.240046
NLD	IBD00122	2.4291e-06	0	0	0.0529195	0.023617	0.0574515	0.00584182	0.0889919	0.0226573
NLD	IBD00123	0	0	0	0.147925	0.0258121	0.169638	0.0361564	0.17079	0.0971526
NLD	IBD00124	0	0	0	0.131398	0.00225854	0.0368895	0.0118626	0.0322923	0.022259
NLD	IBD00125	0	0	0	0.128223	0.0399991	0.0317338	0.0444951	0.131677	0.0908351
NLD	IBD00126	7.734e-05	0	0	0.180419	0.144614	0.15	0.040386	0.0983998	0.217752
NLD	IBD00137	0.000739699	0	0	0.090629	0.0157504	0.0922978	0.00843836	0.119081	0.0356468
NLD	IBD00141	0	0	0	0.123666	0.0298096	0.0937681	0.0732915	0.169697	0.112811
NLD	IBD00142	0.000175623	0	0	0.326681	0.0237857	0.00403237	0.141284	0.274038	0.163846
NLD	IBD00145	0	0	0	0.228832	0.0807862	0.0244232	0.296454	0.436082	0.729991
NLD	IBD00146	0.000194735	0	0	0.207719	0.0486167	0.184368	0.0504447	0.233118	0.182927
NLD	IBD00149	6.33266e-05	0	0	0.0492236	0.00550629	0.0843633	0.0260175	0.061419	0.0172468
NLD	IBD00154	0.00443295	0	0	0.0770147	0.0269309	0.111633	0.0245521	0.106516	0.0271094
NLD	IBD00155	0	0	0	0.0773588	0.0484591	0.031071	0.040557	0.168781	0.0736253
NLD	IBD00156	0	0	0	0.243057	0.0877189	0.209865	0.106183	0.277654	0.3678
NLD	IBD00157	0	0	0	0.160253	0.0217767	0.0165927	0.0533837	0.150388	0.0422817
NLD	IBD00161	0	0	0	0.192387	0.0213937	0.0620579	0.0654636	0.197698	0.114988
NLD	IBD00167	0.0001093	0	0	0.210897	0.0799227	0.0753635	0.0491059	0.178367	0.0687975
NLD	IBD00171	0	0	0	0.366813	0.0506003	0.0349749	0.131391	0.312621	0.222363
NLD	IBD00172	0	0	0	0.25535	0.0851886	0.055451	0.0201418	0.225901	0.107038
NLD	IBD00173	7.39932e-05	7.67785e-05	0	0.138278	0.0322943	0.164618	0.0362595	0.134434	0.0452344
NLD	IBD00184	0	0	0	0.152776	0.0307029	0.0863346	0.0194658	0.115521	0.0443578
NLD	IBD00185	0	0	0	0.280062	0.0674848	0.0274386	0.0844731	0.274257	0.129824
NLD	IBD00187	0	0	0	0.285081	0.114956	0.233857	0.0900432	0.0968442	0.452614
NLD	IBD00188	0	0	0	0.344855	0.00828455	0.0857798	0.0690464	0.305065	0.153502
NLD	IBD00189	0	0	0	0.232932	0.0461701	0.052183	0.0474732	0.255741	0.114376
NLD	IBD00194	0	0	0	0.227035	0.0180982	0.0569565	0.198295	0.289178	0.119287
NLD	IBD00195	0.00075452	0.000438757	0	0.132127	0.0244955	0.258234	0.0415637	0.129048	0.0785101
NLD	IBD00197	0.000341777	0	0	0.049805	0.0311336	0.017983	0.00808925	0.0779366	0.0460097
NLD	IBD00198	0.000303551	0.000404735	0	0.158874	0.0947767	0.162235	0.0593695	0.196708	0.120402
NLD	IBD00202	0.0006025	0	0	0.220864	0.0259105	0.0856932	0.0632803	0.234697	0.111537
NLD	IBD00204	0	0	0	0.274282	0.0245463	0.0774535	0.0375114	0.198399	0.213556
NLD	IBD00205	0.00268023	0.00123703	0.00103086	0.172648	0.197356	0.146519	0.110442	0.185439	0.532241
NLD	IBD00206	0.000153638	0	0	0.102434	0.0369928	0.0926905	0.036694	0.144244	0.0837416
NLD	IBD00208	0.00166732	0.000241878	0	0.196229	0.0990545	0.128134	0.123239	0.308336	0.238294
NLD	IBD00219	3.79781e-05	0	0	0.178298	0.0609906	0.0828985	0.0455116	0.158969	0.09502
NLD	IBD00225	0	0	0	0.305159	0.0161473	0.0516946	0.0267557	0.145707	0.343619
NLD	IBD00230	0	0	0	0.0785716	0.0584597	0.00836414	0.0608949	0.172059	0.128887
NLD	IBD00233	0	0	0	0.441879	0.250068	0.156215	0.335559	0.502358	0.418738
NLD	IBD00234	0.000293703	0	0	0.0303672	0.0266994	0.182812	0.00419453	0.0678353	0.0231067
NLD	IBD00236	0.000141583	0.000149234	0	0.0772078	0.0247636	0.174848	0.0830971	0.15348	0.0647052
NLD	IBD00237	0	0	0	0.247724	0.0741836	0.135475	0.0475321	0.240822	0.119153
NLD	IBD00238	0	0	0	0.188826	0.0754534	0.0737083	0.0836612	0.280594	0.0807277
NLD	IBD00239	0	0	0	0.174604	0.0655527	0.0629478	0.0828358	0.173058	0.0851944
NLD	IBD00248	0	0	0	0.272818	0.120585	0.0493082	0.088354	0.247687	0.217609
NLD	IBD00249	2.76972e-05	0	0	0.222116	0.0606786	0.0473298	0.0421132	0.222484	0.118715
NLD	IBD00250	7.07704e-05	0	0	0.115035	0.0288378	0.143637	0.0330768	0.0867618	0.0415966
NLD	IBD00254	0	0	0	0.0271314	0.00659787	0.210297	0.0121423	0.00869104	0.00867278
NLD	IBD00255	0	0	0	0.0887013	0.0887013	0	0.0949763	0.0890993	0.0951487
NLD	IBD00264	0	0	0	0.199334	0.0301373	0.0537462	0.102431	0.226812	0.0978632
NLD	IBD00265	0	0	0	0.496015	0.0814311	0.0962265	0.102519	0.374968	0.312929
NLD	IBD00266	0	0	0	0.0664141	0.0335586	0.146279	0.0158212	0.0688931	0.0171553
NLD	IBD00273	0	0	0	0.20542	0.14415	0.131722	0.140257	0.271355	0.274368
NLD	IBD00277	0	0	0	0.175544	0.0173718	0.206226	0.143178	0.241442	0.20273
NLD	IBD00281	0	0	0	0.285057	0.00877775	0.0165591	0.19018	0.297195	0.2534
NLD	IBD00286	0	0	0	0.231244	0.161633	0.0217538	0.214914	0.274527	0.177554
NLD	IBD00287	0.000166163	0.00022155	0	0.0574844	0.0164324	0.241124	0.011338	0.073307	0.0919453
NLD	IBD00293	0	0	0	0.103623	0.0466624	0.0509507	0.0310914	0.178226	0.0376101
NLD	IBD00295	0	0	0	0.368479	0.34429	0.316593	0.040297	0.0571757	0.0486885
NLD	IBD00296	0.000732791	0	0	0.220653	0.0653122	0.253305	0.0182977	0.262314	0.151968
NLD	IBD00301	0	0	0	0.0872311	0.0115448	0.0236188	0.0239038	0.108973	0.0917747
NLD	IBD00304	3.88199e-05	0	0	0.172893	0.049033	0.0724494	0.0576837	0.228606	0.0583261
NLD	IBD00308	0	0	0	0.144359	0.0260685	0.153773	0.0255213	0.142566	0.0349861
NLD	IBD00309	3.8897e-06	0	0	0.191801	0.0563304	0.148675	0.022047	0.137272	0.0885102
NLD	IBD00310	0	0	0	0.0803004	0.0103453	0.0821747	0.0522858	0.114081	0.0254345
NLD	IBD00311	0	0	0	0.0661907	0.0345492	0.150821	0.0346844	0.0863797	0.052809
NLD	IBD00312	0.00229663	0	0	0.160492	0.0451447	0.127098	0.0335461	0.169791	0.0765731
NLD	IBD00313	0.000744286	0.000651384	0	0.298697	0.07588	0.0716352	0.0588371	0.3303	0.165391
NLD	IBD00322	0.00203985	4.03948e-05	0	0.279569	0.0783012	0.209618	0.172486	0.402187	0.25568
NLD	IBD00326	0.000649043	0.000323111	0	0.179205	0.0830313	0.192253	0.0836651	0.195244	0.0939536
NLD	IBD00327	0	0	0	0.163201	0.021111	0.192947	0.0393238	0.136933	0.0660406
NLD	IBD00328	0.000140409	0	0	0.214527	0.0574486	0.0334183	0.0833874	0.279896	0.188475
NLD	IBD00329	0	0	0	0.195479	0.0101354	0.0232542	0.152513	0.226729	0.0565476
NLD	IBD00332	0.000740684	0.000274288	0	0.182201	0.0425951	0.152601	0.0514642	0.201965	0.0988671
NLD	IBD00334	0.00152673	0.000732908	0	0.261125	0.0771323	0.0700867	0.125796	0.368008	0.187411
NLD	IBD00339	0.00630654	0	0	0.138468	0.040268	0.0985872	0.0202024	0.140376	0.0564651
NLD	IBD00341	0	0	0	0.124988	0.0125949	0.0200904	0.0544123	0.181283	0.0780528
NLD	IBD00342	5.14039e-05	2.22097e-05	0	0.0747813	0.0323117	0.0866742	0.0676336	0.15018	0.0911137
NLD	IBD00345	0.00033701	0.000449347	0	0.258339	0.082952	0.0342465	0.0557857	0.284737	0.10804
NLD	IBD00347	0.00336664	6.89103e-05	0	0.243892	0.0711404	0.204529	0.0519543	0.197308	0.150893
NLD	IBD00349	0	0	0	0.200147	0.0796235	0.217143	0.0648668	0.246385	0.133834
NLD	IBD00351	0.000155875	0	0	0.167941	0.0520675	0.088489	0.0548711	0.167591	0.0554962
NLD	IBD00356	0	0	0	0.0247204	0.331339	0.131977	0.319982	0.336272	0.321511
NLD	IBD00357	3.54685e-05	0	0	0.293343	0.0569194	0.0869395	0.0245674	0.285896	0.213413
NLD	IBD00358	0	0	0	0.180267	0.0813769	0.118315	0.0456421	0.236724	0.112402
NLD	IBD00359	0	0	0	0.142246	0.0300647	0.0993126	0.0475143	0.2724	0.0495687
NLD	IBD00361	0	0	0	0.215165	0.0134062	0.0852402	0.0490187	0.210121	0.150939
NLD	IBD00364	0	0	0	0.380589	0.0952874	0.0572674	0.265607	0.425602	0.544194
NLD	IBD00365	0	0	0	0.13711	0.0204985	0.118642	0.0210046	0.19911	0.092982
NLD	IBD00367	0	0	0	0.159759	0.0252568	0.12246	0.0151868	0.172978	0.142522
NLD	IBD00370	0	0	0	0.178796	0.00950151	0.0428713	0.0898422	0.224859	0.100521
NLD	IBD00371	0	0	0	0.169861	0.0225259	0.0842074	0.0935479	0.171795	0.0601483
NLD	IBD00374	0	0	0	0.227366	0.0464393	0.0259108	0.0964734	0.268539	0.459797
NLD	IBD00375	0.00157129	0.00209505	0	0.191872	0.0306519	0.0754869	0.0380122	0.222217	0.123641
NLD	IBD00379	0	0	0	0.122404	0.0132841	0.0129445	0.0421753	0.110682	0.0571944
NLD	IBD00384	0	0	0	0.19438	0.0666129	0.0589986	0.0571476	0.269038	0.138267
NLD	IBD00386	0	0	0	0.142064	0.0318217	0.0438816	0.0358187	0.161352	0.0695719
NLD	IBD00389	0.00025407	0	0	0.139871	0.0219588	0.161996	0.0230128	0.143153	0.0597809
NLD	IBD00390	0.000147477	0	0	0.101229	0.0401685	0.104335	0.028229	0.125034	0.0502334
NLD	IBD00393	0	0	0	0.252036	0.0822086	0.103572	0.042196	0.225942	0.144999
NLD	IBD00395	0	0	0	0.338793	0.0021458	0.0667961	0.0868199	0.312021	0.200486
NLD	IBD00396	0	0	0	0.103339	0.034398	0.108846	0.0283762	0.120801	0.075394
NLD	IBD00401	0	0	0	0.111786	0.0733575	0.0325747	0.11736	0.181205	0.275287
NLD	IBD00403	0.000474648	0.000632863	0	0.174503	0.059486	0.150158	0.0480975	0.193852	0.082054
NLD	IBD00408	0	0	0	0.111716	0.0269285	0.112487	0.0631555	0.233099	0.141242
NLD	IBD00410	0	0	0	0.383294	0.193365	0.182308	0.217036	0.244903	0.300937
NLD	IBD00412	0	0	0	0.192662	0.0802737	0.233762	0.0262058	0.220566	0.0728149
NLD	IBD00416	0.000109576	0	0	0.145599	0.0520846	0.14773	0.0548058	0.18068	0.20472
NLD	IBD00419	0	0	0	0.25164	0.0480263	0.262547	0.0952207	0.297648	0.201786
NLD	IBD00421	2.53397e-05	0	0	0.0995393	0.0144782	0.110636	0.021699	0.0968669	0.0522305
NLD	IBD00423	0	0	0	0.132884	0.0102888	0.153071	0.0112837	0.107103	0.0726695
NLD	IBD00426	4.5149e-06	0	0	0.0192357	0.0103893	0.150278	0.00138277	0.0397204	0.0108688
NLD	IBD00427	0.00330727	1.34713e-05	0	0.176675	0.0670004	0.145444	0.0813149	0.219727	0.150921
NLD	IBD00431	0	0	0	0.145776	0.0763093	0.146202	0.0467345	0.159671	0.0556824
NLD	IBD00433	0	0	0	0.0719765	0.0184495	0.0837358	0.00744363	0.108067	0.027084
NLD	IBD00438	0	0	0	0.18783	0.0475553	0.0892266	0.0581939	0.196846	0.0868027
NLD	IBD00442	0	0	0	0.099805	0.0302418	0.200968	0.0416421	0.0894566	0.0762727
NLD	IBD00444	0	0	0	0.187071	0.0590654	0.1656	0.0318907	0.186062	0.0793595
NLD	IBD00448	0	0	0	0.259866	0.0224191	0.0199387	0.0793314	0.253619	0.285439
NLD	IBD00450	7.47178e-05	0	0	0.129966	0.0325818	0.13723	0.0442666	0.202568	0.111112
NLD	IBD00453	0	0	0	0.209153	0.0217312	0.15337	0.104668	0.219456	0.069182
NLD	IBD00458	0	0	0	0.171809	0.0462529	0.0810815	0.0298446	0.142175	0.0878638
NLD	IBD00461	0.00737683	0	0	0.0406015	0.0394586	0.025686	0.0883466	0.0273085	0.0408706
NLD	IBD00467	0	0	0	0.0349366	0.0120153	0.0849243	0.0151354	0.0484959	0.0147038
NLD	IBD00470	0	0	0	0.25217	0.0368233	0.0632745	0.0584759	0.229013	0.13647
NLD	IBD00475	0	0	0	0.118375	0.0285308	0.228758	0.0176377	0.108495	0.0798028
NLD	IBD00477	0	0	0	0.256429	0.0448411	0.0742053	0.0236567	0.316161	0.226523
NLD	IBD00479	0	0	0	0.434397	0.0606378	0.00466538	0.337817	0.468024	0.199427
NLD	IBD00485	0.000311379	0	0	0.261373	0.0485296	0.195467	0.160225	0.275953	0.0919579
NLD	IBD00491	0	0	0	0.124171	0.0727473	0.26971	0.0242431	0.138915	0.0507948
NLD	IBD00492	0.000434816	0	0	0.0701883	0.0336445	0.136185	0.0187027	0.12922	0.056031
NLD	IBD00494	0	0	0	0.102802	0.0187583	0.0915845	0.0292047	0.117842	0.0162233
NLD	IBD00495	0	0	0	0.339197	0.0585683	0.118429	0.120719	0.288419	0.202127
NLD	IBD00500	0	0	0	0.238401	0.0479518	0.151334	0.119772	0.212521	0.0909828
NLD	IBD00502	0	0	0	0.190626	0.0142093	0.0567523	0.135354	0.178034	0.0559938
NLD	IBD00503	0.000285443	0.000290225	0	0.1938	0.0732928	0.0866694	0.104959	0.248059	0.109854
NLD	IBD00508	0.00125292	0.000108372	0	0.187114	0.0827825	0.073456	0.106912	0.214683	0.137432
NLD	IBD00509	0	0	0	0.300954	0.237596	0.00678845	0.237062	0.493839	0.693045
NLD	IBD00510	0.000821183	0	0	0.11834	0.0556933	0.134245	0.0889822	0.163754	0.133142
NLD	IBD00512	4.04593e-05	0	0	0.0944034	0.108874	0.034908	0.0843399	0.177593	0.507124
NLD	IBD00514	0.000129671	0	0	0.190834	0.0579307	0.0935714	0.0441744	0.241374	0.107635
NLD	IBD00522	0	0	0	0.148393	0.0221495	0.0478141	0.0162823	0.213557	0.119456
NLD	IBD00526	1.67156e-05	0	0	0.265565	0.0459469	0.0298225	0.0345082	0.296127	0.199524
NLD	IBD00527	6.45524e-05	9.1361e-06	0	0.140842	0.0427616	0.162026	0.0216115	0.15719	0.0803754
NLD	IBD00529	0	0	0	0.217716	0.0742768	0.109648	0.0713733	0.238224	0.159498
NLD	IBD00530	6.4345e-06	0	0	0.0924952	0.0277102	0.174853	0.0266491	0.102956	0.0683705
NLD	IBD00531	0.000229946	0	0	0.233883	0.0304685	0.0900205	0.0297594	0.220594	0.0920489
NLD	IBD00534	0	0	0	0.286836	0.0742846	0.0591258	0.0998169	0.43201	0.240081
NLD	IBD00536	0	0	0	0.182611	0.0199707	0.215347	0.0781306	0.22832	0.138168
NLD	IBD00538	0	0	0	0.171113	0.0137876	0.105061	0.0643068	0.186492	0.102461
NLD	IBD00539	0	0	0	0.113163	0.033082	0.0200319	0.0503691	0.134835	0.0480473
NLD	IBD00540	0	0	0	0.083985	0.0292402	0.212169	0.0162884	0.109416	0.0468556
NLD	IBD00541	0	0	0	0.119982	0.0126162	0.0369522	0.0122732	0.144647	0.0724959
NLD	IBD00545	0	0	0	0.179866	0.0553803	0.048572	0.0701806	0.227428	0.0766404
NLD	IBD00546	0	0	0	0.213395	0.0148347	0.0903619	0.079517	0.19184	0.0419906
NLD	IBD00548	0	0	0	0.222623	0.0656459	0.127396	0.0904466	0.265883	0.109554
NLD	IBD00554	0	0	0	0.153347	0.0088964	0.12518	0.0348342	0.17023	0.114011
NLD	IBD00559	0.000831161	0.000220428	0	0.135307	0.0286092	0.0347863	0.0773941	0.201835	0.0618024
NLD	IBD00567	0.00043634	0	0	0.220603	0.0964741	0.1617	0.0370588	0.236827	0.0843724
NLD	IBD00569	0	0	0	0.188495	0.00886144	0.0409528	0.0953179	0.171964	0.492295
NLD	IBD00579	0	0	0	0.233948	0.0145751	0.0683804	0.00508766	0.176785	0.13576
NLD	IBD00580	0.000297636	0	0	0.178511	0.0544139	0.146678	0.0279897	0.179278	0.121955
NLD	IBD00583	0	0	0	0.284729	0.102372	0.082652	0.116278	0.369854	0.388111
NLD	IBD00586	0	0	0	0.169011	0.00619556	0.0433628	0.0944489	0.145377	0.0776564
NLD	IBD00588	0.000229718	0	0	0.148138	0.0366081	0.122884	0.0101742	0.182115	0.108373
NLD	IBD00590	0	0	0	0.129822	0.0677563	0.13773	0.0033694	0.18109	0.124667
NLD	IBD00593	0	0	0	0.0624654	0.0260389	0.328434	0.00390481	0.0568836	0.0490351
NLD	IBD00594	0	0	0	0.0170164	0.0265064	0.18121	0.0250384	0.0611855	0.0419294
NLD	IBD00596	0.000134627	0	0	0.139402	0.0905471	0.20673	0.0344398	0.132999	0.0813044
NLD	IBD00597	0	0	0	0.200681	0.0368927	0.0272244	0.0685548	0.220926	0.11699
NLD	IBD00598	6.26823e-05	0	0	0.203018	0.0228461	0.0715063	0.0693903	0.279347	0.238958
NLD	IBD00600	0	0	0	0.144613	0.0297609	0.151706	0.0487051	0.182454	0.0323087
NLD	IBD00604	0	0	0	0.158649	0.0635419	0.0381611	0.0176065	0.171296	0.0748002
NLD	IBD00606	0.000117564	0	0	0.249197	0.0209043	0.0480675	0.0167232	0.245019	0.192065
NLD	IBD00611	2.5964e-06	0	0	0.305089	0.0060831	0.00563641	0.120696	0.316245	0.213723
NLD	IBD00615	0.000149057	0	0	0.24391	0.131495	0.209991	0.0417971	0.175464	0.310294
NLD	IBD00616	0	0	0	0.195574	0.0255282	0.0108221	0.079721	0.245064	0.100776
NLD	IBD00621	0.000637099	0	0	0.210653	0.0691123	0.14588	0.0981708	0.225918	0.0694875
NLD	IBD00624	0	0	0	0.117318	0.020824	0.157752	0.0105857	0.151327	0.297809
NLD	IBD00625	4.83697e-05	4.50058e-05	0	0.247204	0.100356	0.183528	0.0705718	0.26772	0.149532
NLD	IBD00626	0.000917687	0	0	0.18508	0.082812	0.115535	0.106322	0.314966	0.306407
NLD	IBD00628	0.00471067	0	0	0.206394	0.0849097	0.078823	0.0324344	0.222822	0.143687
NLD	IBD00629	0.000466074	1.85005e-05	0	0.227699	0.0182101	0.171033	0.138194	0.319901	0.238334
NLD	IBD00631	0.000175857	0.000101959	0	0.12897	0.0383486	0.238104	0.0204812	0.134831	0.0705219
NLD	IBD00633	0	0	0	0.289909	0.0614836	0.00585605	0.166329	0.276208	0.25373
NLD	IBD00635	0	0	0	0.140248	0.0403518	0.0276934	0.0493308	0.217997	0.135039
NLD	IBD00639	0.00118293	0	0	0.226214	0.0260315	0.18557	0.0218881	0.300402	0.167845
NLD	IBD00640	0	0	0	0.180858	0.0305276	0.181868	0.0152543	0.22035	0.0556073
NLD	IBD00643	0	0	0	0.492731	0.0227434	0.11238	0.229652	0.419993	0.222858
NLD	IBD00644	0.000619671	0	0	0.197178	0.0524195	0.157097	0.0221683	0.155063	0.112576
NLD	IBD00649	0	0	0	0.350292	0.0168849	0.0384316	0.441543	0.732162	0.707499
NLD	IBD00652	0.000338732	1.32671e-05	0	0.124502	0.0603435	0.18287	0.04401	0.152712	0.132247
NLD	IBD00654	0	0	0	0.0765468	0.081978	0.0443197	0.0116594	0.0393072	0.173631
NLD	IBD00655	0	0	0	0.132363	0.0299988	0.0292	0.0484946	0.138171	0.0619247
NLD	IBD00666	0	0	0	0.151585	0.0134239	0.1317	0.0661024	0.188035	0.0807319
NLD	IBD00672	2.81466e-05	0	0	0.211135	0.0267485	0.0142826	0.0831447	0.252676	0.110352
NLD	IBD00673	0	0	0	0.338035	0.00305964	0.0910947	0.154156	0.330022	0.211136
NLD	IBD00676	0	0	0	0.26888	0.112138	0.0987303	0.0258418	0.17768	0.500262
NLD	IBD00684	6.67029e-05	5.18823e-05	0	0.285445	0.0830189	0.150461	0.111211	0.330113	0.172047
NLD	IBD00685	0	0	0	0.278038	0.192782	0.0528495	0.142118	0.404321	0.317406
NLD	IBD00686	0.000201367	0	0	0.197428	0.0287985	0.0532982	0.0349183	0.20994	0.146827
NLD	IBD00692	0.00330908	0	0	0.203354	0.0274358	0.0318157	0.00926357	0.259515	0.126211
NLD	IBD00693	3.9852e-05	0	0	0.156533	0.0108616	0.167461	0.0475631	0.182482	0.0849715
NLD	IBD00694	0	0	0	0.0500233	0.00913569	0.100287	0.0234697	0.046578	0.0134136
NLD	IBD00695	0	0	0	0.09157	0.00220713	0.134921	0.00898813	0.161402	0.0777914
NLD	IBD00696	0	0	0	0.149448	0.0365492	0.229602	0.0162801	0.132692	0.0558782
NLD	IBD00698	4.46183e-05	0	0	0.0740998	0.021934	0.0680475	0.0199608	0.114474	0.0547645
NLD	IBD00699	0.063132	0.0278642	0.0232201	0.147387	0.0371396	0.0779687	0.198576	0.0971996	0.148747
NLD	IBD00701	2.62299e-05	0	0	0.113197	0.0244623	0.192578	0.0268413	0.170805	0.107225
NLD	IBD00703	8.65819e-05	0	0	0.0958634	0.00870998	0.132683	0.0363693	0.117544	0.0603401
NLD	IBD00710	0.000656086	0	0	0.0939306	0.0230186	0.171105	0.0339491	0.0977225	0.0464879
NLD	IBD00713	0	0	0	0.156229	0.0220466	0.0879737	0.0397427	0.221726	0.10821
ESP	SRR6463089	0	0	0	0.233264	0.0436283	0.138956	0.0575223	0.421566	0.140196
ESP	SRR6463091	6.95709e-05	0	0	0.427026	0.0177964	0.129089	0.175663	0.509469	0.290769
ESP	SRR6463093	0.00150628	0	0	0.165119	0.051059	0.222106	0.362527	0.470851	0.450733
ESP	SRR6463095	0	0	0	0.096491	0.0121247	0.0725274	0.0317015	0.109154	0.0507567
ESP	SRR6463097	2.1756e-06	0	0	0.324284	0.0450953	0.305399	0.0406679	0.198616	0.10492
ESP	SRR6463122	0.000193147	8.91447e-05	7.42872e-05	0.252947	0.048662	0.0560023	0.0231571	0.474664	0.141106
ESP	SRR6463123	6.8048e-05	0	0	0.168974	0.0470394	0.0545219	0.0329827	0.168377	0.0797241
ESP	SRR6463124	0.000100265	0	0	0.172934	0.0449982	0.0966911	0.0363676	0.300426	0.0651391
ESP	SRR6463125	0	0	0	0.211481	0.0220606	0.0527254	0.0285724	0.392427	0.0577695
ESP	SRR6463195	3.835e-06	0	0	0.180896	0.0592226	0.0780134	0.0245699	0.33471	0.0961619
ESP	SRR6463197	0.0182058	0	0	0.221114	0.0647684	0.124565	0.0575444	0.297988	0.12859
ESP	SRR6463199	8.9853e-06	0	0	0.247406	0.0273311	0.147482	0.0818745	0.253099	0.1514
ESP	SRR6463201	8.36345e-05	0	0	0.0591319	0.0229132	0.0628115	0.00832933	0.067824	0.048844
ESP	SRR6463207	1.76882e-05	0	0	0.164475	0.00767573	0.0525649	0.0736967	0.160035	0.075481
ESP	SRR6463221	0	0	0	0.189243	0.0668995	0.0861151	0.0265354	0.215996	0.118747
ESP	SRR6463268	1.2702e-05	0	0	0.153457	0.0351815	0.0586792	0.0233217	0.169554	0.106225
ESP	SRR6463269	0	0	0	0.144017	0.046787	0.0467563	0.335681	0.479378	0.393544
ESP	SRR6463270	0	0	0	0.264042	0.0379086	0.0957319	0.0449169	0.332126	0.134201
ESP	SRR6463271	0.00025815	0	0	0.311864	0.144022	0.0688537	0.116909	0.520733	0.25188
ESP	SRR6463272	4.74975e-05	0	0	0.237111	0.0881026	0.0840137	0.0263195	0.260564	0.0910673
ESP	SRR6463273	0.00170834	0	0	0.202653	0.0363458	0.162868	0.0325949	0.144351	0.0908921
ESP	SRR6463274	4.72023e-05	6.29364e-05	0	0.211559	0.0209431	0.0884742	0.0133504	0.214683	0.141219
ESP	SRR6463275	0.000225787	0	0	0.264053	0.0649852	0.242113	0.0639085	0.220998	0.104825
ESP	SRR6463276	8.62985e-05	0	0	0.336049	0.0564193	0.0939368	0.0868468	0.498274	0.213669
ESP	SRR6463277	7.95088e-05	0	0	0.272525	0.104392	0.151779	0.12288	0.390299	0.162651
ESP	SRR6463392	1.71124e-05	0	0	0.0443622	0.0117841	0.0247119	0.0142551	0.0410354	0.0160048
ESP	SRR6463393	2.15566e-05	0	0	0.140627	0.101627	0.0523976	0.126572	0.236205	0.12322
ESP	SRR6463394	0	0	0	0.0628728	0.0123931	0.0493996	0.0297244	0.0823931	0.0163113
ESP	SRR6463395	3.94758e-05	0	0	0.242099	0.0521856	0.0784492	0.0395698	0.333623	0.135216
ESP	SRR6463396	0	0	0	0.353584	0.0374265	0.129614	0.116627	0.32817	0.174559
ESP	SRR6463397	0.000321691	0	0	0.219753	0.0267282	0.0348325	0.0618518	0.284215	0.102173
ESP	SRR6463398	0.0015216	0.000159051	0	0.201041	0.0506549	0.101871	0.0378664	0.286998	0.157241
ESP	SRR6463399	0	0	0	0.47585	0.0826007	0.0334769	0.214984	0.446263	0.128411
ESP	SRR6463400	0	0	0	0.165776	0.0214727	0.0317442	0.1133	0.159081	0.0308802
ESP	SRR6463424	0.000140318	0	0	0.216745	0.0203816	0.100726	0.0799023	0.18297	0.068469
ESP	SRR6463008	0	0.000212654	0	0.373308	0.0450227	0.0158514	0.325779	0.460931	0.375981
ESP	SRR6463010	5.6332e-06	0.000154647	0	0.137938	0.0423691	0.151528	0.00910407	0.0848819	0.110048
ESP	SRR6463011	0	0	0	0.182717	0.0349331	0.0688653	0.0202983	0.284097	0.102779
ESP	SRR6463013	0.000144109	0	0	0.0367144	0.00892825	0.0262068	0.00435353	0.0859386	0.0185209
ESP	SRR6463014	0.000135801	0	0	0.124301	0.0440487	0.140581	0.0522064	0.195326	0.133657
ESP	SRR6463016	4.51563e-05	0	0	0.184681	0.04062	0.165123	0.0195587	0.15513	0.0970077
ESP	SRR6463019	0.000678778	0	0	0.0799914	0.0243966	0.0436988	0.0140645	0.0955237	0.0525697
ESP	SRR6463021	0.00112827	0	0	0.140472	0.0461914	0.0898312	0.0523502	0.214889	0.0893684
ESP	SRR6463022	0.00011726	0	0	0.24816	0.0591159	0.0878629	0.0520256	0.438567	0.131948
ESP	SRR6463024	0.000181413	0	0	0.421794	0.0643842	0.0745938	0.107059	0.472007	0.289114
ESP	SRR6463025	0.000305739	0	0	0.230156	0.0115896	0.0292351	0.164433	0.262119	0.0586064
ESP	SRR6463027	3.08857e-05	0	0	0.157235	0.0470373	0.0414829	0.0177655	0.190876	0.0595369
ESP	SRR6463032	0	0	0	0.0508381	0.0461737	0.0528702	0.0264031	0.0605058	0.0786293
ESP	SRR6463037	0.000741736	0	0	0.460237	0.112462	0.0198488	0.300868	0.551596	0.370126
ESP	SRR6463041	0.000275136	0	0	0.143854	0.0568046	0.0772897	0.0248265	0.136391	0.050564
ESP	SRR6463039	5.20705e-05	0	0	0.219051	0.0437402	0.205928	0.0351439	0.198362	0.0822822
ESP	SRR6463388	0	0	0	0.00945502	0.00153073	0.0122069	0.0035301	0.0105162	0.00379925
ESP	SRR6463046	2.8924e-06	0	0	0.434142	0.0965594	0.131098	0.10731	0.350668	0.0820864
ESP	SRR6463049	0.000144572	0	0	0.187111	0.0459273	0.263157	0.0395306	0.156119	0.12653
ESP	SRR6463059	0	0	0	0.495038	0.0540778	0.0278102	0.539323	0.760359	0.445286
ESP	SRR6463349	0	0	0	0.446043	0.0333476	0.0098064	0.168712	0.596805	0.407813
ESP	SRR6463054	0	0	0	0.218703	0.011795	0.0212463	0.713818	0.767959	0.598226
ESP	SRR6463061	0	0	0	0.152405	0.0597226	0.0798857	0.0282322	0.188901	0.0811895
ESP	SRR6463063	2.106e-05	0	0	0.24033	0.0262502	0.106504	0.0714508	0.372516	0.137965
ESP	SRR6463070	0.000107418	0.000128339	0	0.249511	0.0791218	0.196889	0.0265343	0.241887	0.0900764
ESP	SRR6463065	0.000140032	0	0	0.238899	0.0672486	0.100736	0.0871003	0.286438	0.221744
ESP	SRR6463068	0	0	0	0.231825	0.0145461	0.0879075	0.0607411	0.226286	0.122921
ESP	SRR6463331	1.9559e-06	0	0	0.211351	0.0277755	0.0514798	0.0668072	0.308766	0.12597
ESP	SRR6463074	9.86918e-05	0	0	0.453577	0.123319	0.120547	0.0941093	0.477249	0.25166
ESP	SRR6463083	0	0	0	0.428568	0.0623644	0.0509313	0.230311	0.441132	0.159141
ESP	SRR6463078	0.000555292	0	0	0.14518	0.0563808	0.129195	0.00949309	0.126844	0.102456
ESP	SRR6463081	0	0	0	0.272126	0.0186866	0.0806117	0.0905054	0.241844	0.155786
ESP	SRR6463084	0	0	0	0.301555	0.0279078	0.0459095	0.129108	0.289595	0.183925
ESP	SRR6463152	0.000716168	0.000927416	0	0.215244	0.0942352	0.0824245	0.0395639	0.371417	0.0956786
ESP	SRR6463087	4.1223e-06	0	0	0.281867	0.106048	0.0941917	0.0597635	0.349818	0.151967
ESP	SRR6463088	0.000401688	0	0	0.196225	0.0604417	0.113773	0.0632989	0.371904	0.106693
ESP	SRR6463090	1.33043e-05	0	0	0.357306	0.0206966	0.0465835	0.17909	0.431344	0.182769
ESP	SRR6463092	5.3773e-06	0	0	0.112457	0.0226603	0.131483	0.0334448	0.136666	0.0700048
ESP	SRR6463094	1.48438e-05	0	0	0.306371	0.0677496	0.0948521	0.0354566	0.314229	0.171796
ESP	SRR6463096	2.84108e-05	0	0	0.192418	0.0359218	0.167862	0.0264528	0.179493	0.109944
ESP	SRR6463102	0	0	0	0.741535	0.196929	0.114827	0.085293	0.695419	0.560262
ESP	SRR6463099	0	0	0	0.667018	0.170154	0.171354	0.388098	0.488325	0.440041
ESP	SRR6463403	0	0	0	0.427257	0.0578878	0.0142487	0.416787	0.558111	0.378108
ESP	SRR6463230	8.59606e-05	0	0	0.45883	0.0504847	0.0598886	0.150061	0.452868	0.301785
ESP	SRR6463114	0.000123412	0	0	0.268408	0.0870247	0.0413728	0.0770357	0.227304	0.0383238
ESP	SRR6463117	3.18167e-05	0	0	0.0633454	0.0257107	0.0284386	0.0124002	0.103216	0.0332187
ESP	SRR6463120	0.000101509	0	0	0.141282	0.0372397	0.206765	0.0149569	0.130243	0.0723185
ESP	SRR6463121	0	0	0	0.0614174	0.0962142	0.0578552	0.102985	0.148519	0.145168
ESP	SRR6463126	5.1429e-06	0	0	0.347455	0.0964119	0.0783472	0.107307	0.383747	0.148468
ESP	SRR6463128	0	0	0	0.0209383	0.0078222	0.0162842	0.0044595	0.0244867	0.0059471
ESP	SRR6463130	0	0	0	0.19513	0.0740232	0.0236853	0.0219245	0.414629	0.0651706
ESP	SRR6463141	0	0.00019674	0	0.432508	0.299421	0.0197523	0.288096	0.33685	0.813149
ESP	SRR6463258	0	3.71719e-05	0	0.245888	0.373188	0.046081	0.366768	0.486416	0.660795
ESP	SRR6463142	0	0	0	0.065097	0.142806	0.0157697	0.135161	0.332585	0.173744
ESP	SRR6463146	9.36992e-05	6.24661e-05	0	0.548428	0.0864157	0.047885	0.224304	0.597608	0.275461
ESP	SRR6463148	3.4462e-05	0	0	0.483969	0.0151643	0.129453	0.227911	0.468922	0.203066
ESP	SRR6463150	0.000196793	0	0	0.351395	0.0512319	0.193935	0.113546	0.340378	0.184715
ESP	SRR6463161	4.2235e-06	0	0	0.476992	0.115433	0.35117	0.197618	0.447263	0.239854
ESP	SRR6463160	1.51392e-05	0	0	0.369437	0.0614704	0.0591262	0.156928	0.312248	0.300715
ESP	SRR6463165	0.000230915	0	0	0.0441436	0.0240332	0.225583	0.0036706	0.0749393	0.0373381
ESP	SRR6463167	0	0	0	0.451062	0.040123	0.0582575	0.170258	0.528941	0.2357
ESP	SRR6463169	0	0	0	0.113036	0.00822204	0.0769697	0.0221773	0.286099	0.0805385
ESP	SRR6463176	0.000118474	0	0	0.0515305	0.0209612	0.0441873	0.0973962	0.397087	0.342031
ESP	SRR6463171	0.000251945	0	0	0.376502	0.0212112	0.0936684	0.0990353	0.392749	0.24871
ESP	SRR6463178	0	0	0	0.08321	0.0213685	0.098707	0.00709804	0.0995108	0.130672
ESP	SRR6463175	0	0.000313365	0	0.303027	0.0574131	0.0776719	0.116117	0.310162	0.139916
ESP	SRR6463179	0	0	0	0.658914	0.543275	0.127852	0.540253	0.625704	0.662844
ESP	SRR6463184	0	0	0	0.153204	0.00736937	0.0309483	0.0816821	0.188569	0.0723972
ESP	SRR6463192	0	0	0	0.16389	0.070342	0.00753984	0.0490494	0.211556	0.373593
ESP	SRR6463189	0.000711134	0	0	0.671847	0.0310665	0.0238168	0.266752	0.639087	0.366238
ESP	SRR6463196	8.16324e-05	0	0	0.127572	0.0335944	0.104554	0.0275071	0.328761	0.0704918
ESP	SRR6463198	0.000173921	0	0	0.369675	0.0124151	0.0580415	0.00799612	0.42654	0.0542774
ESP	SRR6463200	2.37299e-05	0	0	0.269127	0.0386664	0.182586	0.0968415	0.276381	0.176506
ESP	SRR6463202	0.000152597	0	0	0.0926812	0.0102785	0.036266	0.022165	0.0926975	0.0624267
ESP	SRR6463203	0.000206737	0	0	0.180265	0.0497901	0.274332	0.0276165	0.197706	0.103478
ESP	SRR6463205	0	0	0	0.439076	0.0673311	0.197114	0.0983383	0.42792	0.296283
ESP	SRR6463208	2.04843e-05	0	0	0.364319	0.0256998	0.0920654	0.0731049	0.399491	0.267759
ESP	SRR6463209	0	0	0	0.380216	0.0330956	0.0576271	0.187404	0.390122	0.162062
ESP	SRR6463213	0	0	0	0.153089	0.0158206	0.00732882	0.0129407	0.20335	0.263959
ESP	SRR6463215	0	0	0	0.259389	0.0413297	0.0131897	0.145082	0.430694	0.350362
ESP	SRR6463217	0	0	0	0.642617	0.114849	0.199311	0.42226	0.500367	0.256494
ESP	SRR6463222	0	0	0	0.0485522	0.0099966	0.0131153	0.010888	0.0375838	0.0091231
ESP	SRR6463245	0.000256089	0	0	0.304427	0.0496982	0.148435	0.017004	0.298358	0.22492
ESP	SRR6463227	8.9348e-06	0	0	0.262981	0.00956972	0.0441678	0.0632925	0.242027	0.124684
ESP	SRR6463233	0.00043576	2.67051e-05	0	0.32418	0.0181615	0.0981636	0.109304	0.451859	0.19066
ESP	SRR6463237	0	0	0	0.443134	0.0346291	0.0185375	0.236362	0.456405	0.192625
ESP	SRR6463235	0.00166805	0.000445238	0	0.470022	0.142517	0.158547	0.0988739	0.362841	0.281852
ESP	SRR6463241	0.000199041	0	0	0.311441	0.0343639	0.261434	0.135956	0.263302	0.196752
ESP	SRR6463240	4.6696e-06	0	0	0.328407	0.0602506	0.0641266	0.104084	0.433847	0.174331
ESP	SRR6463242	8.9e-06	0	0	0.337274	0.107123	0.0890371	0.105587	0.357752	0.167995
[truncated: 49 more rows]

## Sheet: SCFA_production
Table S1. (D) Community Phenotype Indices (CPIs) for production of SCFAs in samples from 3 analyzed IBD datasets.
[truncated: 1,064 more rows]

[truncated: 2 more sheets: Carbohydrate_utilization, GHases]
