# Supplementary material for: Metabolic Phenotypes as Potential Biomarkers for Linking Gut Microbiome With Inflammatory Bowel Diseases
Source: Front Mol Biosci. 2021 Jan 18;7:603740. doi: 10.3389/fmolb.2020.603740 (PMC7848230; doi:10.3389/fmolb.2020.603740)
Supplement: Supplementary file 2 [file Table_2.XLSX]

## Sheet: Vitamin_production
Table S2. (A) Phenotype Alpha Diversities (PADs) for biosynthesis of vitamins in samples from 3 analyzed IBD datasets.
Dataset	sample-id	B1	B2	B3	B5	B6	B7	B9	B12	Q	Lipoate	K
CHN	ERR2061183	10.3266	13.1833	11.196	10.6373	11.3979	8.50943	12.7204	9.81018	8.7763	9.22505	8.59011
CHN	ERR2061190	8.07277	8.11787	8.88486	7.62093	8.63056	6.98681	8.57457	7.67839	8.01618	6.42273	6.25831
CHN	ERR2061200	10.7134	12.6889	10.2553	10.2628	10.963	8.44866	12.6309	10.4714	9.76351	8.53721	8.11526
CHN	ERR2061203	11.5225	15.0018	13.9728	10.0691	12.759	9.23057	15.1608	11.7095	10.9739	8.74308	8.72645
CHN	ERR2061211	10.251	13.0219	12.6158	9.46259	11.1533	9.12366	12.6327	10.9593	10.6898	7.68372	7.7535
CHN	ERR2061214	9.92613	11.663	11.7546	9.58552	11.272	9.34592	13.0366	10.6671	10.4693	8.67206	7.74448
CHN	ERR2061218	8.99228	11.1488	9.42523	8.23683	9.27121	7.31673	10.8932	9.26454	7.74602	7.79446	7.14419
CHN	ERR2061253	8.26007	9.93296	9.65324	8.13125	8.22638	7.06967	10.0085	8.80958	7.46234	6.85623	6.71934
CHN	ERR2061258	9.241	11.7514	10.4892	8.16664	10.1844	7.31535	11.4071	9.85526	8.93147	7.15336	7.20075
CHN	ERR2061261	10.7998	12.8692	11.7325	8.55305	10.8736	8.47071	13.4087	10.8678	10.5673	7.47958	7.57609
CHN	ERR2061264	11.194	13.4467	13.5422	10.6495	12.8586	10.3809	14.0744	12.7047	10.864	8.78319	8.4655
CHN	ERR2061269	10.0267	12.0452	10.7837	8.78063	9.61631	8.62711	10.8445	10.1858	8.7489	7.59971	7.27136
CHN	ERR2061281	8.23316	9.89262	9.88277	8.17641	8.94127	7.87985	9.19519	7.48443	8.7972	7.14535	7.61736
CHN	ERR2061296	13.5619	17.0948	16.0026	12.4947	14.6034	10.0021	16.6122	13.2502	12.9705	10.3711	9.03984
CHN	ERR2061298	10.0976	13.6082	12.0824	9.99144	11.5236	9.06287	13.0118	10.8628	10.4252	8.91543	8.86028
CHN	ERR2061299	9.4552	10.0666	9.55603	8.49224	9.40982	8.77472	9.46837	9.97613	8.58199	6.71157	6.94329
CHN	ERR2061300	8.72274	10.9823	9.9057	8.32356	9.14061	8.02715	10.3829	9.21354	8.20386	7.65904	7.5528
CHN	ERR2061302	10.4508	13.6866	10.1351	9.29992	11.116	8.48294	13.3227	10.2223	10.0003	8.64429	8.38463
CHN	ERR2061303	10.6342	13.0481	12.3405	9.4127	11.054	8.5666	12.4518	11.6088	10.0934	7.09818	7.23147
CHN	ERR2061304	10.2778	11.9386	11.0317	10.2299	10.4612	9.27824	11.6958	10.3977	9.5375	8.41391	9.45836
CHN	ERR2061305	7.0842	8.2175	7.02876	7.51119	7.19205	6.15541	8.6892	6.1559	6.15541	6.22842	7.06562
CHN	ERR2061306	12.7231	14.5087	13.6161	11.2145	13.5835	11.3374	14.3119	11.9936	11.0053	8.93741	8.82007
CHN	ERR2061307	10.3713	10.9409	11.4206	9.0948	9.93748	7.79322	11.5481	9.65268	9.0058	6.94342	7.15437
CHN	ERR2061308	8.62839	9.86615	9.37844	7.32996	9.38769	7.16363	9.70444	9.22545	8.32058	6.1588	6.24203
CHN	ERR2061309	13.4078	16.1737	14.6654	11.8733	14.2685	9.47086	16.4861	12.5709	10.6486	9.43482	9.1421
CHN	ERR2061311	11.6599	15.1315	12.7498	10.8775	12.8511	8.85889	13.3933	12.2098	9.30161	9.51348	8.29086
CHN	ERR2061314	8.42627	9.67383	9.95602	7.5395	9.01109	7.118	9.3287	9.25649	8.28536	6.16729	6.29271
CHN	ERR2061317	9.03032	9.55816	9.09042	7.82859	9.26289	8.09789	10.2484	8.68191	9.13674	6.88827	7.23557
CHN	ERR2061320	8.94808	9.89232	10.1364	8.32446	9.8867	7.59024	10.4578	8.08703	8.40614	6.87925	7.0529
CHN	ERR2061326	10.7017	13.6179	13.1207	10.8286	11.3203	8.56435	12.8346	11.3414	9.58023	9.03483	8.31132
CHN	ERR2061327	12.1568	15.8451	13.7029	11.3673	14.1709	9.80032	15.3088	12.9934	11.2592	9.57145	9.34983
CHN	ERR2061328	8.17622	8.59343	9.24211	7.5709	8.10843	7.6298	9.17772	8.2287	7.26126	6.3066	7.09826
CHN	ERR2061329	9.74304	11.3756	10.1317	9.25378	11.0716	7.60875	11.6873	9.21973	9.3595	8.60906	8.24297
CHN	ERR2061330	12.6945	17.4337	16.2401	12.7401	14.8518	11.0655	16.32	14.1063	11.7768	10.0842	9.29293
CHN	ERR2061331	9.51716	11.6356	12.0518	9.4849	10.7626	8.42759	12.3701	9.11435	9.59284	8.5276	7.39439
CHN	ERR2061334	8.87353	10.8296	10.8471	8.29779	9.51506	9.00465	10.2175	9.63649	9.24208	7.41054	7.54714
CHN	ERR2061335	10.5989	12.5318	11.5174	10.4297	12.2352	8.83711	12.8784	9.86834	11.141	8.92416	8.57217
CHN	ERR2061336	11.3058	13.6974	13.9053	10.2999	12.8623	9.20322	13.4451	12.1822	9.29835	8.13148	7.94644
CHN	ERR2061337	10.6803	12.0049	12.4556	9.05132	11.2304	8.51044	13.0813	10.1818	10.2718	6.64687	7.89164
CHN	ERR2061338	9.74249	12.4833	11.6088	9.73586	10.1229	7.682	11.1903	10.2067	9.31576	7.59927	8.3231
CHN	ERR2061339	9.43267	11.5353	9.92893	9.88296	9.75975	7.9392	10.7998	9.06642	8.7747	7.49728	7.98557
CHN	ERR2061340	10.9848	15.342	14.1803	10.4248	12.7108	10.1442	14.8293	13.0797	9.97567	9.19568	7.73563
CHN	ERR2061341	10.3074	12.0218	10.2776	9.05078	9.95833	9.46151	11.6658	10.1089	9.3133	7.66236	7.43852
CHN	ERR2061342	8.28872	9.34719	9.73074	7.98159	8.59454	7.48366	9.65324	8.09381	8.09065	6.83991	7.11959
CHN	ERR2061343	9.37297	11.1719	11.4725	9.00005	9.70177	7.54821	10.8163	9.27578	9.49903	7.86135	7.55721
CHN	ERR2061345	10.6012	12.3508	11.6942	11.0586	11.4142	9.56795	10.875	10.0225	10.1055	8.53684	8.29047
CHN	ERR2061346	10.578	12.992	11.4371	9.68133	11.1138	8.77369	12.6687	9.61219	9.47013	7.65636	7.17347
CHN	ERR2061355	9.3007	11.5592	10.4848	9.13409	9.80016	8.90891	10.2216	9.32135	9.82368	8.16343	7.62661
CHN	ERR2061356	8.43983	10.0427	8.70373	7.68529	9.11078	7.48981	10.8005	8.82168	7.88065	7.16484	7.72431
CHN	ERR2061357	9.55861	10.2896	9.36068	8.45014	9.33656	8.23742	10.1655	8.81256	8.0672	7.20065	6.91491
CHN	ERR2061358	11.1218	13.0483	13.1417	11.6022	11.7104	9.19996	13.112	10.8207	9.83707	8.62867	8.73932
CHN	ERR2061359	9.8727	12.1359	10.5586	9.45903	9.971	7.91602	11.5054	9.29013	8.87125	7.56997	8.0813
CHN	ERR2061360	9.55666	12.6898	11.0479	8.55498	10.0195	8.95763	11.778	10.9159	10.0489	7.63072	7.41282
CHN	ERR2061361	11.6005	15.5744	12.3309	10.7104	11.6486	9.38994	13.1552	13.3728	10.4543	7.78854	8.47192
CHN	ERR2061363	10.1511	11.0128	11.8578	9.50612	10.6832	8.45729	11.2859	10.1173	9.75236	8.0184	7.29441
CHN	ERR2061364	9.75446	11.5856	10.7092	8.9225	9.08191	8.84443	10.7378	10.1232	8.76574	7.55429	6.83683
CHN	ERR2061365	14.132	16.9044	15.6408	12.6418	14.0886	11.8273	15.3145	13.3285	11.5598	10.0418	10.3043
CHN	ERR2061366	10.108	11.9532	11.6265	9.07243	10.5261	9.12978	12.0241	10.5513	9.26959	7.76913	7.21323
CHN	ERR2061367	8.84352	10.012	10.3427	7.7323	9.26423	7.89904	9.67577	9.44644	8.47026	6.55415	6.7228
CHN	ERR2061369	9.95527	11.4518	11.3373	8.83835	10.721	8.45134	11.3748	11.2419	9.03807	7.14752	7.3365
CHN	ERR2061380	9.48117	12.404	11.4092	9.1228	10.0733	8.01499	10.8745	10.0114	8.80658	6.47224	7.94402
CHN	ERR2061381	10.3533	12.8262	11.1735	9.61515	11.2953	8.56493	12.5951	10.1671	9.71533	8.7431	8.32539
CHN	ERR2061382	12.3959	13.8057	13.7699	11.6598	13.8245	10.0005	14.3348	10.5197	11.8976	9.65138	9.28912
CHN	ERR2061383	10.4475	12.8255	12.1215	9.54103	11.1841	9.68642	11.9535	10.4928	9.69746	8.55083	8.12362
CHN	ERR2061386	12.0782	14.3163	14.0647	11.6582	13.0745	10.2582	14.0676	11.5098	11.2607	8.91157	9.48514
CHN	ERR2061387	9.11254	11.2255	10.0982	8.58284	10.0993	8.29944	11.1417	8.77416	9.72723	7.45548	7.98147
CHN	ERR2061388	9.29611	12.5406	10.2244	8.1435	10.0842	8.996	11.9255	10.2026	9.25835	7.80818	7.62975
CHN	ERR2061389	10.6309	13.4821	11.8883	9.67014	11.8661	8.75045	12.8337	11.9552	9.47572	7.73106	7.67757
CHN	ERR2061390	11.4039	14.4111	12.9624	10.5763	11.2057	9.97284	13.4768	11.6955	10.5392	9.59566	7.77915
CHN	ERR2061393	8.27105	9.53961	9.25321	8.41829	8.69265	7.40208	9.36747	8.55794	7.85444	7.18767	7.33982
CHN	ERR2061395	9.26587	10.6389	10.4488	8.63943	9.8398	7.91668	10.4724	8.94677	8.1975	6.97332	7.82047
CHN	ERR2061398	9.88798	12.6557	12.2069	9.98126	11.2215	9.71515	11.7282	10.9783	10.1752	8.66725	8.02823
CHN	ERR2061399	11.2261	13.4817	12.4955	9.46571	11.873	8.95346	13.2159	11.7966	10.9279	8.21719	8.36017
CHN	ERR2061400	11.8254	14.7819	13.1199	11.847	13.4916	9.7511	14.8198	11.8684	10.5312	9.23642	9.41404
CHN	ERR2061406	9.77965	10.4676	9.89921	9.17407	9.70121	8.00863	10.0489	9.14	7.77484	7.13334	7.19662
CHN	ERR2061411	9.40847	10.8911	9.93853	9.57007	9.98351	8.18467	10.0057	9.17961	8.2102	7.69495	8.25992
CHN	ERR2061413	9.46768	11.3927	10.8002	10.1296	10.7511	8.91337	10.9315	10.1022	9.0819	7.97158	7.77062
CHN	ERR2061414	11.1201	13.5598	12.6299	10.5433	12.2589	10.2746	13.2763	11.0415	10.202	9.14122	8.68673
CHN	ERR2061415	8.63122	10.3607	9.11883	8.91132	8.83089	8.11553	10.2365	8.55552	8.70859	7.19569	7.60378
CHN	ERR2061416	10.7768	12.028	11.3964	9.8047	10.7652	9.24941	11.9879	10.1873	10.2277	7.96275	8.28623
CHN	ERR2061418	8.0185	9.75236	8.36735	7.56495	8.01365	6.99062	8.50965	7.84803	6.88033	6.11262	6.96312
CHN	ERR2061426	8.41647	10.7053	9.04951	7.74907	8.38218	7.77539	10.1378	8.7001	8.43174	6.40222	7.24544
CHN	ERR2061427	9.40938	11.3977	10.5217	9.84705	11.0535	7.81711	11.933	9.92997	9.78094	8.51299	7.96447
CHN	ERR2061429	9.31228	11.5541	9.81046	9.07328	10.648	7.62175	11.5325	8.87469	8.84439	7.29614	8.69863
CHN	ERR2061430	11.3297	13.8558	12.8854	10.8688	13.0327	10.075	13.792	10.8721	9.84428	9.05335	8.71426
CHN	ERR2061431	11.5165	12.9976	12.0849	10.3224	11.9897	9.39112	12.3585	10.5484	10.219	8.04801	8.41091
CHN	ERR2061436	8.81624	10.825	10.1737	8.62849	10.1739	6.97447	12.1978	7.94363	9.12549	8.06011	8.12847
CHN	ERR2061437	8.04134	9.9447	9.86147	8.07655	8.22014	6.62976	8.36374	8.37086	7.65075	5.88195	6.59837
CHN	ERR2061438	13.5479	16.2376	16.4698	12.7719	15.8473	10.1727	16.3103	14.3086	10.9127	8.10139	10.0289
CHN	ERR2061439	12.3758	15.591	14.3881	12.3673	14.3226	10.699	14.5446	13.3748	10.9524	9.0391	8.84504
CHN	ERR2061440	12.0005	15.2941	14.7932	12.2289	13.4635	10.4327	14.216	12.6078	11.4239	9.00793	8.71034
CHN	ERR2061442	11.3618	12.6891	12.5469	9.37361	11.7924	8.73672	12.7343	11.3327	9.37329	6.97412	7.35357
CHN	ERR2061443	10.6759	12.9472	11.1566	10.5207	10.5678	9.18142	10.9073	9.9351	9.23549	8.39177	8.0231
CHN	ERR2061444	11.9267	15.7723	15.1048	11.274	12.9902	10.0945	13.8578	12.2994	10.2442	8.54291	8.63416
CHN	ERR2061446	10.9456	13.2907	12.3218	10.4337	11.5121	10.0942	12.2639	10.826	10.9257	8.67034	7.66966
CHN	ERR2061447	11.6673	14.0455	13.8771	10.0727	13.0609	9.97285	14.7673	13.0227	11.8079	8.48827	7.71118
CHN	ERR2061448	8.79896	11.1572	10.648	9.38141	9.53707	7.68652	10.4428	8.55583	8.39077	7.78149	7.58156
CHN	ERR2061449	10.39	13.8094	12.1675	10.2701	10.9771	10.2853	11.7684	11.5019	10.1271	9.09179	8.03921
CHN	ERR2061450	10.6024	13.7689	13.3307	10.779	11.6271	9.15605	11.9075	10.8354	9.55048	8.27873	7.99913
CHN	ERR2061451	9.85133	12.0835	11.1492	9.33648	10.5275	7.66227	11.3635	9.169	8.66248	7.10865	7.43379
CHN	ERR2061452	13.4901	17.3845	16.3661	13.8919	15.9692	10.3985	17.3845	13.9321	12.9219	10.6672	9.50072
CHN	ERR2061453	11.2711	13.3039	13.0194	10.7895	12.6304	9.23638	13.1276	11.8191	9.90637	7.82519	8.03988
CHN	ERR2061454	13.6595	18.731	16.9215	12.3327	15.6814	10.1049	17.459	14.5132	12.8477	9.44516	9.82138
CHN	ERR2061455	12.2588	15.8455	13.2434	12.3059	13.9718	10.674	14.9268	11.8104	10.8538	10.2229	9.49287
CHN	ERR2061456	11.5495	14.6361	13.0029	10.7503	12.1086	9.6728	13.7396	11.3048	11.1242	9.25676	8.60904
CHN	ERR2061457	11.5364	12.9573	11.6392	10.1497	11.8767	9.60463	13.1498	10.5164	9.27837	7.27702	7.60606
CHN	ERR2061458	13.0165	16.6087	14.3597	11.9148	13.366	11.4284	15.3126	12.832	11.8639	9.48151	9.83182
CHN	ERR2061460	11.2097	14.5066	13.9283	11.1142	12.4095	10.1078	14.6851	12.7788	11.3426	9.90935	8.23398
CHN	ERR2061462	11.0639	13.0852	12.6355	10.6267	11.7043	9.33404	12.4261	9.48378	9.9931	7.72823	8.2845
CHN	ERR2061463	11.2309	13.695	12.8591	10.6657	12.155	9.00022	12.1748	11.1844	9.91171	7.66903	8.24735
CHN	ERR2061464	10.5352	13.9117	13.0967	9.60668	12.431	9.26142	13.0698	11.6657	10.2332	8.5981	7.67059
CHN	ERR2061465	10.4531	12.7734	11.5762	9.80603	11.236	9.15526	11.958	11.3355	9.68294	7.34019	7.35825
CHN	ERR2061469	9.02634	10.7689	10.2294	8.34281	9.59294	7.80242	11.5754	9.29604	9.54077	7.6351	7.48272
CHN	ERR2061470	14.4305	17.1263	16.5292	13.5965	15.4355	10.3618	16.3123	13.9199	12.2244	8.5078	9.95469
CHN	ERR2061471	11.3012	14.5565	13.8534	10.8114	12.5711	9.35701	13.6904	12.3109	9.82667	7.51482	7.76794
CHN	ERR2061472	9.08504	11.5941	10.6037	8.49896	9.71627	8.16209	10.0891	10.3787	8.01723	7.02136	6.38217
CHN	ERR2061473	11.2424	13.1076	13.2689	11.2269	12.8407	8.92357	13.4943	11.3874	10.3213	8.16075	8.63034
CHN	ERR2061474	11.2489	14.0531	12.395	10.5281	11.6057	9.31773	13.518	11.2907	10.1005	8.84142	7.63602
CHN	ERR2061475	10.9832	13.3466	11.9813	10.2298	11.6156	8.68842	13.2178	10.4885	9.60344	7.98706	8.26861
CHN	ERR2061476	11.5808	14.472	13.58	10.9539	13.1694	10.3267	13.522	10.7084	11.0547	8.84916	9.00369
CHN	ERR2061478	11.6909	14.9548	14.7465	11.1994	13.157	10.9957	14.3986	12.6404	11.9515	9.54496	8.7505
CHN	ERR2061479	10.6149	13.0231	11.6293	9.90102	11.9346	9.26904	12.6437	11.0959	10.1182	7.93793	8.177
CHN	ERR2061480	12.3616	15.1058	13.5255	11.0349	12.6471	9.59755	14.0856	13.1762	10.6591	8.18756	8.7279
CHN	ERR2061481	10.3121	14.1794	13.6797	10.6235	12.1006	8.23157	13.2715	11.5392	9.42883	7.33856	7.32301
CHN	ERR2061482	10.0185	12.3912	11.5316	9.68206	11.3571	9.41678	12.5397	10.4827	9.20584	8.87268	7.61041
CHN	ERR2061484	11.1722	14.016	12.4606	10.851	12.2047	9.64161	12.9514	10.9894	9.13821	8.15297	8.69098
CHN	ERR2061485	10.2393	12.8194	12.0371	9.65997	10.6092	8.00346	11.635	10.8069	8.65935	7.04359	7.3545
CHN	ERR2061486	9.31647	10.5933	10.8613	7.79344	9.58077	8.16896	9.90438	10.5932	8.80582	6.41676	6.40285
CHN	ERR2061502	11.361	14.8926	13.3391	11.0274	12.1404	9.30903	13.5376	11.6501	11.0366	8.23422	8.19869
CHN	ERR2061514	12.9494	17.244	15.8738	11.6602	13.8744	11.0305	14.8915	14.6698	11.591	8.10465	9.17688
CHN	ERR2061556	11.1896	14.4794	12.8673	11.8606	12.4459	9.45723	13.1685	10.9562	10.559	7.85077	8.6087
CHN	ERR2061566	10.2905	12.6892	12.3707	9.72209	11.4825	7.91558	12.357	10.4925	9.44595	9.25918	8.08885
NLD	G37960	7.13996	12.7828	10.2997	6.60099	10.2129	3.68661	11.5839	8.87296	6.35711	3.55019	3.32928
NLD	G37961	5.1263	7.83518	6.61839	4.43164	7.01508	2.1129	7.72844	5.85485	4.85028	2.23367	2.94434
NLD	G37962	7.87602	11.3998	10.4871	8.63977	10.3749	4.82553	12.8155	9.4563	7.38115	4.46949	5.01297
NLD	G37963	7.62116	12.8374	12.5562	9.34421	11.8656	5.28334	13.4376	10.4459	7.65716	4.67713	5.2833
NLD	G37964	6.70666	9.04914	8.08666	6.24236	7.85486	3.21307	9.47649	8.28652	5.10213	3.03837	3.36552
NLD	G37967	7.83818	12.0252	12.1422	8.22395	11.4884	3.32659	13.4416	9.83901	5.45987	4.32491	4.75245
NLD	G37968	7.75458	12.1059	10.7567	7.96136	10.0808	3.96121	10.8703	8.33371	6.09034	4.17978	4.86355
NLD	G37973	5.16795	6.72416	6.84417	4.24118	6.68849	2.23617	7.82388	6.56991	4.13234	1.7121	3.31382
NLD	G37974	7.06141	10.8579	8.81741	6.90061	9.83701	4.05099	10.9376	6.75387	6.3649	3.62048	4.03277
NLD	G37975	8.90228	14.2096	13.074	9.35272	12.3102	5.27252	13.4014	11.9926	8.09596	5.08467	5.14176
NLD	G37976	6.48733	9.55723	8.48833	6.18589	7.89219	2.82131	9.78536	7.03028	5.82378	2.46892	3.44369
NLD	G37981	5.90431	9.65049	8.81236	6.38876	9.39103	3.58849	10.3214	7.42669	6.24632	2.85924	4.08223
NLD	G37986	10.7806	17.5161	15.4912	11.8676	15.6683	6.14646	17.5721	12.6	9.42092	6.324	7.45048
NLD	G37988	6.87724	9.50917	9.01245	6.58739	7.76271	2.57252	10.0564	7.03761	5.31524	2.46732	3.74833
NLD	G37995	5.14236	8.50371	7.51794	5.29	7.6783	3.11431	9.40212	7.25232	5.34034	2.47521	3.75224
NLD	G37996	7.56969	11.2923	11.1686	7.44682	9.59525	3.61238	11.6473	8.79497	6.51295	2.95019	4.98394
NLD	G37997	7.31596	11.1809	12.011	8.20347	10.2083	4.4225	11.3051	8.30077	7.629	3.76591	4.89331
NLD	G38000	8.18782	11.4859	12.1771	8.21328	10.9304	3.53464	12.8225	9.88899	5.84527	2.9537	4.58234
NLD	G38001	10.1318	14.3866	13.307	10.279	13.1148	5.14449	14.2106	9.94256	7.73747	4.37375	5.572
NLD	G38005	6.61407	10.7657	9.66137	7.89648	10.2218	3.49908	11.2746	8.25597	5.60468	3.52263	4.83667
NLD	G38008	7.9218	13.3641	11.9781	9.32397	11.4814	4.02791	13.241	11.1648	7.30422	5.15698	5.44371
NLD	G38009	6.07536	10.0149	9.92026	6.76248	9.84638	3.67001	10.9302	9.22385	6.25925	3.40809	3.29593
NLD	G38010	7.46995	11.8072	12.2552	7.48097	10.5492	4.22896	12.726	9.59083	6.81979	3.15767	4.58501
NLD	G38013	9.5668	13.2446	13.551	9.3255	12.286	5.22255	14.2499	10.8383	7.4623	3.526	5.78435
NLD	G38015	8.83072	12.7615	13.2704	8.42565	11.5339	4.4302	13.7495	10.4324	7.61388	3.92512	5.47866
NLD	G38017	8.07593	12.0959	11.905	8.55898	11.439	5.05061	13.2078	8.64845	6.4198	4.40165	6.47084
NLD	G38019	7.04635	11.5875	10.9823	7.83466	10.89	4.02081	12.0489	7.64067	6.38733	4.26806	5.66187
NLD	G38020	9.61882	14.4593	13.6988	10.3239	13.1341	5.15351	14.555	11.6275	7.97797	4.45937	6.12789
NLD	G38025	8.52559	13.0902	12.4892	9.41309	12.2316	5.03371	13.2774	11.4069	7.4823	4.196	4.82726
NLD	G38026	8.43812	13.4602	12.8188	9.06156	11.2176	4.85101	12.4943	9.79931	7.54906	4.44702	6.20793
NLD	G38028	7.09643	9.80377	10.5207	6.97301	9.32929	4.27194	10.5721	8.83512	5.93336	3.39555	3.87679
NLD	G38030	6.8594	9.24866	8.68679	6.77742	9.12182	3.2198	10.3392	7.44495	6.41551	3.50166	3.61678
NLD	G38035	7.99352	10.7324	11.6676	8.22837	11.4924	3.02989	12.4374	8.82057	5.91204	3.34112	4.21101
NLD	G38036	5.59516	7.31858	7.61411	5.44067	7.16493	1.8263	8.18502	5.69008	4.45611	1.74162	3.05493
NLD	G38037	6.12962	8.15116	7.73754	5.49374	7.47798	1.84944	8.89203	6.45999	4.33863	1.67298	3.60116
NLD	G38038	10.0105	14.718	14.1822	10.1838	12.4761	5.0228	15.1416	10.9959	7.34923	4.48929	5.9985
NLD	G38039	6.8645	9.94155	9.54394	7.23632	9.75889	3.11818	11.1106	8.57799	5.43599	3.03844	3.72658
NLD	G38041	7.43667	11.9518	11.2136	8.16813	10.7591	4.27634	12.1685	9.91976	7.34737	4.52495	5.22667
NLD	G38043	6.40622	12.7418	11.3252	7.48839	9.90148	4.10126	12.0344	9.54614	6.39363	4.16968	4.6588
NLD	G38045	6.24184	8.8968	8.61188	5.74885	8.43086	3.42867	9.61703	7.34063	5.09608	3.00722	3.74393
NLD	G38046	4.36815	5.94731	5.16186	3.93906	5.6014	2.05168	6.17875	5.68325	4.42254	2.00135	2.0102
NLD	G38050	7.83832	11.4197	11.9881	8.18385	10.4805	3.35705	11.8923	9.04218	6.44252	2.79674	3.98378
NLD	G38051	7.90289	10.9672	11.4129	7.1301	10.0535	3.62564	11.9588	8.31038	6.17117	2.8231	4.71439
NLD	G38052	5.4784	9.24185	9.21099	6.01753	8.2975	2.89785	9.38035	7.78243	5.60079	2.76643	2.69667
NLD	G38053	9.22212	14.7805	14.7514	9.93816	13.1648	4.75922	15.1771	12.2264	7.3378	5.37651	5.47672
NLD	G38058	8.91614	13.4559	12.0637	9.93536	11.6885	4.9718	12.9446	10.3327	7.11124	4.86044	6.08104
NLD	G38060	8.48789	13.4067	13.0789	9.58366	12.0699	5.02602	13.6769	11.7303	7.36419	5.31272	5.51343
NLD	G38061	6.71911	11.105	8.80427	6.39284	9.09116	3.75139	10.0541	8.7437	6.25262	3.52295	3.02292
NLD	G38062	5.73584	7.54282	6.50114	5.46287	7.15901	3.59779	8.2829	6.14743	5.10605	3.27183	3.2286
NLD	G38063	11.2426	17.914	15.0724	11.0075	14.1836	5.65762	16.2835	13.2445	9.05399	5.2335	6.52195
NLD	G38064	7.07012	11.3683	10.428	7.08482	10.027	4.05467	11.3923	9.16462	6.71007	3.25854	3.66991
NLD	G38066	8.02409	11.7684	10.6072	8.01442	9.86761	4.83034	11.041	9.705	6.56465	4.66965	5.44542
NLD	G38069	8.13435	12.9412	11.0776	8.28509	10.3956	4.93835	12.8213	9.74956	8.21786	4.48586	4.61325
NLD	G38070	8.59685	11.7844	12.106	7.34865	11.6009	4.90483	12.3737	11.0004	6.86377	3.56968	3.95679
NLD	G38072	9.71509	14.4057	14.4875	10.1812	13.4785	5.02088	14.6792	11.6149	7.13831	4.08177	5.14018
NLD	G38073	8.28456	12.7371	11.9178	9.41418	10.7927	4.96384	12.5455	8.60915	7.15037	4.27735	6.05981
NLD	G38074	5.91649	8.43627	8.04004	5.66544	7.31341	3.29338	8.95951	7.37087	5.37084	2.05637	2.49937
NLD	G38076	6.70039	11.3405	10.951	6.83358	10.3846	4.23885	11.7003	9.41455	7.10951	2.8305	4.08417
NLD	G38078	8.64565	13.896	13.4012	9.48038	12.1394	4.96779	14.0569	10.7077	7.46459	4.20004	5.54101
NLD	G38082	6.67025	9.773	10.2171	7.10905	8.92453	3.52076	9.89264	8.3381	6.57291	3.11324	3.90672
NLD	G38086	5.32645	10.2582	8.68888	6.52746	8.01527	4.14734	10.0354	7.47485	5.02621	3.12186	3.5345
NLD	G38087	10.1765	14.0578	14.7851	10.1069	13.4303	4.74345	15.4217	11.703	7.43506	5.01695	5.05531
NLD	G38089	5.90864	9.46214	8.37942	5.24036	7.12096	3.24393	8.09073	7.58188	5.7822	2.51053	3.14907
NLD	G38090	7.3121	11.8488	12.0233	8.37054	10.2867	4.79388	12.0867	10.6769	7.53349	4.74453	5.42463
NLD	G38095	8.8555	12.4215	11.8763	8.7571	11.5863	4.5599	13.1555	9.37435	7.58829	5.27494	5.36225
NLD	G38098	8.58023	11.665	12.4598	8.58377	11.2419	4.75522	12.0993	8.68724	7.80397	4.17103	5.11163
NLD	G38099	4.75361	8.85227	7.50038	5.36864	7.05414	3.48623	8.50173	7.05359	4.85857	2.80621	2.54757
NLD	G38100	6.37732	9.26976	9.59076	6.64411	9.1748	3.73661	10.2831	7.93441	4.92762	3.42645	3.85349
NLD	G38102	6.04337	10.0554	8.41029	6.34552	8.68028	4.8085	9.81959	7.82008	5.94867	3.88797	5.42739
NLD	G38106	6.78644	10.6188	9.91392	7.67389	9.93792	4.68302	10.9734	8.3811	6.62767	3.53004	4.27995
NLD	G38107	8.67952	12.6758	11.7979	8.45326	11.3512	4.39641	12.6341	8.99038	7.34865	4.25226	4.42265
NLD	G38109	10.5271	15.2123	12.8278	9.39516	13.2764	5.19368	14.6688	10.1313	8.58436	5.04649	5.74987
NLD	G38112	9.95197	14.362	13.9885	10.1697	12.9855	4.64245	14.7723	11.1693	8.039	3.63432	6.20862
NLD	G38113	7.27377	10.9594	10.8187	7.56385	10.6138	4.13844	11.6152	9.67286	6.58203	3.55586	4.76704
NLD	G38115	7.47358	11.1092	11.1316	8.71284	9.60971	3.45897	11.8508	8.74645	6.54824	4.71307	4.51022
NLD	G38116	9.33348	13.7606	13.1755	8.98653	12.2877	3.98259	14.2009	10.4237	7.15953	4.30368	5.39072
NLD	G38117	9.59618	15.1805	15.2169	10.321	13.2351	5.53446	14.4821	11.7832	8.44107	4.78745	5.82893
NLD	G38120	5.33408	9.12931	8.24554	5.83025	7.44683	3.27032	8.97396	7.46549	5.5858	2.68578	3.46077
NLD	G38121	7.39554	11.1283	11.0658	7.99325	10.3321	3.34446	12.264	9.50387	6.20068	3.79355	4.96627
NLD	G38122	7.15427	11.4594	10.2076	8.34844	10.5811	4.41523	12.2087	8.99299	7.51476	4.26066	4.39502
NLD	G38124	6.11355	10.1776	9.14249	7.0559	9.46983	4.32725	10.8675	7.79866	6.37307	3.84616	5.61999
NLD	G38125	8.37606	13.1649	11.9182	8.76569	11.5598	4.0284	14.1247	9.66543	7.18231	3.7669	5.64397
NLD	G38126	6.36684	10.5223	9.74034	6.83762	9.61044	3.60058	10.9345	8.15361	6.46283	3.58693	4.13838
NLD	G38129	8.48225	11.8604	12.5166	8.49685	11.7952	4.09758	14.1981	9.99237	7.51425	3.58224	5.50792
NLD	G38131	6.24222	8.69619	8.73017	6.94753	8.57166	2.81275	9.75393	7.29986	5.96367	3.34196	3.30849
NLD	G38132	8.46083	12.3032	11.8948	9.06828	11.3795	4.97423	12.5575	9.30169	7.02079	3.60978	4.75143
NLD	G38136	6.26156	9.11409	8.87734	7.44038	8.67449	3.7968	9.73113	7.59216	5.80791	2.92216	4.65431
NLD	G38139	9.55003	14.8156	14.0648	10.1645	12.8855	5.45959	14.6654	11.8298	8.57442	5.41033	6.59005
NLD	G38140	4.81468	5.59825	6.17861	3.93605	6.57474	2.16441	7.59332	5.15718	4.42201	1.55804	2.34805
NLD	G38142	3.60096	6.12877	6.09385	4.34713	5.71232	1.76496	6.72147	5.24081	4.20808	1.7398	1.95834
NLD	G38147	5.00507	5.97256	6.34598	4.50627	6.1809	2.67763	7.30527	5.40239	4.005	2.80297	2.08677
NLD	G38148	3.54111	6.18928	6.31572	3.93857	6.09947	1.89379	7.76217	6.14046	4.43021	1.35164	2.21144
NLD	G38150	9.2097	15.231	13.9655	11.2397	13.7086	5.9647	14.4984	11.3041	8.4242	4.49899	6.11911
NLD	G43090	7.06222	10.1632	9.01364	6.73515	8.20606	3.09891	9.89067	6.27382	5.95474	2.76801	3.60361
NLD	G43093	8.68402	12.3226	11.9548	9.11516	11.7175	5.36469	12.8718	10.0998	7.35383	4.38227	6.46358
NLD	G43094	9.75135	13.874	14.47	9.47202	12.9886	4.46867	15.1069	11.331	7.84644	4.56055	5.72224
NLD	G43098	7.3473	10.8774	10.5338	7.54952	9.89566	4.75723	10.8592	8.50071	6.55023	4.21393	4.86831
NLD	G43100	9.42977	13.789	13.7486	9.44911	12.6216	5.10814	14.1518	10.9339	7.29279	3.91131	5.67837
NLD	G43103	6.8236	11.7704	10.2355	6.76596	8.54364	3.95489	10.8529	9.79047	6.352	4.47924	4.342
NLD	G43104	6.3714	10.5617	9.45046	6.85503	8.53668	3.96571	10.4813	8.81914	5.87462	4.42769	4.20142
NLD	G43107	4.34078	6.06714	6.89038	4.962	7.09107	1.72455	8.73327	5.96247	4.54973	1.53335	3.05064
NLD	G43108	7.42849	12.2654	10.8372	7.66572	10.4878	3.88266	11.663	8.30531	7.04903	4.17677	4.77391
NLD	G43113	5.92081	9.26449	9.92544	6.57003	8.37802	2.79331	9.40873	7.58264	5.24089	2.49423	3.56146
NLD	G43114	11.1713	16.1822	16.353	11.374	15.1156	6.48456	16.3253	12.0683	8.81421	6.0294	6.47011
NLD	G43115	9.18941	14.6815	13.2124	9.38233	11.9077	4.8127	13.4759	11.4498	7.12967	4.17696	5.43008
NLD	G43118	5.49859	10.2736	8.12565	5.62476	7.38279	1.97982	9.45897	7.3604	4.80088	2.08887	3.16458
NLD	G43121	10.8904	15.5864	15.5698	11.2651	13.9438	5.52928	15.7337	12.1264	7.96578	5.28836	6.44996
NLD	G43125	4.50466	6.83681	6.61226	3.91023	6.06764	2.38788	7.61231	6.59853	4.35136	1.22488	1.80912
NLD	G43128	8.98186	14.5008	12.4431	8.71752	12.1755	5.63836	13.5729	9.90766	8.32003	4.93496	5.85353
NLD	G43130	9.36258	13.2673	13.8102	9.82505	11.9867	5.29604	13.9772	10.1448	7.09761	4.11556	5.34796
NLD	G43132	4.32355	8.23249	7.72862	5.25412	6.88087	1.81632	8.65103	7.96684	4.25515	2.40353	3.24973
NLD	G43133	8.7365	13.4861	12.045	8.98939	11.6923	4.46828	13.712	10.0678	8.38026	5.16498	5.94981
NLD	G43137	5.65797	7.4505	8.78383	5.54697	7.53262	2.08425	9.5044	6.75594	3.89057	1.62299	4.01139
NLD	G43144	10.477	17.1717	16.4179	12.315	15.0107	6.63414	16.6784	14.0112	9.78148	6.35713	6.85043
NLD	G43145	5.66424	8.58839	9.08033	5.8284	8.09449	2.83953	9.14787	7.59033	5.84318	2.51289	2.9307
NLD	G43146	8.68318	12.1065	11.9816	8.22848	10.3757	4.22317	12.8072	10.5566	7.57225	3.9805	5.02633
NLD	G43148	6.11034	9.30698	9.40122	6.56519	8.37979	2.71404	10.0383	8.50234	5.87244	2.8842	4.24838
NLD	G43152	9.70161	14.2438	15.3205	10.84	13.4619	4.60563	15.4953	11.2174	7.23664	4.89831	5.62829
NLD	G43153	7.55985	11.3005	10.4492	8.32463	9.85702	4.34154	11.6742	8.41319	6.17434	3.62718	4.16994
NLD	G43154	7.59706	12.2253	11.3007	7.99027	10.6883	4.6702	11.9549	8.87918	6.88428	4.06082	4.81249
NLD	G43156	8.45826	11.3501	11.754	8.12797	10.7705	4.16597	11.753	8.69078	6.38353	4.3105	4.33422
NLD	G43158	8.18441	14.4393	14.2632	9.38203	13.082	5.01454	14.9427	11.5506	7.97197	4.8593	5.27037
NLD	G43165	4.95208	7.78307	8.09385	4.82109	7.00377	3.32015	8.157	6.44463	4.77235	2.82223	3.49044
NLD	G43166	8.12621	11.065	11.4705	8.61367	10.4698	3.37629	12.1985	7.73542	7.09149	3.13399	4.81108
NLD	G43169	6.86326	11.343	10.0201	7.21268	9.19007	3.30172	11.0128	9.12555	6.59566	3.88353	3.97002
NLD	G43173	7.63146	9.86961	10.5704	7.45752	9.21782	3.46542	11.0853	7.98088	5.73953	3.02795	4.70224
NLD	G43179	6.03963	9.39101	9.88651	7.38145	10.1179	3.98319	11.038	8.48975	5.05671	3.46018	4.20951
NLD	G43180	7.08878	10.4156	10.3104	7.32993	10.0199	3.16126	11.4929	8.23099	5.42764	3.84435	4.67661
NLD	G43181	7.2906	12.0419	11.27	8.11982	10.8165	4.86361	12.2347	9.93443	7.10458	4.08259	5.5832
NLD	G43183	6.93825	9.53814	11.1401	7.40939	9.75295	3.02166	11.1089	7.18032	4.67677	2.99173	5.06696
NLD	G43186	7.93868	10.1369	10.91	7.86715	9.45242	3.59581	11.8063	8.52321	6.3778	3.61734	3.91985
NLD	G43188	9.90026	13.8758	13.5934	10.2482	12.7758	5.16844	14.727	10.6115	7.72253	5.43917	6.29825
NLD	G43189	8.45475	12.9265	11.8782	8.62723	11.56	4.53259	13.1873	9.53487	6.81584	3.70208	6.31658
NLD	G43190	4.70236	6.66083	6.61275	4.89642	6.63345	2.67853	7.99783	7.30736	4.38252	2.14896	3.39403
NLD	G43191	8.52547	12.7251	11.8737	9.22511	11.9037	4.25764	13.2351	9.30224	6.98971	3.8296	5.31309
NLD	G43193	7.0284	11.8886	10.7032	7.37806	9.93691	4.59818	12.3735	8.7449	6.51102	4.24517	4.58123
NLD	G43194	8.57071	13.0652	11.597	8.32108	11.1856	4.46082	12.48	9.55507	7.25	4.03833	5.30132
NLD	G43195	9.37639	12.4512	10.8192	8.41264	10.819	4.9616	12.5557	9.15491	6.80504	4.29129	4.83505
NLD	G43196	7.67899	12.6353	11.1895	8.24256	9.65421	4.27167	11.8348	10.5087	6.95543	4.53557	4.61475
NLD	G43198	8.59493	13.1792	12.3749	9.77622	11.9128	4.97713	13.2832	11.1515	7.39605	3.42401	5.80921
NLD	G43199	7.48972	10.9306	9.46385	7.25856	9.85642	4.21078	11.1426	8.46799	5.85392	3.42092	3.90327
NLD	G43200	4.91953	7.57433	7.11249	5.46488	6.71167	2.49202	8.15971	5.58897	4.63088	3.25962	3.36477
NLD	G43201	7.26822	10.4602	10.4569	6.96795	8.98244	3.10082	10.954	7.71999	6.18279	2.76511	4.1269
NLD	G43203	8.00969	10.5359	10.4899	7.94534	10.0041	4.03647	11.8782	8.5259	5.71532	3.84821	4.10772
NLD	G43205	7.65239	11.9585	11.2048	8.51648	10.0666	4.77745	11.8712	9.46246	7.33137	4.91457	5.2329
NLD	G43207	7.65907	10.7892	10.119	8.21278	10.1255	3.94798	11.8834	8.61814	7.25985	4.14524	4.1777
NLD	G43209	7.34278	9.84376	10.2265	7.39929	10.0473	3.81277	11.44	8.50804	5.51414	3.29857	4.31836
NLD	G43212	5.8018	9.37989	9.46192	6.11521	8.84934	2.75528	10.2294	7.94416	5.11737	2.5716	3.06884
NLD	G43213	7.26138	10.1422	10.0405	7.57618	9.78802	3.74344	10.0925	8.50956	6.90603	3.89622	4.53637
NLD	G43216	7.11649	11.1858	10.2348	7.26857	9.20221	3.70747	10.4146	8.8373	6.82697	3.79575	4.63988
NLD	G43222	10.548	16.0737	16.1406	10.7998	15.0924	5.98173	17.3111	13.4226	8.64656	5.30344	6.47287
NLD	G43223	6.13152	8.14403	9.46198	6.69957	8.32331	3.27484	9.93621	7.14992	6.05534	2.86058	3.36902
NLD	G43227	4.69606	8.12894	7.03639	5.38859	7.02456	2.27977	8.26474	6.5862	4.90844	2.72195	3.27115
NLD	G43230	7.30942	11.6507	10.9307	7.72347	10.4098	4.55729	12.2621	8.76019	7.18317	4.11656	4.31373
NLD	G43234	5.98633	8.89993	8.09317	6.15856	7.60274	3.26936	8.7963	7.9945	5.32342	2.76498	4.0899
NLD	G43235	6.39065	9.91569	8.62812	5.98808	8.54535	2.47407	9.19113	8.27636	5.21622	2.74594	3.09103
NLD	G43237	7.15033	10.5778	9.65693	6.84445	9.03814	4.20433	10.4841	8.78402	6.65283	3.60992	3.78183
NLD	G43239	8.97608	12.5649	11.9688	8.64233	10.725	5.09755	12.6642	9.0121	6.88374	3.74037	5.46926
NLD	G43240	6.37972	9.39997	8.97916	6.01291	8.29629	3.52552	9.50121	8.55923	5.52732	3.11588	3.18373
NLD	G43241	6.76725	9.59749	10.3231	6.9879	8.64051	1.78545	11.0297	7.82307	5.49963	2.22597	3.07916
NLD	G43243	8.31806	12.346	12.1832	9.1742	10.784	5.33646	12.2118	10.0981	8.01729	5.27684	5.42721
NLD	G43246	6.2505	10.1944	9.25108	6.5651	8.69995	3.17975	10.701	7.57899	5.88119	2.1765	3.73334
NLD	G43247	6.18681	9.11171	9.29917	7.3245	8.41088	3.03762	10.3532	7.31276	5.66399	3.91486	4.53535
NLD	G43250	8.8995	12.104	12.0832	8.64591	10.538	4.73165	12.9775	10.1205	7.07138	4.74094	5.02186
NLD	G43252	9.65085	13.6282	13.4463	9.38452	13.1709	4.47953	14.109	11.128	7.97853	3.99393	4.8598
NLD	G43254	8.15304	13.8194	12.9564	8.59661	11.9126	4.01452	13.8509	11.2007	7.39244	4.41105	5.29553
NLD	G43256	8.42181	14.5827	13.661	9.20508	12.6578	4.98418	14.658	12.9444	8.03733	4.26879	4.64844
NLD	G43257	8.89516	13.4729	12.4432	9.06871	11.3539	4.79206	13.6815	10.7084	6.35912	3.78416	5.86325
NLD	G43258	6.44719	11.067	9.95713	7.8439	9.78398	4.38764	11.2614	8.61681	6.99836	3.74841	4.91369
NLD	G43260	9.59979	15.6783	13.1746	10.5442	13.5804	5.9925	15.5665	11.4151	8.32503	5.98849	6.45554
NLD	G43262	11.0461	15.0671	14.945	10.654	14.1594	5.58823	16.2762	12.2592	8.87395	5.44542	6.45537
NLD	G43263	7.55616	13.011	12.3021	8.22684	10.8025	4.67462	12.3469	10.4062	7.09981	3.68133	5.39407
NLD	G43264	9.95452	16.0522	15.3759	11.1413	13.3689	5.80886	14.9133	12.4085	8.51814	5.17547	6.45794
NLD	G43268	9.85329	14.5751	13.5158	10.0535	11.993	5.33883	14.4242	10.7134	7.8996	4.29383	6.52212
NLD	G43269	5.99759	8.92739	9.1668	6.88582	8.95747	2.84698	9.9834	7.27111	5.43403	2.61216	3.87304
NLD	G43270	6.04461	9.18246	8.67053	5.80679	7.92071	2.79277	9.30203	8.02152	5.94659	2.74786	3.89397
NLD	G43271	7.34382	9.95247	9.89494	7.43615	9.25752	3.65196	10.5717	7.63996	5.61098	3.46326	4.52092
NLD	G43278	8.48457	12.8852	12.3734	8.46624	10.8997	4.61226	12.7806	10.564	7.82613	4.1679	4.44627
NLD	G43279	9.49755	12.0139	12.3575	9.22326	11.3601	5.57984	11.9082	8.5951	6.59937	4.7151	6.49078
NLD	G43281	5.97593	10.3773	10.1469	6.47794	8.98878	3.6812	10.2624	8.64252	5.14668	2.8992	3.59409
NLD	G43283	8.96716	13.1655	12.0848	9.12994	11.6205	5.6488	13.9705	11.625	6.68158	4.56868	5.55685
NLD	G43284	7.36944	9.25655	8.4277	6.2399	8.63158	4.04424	9.93786	6.94884	5.77993	3.3318	4.33355
NLD	G43287	5.86538	8.67841	8.37688	5.2338	7.04806	2.82331	8.9823	6.6592	4.53198	2.42017	3.23768
NLD	G43288	6.95002	12.4857	11.3444	7.9338	10.9963	4.60791	12.4114	10.7734	7.38076	4.8977	4.8319
NLD	G43290	6.84615	11.438	10.6913	6.48372	9.84277	4.05562	11.5422	8.01445	5.16656	3.79754	5.1976
NLD	G43297	6.8727	10.5709	11.3562	7.30668	10.078	3.61112	10.5907	8.45395	5.36792	2.3212	4.19902
NLD	G43300	7.11907	11.8599	11.5758	7.71166	10.2308	3.61576	11.4049	9.84552	6.04741	4.0431	4.60238
NLD	G43303	7.1774	9.98213	10.3117	6.50087	9.18806	4.10646	11.0771	8.52736	5.9434	2.70838	3.45019
NLD	G43304	8.38867	12.0806	10.4155	8.72715	10.0474	5.10818	11.4294	10.2701	6.68871	5.09242	4.11184
NLD	G43305	9.18713	13.9875	12.3194	8.73469	12.3133	5.26357	13.9956	9.89628	6.56112	4.42481	5.73695
NLD	G43306	6.4968	10.1015	8.70911	6.87216	9.40805	3.5101	10.6333	7.26173	5.31054	3.35681	3.9761
NLD	G43307	5.56985	9.23272	8.50366	6.23002	8.36074	3.57048	9.36989	8.22151	5.21323	3.94616	3.06037
NLD	G43309	7.45977	11.0212	10.9312	7.48316	10.6903	4.41355	11.6181	9.74427	6.72491	3.12776	4.00883
NLD	G43310	7.5523	10.6252	9.4393	7.41252	9.11642	4.77428	10.2363	8.16033	6.48665	4.50909	4.48106
NLD	G43311	8.94039	13.7665	11.5825	7.85979	10.7963	4.84473	12.6298	10.5458	7.79206	4.48451	5.33941
NLD	G43312	10.2268	15.2456	13.8268	10.2113	12.6205	4.55579	14.6018	10.7387	7.61497	5.04234	5.85856
NLD	G43314	6.85332	9.36162	8.81412	7.13443	9.32491	3.14599	10.8807	7.49448	5.83397	3.09438	3.40509
NLD	G43315	6.61219	9.89808	9.49211	7.00225	9.78519	3.10636	10.3965	7.82077	4.37608	2.87226	4.74132
NLD	G43320	7.46504	11.2667	8.81168	7.35088	9.13432	4.19823	10.6457	7.46716	6.68283	4.30496	5.23969
NLD	G43322	6.08231	9.26215	8.38833	6.86317	8.44237	2.85349	10.1306	7.62262	4.67991	3.12109	3.76445
NLD	G43324	7.65188	12.2518	11.8065	7.92257	10.7399	4.71821	12.1108	10.6074	7.1874	4.56014	4.4856
NLD	G43325	8.53351	12.3649	11.821	9.61746	10.834	5.22616	12.8937	9.84815	6.75765	4.8385	4.73569
NLD	G43326	8.80944	12.0435	11.8714	9.00289	11.3414	4.90836	13.2869	10.0419	6.64218	4.49057	5.29097
NLD	G43328	7.53663	11.3289	12.1329	8.35483	10.0729	3.73715	12.1826	8.46496	5.9694	3.23718	4.88869
NLD	G43329	4.9442	7.17611	6.79274	5.2174	6.23795	2.58053	7.29418	6.63144	4.309	1.83002	2.46757
NLD	G43330	7.50383	10.0199	9.84912	7.81953	9.35764	4.32761	11.0949	8.35151	5.63971	3.62484	4.54811
NLD	G43331	8.46366	12.6703	12.8947	8.76872	11.4775	4.23632	12.9635	10.9051	6.52206	3.45802	5.29447
NLD	G43337	4.55218	7.923	7.19664	4.49655	7.1382	3.6046	8.35497	6.94977	4.34962	2.44349	1.56201
NLD	G43338	8.92469	11.9334	11.6158	8.63846	10.368	4.63798	12.4527	9.58599	6.96577	4.89095	4.8794
NLD	G43341	7.99583	11.883	11.9628	8.32408	11.3212	4.875	12.867	10.3614	6.53353	3.98758	4.5608
NLD	G43342	7.90762	11.3974	12.1137	8.57839	10.2674	4.43323	12.0087	9.53956	6.22068	4.03417	5.19741
NLD	G43344	3.7136	5.75866	5.96555	2.96885	4.88096	1.24932	6.21144	5.32732	4.08622	1.2	0.8119
NLD	G43345	5.99128	9.64474	8.85869	6.88515	8.44339	2.66809	9.44749	7.07328	5.08203	3.23313	4.10284
NLD	G43350	9.94379	14.7345	14.1098	9.72324	12.4329	5.64061	13.7557	10.207	7.41806	4.92838	5.53544
NLD	G43351	7.58731	10.2888	9.4391	7.22416	9.30538	3.56025	10.7951	7.47344	6.28501	2.65654	4.80111
NLD	G43354	5.89265	8.74168	9.00945	5.34419	8.0224	2.90753	9.44909	7.57038	4.72207	2.13894	3.54146
NLD	G43355	4.09017	5.76171	4.8981	4.15427	5.7775	3.04527	7.12799	4.34604	4.11931	2.37017	2.858
NLD	G43356	3.92585	7.04585	5.9919	4.47357	5.6992	2.21261	6.56476	6.00689	3.77481	2.62209	2.04255
NLD	G43359	8.19016	10.0922	10.7585	8.05908	9.62787	3.83935	10.4519	7.87269	5.65365	3.4141	4.62305
NLD	G43360	8.0061	11.2184	12.1873	8.05384	11.1625	3.85392	11.8547	9.27925	6.13764	3.26479	4.63809
NLD	G43365	9.16982	15.1424	14.3547	9.96867	12.2952	5.49915	13.969	11.4006	7.14008	5.08412	6.29894
NLD	G43367	7.22017	11.1992	11.0777	7.44318	10.6095	4.03858	12.4273	9.21708	6.70295	3.52804	4.68397
NLD	G43368	7.22661	10.535	9.91257	6.85081	9.78455	4.7457	10.185	8.04349	6.10934	2.98764	5.08377
NLD	G43369	4.81262	4.76669	5.59455	3.90724	5.39573	2.07979	6.04991	5.15826	3.85319	1.50171	2.15661
NLD	G43378	7.8334	10.9856	9.81081	8.24149	9.35573	4.90274	11.0224	7.52278	7.48853	5.16828	5.32846
NLD	G43379	6.01826	8.82354	8.39392	5.05694	7.15639	3.32782	8.31458	7.84057	4.98474	2.21922	2.35326
NLD	G43381	7.07571	10.7491	10.1016	7.0604	9.13318	4.38296	10.8488	8.25484	5.67627	2.82461	3.89834
NLD	G43383	6.59304	9.10501	9.41991	6.20817	8.81788	4.05334	10.2878	8.67171	5.6129	3.24905	3.9235
NLD	G43392	8.05472	14.1145	12.5863	8.9626	11.1914	4.93332	13.0204	10.97	7.33538	4.25297	5.79231
NLD	G43394	8.0135	11.6809	11.9883	7.66094	10.4884	4.2958	11.5711	9.46845	5.973	3.67109	3.537
NLD	G43396	5.6357	9.49132	8.19623	6.30638	7.32452	2.60075	8.81178	6.48041	4.42578	2.93463	3.33918
NLD	G43398	5.42268	7.91154	8.03807	5.80341	6.80316	2.63951	8.31768	7.21532	5.55371	2.34561	2.86754
NLD	G43403	6.53551	9.01243	9.24792	6.40317	9.71775	3.53181	10.7501	7.32343	4.90224	2.05975	4.87696
NLD	G43409	8.70508	12.0095	11.8231	8.50961	11.124	4.73891	13.3144	10.5575	6.35966	3.88897	5.08505
NLD	G43413	8.7843	11.8045	11.587	8.3843	10.4509	4.42912	12.7268	9.16867	6.07768	4.07344	6.02172
NLD	G43415	8.53099	12.4018	12.2012	9.28875	10.6592	4.49687	12.9243	10.2559	6.22467	4.83022	6.15614
NLD	G43416	7.25127	10.7859	11.4548	7.34518	10.0114	3.98752	11.4766	9.95542	6.39224	2.66909	4.59793
NLD	G43418	10.2219	15.7753	15.5999	10.9334	13.768	6.81514	16.3072	12.8141	8.01448	5.47289	6.99955
NLD	G43420	4.49973	6.87525	6.53948	5.19013	5.50091	2.11551	6.70324	5.49068	3.79917	2.39838	3.03221
NLD	G43425	4.76214	7.21285	7.50756	4.99787	6.62806	3.17035	7.60189	6.48481	4.95642	2.12907	3.12689
NLD	G43426	7.148	9.08535	9.70522	5.95462	8.92794	2.44157	10.4459	7.58699	5.67591	1.81056	4.18775
NLD	G43429	6.50975	8.79563	9.52491	6.42459	8.0884	3.1739	9.63825	8.2666	5.26175	3.49801	3.54272
NLD	G43430	6.79365	10.805	10.4689	7.14139	9.13772	4.48757	10.6756	9.67468	5.71611	4.18457	4.26043
NLD	G43431	5.72387	8.65972	8.27557	5.83333	7.36343	3.48514	8.59307	6.38765	5.59383	3.71915	4.04139
NLD	G43433	10.0064	15.8243	14.5575	9.89764	14.5018	5.7343	15.6436	12.0186	8.87683	6.6122	6.46099
NLD	G43434	7.24994	11.6469	11.6801	7.57105	10.7278	3.79229	11.7027	8.62927	6.59386	4.31067	4.24786
NLD	G43436	8.25638	12.8489	12.4246	8.61181	10.7802	3.3028	12.7205	9.02688	5.85643	4.1829	5.06117
NLD	G43438	7.16412	11.1759	10.8972	8.36585	10.2769	4.00466	11.5012	8.51791	5.93401	4.16506	4.55089
NLD	G43442	8.89165	14.3018	14.186	9.88308	13.1519	4.50986	14.9431	12.3663	8.39729	5.08234	4.86242
NLD	G43447	8.09498	11.1251	12.126	8.301	10.8989	3.68561	11.865	8.79229	5.82767	3.02995	4.3671
NLD	G43449	6.15628	10.2531	10.3115	6.24751	9.37087	3.42759	11.4523	9.18835	6.24676	4.03533	4.54367
NLD	G43450	8.07089	12.9155	12.6459	9.03835	11.5115	4.43097	13.9392	10.3646	7.29693	5.22939	4.53353
NLD	G43453	6.70761	9.66092	11.4423	6.24753	8.87642	3.44578	11.3502	9.74678	5.58695	3.12266	3.55171
NLD	G43459	6.46723	9.87653	10.3278	6.69102	8.37172	2.7227	10.4949	7.46236	4.9654	3.55801	3.78671
NLD	G43460	6.36829	9.97884	8.33911	5.86463	7.36593	3.82073	8.61678	7.17333	5.20067	3.32962	3.37681
NLD	G43461	7.22268	11.6441	10.0041	8.35622	9.79935	5.17865	11.1959	8.37637	6.65468	4.40283	5.20928
NLD	G43463	6.40519	9.72312	9.61519	6.90263	9.11186	2.95043	10.4055	7.68394	5.73514	2.7106	4.2767
NLD	G43464	6.53669	9.77466	8.39174	7.06729	8.22123	3.931	9.84386	8.25131	5.7968	3.10585	3.52682
NLD	G43467	6.3252	9.50351	9.18233	5.77776	8.28084	3.48926	9.632	7.24636	4.74138	2.41627	3.69638
NLD	G43469	9.81456	13.856	14.4862	10.049	12.2967	5.32511	14.2902	10.7097	7.72394	5.47851	5.40776
NLD	G43470	7.48203	12.3206	11.6369	8.08823	11.0584	2.84445	12.1466	9.61666	6.34242	3.30956	4.63047
NLD	G43478	7.04794	10.1599	9.11171	7.65709	9.57785	4.91166	10.9396	8.82423	6.67411	4.12657	5.24659
NLD	G43481	9.16912	11.8036	11.5402	8.66531	11.5264	4.80354	13.3495	9.80787	6.78523	3.25046	5.65117
NLD	G43482	9.9289	13.9662	13.884	10.4622	12.8926	5.07646	14.2301	12.1677	8.193	4.76945	4.81756
NLD	G43484	5.82506	9.20527	8.25156	6.64487	8.89373	2.95052	9.61156	7.14787	4.63808	3.4147	4.26286
NLD	G43485	7.18583	9.64214	9.53151	6.48975	8.58641	4.21254	10.0296	8.6641	6.54103	3.14319	4.65289
NLD	G43489	6.86864	11.126	11.9163	8.19406	10.0952	2.95515	11.9346	9.99644	6.2411	3.63082	3.71416
NLD	G43493	6.75797	10.2961	10.1516	6.60829	8.80038	2.81742	10.1842	8.70773	5.88031	3.73863	3.71658
NLD	G43495	5.42569	9.5228	9.30469	6.4034	7.57081	3.54912	9.71108	7.48455	6.13221	2.61931	4.02851
NLD	G43496	11.3549	17.302	17.2743	11.5157	14.8388	5.17595	16.7672	14.1403	8.71152	4.94478	5.82243
NLD	G43497	8.14031	12.9323	11.6462	8.90671	10.6798	4.20459	13.2426	9.53667	6.68529	3.8817	5.85412
NLD	G43498	9.48861	14.5019	12.8165	9.93278	12.1606	5.44925	13.7031	10.3606	7.2263	4.57693	5.85185
NLD	G43499	8.26902	13.0142	13.1294	8.57814	11.265	4.41349	13.0881	10.6007	6.70281	3.7442	4.99468
NLD	G43500	9.2088	13.2542	13.2783	9.92734	11.9691	5.36707	14.7601	10.831	6.78152	4.82759	5.63455
NLD	G43501	5.51408	9.37805	8.44575	5.97733	8.41994	3.32029	9.67659	7.55515	5.62769	3.30545	3.25467
NLD	G43505	6.28942	9.68277	9.06905	6.14168	8.6159	3.80855	9.95176	7.23249	5.45338	2.77311	4.36818
NLD	G43506	6.98426	12.3606	10.9035	7.62588	9.56144	3.01811	11.7784	10.2026	6.33493	3.35168	3.86818
NLD	G43507	9.87642	14.0302	13.6136	10.0632	12.9	5.01983	14.3439	11.2453	8.25398	5.32428	5.74595
NLD	G43509	7.78845	11.2529	10.8655	7.6908	9.69958	3.93155	11.3111	8.89203	7.09548	3.69807	4.15886
NLD	G43510	9.6359	13.4613	12.0384	9.23396	11.4702	4.47308	12.8679	9.70599	7.46189	4.25102	4.95377
NLD	G43512	7.36888	11.637	11.5333	7.16164	9.97015	3.94594	12.0836	8.33918	6.30056	3.24863	5.3325
NLD	G43514	9.54957	15.0417	13.2637	9.50101	12.1752	5.82097	13.5716	12.55	7.83563	4.25546	5.73726
NLD	G43516	10.5014	16.0517	15.9011	11.3584	14.6907	6.49231	16.1261	12.9664	8.38016	5.43045	6.99185
NLD	G43517	7.33499	9.94036	9.93975	7.34227	9.77859	3.58939	11.224	7.82096	6.2825	3.01236	4.88638
NLD	G43518	8.27604	11.7559	11.5034	8.80109	10.7202	4.86744	12.2151	9.95197	7.66247	4.43798	4.88947
NLD	G43524	7.61842	12.2405	10.9262	8.33242	10.4792	5.41754	11.958	10.0804	6.95729	4.0765	4.99865
NLD	G43530	6.1683	9.43443	8.45814	5.88167	7.83173	2.4185	9.25302	8.22076	4.91124	2.6245	3.19778
NLD	G43532	10.2704	15.8194	15.0607	11.3836	13.8341	6.6717	14.7484	11.6831	9.11822	5.13096	5.75251
NLD	G43533	7.98621	12.7311	12.0744	9.35038	11.0377	4.88012	12.1974	8.77001	7.70841	4.5274	5.97231
NLD	G43534	6.96056	12.0649	11.5618	7.85381	10.3223	4.46863	12.0509	9.48328	6.06294	3.55642	4.83719
NLD	G43537	6.11075	9.33465	7.38951	6.21915	7.52871	3.54502	9.00472	6.58978	5.19979	3.00447	3.69515
NLD	G43538	9.21546	14.04	13.0457	9.29336	11.7967	4.93837	13.1919	11.0994	7.92362	4.17289	5.12508
NLD	G43539	9.56086	13.9745	12.8323	9.5996	12.2614	5.40097	14.2018	11.3938	8.3857	5.22007	5.21209
NLD	G43540	5.0716	7.78378	6.92455	5.33333	6.02586	2.42339	6.99768	5.44356	4.40614	2.2386	2.20117
NLD	G43543	6.72229	8.87427	8.43962	6.18406	9.00596	3.42707	10.0231	6.95065	5.69427	2.05805	3.24808
NLD	G43545	7.15648	9.69324	9.58833	7.02161	8.46659	3.65489	10.6021	8.99388	6.61123	3.16194	4.24894
NLD	G43547	5.18592	8.28348	8.43709	5.63289	8.74424	2.75437	9.78093	6.51159	5.2396	2.52425	4.15909
NLD	G43549	8.24064	11.8658	11.9466	8.38733	10.7609	4.27385	12.1756	9.19519	6.96809	3.5725	5.44858
NLD	G43555	7.20451	9.60567	10.4021	7.5565	8.64557	2.72604	10.4576	7.6924	4.92807	3.09668	4.38815
NLD	G43557	10.4614	16.7335	16.3606	11.5946	14.7695	6.44995	16.4655	13.916	8.65281	6.04289	6.92595
NLD	G43559	9.71552	13.3493	13.6284	9.17266	12.1831	4.41104	13.7078	10.6878	7.46243	3.62042	5.58806
NLD	G43563	7.94288	11.4568	11.7687	8.57534	10.1456	4.59687	12.1405	8.97218	6.71064	3.69068	4.95744
NLD	G43564	8.2144	13.5868	12.1794	8.4658	11.6294	4.64527	12.9267	11.0659	7.02035	4.90692	6.53047
NLD	G43566	8.7027	11.9304	12.83	9.30223	11.7048	4.64848	13.2897	10.4118	7.07628	4.19475	4.97528
NLD	G43567	9.62564	14.6175	13.9012	9.44289	13.3604	5.72418	15.0279	9.95858	8.19576	6.18139	6.36489
NLD	G43568	7.08157	10.9091	9.33679	6.62419	9.02128	3.83954	10.2654	8.16524	5.79907	3.63689	4.31625
NLD	G43571	6.06636	8.72447	8.31508	6.03909	6.96226	1.90529	9.47222	6.20703	5.32287	2.67162	4.86536
NLD	G43576	8.99943	14.2921	13.1036	9.04755	12.7516	6.0803	14.2294	12.7446	8.18988	5.34321	5.20051
NLD	G43579	4.27941	6.06502	5.64039	3.46514	5.02799	2.05581	5.96867	5.89512	3.90827	1.74176	2.33295
NLD	G43581	4.84816	7.54563	7.74377	5.36559	6.63516	2.31388	8.00001	6.93532	4.42877	2.36575	3.12772
NLD	G43584	9.1738	12.5341	13.2249	9.89969	11.9416	4.80755	13.2177	10.4588	7.4382	4.39281	5.34712
NLD	G43586	8.49439	11.9863	11.8638	9.05502	10.7819	5.10957	11.7459	9.58281	7.2993	4.89903	5.74957
NLD	G43588	6.84692	10.9486	9.85176	7.75123	9.9094	3.8399	11.1605	9.03537	6.43957	3.88886	3.51757
NLD	G43590	7.63162	10.6244	10.7495	7.70848	10.0819	4.56536	11.6321	8.40145	6.26363	4.87308	4.9466
NLD	G43594	9.46306	12.5071	12.6931	9.21521	11.189	4.38763	13.3007	9.19354	7.88615	4.93596	5.90355
NLD	G43599	10.3752	14.5043	14.5996	11.0318	13.6289	5.50134	14.9719	11.4689	7.95499	4.95032	5.89432
NLD	G43601	7.18972	11.5732	11.0376	7.6376	9.97686	3.15568	11.767	9.69845	6.08773	2.97762	4.19829
NLD	G43603	8.69749	12.9931	12.8684	8.79643	11.5049	4.29686	12.8238	11.002	7.27478	4.46711	4.33538
NLD	G43604	10.0099	16.1548	15.8094	10.8358	13.9917	6.04721	16.0169	12.7523	9.55476	5.93675	7.11211
NLD	G43614	6.67959	9.23246	9.35025	6.48954	8.95032	2.87152	10.0671	6.90551	4.81842	2.46618	4.8303
NLD	G43615	8.03298	10.8623	11.1579	8.30735	10.5104	5.0464	12.4263	8.43107	6.6342	4.46567	5.21305
NLD	G43616	7.84036	11.1842	9.37713	8.40247	9.93674	3.9106	12.1147	9.56751	7.47191	4.40103	4.60428
NLD	G43618	9.7292	14.5279	13.0718	10.4479	12.3474	4.04567	13.8695	10.7252	7.42357	4.23054	5.3354
NLD	G43622	6.32269	10.4615	9.93939	7.42083	9.34409	3.62954	11.1743	8.58986	6.32473	4.79025	4.48408
NLD	G43624	11.1375	16.8284	15.4033	10.9866	14.7909	6.26055	16.7799	13.3978	9.28555	5.6733	6.6748
NLD	G43625	8.82948	13.4378	13.2933	9.73384	11.9205	4.33835	13.8072	11.3426	6.64802	4.23343	5.01036
NLD	G43627	7.13619	10.9601	9.03601	6.54561	8.4763	3.89839	9.62065	7.9949	6.00891	3.75734	5.47708
NLD	G43628	5.18336	7.42982	7.13233	4.91168	6.97214	2.1779	7.7485	6.16991	4.22615	1.78308	3.18377
NLD	G43634	4.99384	8.24623	7.12682	5.55398	6.5214	3.21995	7.43732	5.90929	4.98801	2.57972	3.0274
NLD	G43637	9.59889	13.5925	13.484	10.0827	12.8139	4.42397	14.806	10.7135	7.37273	4.8494	5.37516
NLD	G43639	8.87523	13.1377	13.1906	9.25889	12.1599	3.54909	13.7748	9.97359	6.7192	3.53015	4.94943
NLD	G43640	10.0446	13.7072	12.7796	9.51231	11.5105	4.74472	13.0277	9.76325	8.19615	4.85995	5.35522
NLD	G43641	6.74585	9.37219	9.56	6.42466	8.70278	2.51777	9.59334	8.1641	5.52904	2.55733	3.91061
NLD	G43642	6.08635	10.1005	9.51686	7.03444	9.89674	3.7548	10.7538	8.17437	5.8633	2.98908	4.1993
NLD	G43644	11.1349	14.6707	14.6355	10.5397	12.9796	5.8273	14.0945	10.899	8.06839	5.58352	6.36294
NLD	G43645	6.44836	10.1226	9.56461	6.44172	9.31891	3.03819	11.1292	8.51676	5.56199	3.24887	3.26983
NLD	G43648	6.70533	11.3428	10.1247	7.08172	9.99779	4.28833	11.0786	8.92413	5.54563	3.99068	4.11104
NLD	G43649	10.2217	16.6116	15.6418	11.6664	14.52	6.1854	16.1912	13.9083	8.552	6.29006	6.94028
NLD	G43651	5.17339	8.6627	8.17571	5.07026	7.04958	2.62652	9.71689	7.07065	5.43516	2.75758	2.83793
NLD	G43652	5.79417	7.86984	7.64176	5.23809	7.45395	2.29797	8.85252	6.29227	5.26411	1.99334	3.24043
NLD	G43654	8.80052	11.9974	12.6819	8.99445	11.629	4.79949	12.7109	9.59389	6.44249	3.96914	5.24031
NLD	G43655	6.84631	9.16244	9.67386	7.18219	8.07221	3.4889	9.61263	7.38698	6.07393	2.74184	3.8884
NLD	G43657	5.49161	8.30163	7.51513	5.58912	7.54814	2.80277	9.77733	6.44901	5.29106	2.54715	4.47465
NLD	G43660	4.88713	7.67675	7.92844	5.71853	7.03949	1.8397	8.39242	6.42458	4.72365	2.62754	3.2461
NLD	G43663	7.42073	11.6231	10.57	8.13571	10.8766	4.10568	12.0652	8.23196	6.60743	4.30854	4.16766
NLD	G43665	7.32556	9.63538	8.68125	6.84624	8.79064	3.81166	10.5408	6.55978	5.36582	3.57403	5.61694
NLD	G43668	6.43089	9.08464	8.76318	6.53197	8.07878	2.50067	9.74926	5.87418	5.38465	3.03195	4.24831
NLD	G43670	6.40632	11.3624	9.35218	7.44417	9.21693	3.55008	11.4514	9.49342	5.79693	3.53611	4.6534
NLD	G43672	9.71105	15.2832	13.0843	9.46685	11.9351	5.41927	14.044	12.6852	8.38491	5.58165	5.73961
NLD	G43673	8.76771	15.3441	13.113	10.2057	12.4758	5.98178	14.2378	11.2357	7.91073	5.26692	6.52697
NLD	G43675	10.2014	16.5461	14.3674	10.9846	13.7786	6.5145	15.9741	13.312	9.50883	6.26858	7.03267
NLD	G43679	6.43693	11.0121	9.88688	7.16719	9.98156	3.78083	10.7556	7.34967	5.43006	2.9571	4.33341
NLD	G43680	6.97517	11.2434	10.812	7.43332	9.69015	3.42924	11.2899	8.77761	6.70422	3.27737	3.71016
NLD	G43681	7.31633	10.2981	9.60386	7.69189	9.62204	3.62409	10.76	9.15624	6.3021	4.08657	4.36753
NLD	G43684	12.3819	18.56	17.8171	13.5438	16.4364	6.25838	17.6375	14.8925	9.48856	6.40765	6.7823
NLD	G43685	12.3817	17.7519	16.5187	12.1687	14.7538	6.84162	17.4761	13.3441	9.36932	6.19689	6.77702
NLD	G43686	8.41198	12.7066	11.6731	8.41363	10.997	5.01587	12.1402	10.5248	7.26984	4.10515	4.76513
NLD	G43687	8.68503	13.736	12.029	9.0258	11.4957	5.29423	13.4533	11.3261	7.80897	4.09922	4.537
NLD	G43690	10.4698	16.3714	15.4473	11.5313	14.4654	6.69675	16.357	12.745	9.29384	5.28066	6.71554
NLD	G43693	8.60288	13.3159	12.0838	8.74606	11.636	4.42239	13.4485	11.0501	7.84548	4.30536	5.03182
NLD	G43695	9.72092	15.3495	13.7903	10.7307	13.4413	5.77883	15.14	11.9425	7.80257	5.97216	6.52711
NLD	G43696	5.93531	9.7888	9.2638	6.31722	8.88203	2.31413	10.2138	9.31705	5.68273	3.47609	3.88081
NLD	G43699	8.97256	13.2306	12.3429	9.08517	11.6137	4.73372	13.107	11.6892	8.16385	5.41587	5.15252
NLD	G43702	11.8881	18.9459	17.2318	12.8861	15.4662	6.49048	18.2391	14.8913	10.5262	6.99406	6.67541
NLD	G43704	8.52912	12.2325	12.3123	8.82327	11.0639	3.97554	12.925	10.5352	7.41809	4.15762	4.56031
NLD	G43705	9.2918	14.3872	13.2789	10.6233	13.1075	4.6931	14.064	11.0635	7.51508	4.88148	5.38384
NLD	G43711	8.8386	13.4665	12.1793	8.77926	10.3174	3.87638	12.2694	11.7643	7.27405	3.87645	4.30966
NLD	G43712	7.31485	11.5584	10.0578	7.48546	8.78527	4.56219	10.757	9.4207	6.2587	4.60531	4.5341
NLD	G43713	8.86986	13.9698	12.5718	8.97147	12.0789	4.77748	13.4595	11.6534	7.10481	4.6856	4.78545
NLD	G43714	8.45188	12.3522	12.4664	8.82031	11.6261	4.07789	12.6898	8.71571	6.92327	4.41982	5.2874
NLD	G43715	8.10455	12.0661	11.9942	8.04898	10.6116	4.36845	12.0155	9.46059	7.38288	4.09011	4.36001
NLD	G43718	9.9376	15.8383	13.2535	9.77418	12.5506	4.63886	14.1671	11.6241	8.1246	6.00639	5.92023
NLD	G43721	7.36928	13.4475	12.8097	8.51624	10.9904	4.3387	12.1859	12.358	7.20482	4.88023	4.30069
NLD	G43722	8.83415	13.8052	12.4101	9.32891	12.1291	4.3589	14.2913	10.5004	7.94793	5.02006	6.50713
NLD	G43724	8.14684	12.4378	10.3706	8.22809	9.77154	4.20819	11.4042	8.71383	6.41125	4.29066	4.19271
NLD	G43726	7.4938	10.3953	9.98747	7.17875	10.5488	4.4413	11.0293	8.72722	5.26436	3.76954	3.74152
NLD	G43728	8.41257	12.3095	12.6985	8.9423	11.3028	4.33802	13.605	10.2664	7.45257	4.07612	6.26014
NLD	G43730	7.54191	12.2889	11.6062	9.08955	10.5481	4.70475	11.318	10.5371	6.94628	4.2799	4.90786
NLD	G43734	9.90099	16.5222	15.6125	10.5689	14.376	7.20725	16.3709	14.4681	8.45297	5.97638	5.92504
NLD	G43735	8.68238	12.735	11.4896	9.08846	10.4728	5.24034	12.1659	9.4973	7.26785	4.44089	4.85507
NLD	G43738	10.1872	15.4037	14.8213	11.5289	13.1232	6.52727	15.6436	12.0896	9.10209	5.66685	6.82056
NLD	G43743	6.86868	11.8559	9.73418	6.84831	9.04149	4.79985	10.0471	9.15874	6.45535	4.10376	4.82101
NLD	G43746	7.77736	12.2685	11.0624	8.85503	10.9041	5.0604	12.4366	8.81884	6.6322	4.20298	5.84906
NLD	G43748	8.62066	12.4739	12.2908	9.54824	11.2855	4.81127	13.0619	10.3219	7.42085	4.05976	5.25695
NLD	G43749	9.35291	13.8288	13.5166	9.39395	11.2887	4.27663	13.802	11.5644	6.86949	3.5025	4.9655
NLD	G43751	8.96927	11.9025	12.6372	9.29709	11.0544	4.05951	12.4829	9.69899	6.4359	3.72201	5.68569
NLD	G43753	6.72029	9.98582	9.74099	7.41657	9.77464	3.80079	11.5786	8.61857	5.30162	3.1732	4.44048
NLD	G43755	8.04827	11.9782	11.6753	7.47323	9.57173	3.1529	11.6154	10.1889	6.0407	3.3813	3.6216
NLD	G43758	7.63551	12.7567	10.7496	8.06941	10.6086	5.13738	12.0361	8.95066	6.75895	4.736	5.5152
NLD	G43759	9.02418	13.7648	13.2224	8.63292	11.3075	5.13088	12.8334	10.2571	6.98571	4.32007	6.03165
NLD	G43760	12.1874	18.125	17.0822	12.031	15.2123	6.08512	17.8671	14.8706	9.95886	6.47173	6.24722
NLD	G43770	11.7824	18.2362	15.6349	12.7714	14.7447	5.83791	16.3884	14.4126	8.93354	6.80801	6.59577
NLD	G43773	7.25403	10.4791	9.65059	6.53081	9.2166	3.10448	10.5512	8.47502	5.42418	2.43723	3.10899
NLD	G43774	7.51606	14.4384	13.7781	9.9167	13.0475	4.88696	14.6381	11.422	7.87075	4.73391	5.96957
NLD	G43775	9.08948	13.3332	12.486	8.78519	11.3963	4.91328	13.0704	10.1591	6.79751	3.62718	5.24412
NLD	G43780	7.66922	12.6075	11.0596	8.39879	10.9396	4.61038	12.0334	10.5226	6.68529	4.31299	5.00133
NLD	G43783	6.98278	10.4092	8.36834	7.19765	9.02438	4.02121	10.2994	7.77044	5.83776	3.52181	4.87798
NLD	G43784	7.01813	10.6954	10.6891	7.42735	9.45676	4.07771	10.143	8.26937	4.71828	3.15865	4.93881
NLD	G43790	8.39757	13.8401	12.6291	9.33323	10.8337	4.10166	12.6704	10.3327	7.80521	4.35203	4.02291
NLD	G43793	5.78076	9.70351	8.57818	6.27721	8.49408	2.8329	9.73248	8.44916	5.50675	2.44875	2.66603
NLD	G43795	9.31415	14.5644	11.6344	8.19631	12.0925	5.24402	13.6315	11.053	6.86875	4.96532	5.32504
NLD	G43796	5.41807	8.66035	8.43824	6.157	7.65592	3.10356	9.04472	7.16837	5.36091	2.87179	3.13404
NLD	G43797	7.56347	10.6676	9.32885	6.81656	8.53322	4.52536	10.3541	8.53315	6.98856	3.74298	4.59427
NLD	G43798	7.00693	11.4873	11.0338	8.20275	9.88718	3.34806	11.9721	9.43839	6.52576	3.91035	4.91707
NLD	G43800	6.60916	10.2713	10.2009	6.78006	8.77845	2.95833	10.7433	8.7552	6.28669	3.10876	2.99175
NLD	G43801	6.27557	9.98671	9.71735	7.03705	9.2098	3.31913	10.731	7.76195	6.41466	3.31376	3.26352
NLD	G43805	6.87204	10.9147	9.59377	7.11079	9.51124	4.12052	10.3664	9.1691	6.03757	3.81836	3.48733
NLD	G43848	7.59757	11.5128	11.9076	8.63759	10.9943	3.36872	13.1591	9.2174	5.90242	3.40376	4.85719
NLD	G43849	7.38844	10.4585	9.91266	7.19447	9.37522	3.44059	11.5021	8.70653	6.57795	2.81051	3.56981
NLD	G43852	8.34664	12.0719	11.0524	8.81643	11.2411	3.24875	12.5117	8.00041	6.15684	4.38282	4.63269
NLD	G43853	11.9209	17.903	17.3675	11.9965	16.3732	7.56475	17.6997	13.8027	10.561	6.13913	6.71604
NLD	G43855	8.90039	13.1403	13.0044	9.69982	11.504	4.8431	13.4375	11.2134	8.29742	5.35196	5.10773
NLD	G43858	9.21093	14.1816	14.8404	9.58815	13.2969	4.49301	15.1953	12.3203	7.02041	3.73982	6.1231
NLD	G43861	7.43419	11.1607	9.31852	7.08042	10.227	4.88355	11.2362	9.84907	6.67169	4.06884	4.29238
NLD	G43862	8.64232	13.219	11.9063	9.5978	11.3998	6.06022	12.7127	11.4865	7.89204	4.05044	5.68248
NLD	G43864	5.71908	9.24965	8.16295	6.17012	7.84548	3.48623	9.6498	7.80919	6.11342	2.61882	4.1332
NLD	G43865	8.36216	12.0881	11.0884	9.06206	11.0197	4.67533	11.8786	9.72424	7.08131	3.68257	4.9261
NLD	G43866	8.20538	12.1724	10.686	8.1949	10.4476	4.60016	12.2274	8.91326	7.35139	4.50027	5.53956
NLD	G43869	5.35969	7.5905	6.70985	5.19602	6.6249	3.03326	8.43481	6.34742	4.08681	2.82065	3.71673
NLD	G43870	8.23269	14.5545	14.7636	9.89832	12.2608	4.90003	14.1587	12.01	7.57744	5.06092	5.66174
NLD	G43874	5.00819	7.33749	7.0169	5.25191	6.83919	1.53464	8.55835	5.52812	4.26723	1.84956	3.61815
NLD	G43876	8.70952	11.9222	12.6	9.20763	11.2716	4.55723	13.1135	10.9963	7.6326	3.43389	4.54691
NLD	G43877	8.40177	13.3211	11.7724	8.95958	11.0169	5.01319	12.4928	10.0182	7.22213	4.70355	5.74471
NLD	G43878	9.87497	15.3447	14.3467	10.3073	13.2761	4.7166	15.1181	11.5609	7.96398	4.48939	6.65846
NLD	G43883	7.22278	12.4635	11.1866	8.73046	10.3169	3.72429	11.8007	9.8778	7.04062	4.4239	4.18961
NLD	G43884	9.68979	15.2837	14.8141	10.472	13.0205	4.31778	14.9516	11.0308	7.92744	4.53394	6.84906
NLD	G43885	8.4393	13.8189	12.8867	9.76853	12.0659	4.37884	13.8795	12.2352	7.63031	5.16467	5.23053
NLD	G43886	8.06478	12.1966	12.7042	8.35112	11.7768	3.733	13.3811	10.1881	5.91263	3.52075	4.63197
NLD	G43887	5.56417	8.67435	8.63174	5.01467	8.41906	2.59537	9.43078	8.75314	4.89278	1.92954	2.79993
NLD	G43888	6.09216	9.41729	9.38154	6.168	8.59353	3.11605	9.98261	9.25198	5.75089	2.89129	3.16965
NLD	G43889	7.90818	11.8611	12.4205	8.32514	10.8036	4.47646	12.2505	8.99661	7.02915	4.24699	4.63837
NLD	G43890	10.6675	15.9109	14.1183	9.98756	13.4029	5.60585	15.1519	12.7849	8.26004	3.87095	5.36682
NLD	G43892	6.88877	11.4908	10.1364	7.04008	10.1955	4.72064	11.6651	9.97109	6.42638	4.9297	4.2952
NLD	G43895	8.27973	12.8054	11.0152	8.51431	11.4729	3.95455	12.5897	9.77645	6.51386	3.52883	5.24711
NLD	G43897	6.99196	11.8269	10.3413	7.09953	10.8723	3.99038	12.1288	9.49417	7.12079	4.10325	4.11314
NLD	G43898	11.4263	16.8983	16.2387	11.8845	15.3886	6.47661	16.654	13.3484	9.68674	4.88903	6.72
NLD	G43902	10.0076	15.1913	14.9499	10.6783	13.5283	5.02574	15.408	13.2873	7.73577	4.54236	6.29337
NLD	G43905	7.0044	12.0398	10.5266	7.42954	10.4005	4.07682	11.6656	10.3795	6.65668	3.70967	4.32168
NLD	G43907	7.55973	13.0168	10.71	7.84852	10.7447	5.25918	12.486	10.5125	7.29739	4.3985	5.03705
NLD	G43911	4.82548	8.88172	6.28562	5.04424	6.77558	2.58589	8.17698	6.44946	4.61197	2.45039	3.08602
NLD	G43913	6.48063	9.81057	8.70747	6.14396	8.89553	2.20812	10.4264	7.18939	5.21666	2.21066	3.64416
NLD	G43918	10.7801	17.6168	16.3431	11.8997	14.8415	6.00583	16.6376	14.4321	9.28074	5.18162	6.73376
NLD	G43919	9.50486	13.6755	11.9114	9.10162	11.802	4.99084	12.7845	11.1323	6.84991	4.77402	5.49677
NLD	G43920	9.8445	16.0834	16.6164	11.4125	14.0474	5.5236	16.3447	12.3338	8.76423	6.13908	6.02636
NLD	G43921	9.813	14.0218	13.3212	10.1108	12.9074	4.88182	14.2781	10.5084	7.74955	6.22784	5.89638
NLD	G43924	4.93253	10.3399	9.20404	5.99651	8.59636	2.35381	10.5589	8.47273	5.28163	2.4605	4.21795
NLD	G43926	7.975	11.7194	9.95727	7.68564	9.71668	4.13899	11.0194	8.05178	6.51486	3.28646	4.25997
NLD	G43928	6.95189	8.63389	9.21011	6.7957	9.38544	3.91208	10.5016	7.34249	5.9597	3.01758	4.44262
NLD	G43929	8.58332	11.5847	11.7741	8.18823	11.2816	3.94543	12.4682	9.97451	6.09854	3.49623	4.47404
NLD	G43931	7.15512	11.9902	10.7307	7.29845	9.20076	3.9385	10.9427	9.27356	6.91508	3.5434	4.14443
NLD	G43933	5.17781	9.14326	7.55225	4.68975	7.51936	2.73313	8.52285	7.26821	5.37415	2.47447	3.48098
NLD	G43935	8.03566	12.1418	10.9137	8.10561	9.96087	4.00467	11.6914	10.6141	6.85345	4.28397	4.52663
NLD	G43936	6.66975	9.86138	8.00024	6.1796	9.10372	3.1036	10.2126	8.1005	5.03165	4.38131	3.68812
NLD	G43939	5.30762	7.42301	7.27014	4.08152	6.38622	2.09247	8.2201	6.30389	4.22736	1.81475	2.98914
NLD	G43940	7.9159	12.916	12.3813	8.61571	10.9299	4.2621	12.1663	10.403	6.94318	4.24741	4.54377
NLD	G43945	9.52436	13.5192	13.0204	9.54227	12.8134	3.87973	13.6809	11.3979	7.1678	4.43988	5.14784
NLD	G43946	7.39005	11.7534	10.5957	7.00531	8.89285	2.74529	10.2255	9.94508	6.10856	2.59742	3.35316
NLD	G43949	6.60907	9.35707	8.66603	6.90946	8.25794	3.71329	9.3469	6.69124	5.50438	3.0486	4.27577
NLD	G43957	8.80602	13.6956	12.3931	8.2978	12.1203	4.97689	12.8294	10.057	6.96584	4.36675	5.00644
NLD	G43962	8.46432	11.7917	11.2169	8.43573	9.92915	4.33649	12.0361	9.63095	7.05199	4.32148	4.79214
NLD	G43968	9.13518	15.7487	15.4867	10.6207	13.7081	4.57357	15.7921	12.022	8.35856	5.47948	5.6549
NLD	G43975	10.7819	16.238	15.0469	10.9293	13.7114	5.18576	15.4642	13.2082	8.68426	5.48831	5.99463
NLD	G43978	10.664	15.6037	14.0011	10.1424	14.184	5.01646	15.6172	11.7316	8.30185	5.68138	5.75751
NLD	G43980	9.22148	12.3067	12.4815	9.58564	12.1361	4.92928	13.9386	9.66721	7.85206	4.82486	6.37281
NLD	G43981	6.80732	9.93925	8.81927	6.48603	8.37398	3.31599	10.5606	7.92024	6.13644	3.25938	3.88884
NLD	G43982	11.5167	16.659	15.6662	11.0791	14.305	5.29059	16.5735	12.2332	8.39448	6.23973	7.18518
NLD	G43983	8.03928	12.1907	11.0855	8.3282	10.3383	5.05178	12.2767	9.51528	7.29005	4.36628	5.26508
NLD	G43984	9.57792	15.3399	12.6769	8.98875	12.4134	5.64414	14.2243	11.5785	7.8583	4.55591	5.61298
NLD	G43988	10.0279	14.6831	13.9297	10.9553	13.5826	5.62207	14.9901	11.7199	8.16741	5.0767	5.91766
NLD	G43989	9.38143	12.9923	12.6078	9.37578	11.5243	5.48215	13.3469	10.5484	8.1883	4.18207	6.81105
NLD	G43990	9.71677	14.4284	14.04	10.1671	12.7969	5.49889	14.2216	10.8302	7.96061	5.09692	5.47078
NLD	G43991	9.06851	13.8552	12.5749	8.92564	12.1933	4.02324	13.4251	9.75923	7.68205	3.80255	5.67626
NLD	G43992	11.2554	16.3569	14.7361	11.9985	14.492	6.98556	16.3137	11.5112	9.50911	5.91755	7.73548
NLD	G43993	8.13928	11.0205	11.4199	8.12685	10.5	3.45859	11.8295	8.77396	6.18944	3.75779	5.43323
NLD	G43995	8.23975	12.9873	10.8782	8.11539	9.63201	3.98107	12.2778	9.65449	6.9886	3.65724	4.92691
NLD	G43998	10.7673	15.1922	13.9594	11.4606	13.5326	6.15116	15.5419	11.1061	9.28389	5.92944	7.40303
NLD	G44000	11.3638	15.2225	13.8747	11.3806	13.2442	5.96553	14.6102	12.3119	8.61941	5.07665	6.30283
NLD	G44001	7.20932	11.2875	9.80288	7.06612	8.87766	4.46092	10.4889	8.37894	6.31349	4.91443	4.84179
NLD	G44003	8.49253	13.0011	12.6192	9.46161	11.914	3.4135	12.8486	10.7844	6.90902	4.36789	5.18412
NLD	G44006	8.73509	14.6298	12.6322	10.3396	13.1059	5.84885	14.2984	11.6201	8.64457	5.25405	5.22938
NLD	G44009	6.51641	10.4279	8.89303	6.60412	8.87463	4.1024	10.3387	8.27358	5.87981	4.25538	4.8746
NLD	G44012	7.00984	10.5912	9.72064	6.84878	9.26704	4.18118	11.1061	7.52223	5.8689	3.2545	5.09155
NLD	G44013	6.47489	10.8713	9.47108	6.95896	9.02869	3.69705	10.7632	8.61706	5.10448	3.00839	4.2677
NLD	G44014	10.0573	14.2628	13.5983	9.76062	11.737	5.46004	14.19	11.0367	8.44877	5.18081	5.65353
NLD	G44016	7.80036	10.9814	10.3628	8.11635	9.89561	4.19266	10.9316	8.26059	7.18508	4.21832	4.86744
NLD	G44020	7.68371	12.0061	10.4281	7.67606	10.0771	4.68186	11.9292	9.47552	7.13498	3.88503	4.57619
NLD	G44022	9.27295	14.856	14.5412	10.707	13.5777	5.1366	15.0281	12.6819	6.8211	5.03693	6.34141
NLD	G44023	9.69733	13.9922	13.8577	9.83072	12.3005	4.86652	13.0757	11.8598	7.41579	5.48502	5.09904
NLD	G44026	7.55101	9.44112	9.61046	6.95814	9.30312	3.6655	10.3894	7.74613	5.92691	3.14144	4.81022
NLD	G44027	4.35987	4.44671	5.59013	3.07297	5.28695	0.79841	5.77104	4.86504	2.84032	1.31287	1.97591
NLD	G44030	7.31796	11.0581	9.73436	7.45028	9.12072	3.77342	10.9774	8.74475	5.95529	3.61566	3.91363
NLD	G44036	8.84774	12.3932	11.889	9.01974	11.7168	4.27258	13.3501	9.47166	7.10391	4.65669	5.5456
NLD	G44212	7.15047	10.9924	9.74545	6.39533	8.70524	3.40464	10.6011	9.10977	5.50361	4.25523	4.45011
NLD	G44217	11.6497	16.7989	15.3812	12.2989	14.7413	6.24454	16.7434	13.433	8.55724	5.79028	6.75545
NLD	G44218	10.1996	15.6799	12.25	10.1287	13.0023	6.31694	14.5734	11.3545	8.8287	6.32042	6.30516
NLD	IBD00001	6.76512	11.1796	9.81433	7.27904	8.93805	3.73568	10.8873	7.82541	5.83402	3.9069	4.12562
NLD	IBD00004	4.31016	7.82153	6.67599	4.08952	6.34916	2.88242	7.83016	7.39699	4.78495	2.25293	2.1853
NLD	IBD00006	4.72661	7.22728	6.17997	4.66788	6.24391	2.97942	7.51127	5.97288	4.62608	2.63735	3.27066
NLD	IBD00007	6.35714	9.90202	8.51069	6.68884	8.56488	4.03625	9.79879	6.67985	6.43782	3.19723	5.05814
NLD	IBD00014	4.00288	5.22148	4.32582	3.1685	5.46503	2.05486	6.1443	4.26008	3.1866	2.00213	3.4034
NLD	IBD00025	4.63414	8.75932	8.95553	5.79521	6.91749	2.26102	8.89254	7.19743	3.97563	2.5898	3.27957
NLD	IBD00026	6.98912	11.9345	10.1938	7.62091	9.61066	4.96096	11.3697	9.87294	6.57367	3.97759	4.72675
NLD	IBD00027	6.25404	10.1007	8.65906	6.39443	8.29722	3.05827	9.37923	8.63057	5.30964	3.51416	3.09053
NLD	IBD00028	5.16394	7.35871	5.32135	4.67917	5.98494	3.80936	7.09597	5.88211	4.1949	3.31938	4.14262
NLD	IBD00030	4.36617	4.97895	4.63825	4.07811	4.9202	2.08484	5.24675	4.91154	3.31641	1.52316	3.0473
NLD	IBD00031	4.98864	7.13933	6.68054	4.02552	6.11057	2.60067	7.47255	6.27166	3.99486	1.69869	1.9261
NLD	IBD00032	5.35773	7.17786	6.17157	5.22945	6.67454	2.59909	7.97959	6.42591	4.01235	2.6424	3.11788
NLD	IBD00033	9.34886	14.1684	11.4204	9.20086	12.2871	5.64598	13.7105	10.8376	8.2149	4.80448	6.77405
NLD	IBD00035	3.17844	5.16386	3.61778	2.58043	2.95107	1.76508	4.73026	4.10674	3.02437	1.63224	2.33001
NLD	IBD00036	4.44588	6.27903	6.09031	5.10505	6.71443	2.5917	7.27925	6.24834	4.34302	3.4543	3.47168
NLD	IBD00037	7.17023	10.637	9.24529	6.90583	9.77235	4.8354	11.3128	6.97899	7.28489	4.50721	4.57955
NLD	IBD00039	5.26925	6.81275	6.11955	4.75886	6.40899	3.16436	6.42465	5.23297	4.56965	1.60588	2.65177
NLD	IBD00041	3.57375	3.33403	4.02052	2.98236	3.46262	1.14469	3.94829	3.85326	2.97939	1.14469	1.72356
NLD	IBD00042	4.919	5.3376	5.30792	4.00669	5.7589	2.69759	6.41434	4.71026	3.4459	1.84937	3.70954
NLD	IBD00044	5.4701	7.03263	7.30362	4.42229	6.36907	3.30528	7.22132	6.7308	4.63016	1.85729	2.27728
NLD	IBD00048	6.13272	10.1775	10.1914	6.68381	8.85855	4.11587	10.2229	8.49912	6.34525	3.24888	3.71583
NLD	IBD00049	5.04351	9.30227	8.66618	5.53363	7.81442	3.14748	9.12785	7.08331	4.64439	3.49143	3.14518
NLD	IBD00054	10.3861	17.4079	15.8188	11.5623	14.6509	5.51491	16.7985	14.4796	8.78059	6.10497	7.01332
NLD	IBD00063	5.1365	6.44401	6.12907	4.65916	5.72246	2.6328	7.38205	5.19179	4.39435	1.93887	2.6821
NLD	IBD00064	3.87096	6.33984	5.80808	4.22759	4.94834	1.65954	6.56818	5.12561	3.75662	2.46122	2.73214
NLD	IBD00066	4.50305	6.94499	7.29236	4.0056	6.84121	2.35838	8.1675	7.18791	4.19457	1.50887	1.70927
NLD	IBD00067	5.48745	8.83802	7.42312	5.52166	7.36031	2.63436	8.56454	7.11877	3.98813	2.94359	2.42497
NLD	IBD00069	3.85242	4.01937	4.3289	2.75264	4.28236	1.47164	5.56603	4.61566	2.94119	0.94061	1.71321
NLD	IBD00072	2.81311	3.73533	3.93294	2.50981	3.16834	1.5491	3.68094	4.15473	2.55939	0.76756	0.76756
NLD	IBD00074	7.90652	9.90857	10.1123	7.63514	10.032	5.20465	10.4043	7.65194	5.91168	4.5086	4.88406
NLD	IBD00076	9.30079	14.4056	12.6798	9.16434	12.7345	4.80311	14.5286	10.3549	8.18422	5.15529	5.08067
NLD	IBD00077	4.65822	7.66351	7.61081	5.03534	7.81948	2.98365	9.27509	6.86345	3.98542	2.47753	3.46768
NLD	IBD00078	7.77281	10.9378	9.3096	7.89457	9.5834	4.75976	11.141	8.85733	5.56624	4.59147	5.72278
NLD	IBD00082	5.84093	6.96212	7.68553	5.13539	7.08362	3.69187	8.27476	6.29847	4.67045	2.96032	3.29121
NLD	IBD00084	8.26696	11.931	12.4146	8.34815	10.9727	4.12169	12.0529	9.62305	6.30932	4.25963	4.16443
NLD	IBD00086	7.30419	11.6277	10.3279	7.56869	9.8833	4.03739	11.4714	8.25028	6.48497	3.25121	4.77691
NLD	IBD00087	9.84935	14.6602	13.0866	10.3195	12.1186	5.39302	13.5888	12.0284	8.45841	5.60599	5.59155
NLD	IBD00088	6.70056	11.2869	10.0665	7.37184	9.46439	3.93355	11.2881	9.30457	5.85065	4.55372	4.88191
NLD	IBD00095	8.64904	13.8341	12.1575	7.90201	11.2855	4.7194	12.883	10.3629	6.61598	3.85918	5.79032
NLD	IBD00097	6.56414	8.72635	8.70651	5.61371	8.18119	3.42743	9.52321	7.95159	5.19079	2.70811	2.82273
NLD	IBD00099	8.07263	10.7145	11.3854	8.41568	10.2094	4.77171	11.0918	8.36518	6.08953	4.05039	5.61864
NLD	IBD00100	5.44135	7.15573	5.47669	4.73384	6.41469	3.52982	7.11274	5.18515	5.02946	3.30176	4.13268
NLD	IBD00103	5.64585	6.2846	4.35453	4.47045	6.51568	2.62803	7.29723	4.49445	3.79467	2.72002	4.16499
NLD	IBD00105	7.47454	9.29557	8.4452	6.91036	8.61366	4.29375	9.9138	7.96306	5.57379	3.65063	4.93586
NLD	IBD00106	4.33842	5.87237	5.30797	3.9827	5.36999	2.70279	5.99579	4.77072	3.39504	2.32821	3.19426
NLD	IBD00107	5.19846	8.13264	7.18064	5.05386	6.737	2.07607	8.50787	5.89829	4.81716	2.69646	3.30756
NLD	IBD00110	6.61555	8.24881	7.50072	6.60967	8.56463	4.49387	9.25036	5.17407	5.74027	4.04149	5.45342
NLD	IBD00111	5.06474	7.24067	5.64186	4.34019	5.97676	3.02386	7.17651	4.91892	5.02388	2.64202	3.21052
NLD	IBD00112	4.97229	8.43799	7.776	5.22312	6.69339	2.59762	7.9372	7.03899	4.73749	2.25536	2.61442
NLD	IBD00114	4.19188	5.03782	5.42307	3.15372	4.36532	2.44609	5.49391	4.29729	3.86078	2.1219	1.52354
NLD	IBD00119	6.2391	7.59957	6.51349	5.75064	6.61823	3.74851	8.63803	6.19345	4.43496	3.72864	3.76189
NLD	IBD00122	8.33643	13.1289	11.925	8.36367	10.5582	4.61701	11.7338	10.0174	6.28944	4.347	5.66145
NLD	IBD00123	5.4915	8.10026	7.80384	5.22012	7.27316	3.07972	8.335	6.97014	4.99736	3.34441	2.85528
NLD	IBD00124	2.45303	2.34652	2.30425	1.9327	3.43316	2.20136	4.24037	1.94451	2.72964	1.52285	2.36632
NLD	IBD00125	4.87591	7.8714	6.27686	5.16286	6.57834	2.69753	7.11614	6.71212	5.11784	2.47674	3.44314
NLD	IBD00126	4.29336	5.74777	5.00054	3.70222	5.53941	2.34861	6.2891	5.04137	3.66135	2.23786	3.27657
NLD	IBD00137	7.54657	8.91701	8.77101	6.61605	7.80845	3.06848	9.3716	5.73455	4.46304	1.75444	4.71287
NLD	IBD00141	5.06882	7.38926	6.97899	4.49159	5.87139	2.74828	7.52223	6.73969	4.37586	1.57418	2.20876
NLD	IBD00142	6.58922	8.59582	8.11433	6.80247	8.1148	5.04705	9.46464	6.38362	5.51982	4.56814	5.13868
NLD	IBD00145	3.53464	4.5242	4.76704	2.55576	3.7077	2.32908	4.86428	3.70013	2.36016	1.53406	1.22304
NLD	IBD00146	8.35971	12.2994	11.5768	8.26822	10.312	4.89102	12.2945	10.9506	6.13484	4.515	5.10577
NLD	IBD00149	3.46589	6.52774	6.04364	4.17486	5.81002	1.94064	6.59366	4.71407	4.27087	2.00213	2.31582
NLD	IBD00154	5.12108	7.30459	6.90882	5.42547	6.65779	2.16863	7.98336	6.13937	4.96372	2.40056	2.88921
NLD	IBD00155	4.3174	5.22271	4.94044	4.14345	5.23946	2.11747	6.27736	4.23638	3.85004	2.39558	2.84308
NLD	IBD00156	4.37773	6.33829	5.92579	4.05368	5.75905	1.79974	6.57319	5.16017	3.56161	2.94765	2.79128
NLD	IBD00157	6.31117	10.2579	8.34376	5.8168	7.95	3.78008	9.10693	6.83252	4.50023	4.06169	3.41149
NLD	IBD00161	4.64293	6.31356	5.8672	3.84435	6.22803	2.86445	7.25582	6.18595	4.16641	1.27559	2.44949
NLD	IBD00167	8.43319	12.5262	11.5469	8.78243	10.7201	4.79831	12.1232	9.89362	7.36246	4.49959	5.29704
NLD	IBD00171	4.80911	7.54803	6.4552	4.03964	5.02726	2.84219	7.29497	6.89266	4.03384	3.15363	2.78141
NLD	IBD00172	5.00345	7.54197	7.31102	4.53869	6.94244	3.6881	8.47247	6.39168	4.78724	2.44918	3.36078
NLD	IBD00173	8.07737	11.3009	10.2344	8.06736	10.7147	4.63751	12.1512	8.43857	7.08855	4.05343	5.13573
NLD	IBD00184	6.88457	9.95238	8.70459	7.47211	9.10667	3.79208	11.1541	6.61928	5.33156	4.01063	5.03668
NLD	IBD00185	5.91132	9.10461	7.94364	5.55932	7.75653	3.5774	9.42007	7.57265	5.63677	2.34084	3.19686
NLD	IBD00187	4.02906	5.30259	4.4944	2.54836	5.30596	2.053	6.1174	3.99564	3.2646	2.19262	2.72623
NLD	IBD00188	5.69808	6.57914	6.0104	5.03576	6.24984	3.63432	7.07946	5.28945	4.90328	2.6459	4.18788
NLD	IBD00189	6.74617	10.239	8.38009	6.06942	8.15724	4.21256	10.0823	7.13154	5.46629	3.12046	3.93263
NLD	IBD00194	6.24481	9.05403	8.0375	6.53664	7.54869	3.40838	9.09191	8.4423	5.3961	3.52132	3.75911
NLD	IBD00195	6.51476	8.83995	8.82264	5.83602	8.24918	4.10375	9.41103	7.79341	6.24763	2.55667	3.23499
NLD	IBD00197	4.37839	5.22663	4.66951	3.66063	4.97599	1.27152	5.87985	5.38087	3.52549	1.34716	2.42826
NLD	IBD00198	8.70646	10.0236	10.9801	8.33648	11.419	4.96008	12.0014	8.42927	7.3227	3.58495	4.97004
NLD	IBD00202	5.75983	9.84115	9.14818	5.98077	9.08862	5.01305	10.3093	8.99747	5.57365	4.40863	5.39495
NLD	IBD00204	4.03564	6.2595	4.69935	3.90408	4.9426	2.17091	6.07355	4.67689	4.21101	2.30904	2.34264
NLD	IBD00205	2.70734	3.35144	3.0307	1.25218	3.29237	1.48123	3.65755	3.44067	2.51182	0.84229	0.95541
NLD	IBD00206	9.31625	13.2562	12.5882	8.33946	11.7389	4.92023	12.5619	9.78987	6.84324	3.48923	5.38692
NLD	IBD00208	8.23137	13.5394	11.9531	9.98355	11.4197	4.71324	13.0608	9.78007	7.52726	5.27263	6.13857
NLD	IBD00219	6.56998	9.95676	9.12628	7.51752	8.30559	3.66439	10.4357	7.91465	5.59793	3.65253	4.58888
NLD	IBD00225	4.05195	6.01415	5.16889	3.90374	5.42309	2.6582	6.82598	4.70922	3.73209	3.1441	2.60102
NLD	IBD00230	3.91502	6.07671	6.40667	3.42152	6.15022	1.99772	7.56795	6.23173	3.98871	1.71851	2.26654
NLD	IBD00233	6.58179	7.84454	7.80811	5.91819	8.06394	4.28049	9.22544	7.42672	5.32818	4.08649	4.40204
NLD	IBD00234	6.15917	9.25236	9.28798	5.97325	8.78744	1.77623	10.6347	6.7278	5.17871	1.99678	2.85702
NLD	IBD00236	6.86539	10.5209	8.14505	6.48506	8.79369	2.90636	9.19069	8.86381	5.94073	3.82532	4.43471
NLD	IBD00237	6.69267	10.1466	9.94201	6.63933	8.35274	3.67828	10.2791	7.58123	5.71632	3.6886	3.79294
NLD	IBD00238	5.09143	7.24949	6.72009	4.88742	5.80325	3.51822	7.7149	5.6576	4.41258	2.21608	3.44871
NLD	IBD00239	8.08677	9.89797	9.98238	7.53176	8.977	4.77023	9.96964	8.10486	6.07381	3.17762	4.6697
NLD	IBD00248	7.18536	8.01813	7.18829	5.79492	7.45344	3.38438	8.44778	6.45282	5.31892	3.35918	4.29138
NLD	IBD00249	7.78351	10.7855	10.4799	7.07745	9.65606	3.03939	11.0447	9.15275	5.63842	3.86545	3.74338
NLD	IBD00250	4.98063	8.81099	7.28921	4.26937	6.60805	3.1777	8.41517	6.23242	3.52227	2.92564	3.81228
NLD	IBD00254	2.29329	4.15582	2.6739	2.9717	3.54867	1.60929	5.10952	1.96013	1.76607	2.35996	2.87087
NLD	IBD00255	0.72654	1.83345	1.59072	0.72654	1.64805	1.26876	2.03692	1.17122	1.69557	0.92175	1.26876
NLD	IBD00264	6.49384	7.63113	7.98933	5.66994	7.49072	4.11096	8.59668	6.74271	5.47573	2.94198	3.64224
NLD	IBD00265	5.53244	6.99752	6.46453	4.69474	6.17514	3.6728	7.16945	6.34126	4.2727	2.85778	3.37697
NLD	IBD00266	5.15903	6.75048	7.1808	4.5256	7.45001	2.69335	8.83274	5.61976	4.42797	2.45069	3.38827
NLD	IBD00273	2.55625	4.16412	2.97555	2.17361	2.66332	1.21435	3.63373	4.29149	3.00276	2.02337	1.80946
NLD	IBD00277	5.26348	5.94555	5.6763	4.55595	5.30994	2.66672	6.89379	5.14778	5.04484	2.97609	3.53998
NLD	IBD00281	4.00661	4.40314	3.66889	3.80238	4.87949	2.11931	6.17266	4.64786	3.31484	2.07268	2.8548
NLD	IBD00286	7.71263	10.4717	9.25298	8.16464	9.0172	5.38464	10.0953	7.8294	5.75076	3.90256	5.37756
NLD	IBD00287	6.11665	9.02968	7.23917	5.95266	7.03762	3.45749	9.28941	7.15946	4.77001	3.73161	4.12006
NLD	IBD00293	7.14468	9.71865	9.25834	6.61399	9.20581	4.10122	10.189	7.40577	5.88606	3.51415	4.99571
NLD	IBD00295	1.04723	1.82835	1.55099	1.11907	1.55737	0.76704	2.00244	1.44917	1.52337	0.72747	1.12184
NLD	IBD00296	5.0974	8.5342	7.85407	5.40362	6.91054	2.51169	8.60684	5.85719	4.85184	2.38638	2.9694
NLD	IBD00301	3.47914	5.55703	5.82031	2.97681	5.40028	2.57527	6.54195	4.99611	3.88796	1.88181	2.55806
NLD	IBD00304	5.89576	8.76562	8.03948	5.75988	7.25595	3.26366	8.6518	6.62389	5.20953	3.05876	3.59787
NLD	IBD00308	5.71933	9.84456	9.31079	6.10917	8.07438	3.22205	9.41105	7.48657	6.01064	2.86651	3.28804
NLD	IBD00309	5.31385	7.66293	6.52235	4.63362	6.71783	1.79715	7.38269	6.20741	3.98301	2.45411	3.08095
NLD	IBD00310	5.76881	9.40921	8.9437	6.40266	8.09495	3.15576	9.11036	6.83142	5.45489	2.96244	4.20934
NLD	IBD00311	5.52687	7.80998	7.74082	4.70439	6.4837	3.08189	7.72291	6.03457	4.96243	2.35697	2.09727
NLD	IBD00312	6.1743	10.7409	9.62459	7.59927	8.9349	3.22765	10.486	7.61921	5.72754	3.89545	4.73507
NLD	IBD00313	6.48119	11.6299	10.6926	7.1624	8.92886	3.87895	10.7767	9.59671	6.18491	3.52566	3.70594
NLD	IBD00322	12.1312	17.5043	16.2682	12.0962	14.9109	5.15966	16.6088	13.4952	9.56874	6.45177	6.41015
NLD	IBD00326	13.5903	19.7549	16.9239	12.4464	16.6408	7.92614	17.8633	13.3037	11.0384	7.84439	7.9231
NLD	IBD00327	4.38011	6.35444	6.72642	4.27742	6.94724	2.29613	7.87781	5.71236	4.45797	1.81636	2.30879
NLD	IBD00328	8.20522	11.3769	11.623	7.94269	10.1079	4.52074	11.7281	8.75864	7.25647	3.96974	4.74209
NLD	IBD00329	4.2575	6.25753	6.2216	3.91501	5.76667	2.89674	6.54593	6.45187	4.50436	2.4252	3.41671
NLD	IBD00332	6.78356	12.2984	11.0414	6.80852	9.84654	4.72267	11.1865	7.55518	7.22038	4.48203	4.39252
NLD	IBD00334	8.91617	13.4028	12.9469	9.60423	11.5919	5.67861	12.7226	10.9934	7.81797	4.26162	5.44796
NLD	IBD00339	11.058	15.8915	14.5069	11.8106	13.6754	6.53616	15.4227	13.17	8.26179	5.89273	6.73785
NLD	IBD00341	4.43531	6.45816	6.30347	4.39325	5.90143	2.45965	7.20696	5.13182	4.0284	2.28942	2.05077
NLD	IBD00342	8.06744	11.8241	11.7449	7.46202	11.2661	4.24194	12.0266	10.1019	6.84713	4.44563	4.72261
NLD	IBD00345	7.15315	10.9625	9.27202	6.43014	8.59681	3.92827	10.2808	8.29579	5.69634	3.11942	3.45541
NLD	IBD00347	7.29126	12.89	9.76971	7.91363	10.3995	4.12297	11.8126	8.53132	6.77244	5.04671	5.06027
NLD	IBD00349	8.74591	12.8465	11.9519	8.53411	11.3559	4.89782	13.4165	9.96748	7.81976	3.55364	5.46611
NLD	IBD00351	6.25716	8.15833	7.90485	6.54332	8.38474	3.56959	9.29029	7.90252	5.25362	3.38814	3.57746
NLD	IBD00356	1.84302	1.889	1.44134	1.21334	1.97977	0.41415	2.46621	1.44216	1.47572	1.27608	1.4145
NLD	IBD00357	9.6366	13.1636	12.0154	8.26925	11.166	4.83349	13.0163	11.5813	6.56823	3.93333	5.79824
NLD	IBD00358	6.98036	9.95135	10.1014	6.97778	9.25106	3.89265	10.3906	8.59915	6.51287	3.596	3.40438
NLD	IBD00359	7.24368	10.501	10.5977	8.14374	9.82454	4.99694	10.3307	7.66473	6.97826	3.11032	4.58564
NLD	IBD00361	4.70076	5.91181	5.9454	4.21694	5.78156	2.86112	7.2846	6.3914	4.18144	2.37522	2.87566
NLD	IBD00364	2.65478	2.9797	3.56352	2.2745	3.39629	1.46156	3.7671	3.52048	3.00545	1.76996	1.38842
NLD	IBD00365	6.5233	10.1476	8.78629	7.32382	9.06511	3.13298	10.1513	8.78914	6.76581	4.35617	4.54133
NLD	IBD00367	6.41125	8.17426	7.72519	5.99847	6.87486	2.83612	8.14028	6.10304	5.29448	3.25059	3.44318
NLD	IBD00370	3.51602	5.07076	4.68156	2.66454	4.05154	2.48263	4.4229	5.27346	3.29193	1.30155	1.11948
NLD	IBD00371	5.02512	7.9991	6.99932	5.26134	6.8271	3.13655	8.06139	6.63797	4.65786	3.17261	3.42196
NLD	IBD00374	3.54618	5.29109	4.90797	3.9298	5.09371	2.00451	5.62529	3.85395	3.53617	1.91012	2.12993
NLD	IBD00375	5.44474	8.49985	8.03256	5.71664	8.25446	3.34331	9.36553	7.36962	5.11335	3.40769	3.26444
NLD	IBD00379	5.03965	7.2319	6.19929	4.1266	6.15171	3.20221	6.90774	5.97657	3.98891	2.63738	2.44703
NLD	IBD00384	6.54705	8.80679	8.57964	6.37708	7.72593	3.49377	9.38556	6.86459	5.27526	3.49189	4.14585
NLD	IBD00386	6.21119	9.06494	8.92562	5.97784	8.20109	3.49822	9.65416	7.00479	5.09879	2.76325	4.68739
NLD	IBD00389	8.18272	11.4963	10.7936	7.7423	10.4376	4.77588	12.2183	8.13773	8.34459	4.44909	5.36359
NLD	IBD00390	5.84216	9.24873	7.27085	5.45346	7.33307	3.12145	9.0674	6.91516	5.03945	4.0168	3.26198
NLD	IBD00393	5.34487	6.98781	6.78657	4.95231	5.99148	2.58899	8.06202	6.00085	4.44154	2.42372	2.54461
NLD	IBD00395	3.80779	5.29717	3.77004	3.67181	4.68541	2.54599	5.94449	3.39662	3.25365	2.53962	3.29254
NLD	IBD00396	5.25227	7.27078	6.19677	5.07644	5.42664	2.49402	7.03505	6.64204	3.61488	2.98861	2.576
NLD	IBD00401	3.60081	4.9684	4.53528	3.59379	4.54672	2.5703	5.9009	4.19685	3.46869	2.68428	3.11392
NLD	IBD00403	6.17646	9.78028	9.38805	6.55123	8.59417	3.95716	10.0731	8.12525	6.25154	3.13852	3.769
NLD	IBD00408	4.34362	6.76923	6.05747	3.96772	6.38061	2.36921	6.89012	5.51066	3.64301	1.88061	2.21777
NLD	IBD00410	5.2383	5.87553	5.96216	5.18656	6.27137	1.92844	7.27341	4.18548	4.79181	2.78628	3.80061
NLD	IBD00412	6.35134	9.06643	8.97544	6.22758	8.96241	3.81862	9.68645	6.90834	5.75354	3.11198	2.864
NLD	IBD00416	7.12634	10.5867	9.97134	7.4468	9.88658	4.22777	10.7037	7.17283	6.05739	3.32601	4.52038
NLD	IBD00419	8.74097	10.4906	10.6796	8.35878	10.3775	4.99479	11.122	7.73733	6.54354	4.38629	4.76361
NLD	IBD00421	7.93673	12.3717	11.1852	8.13268	9.46195	5.35976	11.8143	10.4746	6.56852	5.605	4.87632
NLD	IBD00423	4.22202	6.59819	6.35633	4.93612	6.74642	2.84498	7.44641	6.16765	4.25143	2.92541	2.67203
NLD	IBD00426	5.4211	6.526	7.77458	5.27386	7.4853	1.37652	8.82574	6.09131	4.19571	1.89076	2.87239
NLD	IBD00427	11.6679	18.9709	18.0864	12.7847	16.0909	6.71152	17.6347	16.3722	9.80674	6.28431	7.63082
NLD	IBD00431	5.44036	9.11136	9.09034	6.16285	8.81878	3.49866	10.1387	8.99607	6.59876	3.38082	3.89553
NLD	IBD00433	6.49729	9.17879	9.63115	6.65032	9.08263	3.99818	10.6543	7.04267	5.29231	2.13137	3.69454
NLD	IBD00438	5.9835	10.1795	8.94724	5.79329	9.23445	3.92126	10.009	8.1447	6.00507	3.68413	3.59159
NLD	IBD00442	6.01745	9.81021	9.04127	5.95796	8.79423	3.0578	9.63976	8.21845	5.84183	2.39198	3.29425
NLD	IBD00444	7.54857	12.8484	11.2903	8.34061	10.7032	3.7169	11.1689	9.78336	7.11257	4.94004	4.81624
NLD	IBD00448	4.55331	6.5528	5.38466	4.64858	5.4157	2.69754	7.22044	5.12022	3.60536	3.33916	3.42061
NLD	IBD00450	6.15187	8.56078	7.23049	5.96246	7.50386	3.61363	8.54194	6.37594	5.32387	3.25772	3.02414
NLD	IBD00453	6.44734	8.32974	7.60111	5.95079	6.30188	4.21477	8.34195	6.72243	5.81878	3.02721	3.31472
NLD	IBD00458	6.73538	9.74987	7.59706	6.77004	8.95434	4.4694	10.3663	6.52649	6.47133	2.83796	4.4703
NLD	IBD00461	1.85239	2.38057	1.60414	1.5815	2.12831	1.40077	2.81813	1.3861	1.60793	1.5131	1.36727
NLD	IBD00467	8.30684	10.5163	9.99099	7.08824	9.78219	4.24888	11.9555	8.13589	5.3588	4.11231	5.31572
NLD	IBD00470	4.37357	7.38406	7.0035	4.01053	5.47413	2.79879	7.30291	5.89438	4.42462	2.7502	2.02176
NLD	IBD00475	5.12767	7.91447	6.61993	4.69174	5.40191	2.48012	7.59347	6.06354	4.63386	2.05482	2.72936
NLD	IBD00477	6.34846	8.56774	7.54744	6.24854	7.06002	3.43119	8.42345	7.24035	5.30971	3.01063	2.59496
NLD	IBD00479	4.82172	6.65965	5.77674	4.43719	5.06127	2.62088	6.21329	5.17286	4.52474	2.6092	2.83742
NLD	IBD00485	4.99385	6.229	6.21124	4.16206	5.99888	2.45405	7.59425	5.98426	3.81745	1.83963	2.92682
NLD	IBD00491	5.3781	7.83766	8.46964	5.07647	8.23779	3.00305	9.69588	6.68029	4.52363	2.95382	2.85441
NLD	IBD00492	10.4662	13.0614	13.3718	9.7899	12.0425	5.52834	13.7608	10.6301	6.82826	3.851	5.5455
NLD	IBD00494	4.62752	8.40829	7.83873	4.82995	7.74502	3.36717	9.18193	6.43107	4.53116	3.07097	4.57113
NLD	IBD00495	3.03878	3.91996	2.89808	2.09893	3.219	1.71066	4.02712	3.45173	3.18807	1.23959	2.34052
NLD	IBD00500	4.84409	7.67893	6.70136	4.97509	6.55547	2.47465	7.30949	6.54063	3.99471	2.82471	2.42798
NLD	IBD00502	5.40363	7.55465	5.78336	4.72716	6.62552	2.73486	6.5966	5.39127	4.40846	2.1319	2.54168
NLD	IBD00503	7.78628	13.3892	10.9619	8.22031	10.633	4.94713	12.2176	9.58744	7.58071	4.77381	4.59967
NLD	IBD00508	10.8532	15.6094	14.3356	10.2912	14.1782	5.74936	16.0105	10.8584	9.1444	5.81114	6.23597
NLD	IBD00509	2.12083	2.66476	2.03929	2.38467	3.42682	1.33279	4.12951	1.09572	2.10916	1.57583	2.88108
NLD	IBD00510	9.02621	11.9777	11.5104	8.55624	10.6195	5.90567	12.3148	8.89759	7.49529	4.55949	5.14823
NLD	IBD00512	4.42066	5.75019	4.3023	3.59996	5.50156	2.02694	6.4199	4.72987	4.02937	2.56396	3.04043
NLD	IBD00514	6.10572	11.2458	11.0989	7.02717	9.65939	3.6112	11.4414	8.80376	6.31499	4.07908	3.79858
NLD	IBD00522	5.83615	6.47194	7.51213	4.66994	6.93381	3.45545	8.11422	6.50047	5.0508	2.50305	2.73738
NLD	IBD00526	5.7771	9.58885	8.5252	5.99615	7.64527	4.28775	9.29568	6.9766	5.35533	2.4756	3.59352
NLD	IBD00527	6.84749	11.6189	10.3573	7.12752	8.602	2.93833	10.8667	10.2041	6.28967	3.65074	3.62291
NLD	IBD00529	5.8239	6.57989	8.29728	5.19053	7.35706	2.88862	8.32596	6.9453	4.773	2.77751	2.71414
NLD	IBD00530	7.90545	10.997	11.2886	7.81144	10.0172	4.05805	11.825	8.65844	6.64243	4.32449	4.80559
NLD	IBD00531	9.46019	14.4744	11.9981	9.23365	12.044	6.48541	13.4241	10.351	8.71238	5.37552	5.67669
NLD	IBD00534	4.90685	5.88135	5.35292	4.63038	6.13092	1.99738	6.46049	4.72063	3.6938	2.1024	3.85755
NLD	IBD00536	6.49773	8.29411	8.88998	5.80432	8.59132	3.48569	9.67285	7.46148	5.26756	3.84518	3.95163
NLD	IBD00538	6.85099	8.89662	9.0779	6.9052	8.35389	4.34817	9.73494	7.70206	5.56766	3.41297	4.31503
NLD	IBD00539	4.56293	5.88736	5.71058	3.89197	4.91085	1.50516	6.3189	5.52961	3.61266	1.32344	2.02279
NLD	IBD00540	5.8239	8.13545	8.43431	5.79104	7.21737	3.17284	9.2658	7.24426	6.08749	2.81288	3.39883
NLD	IBD00541	6.43898	9.10871	8.11498	6.0442	7.65118	2.84316	9.38306	8.33694	5.52148	3.25744	3.00341
NLD	IBD00545	5.06784	7.96097	8.081	5.17151	8.66129	3.43528	9.25138	6.22626	4.48473	2.50199	4.15258
NLD	IBD00546	7.67949	12.2752	10.5407	8.7388	9.7093	4.46735	11.8933	9.78731	6.48702	4.60938	5.40619
NLD	IBD00548	5.94675	7.42579	7.46218	5.1858	6.45882	3.47626	7.58731	6.85044	5.61727	2.87067	2.79244
NLD	IBD00554	5.22803	9.3018	7.57566	4.77371	6.30955	2.42646	7.77202	7.14296	5.19235	1.88638	2.75195
NLD	IBD00559	9.19877	13.33	12.8139	9.52734	11.7212	5.37762	13.1576	10.5521	5.75238	4.87488	5.80567
NLD	IBD00567	6.63744	10.1535	9.97109	6.50821	8.13094	3.55615	10.0548	9.20867	5.65943	3.59197	3.24692
NLD	IBD00569	4.46691	6.68064	5.22796	3.80904	6.25453	2.65572	7.51426	5.25917	3.5473	2.90283	2.89165
NLD	IBD00579	7.23183	10.9228	8.52163	6.93238	7.8475	3.42095	10.0368	9.47495	5.40386	4.17862	3.90632
NLD	IBD00580	8.89172	14.8079	13.2717	9.82044	12.1421	4.78541	13.9786	12.2192	8.07266	4.7641	4.29668
NLD	IBD00583	2.93882	3.02288	2.99672	2.25935	3.15395	1.77458	3.89364	1.59063	2.17925	1.06088	1.50498
NLD	IBD00586	4.30772	6.28182	4.75373	3.43443	4.54228	2.42545	6.05584	5.49137	3.74984	2.0758	2.53865
NLD	IBD00588	8.48484	12.9554	12.5011	8.04379	10.8834	4.05126	13.0341	10.3641	5.89989	4.64024	4.80602
NLD	IBD00590	4.23401	7.30899	6.44572	3.60539	5.51752	1.13821	7.45368	6.15928	3.50373	1.66663	1.37273
NLD	IBD00593	5.55052	8.32151	8.11458	5.46295	7.69105	2.55015	9.25702	7.51609	5.57982	2.84416	3.31033
NLD	IBD00594	3.42204	3.38268	3.42977	2.98733	3.45508	1.32147	4.51414	3.94179	2.65713	1.51175	1.86772
NLD	IBD00596	6.82079	9.26238	9.48857	6.95389	8.63294	2.76314	10.7164	7.25391	6.30939	3.94881	4.07017
NLD	IBD00597	5.96163	7.24844	7.32262	5.45119	7.52772	2.77026	8.53035	6.37133	4.44018	2.66746	3.91943
NLD	IBD00598	6.03184	8.03354	6.53871	5.87118	6.81412	3.36587	8.16424	7.31004	4.45997	3.4414	3.89973
NLD	IBD00600	5.22924	8.40353	8.04732	5.39798	7.96052	3.12259	9.1087	5.75811	5.4921	2.33567	3.64969
NLD	IBD00604	5.3452	6.95457	7.02228	5.1321	6.5479	2.43777	7.97237	6.71238	4.30102	2.45373	2.30006
NLD	IBD00606	5.81311	8.76877	7.49523	5.74851	6.88539	2.30475	8.13339	7.81753	4.61496	3.24425	2.65436
NLD	IBD00611	4.619	6.49973	4.82484	4.93832	5.50572	2.08374	7.94328	5.67444	4.24384	3.8289	3.8702
NLD	IBD00615	3.88585	5.4839	4.56507	3.54198	5.41849	2.14711	6.04498	5.06064	3.9014	1.95103	2.20273
NLD	IBD00616	5.98709	8.44462	7.82321	6.40196	7.34994	3.33072	8.93564	6.59488	4.97241	2.88503	3.18639
NLD	IBD00621	6.14421	9.3286	8.9765	6.08834	8.41134	4.61878	9.62336	8.74084	5.45171	3.64363	3.85467
NLD	IBD00624	3.20734	4.79685	5.06708	3.78823	3.61468	1.62628	5.31716	3.71907	2.75573	1.8551	2.18877
NLD	IBD00625	6.94687	11.2629	10.3958	7.49956	9.78461	4.79821	11.1265	9.93109	6.24473	4.00393	4.32752
NLD	IBD00626	6.69031	10.5122	9.54395	6.32033	8.09244	3.68312	10.3284	7.84187	6.62854	3.2952	4.20865
NLD	IBD00628	5.5264	8.94503	8.48623	5.80158	8.12876	3.378	9.70655	6.97043	4.68812	4.11606	3.9182
NLD	IBD00629	7.31383	10.6881	9.62747	7.44852	8.19839	4.03543	10.4529	9.8234	6.14484	3.98581	4.06473
NLD	IBD00631	8.33055	12.0791	10.862	8.30274	10.4128	4.57513	12.1207	9.43516	6.451	4.09989	4.90903
NLD	IBD00633	4.89332	5.18797	5.31117	4.36285	5.14298	1.95546	5.5473	5.39592	3.10824	2.09244	2.48086
NLD	IBD00635	5.64305	8.64373	7.77719	5.29181	6.78722	2.68444	8.67295	6.36285	4.54867	2.79848	3.24215
NLD	IBD00639	7.83603	9.82806	9.92825	6.9658	9.53557	4.1092	10.6023	7.62162	6.0496	3.87154	3.78991
NLD	IBD00640	5.25577	8.12921	8.16442	5.07481	7.56598	3.78385	8.96272	6.86379	4.48543	3.07128	3.88996
NLD	IBD00643	5.22872	7.34422	7.13306	6.03867	6.81406	3.88905	7.79311	7.28465	4.49028	3.33794	3.56633
NLD	IBD00644	7.9125	12.5066	11.6445	8.26333	8.97762	4.07074	11.545	11.432	6.64524	4.32894	4.45238
NLD	IBD00649	4.53498	4.88384	4.46836	4.27119	4.94092	1.99112	5.63869	5.06829	3.58378	2.13023	2.92668
NLD	IBD00652	9.86165	15.9298	13.542	10.4624	13.0956	5.40388	14.3481	13.8631	8.4611	5.91904	5.94931
NLD	IBD00654	3.17093	3.9293	4.06543	2.37946	3.58812	1.90207	4.27792	4.20056	2.71814	0.55716	1.48903
NLD	IBD00655	4.01855	6.41264	5.29754	3.55674	5.56395	2.94585	6.62031	5.55293	4.65653	1.66495	2.78257
NLD	IBD00666	6.36806	8.80677	7.40188	5.79039	7.62334	3.78154	9.20885	6.52993	5.88196	3.08423	4.71399
NLD	IBD00672	6.25297	9.56857	8.65773	6.88107	8.32694	4.26633	9.42604	8.47455	6.00673	4.14025	4.72271
NLD	IBD00673	3.73686	6.14408	5.74288	3.90209	5.62403	1.61365	6.44735	5.47769	4.43842	1.62213	1.81871
NLD	IBD00676	3.00047	4.6761	4.05988	2.97639	4.1029	1.77448	5.34843	4.58496	2.94832	1.97291	1.66594
NLD	IBD00684	9.03259	13.1988	11.3176	8.17376	11.073	4.26922	12.8058	9.60165	7.17271	5.28059	5.14124
NLD	IBD00685	7.58811	10.5502	8.18302	6.5824	8.78918	4.28089	10.4816	8.18692	6.23447	3.63179	5.22004
NLD	IBD00686	8.1893	13.3189	12.2851	8.65662	11.4866	4.39787	13.8891	12.8659	7.63131	4.93966	4.55543
NLD	IBD00692	5.87048	8.16497	6.93594	5.48703	6.91299	2.80612	7.9638	6.17894	3.76175	2.83397	3.08528
NLD	IBD00693	5.30641	7.20691	7.70272	5.33633	7.78305	3.40664	8.66194	6.81003	4.58303	2.24849	2.88134
NLD	IBD00694	3.96813	5.08716	6.02625	3.57291	4.56194	1.93667	5.8072	5.25118	4.13107	1.72917	1.75738
NLD	IBD00695	3.59577	5.13728	4.66695	3.17141	5.19693	2.76601	6.33955	4.50625	3.05962	2.32443	3.88966
NLD	IBD00696	4.74044	6.68321	6.27205	3.97653	5.73408	1.84603	6.67035	6.06118	4.055	1.43513	3.12074
NLD	IBD00698	6.09706	10.2041	9.33919	5.20651	8.66054	3.5697	10.0174	8.51694	5.09787	3.89406	3.52569
NLD	IBD00699	1.38798	3.0874	1.40835	1.67779	1.97209	1.08173	3.57876	1.5131	1.75541	1.40163	2.47477
NLD	IBD00701	5.96891	9.76109	9.17517	6.3777	8.3328	3.34382	9.63982	8.82241	5.26493	3.41867	2.769
NLD	IBD00703	7.05421	9.29169	8.64259	6.35317	9.01511	3.70717	9.96076	8.11516	5.96361	4.13745	4.08043
NLD	IBD00710	7.74864	11.407	10.5818	7.19465	9.01465	3.47318	10.5386	10.3709	6.27004	3.57548	2.83373
NLD	IBD00713	5.87651	7.5789	7.6044	5.01129	7.59209	3.45606	8.92943	6.82511	5.69069	2.86174	3.57369
ESP	SRR6463089	7.25026	10.0107	9.8825	6.85541	8.64814	4.66472	10.1063	8.53444	6.01237	3.7119	3.82342
ESP	SRR6463091	7.10245	10.7148	10.4023	7.2586	9.46396	4.70594	10.108	8.54523	6.66071	4.61918	4.18978
ESP	SRR6463093	9.70084	13.1504	12.2739	8.86659	11.5744	5.49043	13.4388	10.2964	8.1828	4.66001	5.11032
ESP	SRR6463095	6.39257	8.58919	8.79168	6.41087	8.14513	4.05293	8.8097	6.15846	5.98428	2.76609	3.32606
ESP	SRR6463097	7.20108	10.9794	10.3261	6.30406	8.41338	4.43368	10.4375	8.01839	5.56026	3.49626	3.68544
ESP	SRR6463122	7.94865	12.4315	12.0161	8.19713	10.2446	5.68415	11.5786	9.15791	7.1472	4.64733	5.44454
ESP	SRR6463123	7.33249	10.774	10.191	7.38162	9.53552	4.66061	10.6031	9.7737	6.25824	4.19241	3.83559
ESP	SRR6463124	9.17504	13.384	13.1578	8.95275	11.6421	5.4202	13.5298	10.9943	7.54009	4.31999	4.93563
ESP	SRR6463125	6.4337	9.67156	9.407	7.42149	9.5937	4.58359	10.3381	8.31358	6.50605	4.05337	4.74223
ESP	SRR6463195	7.48911	10.1562	9.69443	7.0453	8.27137	4.67366	9.86319	8.56536	6.80657	3.72033	3.15409
ESP	SRR6463197	7.90046	12.0286	12.1934	7.88742	10.4493	4.73388	11.7887	10.2466	7.21303	5.23398	4.35785
ESP	SRR6463199	8.26199	11.3911	11.0635	7.75944	9.88076	5.28578	11.0824	9.28484	7.07031	4.10243	4.13728
ESP	SRR6463201	7.87894	11.6179	11.0196	7.46854	9.76651	5.38018	11.319	11.4442	7.51954	3.55247	4.45496
ESP	SRR6463207	6.44388	8.53033	8.08939	5.39295	8.16956	4.18649	9.14776	7.06288	5.52499	4.06332	3.38979
ESP	SRR6463221	6.74941	10.5879	10.3289	7.50279	9.30044	4.8415	10.3934	8.43615	6.02597	3.79917	5.01806
ESP	SRR6463268	6.28163	8.4962	8.08875	5.44288	7.68146	4.00918	9.40711	7.28763	5.22021	3.1145	2.98529
ESP	SRR6463269	6.37904	9.37888	8.58465	6.63239	7.6247	4.60361	8.59075	6.32827	6.31668	4.31348	4.01284
ESP	SRR6463270	6.94369	10.5669	9.8033	6.55649	8.81522	4.59215	10.1416	8.18013	5.91268	3.85616	4.06091
ESP	SRR6463271	9.16138	12.0282	10.8736	7.87662	9.68064	6.03115	11.257	8.76025	6.4314	4.29434	5.13347
ESP	SRR6463272	8.28791	11.3056	10.5612	7.20125	9.89099	5.61659	11.1132	8.4053	6.35795	3.99743	4.91258
ESP	SRR6463273	9.13443	13.2063	13.6673	8.89935	11.5423	5.36782	12.4419	10.3865	7.95039	4.96739	5.03972
ESP	SRR6463274	7.32506	10.7693	10.4621	7.39579	8.84244	4.34805	10.1242	8.68468	6.75859	3.45664	3.66584
ESP	SRR6463275	8.40292	13.934	13.5633	8.52526	11.5932	5.75374	12.8154	10.4199	7.89419	4.24932	5.29376
ESP	SRR6463276	8.44427	12.1114	11.5248	8.27065	10.3828	5.90337	11.5265	9.01979	7.18283	4.99031	4.96237
ESP	SRR6463277	8.20679	12.944	12.4926	8.83381	11.5908	5.27093	12.4711	10.4253	7.10036	4.49878	5.10238
ESP	SRR6463392	6.77379	10.6089	9.64109	6.96431	8.61434	4.73498	10.0137	8.79115	6.33308	3.38062	4.19083
ESP	SRR6463393	6.97301	11.2143	10.8754	7.36541	9.69327	5.30811	10.4007	9.00186	7.23043	4.97897	4.51002
ESP	SRR6463394	6.57449	8.58071	9.01511	6.43712	8.19047	4.8686	8.81165	6.61841	5.14245	3.56852	4.11613
ESP	SRR6463395	7.61106	12.5557	11.5685	8.50165	10.1042	4.96652	11.6503	9.1111	6.85925	4.43738	4.67248
ESP	SRR6463396	6.24387	9.17874	8.83615	5.78451	7.92837	3.88273	9.06613	7.09742	5.55324	3.35182	3.88591
ESP	SRR6463397	7.87608	11.6671	10.832	7.07697	9.80508	5.74571	11.3701	9.46476	7.22049	4.40116	5.05352
ESP	SRR6463398	9.31593	14.54	13.5988	8.60511	12.1772	6.50591	14.1361	10.9881	8.60504	4.13483	5.76548
ESP	SRR6463399	6.60093	9.04115	8.43992	5.92223	7.68156	4.46719	8.95921	7.01867	6.43046	3.44493	3.94697
ESP	SRR6463400	4.56619	6.38155	5.56813	4.59345	5.34141	2.98915	6.3686	4.37918	4.35963	2.71948	3.26545
ESP	SRR6463424	6.92592	8.95816	9.50732	5.83235	7.9683	4.74303	8.84614	6.84865	5.36829	2.78083	3.76279
ESP	SRR6463008	4.5842	6.14464	4.859	3.36479	4.73665	2.67315	5.76743	4.55204	3.49823	2.23853	3.12516
ESP	SRR6463010	6.47236	8.69633	8.64841	5.77015	8.22851	3.66264	9.16662	7.45979	5.37974	3.79161	2.70598
ESP	SRR6463011	8.1109	11.2467	11.1229	7.98696	9.90894	5.82047	10.7854	8.29779	7.13495	4.34689	4.6132
ESP	SRR6463013	7.51985	10.5593	10.1369	7.18239	9.34445	5.05033	10.4218	7.48183	6.5713	3.62398	3.93285
ESP	SRR6463014	9.57189	13.571	13.9463	8.95519	11.6176	5.64902	12.754	9.49901	7.95371	4.50204	5.27705
ESP	SRR6463016	8.07531	11.3765	11.437	7.53816	9.69548	3.72686	10.9374	8.98101	6.5214	3.99508	3.80419
ESP	SRR6463019	7.77384	11.6694	11.2821	8.04082	10.371	5.00502	11.4851	9.71181	7.43393	3.75873	4.8316
ESP	SRR6463021	8.37624	11.4639	12.2059	7.91855	10.3766	5.98675	11.7549	9.40611	7.30374	4.76476	4.76225
ESP	SRR6463022	8.53701	12.44	11.8827	7.61006	11.3535	5.52123	12.3971	9.13597	8.27923	5.47077	5.01347
ESP	SRR6463024	6.57613	10.4441	9.91426	6.81335	9.02315	4.71216	9.7555	7.74104	6.12853	4.21188	4.20533
ESP	SRR6463025	5.49998	7.20733	7.41156	5.65468	6.00866	3.83571	7.13654	5.00558	4.70798	3.10057	3.63494
ESP	SRR6463027	8.79804	12.6817	11.5411	8.228	9.91839	5.6737	11.7469	9.53769	7.09634	3.75411	4.85717
ESP	SRR6463032	3.1223	3.19893	3.62534	2.07045	3.79294	2.53958	4.13575	2.77767	3.34969	1.50904	1.88079
ESP	SRR6463037	5.64206	7.53822	7.25531	5.02071	6.61032	3.65278	7.13026	5.80154	5.17959	3.90598	3.37771
ESP	SRR6463041	10.0229	14.1933	13.351	10.2877	12.0292	6.54856	13.2812	10.9608	7.93811	5.13615	5.79869
ESP	SRR6463039	8.99489	12.3877	12.4899	9.25671	11.6365	5.34082	12.6526	9.90292	7.21828	4.55946	5.10346
ESP	SRR6463388	3.51264	4.96235	5.1403	2.34667	4.94367	2.05288	5.79908	4.71891	3.09396	1.4227	1.65759
ESP	SRR6463046	7.85771	10.8225	11.1978	7.33836	9.5897	4.18856	11.1401	9.32676	6.15942	4.49009	3.78322
ESP	SRR6463049	7.3956	11.7704	12.1131	7.50298	9.97691	4.67524	11.4242	9.1716	7.34426	4.07648	4.62021
ESP	SRR6463059	3.32328	4.81863	5.48645	3.27447	4.58695	2.90309	5.24941	5.13804	3.91241	2.63802	1.94792
ESP	SRR6463349	5.43321	6.90181	6.57282	4.89792	6.02107	3.45106	7.18272	5.37539	4.71148	3.27137	3.01154
ESP	SRR6463054	4.45418	5.85356	5.95901	2.5499	4.53657	3.04913	5.48487	4.67666	3.38673	2.29461	1.79134
ESP	SRR6463061	8.01593	12.0281	11.5428	8.20359	10.7168	4.79834	11.6328	9.80011	6.52407	4.1692	5.14102
ESP	SRR6463063	7.64244	11.4016	11.6448	7.65786	10.7116	5.73027	11.2733	9.43326	6.9021	4.3941	4.94958
ESP	SRR6463070	7.33537	10.1475	10.2226	6.5246	9.0043	4.07172	10.0336	8.9377	5.40825	3.88919	3.64208
ESP	SRR6463065	8.06893	11.9115	12.2576	7.80534	10.1526	5.38118	11.0296	9.06854	7.20211	4.69424	4.54932
ESP	SRR6463068	5.77112	8.90451	8.58331	4.79103	7.56071	3.20207	8.96139	7.0206	4.03416	3.28444	2.68846
ESP	SRR6463331	8.38895	11.2281	10.8758	8.12879	10.1226	5.32777	11.2371	9.01961	6.5735	3.94178	5.47891
ESP	SRR6463074	6.85865	9.783	9.26684	6.33054	8.37659	4.48001	9.66854	7.55	4.60335	3.7564	3.90074
ESP	SRR6463083	6.64809	9.87027	9.43384	5.92372	8.15321	4.4726	9.88238	8.32996	6.177	3.49384	2.8114
ESP	SRR6463078	6.52284	9.77882	9.7599	7.05861	8.34671	3.68304	10.1263	8.72288	5.24761	3.58928	4.03034
ESP	SRR6463081	6.11874	9.38557	8.07134	5.21593	6.88957	4.32102	8.6623	6.84616	5.01718	3.72024	3.12323
ESP	SRR6463084	6.05119	7.62807	7.61578	5.15415	6.12329	3.31261	7.56158	5.48717	4.66364	3.03729	3.14165
ESP	SRR6463152	8.42886	13.1384	12.4949	8.36414	10.507	5.46769	12.2596	10.9513	7.2793	4.81264	5.33831
ESP	SRR6463087	10.5474	13.0413	12.6323	9.76154	12.1499	5.62782	12.9997	10.3861	8.76899	5.03679	4.70686
ESP	SRR6463088	8.93015	12.9387	12.7839	9.21955	10.1949	6.20216	12.3047	9.5273	7.71891	4.72662	5.02897
ESP	SRR6463090	7.41977	9.52608	10.0738	6.33995	8.55945	4.70097	9.72953	7.63075	5.80807	4.11829	3.49851
ESP	SRR6463092	8.62501	12.4548	12.43	8.30926	10.447	5.34604	12.1566	10.29	7.03848	4.09061	3.47937
ESP	SRR6463094	7.59348	10.56	10.5119	6.88856	9.05335	4.91674	10.4571	8.43481	6.26882	3.53143	3.51375
ESP	SRR6463096	7.19358	10.8818	10.5647	6.99972	8.94514	4.4935	10.9067	9.15509	5.76119	3.94218	3.93827
ESP	SRR6463102	5.68487	7.16662	6.36041	4.30356	6.16976	4.46303	6.96413	5.94296	4.58427	3.09709	3.4546
ESP	SRR6463099	3.29739	3.63966	3.67085	2.20987	3.5017	1.66346	3.95332	2.75663	2.67299	1.10469	1.8396
ESP	SRR6463403	4.62411	5.59222	5.65531	3.10282	4.71464	2.60019	5.89585	4.42893	3.42528	2.16556	2.94502
ESP	SRR6463230	7.41197	10.2583	10.3454	5.7938	8.74684	4.53374	9.0951	7.149	6.05288	4.16998	3.30972
ESP	SRR6463114	6.66804	9.31025	8.02085	5.4719	7.00694	3.65496	8.99964	7.02346	5.42912	4.19014	3.7875
ESP	SRR6463117	5.45181	8.50264	8.05532	5.02379	6.45815	3.24742	8.70339	6.71706	4.07104	3.08427	3.29467
ESP	SRR6463120	7.59082	11.6225	11.0725	7.19376	9.74061	4.25317	11.7056	9.5526	6.11447	3.86868	3.72584
ESP	SRR6463121	4.47954	6.44324	5.7996	3.64595	4.70574	2.55531	5.98455	4.47079	3.87159	2.43962	2.65489
ESP	SRR6463126	5.95331	8.94553	8.92065	5.94215	7.44626	4.85201	8.04331	7.20536	5.48424	3.20722	2.6426
ESP	SRR6463128	5.20704	7.59473	7.15196	5.37649	6.43518	3.95558	7.82131	6.16043	5.07561	2.41939	2.60935
ESP	SRR6463130	5.82163	10.0067	9.08666	6.28942	8.80069	4.97363	10.0199	6.95681	6.01168	4.11235	4.42183
ESP	SRR6463141	2.71177	3.75405	4.11632	3.14973	4.11017	1.84718	4.7889	2.7014	2.67867	2.08488	3.22804
ESP	SRR6463258	2.72279	3.1964	2.9556	1.87494	3.38177	1.883	3.73842	3.15084	2.65143	1.34007	1.66558
ESP	SRR6463142	5.4935	8.23874	7.56579	5.17578	7.029	3.82919	8.67661	5.87282	4.4067	3.47673	3.92746
ESP	SRR6463146	5.91716	8.20806	8.00163	5.20084	8.0237	3.47361	8.84962	6.64091	4.92906	3.04745	3.45121
ESP	SRR6463148	8.43765	12.0177	11.3358	8.05221	9.63556	4.84389	11.5367	9.90659	6.5542	5.05948	4.58782
ESP	SRR6463150	9.74666	14.4779	14.0347	9.05562	12.0726	6.49174	13.7934	11.8124	8.33855	5.07749	5.5541
ESP	SRR6463161	6.11122	9.37116	8.93958	5.94013	7.65231	5.14536	8.48394	6.78411	5.42293	3.53124	3.40109
ESP	SRR6463160	6.73968	8.41395	8.58277	6.02522	8.22101	4.62297	9.2896	6.95116	4.55663	4.14492	4.29413
ESP	SRR6463165	5.34746	7.65735	8.54983	4.49151	7.31073	2.95701	8.63355	6.76663	4.39304	2.61004	2.77443
ESP	SRR6463167	7.14999	9.59888	9.68876	6.68446	8.63401	5.21945	9.68174	7.62639	5.52398	4.15487	4.64459
ESP	SRR6463169	6.6342	7.92833	9.06019	5.8876	8.23912	5.28654	9.18054	6.62218	5.52222	3.41032	3.39524
ESP	SRR6463176	7.67279	10.3407	11.4817	7.70078	10.158	4.09201	10.819	8.67276	6.25192	3.68436	4.32062
ESP	SRR6463171	6.91424	10.1058	9.99773	6.86389	8.09475	4.61339	8.87433	8.30495	5.87464	3.8397	3.09973
ESP	SRR6463178	4.94613	6.5648	6.70848	4.55492	6.54073	2.16612	6.96368	5.14468	3.35026	3.50084	3.11886
ESP	SRR6463175	3.68608	5.48663	6.02432	2.99914	4.49287	2.37023	6.41147	4.78603	3.61678	2.1776	1.40058
ESP	SRR6463179	3.0094	3.91195	3.178	1.90723	3.28688	1.9691	5.02126	2.86178	2.73403	1.78028	2.39648
ESP	SRR6463184	5.6657	8.78444	8.64327	6.28576	7.5496	4.38018	8.88584	6.92842	5.2523	3.45551	3.95622
ESP	SRR6463192	3.51162	4.45793	4.41427	3.0053	3.66975	1.92542	4.27774	3.77219	3.55873	2.34878	2.6143
ESP	SRR6463189	6.57779	8.2898	8.97602	5.16108	6.83404	3.70576	7.60973	5.55056	4.68246	3.7439	2.84775
ESP	SRR6463196	6.90637	9.77111	9.35221	7.15381	7.79045	4.48353	9.32639	7.25431	6.00776	4.06212	4.27177
ESP	SRR6463198	6.96011	10.6163	10.0479	6.98022	8.55626	4.7863	10.0277	8.38519	6.20538	4.38757	4.43332
ESP	SRR6463200	7.74711	11.3005	11.0492	7.43851	9.26614	4.85834	10.3088	8.74071	6.66416	3.80802	4.08253
ESP	SRR6463202	7.00806	10.6772	9.96729	6.63453	9.08174	5.08667	10.1313	9.10872	6.19831	3.60038	3.63138
ESP	SRR6463203	8.08746	10.7871	10.7078	7.63301	9.96241	4.86622	10.6521	7.71719	6.59898	4.72484	4.37355
ESP	SRR6463205	7.72581	10.6652	10.4218	7.07116	9.10648	3.97476	9.99141	8.3974	6.79823	4.18795	3.47918
ESP	SRR6463208	7.51598	10.6301	10.2727	7.391	9.37124	5.16317	10.2958	8.29521	7.11132	5.25084	4.53533
ESP	SRR6463209	6.4791	9.2759	9.94259	6.48344	8.44476	5.01302	9.49726	7.52668	5.86831	3.32134	3.40523
ESP	SRR6463213	5.24202	7.23553	6.40587	4.29481	5.10059	4.01058	6.1148	5.64299	4.41151	2.94718	2.78563
ESP	SRR6463215	6.26725	7.66148	7.61723	5.20929	6.5404	4.37097	7.35229	4.98009	4.86615	3.13569	3.93856
ESP	SRR6463217	3.53417	4.37015	4.551	3.09055	4.23311	2.23958	4.62951	3.46985	3.58167	2.33678	1.76161
ESP	SRR6463222	6.15416	8.07512	7.71542	5.31513	7.13931	4.03057	8.62023	5.75662	4.83118	3.02061	4.21529
ESP	SRR6463245	8.84933	11.2263	11.3582	8.26723	10.3559	4.74369	11.6954	9.85052	6.76018	4.56987	4.95482
ESP	SRR6463227	5.34047	8.84003	7.86672	4.38098	6.76771	3.93792	8.10482	6.62369	4.7268	3.04412	2.86139
ESP	SRR6463233	6.9185	10.5029	10.0639	6.89131	8.62344	4.94857	10.2904	9.23071	6.14435	4.33483	3.50206
ESP	SRR6463237	5.6454	6.93909	6.20796	5.52299	5.8743	3.83892	7.29436	5.51094	4.17699	3.3599	3.98908
ESP	SRR6463235	7.87557	11.4492	11.1274	7.20019	9.97423	5.33609	10.9814	9.37857	6.87924	4.42245	4.39778
ESP	SRR6463241	9.57827	13.7499	14.2074	8.78618	11.2293	5.59035	12.9359	11.1311	7.83849	4.65684	4.85013
ESP	SRR6463240	7.86181	10.7248	10.7921	7.25775	8.72712	5.92838	10.5662	8.48975	6.63689	3.75959	4.4497
ESP	SRR6463242	7.3959	10.7715	10.0459	7.34255	9.28627	4.79606	11.1968	8.61233	6.84696	3.56848	3.91074
ESP	SRR6463243	5.90534	8.99933	9.15338	5.87932	7.08779	3.66242	9.05831	7.20747	4.84581	3.257	3.79533
ESP	SRR6463377	6.99495	10.7871	10.1862	6.36541	8.64703	4.44978	10.2575	8.79073	5.49979	3.56197	3.88243
ESP	SRR6463249	5.46187	9.24498	8.07039	5.70033	7.63165	4.20836	8.88335	6.35712	5.34178	2.97314	4.27381
ESP	SRR6463344	7.4916	12.0131	12.0206	7.79031	10.1238	4.77078	11.5283	9.98663	7.12918	4.6944	4.16216
ESP	SRR6463255	3.84702	5.04108	4.44731	2.57368	3.53733	2.06768	4.66488	4.46819	2.73338	2.01139	1.63403
ESP	SRR6463257	6.90243	9.51521	10.1702	6.7004	8.92248	4.46373	10.069	7.94728	5.87933	3.57653	3.7023
ESP	SRR6463265	3.03568	3.97331	3.46698	2.16913	3.48455	1.92976	4.60245	3.11001	2.89672	1.666	2.05397
ESP	SRR6463260	4.98448	6.10307	6.159	4.79026	5.92188	4.63598	6.59171	5.14396	4.15003	3.26148	3.16268
ESP	SRR6463337	6.50075	7.7005	8.3155	5.45805	6.66072	4.08326	7.90323	6.04955	5.0309	3.88069	3.65938
ESP	SRR6463278	4.07918	4.82048	5.07566	2.92747	3.97498	2.53165	4.98125	3.75064	3.34397	1.7068	2.47792
ESP	SRR6463283	5.91399	7.34469	7.20826	4.97733	6.16994	3.89122	7.74471	5.21333	5.38696	3.68491	3.45317
ESP	SRR6463288	7.54453	10.2425	10.4621	6.67699	9.5938	4.9009	10.1238	8.98634	6.42105	4.24765	4.39903
ESP	SRR6463292	4.41331	6.03564	6.47594	3.6823	5.36486	2.97874	6.90714	4.77455	3.59333	2.42285	2.5538
ESP	SRR6463295	4.48142	5.74084	4.89353	3.27002	4.09552	3.81099	5.39527	4.2236	3.50791	2.30063	2.59848
ESP	SRR6463298	8.56584	11.8307	11.3285	8.46542	9.96242	6.0492	10.929	9.5105	6.83461	4.26023	4.69132
ESP	SRR6463313	4.93907	7.93755	7.74119	4.75181	6.5533	3.12157	8.04063	7.01806	5.11294	2.18939	1.57818
ESP	SRR6463303	8.22066	12.5007	11.4362	8.0561	9.83411	5.71448	11.2424	9.80625	7.36831	4.28058	4.0293
ESP	SRR6463305	6.37812	9.28936	8.94674	6.20338	8.02341	4.32273	8.71543	6.60747	5.2286	3.61156	3.96037
ESP	SRR6463307	6.34689	9.08801	8.86173	5.84897	7.75446	4.36751	8.76156	5.81623	4.88291	3.47012	3.72069
ESP	SRR6463308	7.75936	11.7396	12.1194	7.53134	10.1057	3.40624	11.8305	10.5352	6.32538	4.17614	3.18155
ESP	SRR6463310	6.43879	9.85719	9.91898	5.78937	7.61037	3.37427	9.38917	8.25446	4.67626	2.80985	2.6408
ESP	SRR6463316	5.38722	7.91096	8.23553	5.52193	6.98726	3.92583	8.59244	6.70174	5.27447	3.29926	3.49066
ESP	SRR6463318	7.15404	11.0547	11.0342	7.29805	9.90756	4.78015	11.0891	9.63016	6.19189	3.05153	3.74627
ESP	SRR6463319	8.52161	11.6176	11.2038	7.22649	10.6134	5.37237	11.6971	8.67871	7.30706	5.47851	5.08016
ESP	SRR6463320	9.17304	13.2574	13.5056	9.69012	11.5345	5.00066	13.0015	11.451	7.67446	4.40482	4.77426
ESP	SRR6463322	6.1986	7.28845	8.47624	5.45843	7.51045	4.03137	8.45533	7.39433	5.00343	3.28397	3.13918
ESP	SRR6463324	5.67115	7.23644	6.86274	4.74636	5.94548	3.61538	6.49906	6.19398	4.77008	2.8431	2.96181
ESP	SRR6463326	7.50662	10.2936	10.763	7.75004	8.91311	4.41488	9.61154	7.67931	6.38843	4.52508	4.15351
ESP	SRR6463328	6.72802	9.33329	9.97172	6.31968	8.35539	4.61168	9.61144	7.37078	6.44424	3.30575	2.87162
ESP	SRR6463330	5.06466	7.75179	7.78536	4.67493	7.04563	4.02843	8.62141	5.76703	4.42636	3.71665	3.37896
ESP	SRR6463332	2.04949	1.97378	2.50452	1.54601	1.73636	1.38109	2.60595	1.68091	1.38109	1.38135	1.51116
ESP	SRR6463343	7.16711	10.3909	9.86298	7.27791	8.86346	4.04702	10.5133	8.43755	7.02861	3.54187	3.80844
ESP	SRR6463347	8.11019	11.2425	11.0192	7.72574	9.32729	4.82341	10.6229	8.29492	7.18199	4.55337	3.84359
ESP	SRR6463351	5.62249	7.29125	7.16368	4.4756	6.62803	3.65842	7.77923	5.58842	4.26244	2.17799	3.37265
ESP	SRR6463355	2.8531	3.96204	3.79537	2.79528	4.25966	1.12113	4.28432	3.11407	3.09232	2.01496	1.54641
ESP	SRR6463358	8.63451	12.6762	10.7762	8.20384	10.0556	5.49343	12.0938	9.00691	7.62413	4.15678	4.80711
ESP	SRR6463361	8.12019	11.1655	10.48	7.46553	9.49694	5.00028	11.2461	8.7798	6.50378	3.65399	4.65213
ESP	SRR6463363	5.95723	8.34431	7.98618	5.36301	7.87689	3.61567	9.32348	7.09992	5.00833	3.20968	4.06218
ESP	SRR6463365	2.66119	3.10699	3.21259	1.62532	3.05906	1.79285	3.39986	3.11001	2.84954	1.1338	1.53875
ESP	SRR6463368	7.57275	11.0695	9.72423	6.29468	9.56556	4.98306	10.6895	8.49024	5.67666	3.69985	3.42537
ESP	SRR6463371	9.10094	12.6393	11.7129	7.39978	11.057	6.51845	11.8715	9.25079	7.17771	4.84803	5.32752
ESP	SRR6463381	7.00221	9.95084	9.29854	6.76189	7.98646	5.13962	9.54228	6.35888	5.62368	3.58604	4.71868
ESP	SRR6463379	6.93964	9.77582	9.98844	7.12882	7.90669	3.68979	9.46124	6.90988	5.33348	3.72108	3.22958
ESP	SRR6463383	6.75809	7.91964	7.84851	5.84377	7.47947	4.16073	8.41954	6.1385	4.99833	2.85204	3.74768
ESP	SRR6463385	7.08976	11.0638	11.3039	7.11269	9.86154	4.65782	11.1712	10.3466	6.34075	3.74817	4.75125
ESP	SRR6463386	6.95083	8.70685	8.98283	6.83121	8.50421	5.30928	9.58962	6.87451	5.56424	3.94114	4.90734
ESP	SRR6463408	5.72191	6.99134	7.14146	5.43333	6.15314	3.85769	6.36876	5.21061	4.41941	3.17314	4.10119
ESP	SRR6463413	4.90944	6.8396	6.79373	4.60037	6.27362	3.72669	7.03338	5.52633	4.16545	3.82039	2.99798
ESP	SRR6463418	6.95373	9.54997	9.52007	6.16103	7.79569	4.59531	8.57921	7.37303	4.82311	3.66655	3.13782

## Sheet: Aminoacid_production
Table S2. (B) Phenotype Alpha Diversities (PADs) for biosynthesis of amino acids in samples from 3 analyzed IBD datasets.
Dataset	sample-id	Chor	Arg	Lys	His	Trp	Tyr	Phe	Ile_Val	Leu	Ser	Cys	Thr	Met	Pro	Gly	Glu	Gln	Asp	Asn
CHN	ERR2061183	14.786	13.2361	14.0705	13.2875	12.03	14.0749	14.1087	13.5384	13.4585	14.0956	14.3226	13.7394	13.9565	13.1267	14.9569	15.1213	15.1213	15.0698	12.7353
CHN	ERR2061190	10.3881	9.47412	9.99885	8.98949	8.73507	10.0823	9.71844	9.68521	9.68521	10.0491	9.63293	9.7633	10.0491	9.823	10.59	10.4604	10.4604	10.2845	8.95404
CHN	ERR2061200	15.5362	13.5967	15.0845	14.0165	12.277	15.0068	14.8044	14.0944	14.0944	13.8891	14.5259	15.2675	14.1922	14.639	15.7519	15.6012	15.6012	15.6012	12.6993
CHN	ERR2061203	18.4347	16.12	17.2897	16.2358	14.1854	17.0428	17.1091	16.066	15.986	17.8779	17.1279	17.4384	16.9477	17.5846	18.5191	18.5592	18.5592	18.5592	15.8335
CHN	ERR2061211	16.0965	14.057	14.813	14.4166	12.813	15.3633	15.1138	13.3668	13.3668	14.7599	14.7885	14.7116	14.5954	14.6572	16.2435	16.2435	16.0865	16.2435	14.3499
CHN	ERR2061214	14.8297	12.8949	14.1485	12.3523	12.3529	13.9296	13.756	12.7711	12.7711	13.2005	13.4303	13.4163	13.2204	13.7208	14.6388	14.8297	14.8297	14.8297	12.5986
CHN	ERR2061218	14.2618	11.8736	13.5964	11.9859	10.2076	13.0169	13.9079	12.5149	12.5149	12.2131	13.2729	13.2753	12.5597	13.7445	14.0293	14.3688	14.3688	14.3688	12.6767
CHN	ERR2061253	12.3497	12.0168	12.1363	11.9435	9.61129	11.5993	12.2773	11.5659	11.5659	11.589	11.1827	12.064	11.4493	11.7989	12.3497	12.1363	12.1363	12.1363	10.8904
CHN	ERR2061258	14.0409	12.6263	13.3293	12.6087	11.6059	13.7695	13.5861	12.8357	12.8357	12.7259	13.5352	12.9674	13.0698	13.4824	14.435	14.3291	14.3291	14.3291	13.0329
CHN	ERR2061261	16.2136	13.6364	15.7002	14.3163	12.5669	15.6207	15.1835	14.2114	14.2114	15.3054	14.3416	15.0388	14.689	14.7779	16.4071	16.3122	16.3122	16.3122	14.0271
CHN	ERR2061264	17.0089	15.5641	16.735	15.8208	13.456	15.7834	15.9643	14.4648	14.4648	15.5048	15.3907	15.768	15.4032	16.0127	17.2417	17.2045	17.2045	17.2045	14.6644
CHN	ERR2061269	14.0317	12.4339	14.0351	12.9494	11.304	13.0998	13.7458	12.5368	12.5368	12.4902	13.2059	13.7656	12.3149	13.7925	14.105	14.105	14.105	14.105	12.0059
CHN	ERR2061281	11.421	10.6015	10.932	10.9101	9.96334	11.2181	11.0376	10.5152	10.5152	11.1365	10.6959	11.0376	10.9032	10.6987	11.421	11.421	11.421	11.421	10.6683
CHN	ERR2061296	20.0879	17.2634	19.2646	17.6145	15.0488	18.4096	18.7735	16.3741	16.3741	18.3505	18.1563	18.3298	18.1032	17.732	20.6942	20.4398	20.4398	20.4398	17.1899
CHN	ERR2061298	16.2071	13.8047	16.0364	14.009	12.5817	14.7038	14.6507	13.8384	13.7584	15.2826	15.4388	14.8192	14.8451	14.6222	16.4623	16.3296	16.3296	16.2492	14.4141
CHN	ERR2061299	11.9557	11.185	11.9557	11.1246	10.4575	11.6678	11.6378	11.2255	11.2255	11.1666	11.0943	11.8042	11.5133	11.6678	11.9557	11.9557	11.9557	11.9557	10.6249
CHN	ERR2061300	13.2503	11.9383	12.6296	12.2324	10.715	12.902	12.902	11.5793	11.5793	12.0056	11.9793	12.7194	12.2079	12.1176	13.3772	13.2503	13.2503	13.2503	11.5715
CHN	ERR2061302	16.0455	13.2692	15.2217	13.1641	11.8813	14.4063	14.9983	14.163	14.163	14.2445	15.17	15.5383	14.9756	15.4376	16.308	16.3429	16.3429	16.2404	13.8813
CHN	ERR2061303	16.1203	15.0269	16.1396	15.1569	13.5671	15.6527	15.8634	15.028	15.028	14.9838	14.9356	15.6318	15.5411	15.424	16.1396	16.1396	16.1396	16.1396	13.8398
CHN	ERR2061304	15.4766	13.7898	15.3267	14.3978	11.5104	14.4354	14.3294	13.381	13.381	15.0227	14.0714	14.3063	14.0309	14.2789	15.4766	15.4766	15.4766	15.4766	13.3461
CHN	ERR2061305	9.35031	8.59185	9.11432	8.59185	8.54733	8.99843	9.06691	9.04759	9.04759	8.40188	9.16208	9.06636	8.96018	9.11432	9.35031	9.35031	9.35031	9.35031	8.12857
CHN	ERR2061306	17.2422	16.1217	17.0243	16.1335	14.2672	16.866	16.952	15.8206	15.8206	16.297	15.4741	16.5417	16.0196	16.6096	17.2422	17.2422	17.2422	17.2422	15.14
CHN	ERR2061307	13.8024	12.8168	13.5527	12.5541	11.6871	13.6421	13.5018	12.9619	12.9619	13.0926	12.6545	13.302	13.353	13.4037	13.8814	13.8814	13.8814	13.8814	11.8287
CHN	ERR2061308	12.6511	11.7217	12.5203	11.5267	10.0891	12.3519	12.5028	11.7116	11.7116	11.8848	11.7662	12.339	12.0486	12.1827	12.6511	12.6511	12.6511	12.6511	11.9793
CHN	ERR2061309	20.5673	16.9963	19.1502	17.7773	13.7899	18.2998	18.5319	17.1073	17.0273	19.4868	18.7695	18.832	19.1043	18.6783	20.8228	20.8918	20.8918	20.8918	18.0811
CHN	ERR2061311	17.5494	15.6189	17.3913	15.5979	14.0399	15.8514	16.224	15.208	15.208	16.0553	16.4606	16.221	15.828	15.7257	18.266	18.0868	18.0868	18.0868	16.0549
CHN	ERR2061314	12.1715	10.9086	11.8409	10.8614	9.27272	11.9062	11.9615	10.402	10.402	11.4516	11.45	11.9486	11.4275	11.6689	12.1715	12.1715	12.1715	12.1715	11.141
CHN	ERR2061317	11.8035	10.3367	11.1714	10.0301	9.51267	11.246	11.2544	10.6981	10.6981	10.6376	11.1814	11.2016	11.2144	10.9904	11.9985	11.8758	11.8758	11.7954	10.2291
CHN	ERR2061320	12.3299	11.385	11.7917	11.3702	10.6572	12.0704	11.8073	11.2248	11.2248	11.7761	11.1193	11.7437	11.8894	11.8635	12.3299	12.3299	12.3299	12.3299	10.6112
CHN	ERR2061326	16.2726	15.3466	16.1836	15.4167	12.9995	15.1346	15.6331	14.5897	14.5897	15.3577	15.0378	14.9967	14.5154	15.1561	16.2726	16.1836	16.1836	16.1836	14.2087
CHN	ERR2061327	18.7867	16.8982	18.2095	16.5954	14.938	17.408	17.5193	16.303	16.303	18.1372	16.8188	17.7163	17.1359	17.0959	19.1986	18.8949	18.8949	18.7924	16.1676
CHN	ERR2061328	11.7687	11.3889	11.6736	11.2154	10.0868	11.2373	11.6736	11.6607	11.6607	10.9185	11.243	11.6607	11.2373	11.6607	11.7687	11.7687	11.7687	11.7687	9.80091
CHN	ERR2061329	13.7585	10.2902	13.0753	10.4157	10.5079	12.2236	11.6829	11.5004	11.4204	12.0731	12.7777	12.2235	12.2527	11.9028	13.9058	13.8211	13.6525	13.5683	11.8716
CHN	ERR2061330	20.3262	17.4283	19.7037	18.0368	15.0702	19.1507	19.669	16.3118	16.3118	18.873	17.846	18.4521	18.5659	17.7019	20.5672	20.5672	20.5672	20.5672	17.9312
CHN	ERR2061331	14.2887	12.3996	13.5157	12.7138	11.4518	12.9575	12.9012	12.688	12.688	13.4621	12.8882	13.0278	13.1457	12.9369	14.277	14.3366	14.1852	13.9931	12.0846
CHN	ERR2061334	12.7785	11.5862	12.4288	11.531	10.233	12.034	11.6024	10.9454	10.9454	11.7449	11.6883	11.907	11.9867	11.7478	12.8298	12.7785	12.7785	12.7785	11.6312
CHN	ERR2061335	14.4134	12.8419	13.9478	12.832	12.2652	13.8686	13.7356	12.7661	12.7661	13.0789	13.216	13.0689	13.4554	13.5577	14.5975	14.4604	14.4604	14.4604	12.3581
CHN	ERR2061336	16.598	14.8526	16.7127	14.6732	12.456	15.7886	15.6599	13.8649	13.8649	15.6033	14.7922	15.6713	15.292	15.6686	16.838	16.6652	16.6652	16.6652	14.5597
CHN	ERR2061337	15.6853	14.664	15.6967	14.7012	13.0728	15.0981	15.0834	14.3392	14.3392	14.7322	14.8043	15.0351	15.0892	15.276	16.0098	15.6853	15.6853	15.6853	14.0521
CHN	ERR2061338	14.8748	13.3517	14.7003	13.7235	12.5436	13.9986	14.1348	13.3799	13.3799	13.9718	13.8961	13.9341	14.2657	13.9858	15.0563	14.8184	14.8184	14.8184	12.2472
CHN	ERR2061339	12.858	12.0757	12.503	12.1945	10.387	11.8691	12.0072	11.9606	11.9606	12.1627	11.7761	11.9943	12.1437	11.6938	12.858	12.858	12.858	12.858	10.6546
CHN	ERR2061340	18.7232	15.9496	18.2686	16.2754	13.3012	17.4457	17.2524	15.1819	15.0501	17.1338	16.9064	17.7427	16.7067	18.0929	19.0342	19.0342	19.0342	19.0342	16.3105
CHN	ERR2061341	13.2699	11.9789	13.269	11.9125	11.0764	12.9798	13.0029	12.3056	12.3056	11.831	12.4446	13.0016	12.5078	12.9035	13.3075	13.3403	13.3403	13.3403	11.5028
CHN	ERR2061342	11.8657	11.2296	11.5779	10.8512	10.3211	11.4392	11.4716	11.4587	11.4587	11.2758	11.469	11.565	11.5455	11.4587	11.972	11.972	11.972	11.972	10.4732
CHN	ERR2061343	13.0458	12.1703	13.3712	12.0207	10.6783	12.1467	12.4247	12.0914	12.0914	12.3487	12.4103	12.5686	12.1243	12.4311	13.513	13.1837	13.1837	13.1837	12.4726
CHN	ERR2061345	13.1893	12.5897	13.0477	12.6116	10.8477	12.1793	12.1564	11.8205	11.8205	12.4688	11.5474	11.8227	11.6751	12.2349	13.1893	13.1893	13.1893	13.1893	12.052
CHN	ERR2061346	14.5117	12.7827	14.2307	13.1115	11.4149	14.2343	14.48	13.0168	13.0168	13.7938	13.1007	14.2927	13.3769	13.5445	14.9624	14.749	14.749	14.749	12.2577
CHN	ERR2061355	13.1048	11.0463	12.2897	11.1172	9.87327	11.6913	11.7855	10.8854	10.8854	12.0091	11.7747	11.6544	11.6642	11.3799	13.4586	13.4586	13.1047	13.0092	11.6256
CHN	ERR2061356	12.1568	10.4923	12.1517	10.3469	10.1199	11.622	11.0068	10.4588	10.4588	10.9767	11.1232	11.9037	11.5721	11.7558	12.2345	12.0175	12.0175	12.0175	10.2094
CHN	ERR2061357	11.8612	10.6154	11.5752	10.0945	9.98958	11.5952	11.4715	10.901	10.901	10.8812	10.6974	11.426	11.1501	11.5349	11.8612	11.7899	11.7899	11.7899	9.64018
CHN	ERR2061358	16.0519	15.0899	16.0445	15.0883	13.2561	14.9582	15.8588	14.6249	14.6249	14.8877	14.1148	15.0127	14.9543	14.7583	16.0519	16.0519	16.0519	16.0519	13.9417
CHN	ERR2061359	13.2081	11.7669	12.9572	11.316	10.6435	12.5203	12.483	11.761	11.761	11.8336	12.0104	12.6239	12.3277	12.7545	13.3112	13.3112	13.3112	13.3112	10.9518
CHN	ERR2061360	14.5664	12.6862	14.4203	12.8145	11.3785	13.1895	13.3983	12.4021	12.4021	13.2831	13.175	13.9132	13.3981	13.3301	14.88	14.3488	14.3488	14.2786	12.2315
CHN	ERR2061361	17.5007	15.3962	16.9795	15.8823	13.9204	16.6192	16.2897	15.098	15.098	16.1551	15.8663	16.1232	16.2672	15.8276	17.6351	17.4334	17.4334	17.4334	14.2942
CHN	ERR2061363	13.8935	12.4531	13.6226	12.1043	11.3275	13.5997	13.2069	12.7179	12.7179	13.1931	12.9703	12.7266	13.1389	13.4372	14.0537	14.0537	14.0537	14.0537	12.0891
CHN	ERR2061364	13.5914	11.8534	13.6812	11.7751	10.7494	13.21	13.2241	12.0779	12.0779	12.626	12.9559	13.1008	12.2353	12.9064	13.6812	13.647	13.647	13.647	12.1417
CHN	ERR2061365	19.5757	16.4968	18.8103	17.6238	14.5793	18.8184	19.1669	15.9531	15.9531	17.7934	17.5552	17.9194	17.4727	17.2978	20.2351	20.1629	20.1059	20.1629	16.6118
CHN	ERR2061366	14.2162	13.1889	14.3643	12.8703	11.214	13.9303	13.8439	12.9718	12.9718	13.4564	13.3439	13.5396	13.6944	13.5906	14.5903	14.2162	14.2162	14.2162	12.5016
CHN	ERR2061367	12.4856	11.2971	12.2004	11.1408	10.4029	12.0698	12.0825	11.1715	11.1715	11.2014	11.8347	11.9336	11.5127	12.2004	12.5782	12.5782	12.5782	12.5782	11.3073
CHN	ERR2061369	14.0014	12.8514	14.0014	12.8874	10.9326	13.1105	13.3234	12.1289	12.1289	12.7415	12.7374	13.3984	12.6688	13.3544	14.0014	14.0014	14.0014	14.0014	11.9983
CHN	ERR2061380	14.3799	13.2037	14.1994	13.3067	12.1064	13.7896	13.7815	13.1818	13.1818	13.3229	13.6667	13.4778	13.6796	13.8139	14.3603	14.3799	14.3799	14.3799	12.8383
CHN	ERR2061381	13.8037	12.1617	13.1505	12.1617	11.3578	12.6506	12.4147	11.8851	11.8851	12.8322	13.1789	12.4537	13.1319	12.5461	13.9682	14.0421	14.0421	14.0421	11.7467
CHN	ERR2061382	17.0875	14.7058	16.264	15.1696	14.004	16.2547	16.3349	14.4772	14.4772	14.9759	15.5944	15.7956	15.2341	15.4297	17.2647	17.094	17.094	17.0098	14.7127
CHN	ERR2061383	13.8061	12.4901	13.8844	12.6999	11.3843	13.4977	13.3302	12.1412	12.1412	13.6022	11.8793	13.1457	12.6615	13.1585	14.2898	14.2898	14.2898	14.2898	12.0176
CHN	ERR2061386	17.9255	15.9049	17.5601	15.5285	13.4164	15.7023	15.9138	15.0608	15.0608	16.8429	16.1494	16.4769	16.5923	16.6041	18.0842	18.0842	18.0842	18.0842	15.4155
CHN	ERR2061387	13.4739	12.0968	13.6581	12.1984	11.1479	13.5952	13.0788	12.5524	12.5524	12.763	13.0655	13.5713	12.8589	13.1576	14.137	13.76	13.76	13.76	11.7564
CHN	ERR2061388	13.794	12.2229	13.7269	12.3744	10.3737	12.2668	12.5901	11.1338	11.1338	12.529	11.5961	12.7667	12.0531	12.8726	13.9903	13.5276	13.5276	13.5276	11.2829
CHN	ERR2061389	15.9779	14.9166	15.8666	15.2263	13.3775	15.3187	15.2577	14.1641	14.1641	14.8352	14.2325	14.7955	14.8512	15.4353	16.1063	16.1063	16.1063	16.1063	13.0118
CHN	ERR2061390	16.52	14.6945	16.5041	14.9002	12.7604	15.173	15.5092	14.0736	14.0736	15.3233	15.3013	15.8201	14.983	15.7074	16.6147	16.5961	16.5961	16.5157	14.261
CHN	ERR2061393	10.8664	9.59917	10.6022	9.08318	9.54061	10.4118	10.0621	10.0151	10.0151	10.2011	10.2968	9.85025	10.5814	10.373	10.9519	10.9519	10.9519	10.9519	9.55069
CHN	ERR2061395	12.7465	11.0038	12.4835	11.1159	10.5755	12.6085	12.4393	11.7099	11.7099	11.989	12.4915	12.6714	12.4493	12.3455	13.0511	12.9844	12.9844	12.9844	11.8598
CHN	ERR2061398	14.1219	13.2107	14.0063	13.4231	11.6484	13.042	13.0283	12.5151	12.5151	13.4456	12.3114	13.0352	12.837	12.9762	14.2733	14.2733	14.2733	14.2733	12.4952
CHN	ERR2061399	16.4805	13.7305	16.2777	14.2217	12.3604	16.0046	15.4675	14.5154	14.5154	15.7442	14.8548	15.5995	14.9315	15.0662	16.9622	16.9622	16.9622	16.9622	14.5124
CHN	ERR2061400	17.8276	15.6614	17.6777	15.514	13.7995	16.899	17.2239	15.5522	15.5522	16.0048	16.2188	16.7211	16.1274	16.4116	17.6076	17.8986	17.8986	17.8986	15.1077
CHN	ERR2061406	11.996	10.6216	11.4961	10.2635	10.0514	11.976	11.976	10.8097	10.8097	11.3343	11.4647	11.8116	11.2401	11.6524	11.9608	12.1252	12.1252	12.1252	10.6979
CHN	ERR2061411	11.9745	11.1964	11.9745	11.2585	11.0071	11.9032	11.7269	10.6134	10.6134	11.4151	10.8982	11.2494	11.2098	11.397	11.9745	11.9745	11.9745	11.9745	10.1614
CHN	ERR2061413	13.485	12.9462	13.2247	12.6831	10.0093	12.3387	12.646	11.7937	11.7937	12.5318	11.6742	12.4659	11.9271	12.5227	13.485	13.485	13.485	13.485	11.4549
CHN	ERR2061414	16.3421	14.9494	16.2603	14.5106	12.7837	15.3081	15.5213	14.4158	14.4158	14.8415	14.5879	15.163	15.0849	15.6812	16.4635	16.4635	16.4635	16.4635	14.2855
CHN	ERR2061415	12.413	11.0787	12.2942	11.391	10.4849	11.7325	11.9898	11.5315	11.5315	11.6076	11.5557	11.8487	11.3417	11.3973	12.4784	12.4784	12.4784	12.4784	10.8561
CHN	ERR2061416	14.5215	13.6387	14.6031	13.5124	12.1425	14.2493	14.347	13.8822	13.8822	13.921	14.659	14.8232	14.0872	14.4707	15.1641	15.1641	15.1641	15.1641	13.7328
CHN	ERR2061418	10.1734	8.82958	9.6802	9.15856	8.04813	9.90657	9.74236	8.38592	8.38592	9.58959	9.05904	9.60726	9.42053	9.58244	10.1734	10.1734	10.1734	10.1734	9.33266
CHN	ERR2061426	12.7561	10.752	12.3116	11.1644	9.79376	12.4917	12.3746	11.5467	11.5467	11.4333	12.2165	12.3913	12.3029	11.9673	12.7637	12.8462	12.8462	12.8462	11.5237
CHN	ERR2061427	14.1014	13.0244	13.4479	13.3381	10.9785	13.4303	13.2903	12.6006	12.6006	13.4113	12.9647	12.8188	12.828	12.8212	14.1216	14.1564	14.1564	13.9643	12.5209
CHN	ERR2061429	13.6661	10.946	13.0331	11.2366	11.468	12.9559	12.6498	12.4692	12.4692	12.5733	13.0505	13.3986	13.0535	12.3945	14.003	14.0618	14.0618	14.0618	12.284
CHN	ERR2061430	17.0557	15.5069	16.3002	15.9019	12.5646	15.8355	16.0661	13.9548	13.9548	15.7926	15.4244	16.0261	15.7208	15.4724	16.9642	17.0557	17.0557	17.0557	15.1703
CHN	ERR2061431	15.0779	13.7538	14.8356	13.8266	12.7262	14.1853	14.0294	13.6234	13.6234	14.0863	13.2614	14.2121	13.9307	14.3737	15.1025	15.1025	15.1025	15.1025	12.6028
CHN	ERR2061436	13.4467	12.3283	13.4128	12.2285	9.91171	12.4312	12.7041	12.2401	12.2401	12.423	12.6526	12.6224	12.1539	13.0325	13.7425	13.6474	13.6474	13.6474	12.1654
CHN	ERR2061437	11.1039	10.7056	11.0953	10.7337	9.97092	10.7738	10.859	10.7555	10.7555	11.2758	11.0895	10.9461	11.0232	11.0953	11.3734	11.3734	11.3734	11.3734	10.5707
CHN	ERR2061438	20.0803	18.2353	19.4249	18.7706	14.1639	18.714	19.0139	17.387	17.387	19.1257	18.3978	18.6065	18.7277	18.1646	20.239	20.239	19.9011	19.9011	18.191
CHN	ERR2061439	18.2765	17.1829	17.9974	17.1597	14.0341	17.2047	17.617	15.9321	15.9321	17.1575	16.153	17.662	16.3075	17.2236	18.439	18.439	18.439	18.439	16.2563
CHN	ERR2061440	18.4477	16.874	18.0297	17.1123	14.5556	17.5524	17.2354	16.2371	16.2371	17.3841	16.6145	17.4317	16.6445	17.3349	18.4477	18.4477	18.4477	18.4477	16.4642
CHN	ERR2061442	16.6946	15.3978	16.4902	15.1888	13.2218	16.3145	16.5454	15.2112	15.2112	15.7196	15.3022	16.3536	15.5921	16.2564	16.6946	16.6946	16.6946	16.6946	14.332
CHN	ERR2061443	13.7508	12.8568	13.123	12.9873	11.6641	13.3297	12.9775	12.3341	12.3341	12.8943	12.8127	12.8918	13.1122	12.471	13.7508	13.7508	13.7508	13.7508	12.0588
CHN	ERR2061444	18.4196	16.9522	17.7154	17.4823	13.6257	17.6867	18.0545	15.6482	15.6482	17.3464	17.3671	17.664	17.5811	16.859	18.4196	18.4196	18.4196	18.4196	17.0366
CHN	ERR2061446	15.5926	14.7069	15.4113	14.4911	12.4421	14.8377	14.6588	13.9512	13.9512	14.6018	14.0623	14.4925	14.2858	14.8122	15.5926	15.5926	15.5926	15.5926	13.8548
CHN	ERR2061447	17.7397	16.0701	17.3676	16.0406	13.5181	16.337	16.1237	14.949	14.949	16.3708	15.8976	16.0784	16.1621	16.6286	17.7397	17.7397	17.7397	17.7397	15.0992
CHN	ERR2061448	13.8165	12.8442	13.2746	12.8087	11.2046	12.653	13.1441	12.3005	12.3005	12.8749	12.5045	12.9003	12.4661	12.5765	13.8165	13.8165	13.8165	13.8165	12.1735
CHN	ERR2061449	15.4308	14.2131	15.5041	13.9874	11.8236	14.221	14.4538	13.6418	13.6418	14.2604	13.8332	14.3649	13.6306	14.6188	15.5041	15.5041	15.5041	15.5041	13.9743
CHN	ERR2061450	16.4758	14.8761	15.6354	14.9678	13.2364	16.2697	16.0783	14.2266	14.2266	15.3588	15.1696	15.4938	14.9474	15.1562	16.4758	16.4758	16.4758	16.4758	14.6719
CHN	ERR2061451	13.6919	12.0435	13.2301	11.9634	11.3262	12.8573	12.5923	12.4569	12.4569	12.7577	12.8118	12.7169	12.838	12.7699	13.6919	13.6919	13.6919	13.6919	11.8706
CHN	ERR2061452	20.849	19.0292	20.4815	19.334	16.4506	19.335	19.5179	18.1288	18.1288	19.589	18.8951	19.561	18.6429	19.2182	20.9358	20.9166	20.9166	20.8323	18.1231
CHN	ERR2061453	15.9964	15.4109	16.2667	15.6367	12.67	15.6783	15.8048	14.2688	14.2688	15.3261	15.3218	15.932	15.3124	15.3196	16.4495	15.9964	15.9964	15.9964	14.912
CHN	ERR2061454	22.0161	19.573	21.1875	19.953	16.8569	20.5815	20.8733	18.0944	18.0085	20.8591	20.5236	20.506	20.1351	20.0932	22.2934	22.3287	22.2917	22.3287	20.0998
CHN	ERR2061455	18.0644	16.5392	17.5961	16.7158	14.4101	17.5855	17.6711	16.1668	16.1668	16.6606	17.0844	16.4202	16.0082	16.8654	18.2073	18.3717	18.3717	18.1937	15.8956
CHN	ERR2061456	16.6765	14.7894	16.5218	14.3946	13.0994	15.4865	15.5079	14.3853	14.1124	15.4026	15.6147	15.0513	15.0743	15.5038	17.1685	16.9776	16.9776	16.9776	14.0609
CHN	ERR2061457	14.5089	12.359	14.8186	12.1258	11.8637	13.9399	14.0088	12.5648	12.4789	13.7341	12.3733	13.6664	13.1555	14.0933	14.918	14.918	14.5358	14.5358	11.8083
CHN	ERR2061458	18.7639	16.1972	18.4153	16.9865	13.8944	17.7583	17.7438	15.7427	15.7427	17.0931	17.3621	17.3845	17.228	16.9604	19.5544	19.1696	19.1696	19.1696	15.7079
CHN	ERR2061460	17.6841	16.9139	17.7981	16.9051	13.6315	16.6521	16.6337	15.7155	15.7155	16.8378	16.0541	16.7389	16.0924	16.4606	17.8056	17.8056	17.8056	17.7213	14.8934
CHN	ERR2061462	15.2336	13.8567	14.8435	13.9574	12.4101	14.5342	14.0171	13.0851	13.0851	14.7161	14.013	14.3703	14.3188	14.5851	15.2001	15.2886	15.2886	15.2886	13.217
CHN	ERR2061463	15.3364	14.3737	15.1319	14.4605	12.9763	14.8682	14.4197	13.6048	13.6048	14.2326	14.1281	13.9581	14.2512	14.5405	15.3364	15.3364	15.3364	15.3364	13.7581
CHN	ERR2061464	16.9045	14.8549	16.5092	15.3503	13.163	15.3449	15.4245	14.7561	14.6242	15.5737	15.0853	15.2838	15.4005	16.0172	16.9434	16.9434	16.7748	16.7748	13.8221
CHN	ERR2061465	14.6219	13.0491	14.2766	12.9608	11.1825	13.0905	12.9484	12.4838	12.4838	13.647	12.6551	12.8798	13.555	13.2927	14.6219	14.6219	14.6219	14.6219	12.8686
CHN	ERR2061469	14.1368	12.6676	13.7539	12.7387	11.396	13.2941	13.144	12.671	12.671	12.9907	13.0345	13.0724	12.6732	13.2368	14.1368	14.1368	14.1368	14.1368	11.8328
CHN	ERR2061470	21.6883	18.3023	20.34	19.036	16.2871	20.1823	20.2855	18.2858	18.2858	20.5655	19.7914	19.8472	20.261	19.7949	21.7599	21.7413	21.3591	21.3591	17.6653
CHN	ERR2061471	16.9332	15.2453	16.304	15.3903	13.1724	16.1437	16.4127	14.9682	14.9682	15.8757	16.025	16.1647	16.1624	15.7938	17.0809	17.0809	17.0809	17.0809	14.8601
CHN	ERR2061472	13.4518	12.7618	13.4359	12.6947	10.7327	13.2728	13.2869	12.5927	12.5927	12.8123	12.5788	13.2741	12.6913	13.1861	13.4518	13.4518	13.4518	13.4518	12.1284
CHN	ERR2061473	16.4878	14.413	15.9726	14.3694	13.3977	15.8174	15.7783	15.0021	15.0021	15.2578	15.4625	15.325	15.2689	15.6695	16.4878	16.4878	16.4878	16.4878	14.8946
CHN	ERR2061474	16.6076	15.2052	16.3012	15.2083	13.9139	16.096	16.0657	15.569	15.569	14.9157	15.6975	16.295	15.6442	15.6678	16.7237	16.6795	16.6795	16.6795	13.9979
CHN	ERR2061475	16.1416	14.7908	15.8228	14.8574	13.2653	15.4536	15.628	15.0417	15.0417	14.7085	15.4082	15.753	15.0607	15.674	16.1929	16.1416	16.1416	16.1416	13.9382
CHN	ERR2061476	16.5989	15.0931	15.937	15.485	13.8387	15.9827	15.7195	13.9971	13.9971	16.0289	15.2462	14.921	15.4694	15.5209	16.5989	16.5989	16.5989	16.5989	14.9434
CHN	ERR2061478	18.1014	15.6405	17.3048	15.9861	14.0433	16.8375	16.4184	14.9913	14.9913	16.8491	16.2104	16.4422	16.7866	16.7267	18.1014	18.1014	18.1014	18.1014	15.6767
CHN	ERR2061479	15.2422	13.2764	14.3703	13.5391	11.9475	14.2832	13.9423	12.9737	12.9737	14.1457	13.8553	14.0772	14.351	14.2239	15.2422	15.2422	15.2422	15.2422	13.2509
CHN	ERR2061480	18.5161	15.8452	18.0561	16.1633	14.2082	16.9185	16.5945	15.3782	15.3782	17.6144	15.8222	16.2089	17.2567	15.9404	18.6486	18.6486	18.4188	18.4188	14.4556
CHN	ERR2061481	17.3916	16.0232	16.746	16.0104	13.5916	16.7624	16.4178	15.6959	15.6959	16.3445	15.8445	16.4736	16.6168	16.3321	17.3916	17.3916	17.3916	17.3916	14.9858
CHN	ERR2061482	14.9591	13.1555	14.3947	12.7319	11.7854	13.6122	13.2892	12.5487	12.5487	13.8123	13.7212	13.2546	13.2281	14.1825	14.9591	14.9591	14.9591	14.9591	12.8134
CHN	ERR2061484	16.1691	14.4601	15.9656	14.6472	12.7642	15.4573	15.7056	14.3189	14.3189	14.6367	14.7521	15.0057	15.0424	15.0468	16.1691	16.1691	16.1691	16.1691	13.9643
CHN	ERR2061485	15.229	13.8784	15.0913	14.1017	12.7368	14.7067	14.5887	14.3102	14.3102	13.9037	14.5293	14.8048	14.4028	14.5292	15.3607	15.229	15.229	15.229	14.0218
CHN	ERR2061486	13.1219	12.5096	13.2145	12.2986	11.479	13.1739	13.1739	12.5743	12.5743	12.0993	12.3799	13.1198	12.5872	13.2017	13.2145	13.2145	13.2145	13.2145	12.0284
CHN	ERR2061502	16.9696	15.1208	16.3403	15.7415	13.7826	16.5754	16.708	14.8801	14.8801	15.6765	15.5526	16.2925	16.0011	15.4746	16.9696	16.9696	16.9696	16.9696	15.1264
CHN	ERR2061514	20.3177	18.4704	19.7083	19.2323	15.4016	19.1718	19.5471	17.3154	17.3154	19.1553	18.6826	18.7514	18.8485	18.732	20.4408	20.4408	20.4408	20.4408	18.4772
CHN	ERR2061556	16.1147	15.1615	15.9085	15.062	13.1057	15.2197	15.3166	13.97	13.97	15.0842	14.3394	15.0224	14.4355	14.8188	16.2431	16.2431	16.2431	16.2431	14.494
CHN	ERR2061566	15.7294	13.9225	14.6673	13.5932	12.3571	13.9779	14.1483	13.5417	13.5417	14.4965	14.2994	13.7951	13.7644	13.7789	16.0289	16.0115	16.0115	16.0115	13.9369
NLD	G37960	16.9927	14.3936	16.2332	15.1048	9.8469	14.7495	15.4319	14.1644	14.1644	15.7421	16.2142	16.4186	15.5088	15.9183	17.1003	17.3137	17.3137	17.3137	15.7263
NLD	G37961	10.7794	9.65943	10.5168	9.92092	6.20436	10.2833	10.0551	9.30447	9.30447	10.1003	10.2769	10.2628	9.80473	10.5051	11.1378	11.1378	11.1378	11.1378	9.35911
NLD	G37962	16.9022	15.5609	16.7452	15.6845	10.9097	15.0848	16.0974	14.8004	14.8004	15.764	15.6144	15.8248	15.2865	15.6692	16.7763	16.9113	16.9113	16.9113	14.7063
NLD	G37963	17.9866	16.396	17.7156	17.0164	10.7079	16.9575	17.0936	15.5091	15.4558	17.3893	17.2419	17.0046	16.8407	16.7172	18.071	18.2369	18.2369	18.2369	15.8836
NLD	G37964	13.1314	12.2751	13.4149	12.3251	8.23892	12.3639	12.5215	11.9906	11.9063	12.5563	12.5503	13.3248	12.131	12.7222	13.8146	13.599	13.599	13.599	11.6779
NLD	G37967	18.7603	16.3016	18.1212	17.622	10.9729	16.7469	17.5208	16.0389	16.0389	17.7199	18.3993	18.2242	17.9223	17.3656	18.7579	18.8155	18.4726	18.8155	17.0801
NLD	G37968	16.172	14.104	15.5436	14.8715	10.1412	15.2267	15.0016	13.8898	13.8898	15.8393	15.6481	15.3817	15.397	14.6726	16.2728	16.0591	16.0591	16.0591	14.3149
NLD	G37973	11.2228	10.3096	10.6516	10.61	6.8246	10.0017	10.3943	9.27225	9.27225	10.6966	10.82	11.2734	10.9749	10.5755	11.3564	11.0453	11.0453	11.0453	9.65484
NLD	G37974	15.051	12.8881	14.0578	13.7722	8.87934	13.5339	13.8473	12.5367	12.2618	13.8158	14.2084	14.499	14.3295	13.287	15.1145	15.1145	15.1145	15.1145	12.6837
NLD	G37975	19.953	17.5818	19.2421	18.3912	12.0771	17.541	18.0022	16.4199	16.1992	19.0209	18.5671	18.8355	18.0721	18.0538	19.9043	20.1558	20.1558	20.1471	17.443
NLD	G37976	13.4511	12.12	12.7765	12.5749	7.9418	12.4063	12.4819	11.3346	11.3346	12.5071	12.7908	12.6388	12.3686	12.5575	13.4511	13.4511	13.4511	13.4511	11.3832
NLD	G37981	14.1886	12.9451	13.6479	13.1818	9.11421	12.9881	13.2466	12.736	12.736	13.6211	13.6072	13.5319	13.5489	13.4778	14.2264	14.2587	14.2587	14.2587	12.2742
NLD	G37986	24.1581	20.918	22.8576	21.9671	14.413	21.1263	21.2479	20.0992	19.9086	22.3948	22.1086	22.1974	22.3456	20.7939	24.1958	24.192	23.9524	24.1832	21.2481
NLD	G37988	14.1231	12.1341	13.6477	12.62	8.72624	13.285	13.1409	12.3416	12.3416	13.3172	12.956	13.7862	13.2903	13.2628	14.2385	14.2055	14.2055	14.2055	12.7543
NLD	G37995	12.2544	11.1073	12.1062	11.3778	7.5479	11.5146	11.6606	10.8279	10.8279	11.7151	12.1637	12.5666	11.7524	11.783	12.4998	12.3984	12.3984	12.3984	11.1146
NLD	G37996	15.8286	14.3785	15.3816	14.8861	10.2038	14.9644	15.1188	14.1629	14.1629	15.4031	14.6335	14.7068	15.2427	14.6231	15.7934	15.8987	15.8987	15.8987	14.2024
NLD	G37997	15.6156	14.0451	14.645	14.6564	9.52582	14.3792	14.1752	12.8668	12.8668	15.2815	14.0052	14.1761	14.35	13.9522	15.6752	15.7509	15.7509	15.4167	13.7126
NLD	G38000	18.0232	15.9228	17.3525	16.8063	11.0168	16.8595	16.9933	16.077	16.0492	17.373	17.653	17.3022	17.5924	16.6719	18.0002	17.9952	17.9952	17.9864	16.266
NLD	G38001	19.7781	17.4059	19.2714	18.4901	11.5153	18.0683	18.3478	17.0064	17.0064	19.3083	18.9672	19.2665	18.168	18.0662	20.1597	20.2576	20.0694	20.0694	18.578
NLD	G38005	15.0906	12.9128	14.467	13.9218	9.38568	13.5855	13.6566	12.8197	12.8197	14.1903	14.3211	14.2188	14.175	13.2972	15.1955	15.1955	15.1955	15.1955	13.4069
NLD	G38008	18.5824	16.6721	17.9977	17.3399	12.6997	16.8643	17.3577	16.1411	16.1411	17.7873	17.3106	17.5549	17.2877	16.9908	18.7219	18.8118	18.6496	18.8118	16.3671
NLD	G38009	15.7038	14.5802	15.8466	14.9474	9.3078	15.0446	15.3288	14.3001	14.3001	15.1817	15.3621	15.4237	14.7682	15.4372	16.0097	16.0421	16.0421	16.0421	13.8376
NLD	G38010	17.4805	15.9434	17.1721	16.9129	10.3402	15.8311	16.1541	14.9358	14.9358	16.7653	16.0912	16.3429	16.3264	15.8871	17.2146	17.4805	17.4805	17.4805	15.9798
NLD	G38013	19.6519	17.5367	19.1748	18.8051	12.74	18.2694	18.4356	17.3358	17.2515	18.7213	19.0643	18.765	18.6018	17.9258	19.8273	19.9029	19.9029	19.8942	17.7886
NLD	G38015	18.8447	17.1626	18.7018	17.8	12.2543	17.4926	17.6958	16.6244	16.6244	18.2466	17.9992	18.0525	17.9227	17.9761	18.8513	18.8513	18.8513	18.8513	17.0409
NLD	G38017	16.95	14.9004	16.3782	15.3033	10.7943	15.5863	15.6156	14.4902	14.4902	16.4167	15.9174	15.5663	15.6975	15.0622	16.8594	17.0197	16.7625	16.7625	14.7506
NLD	G38019	16.013	14.5072	15.5406	14.8529	10.3365	14.5111	14.5846	13.4797	13.4797	15.1273	15.004	14.663	14.8218	14.4508	16.0461	16.0729	16.0729	16.0729	14.0456
NLD	G38020	20.2782	18.1524	19.8787	19.0587	12.6036	18.7386	19.3321	18.3254	18.2228	19.591	19.7762	19.5072	19.1079	18.928	20.4219	20.4542	20.4542	20.4542	18.2555
NLD	G38025	18.7634	17.7516	18.7061	18.1528	11.5332	17.334	17.7937	17.0429	16.9896	18.1448	17.9213	17.6848	17.5519	17.5408	18.8217	18.8377	18.8377	18.8289	16.9741
NLD	G38026	19.068	17.2155	18.232	17.7559	11.9761	17.7607	17.8356	16.3525	16.3525	18.256	17.5207	17.9437	17.3573	17.4154	19.068	18.8644	18.8644	18.8557	17.0042
NLD	G38028	15.2494	14.1539	14.9869	14.2451	9.54434	14.6133	14.6372	12.8358	12.8358	14.8797	13.9061	14.2409	13.6967	14.0091	15.4595	15.5377	15.5377	15.5377	13.5908
NLD	G38030	14.2603	13.3434	14.0971	13.6021	7.69436	13.4744	13.6083	13.0201	13.0201	13.5091	13.7769	13.7466	13.6512	13.5534	14.1253	14.2603	14.2603	14.2603	11.9639
NLD	G38035	17.4962	15.4425	16.7229	15.9143	9.7287	15.3597	16.0009	14.5181	14.5181	16.2956	16.6315	16.6008	16.3785	15.7548	17.6172	17.4962	17.4903	17.4962	16.0142
NLD	G38036	11.0714	9.92858	10.5764	10.562	7.01832	10.398	10.4648	10.2104	10.2104	10.4013	10.9824	11.1257	10.8462	10.4526	11.0468	11.1456	11.1456	11.1456	9.96109
NLD	G38037	11.8735	10.3412	11.322	11.0157	7.13518	10.6802	10.8513	10.5395	10.5395	11.1175	11.6029	11.7001	11.532	10.7845	11.8092	12.0113	12.0113	12.0113	10.9487
NLD	G38038	21.3456	18.6624	20.0951	19.1285	11.9581	19.0726	19.3412	18.0223	18.0223	20.3094	20.3035	20.5148	19.8642	19.8351	21.5622	21.485	21.485	21.4762	19.4026
NLD	G38039	16.2163	14.3049	15.4246	14.7619	9.2677	14.6329	14.7381	13.8413	13.8413	15.0923	15.508	15.7203	14.7614	14.9986	16.2357	16.2221	15.9471	15.9471	13.9947
NLD	G38041	17.2584	15.6993	16.8474	16.4971	9.81573	15.8244	15.8742	14.2458	14.2458	16.3087	15.8034	15.976	16.2461	15.4229	17.1702	17.1176	17.1176	17.1176	14.7395
NLD	G38043	17.6849	15.7719	16.6753	16.2748	9.86155	15.6796	16.5768	15.5807	15.4287	16.2712	17.4639	17.3654	16.8062	16.3834	17.7259	17.7852	17.7852	17.7852	15.7287
NLD	G38045	12.9442	11.782	12.5976	12.3314	7.41697	12.6115	12.498	11.0852	11.0852	12.8579	12.1437	12.5853	12.0873	11.7715	13.2095	13.2095	13.2095	13.2095	12.1876
NLD	G38046	9.78682	8.5775	8.87279	8.87536	5.83297	9.02502	8.80634	8.59861	8.59861	9.24798	9.16947	9.42402	8.94147	9.08931	9.86468	9.86468	9.86468	9.86468	8.10001
NLD	G38050	16.9531	15.4347	16.6254	16.367	10.6592	15.8799	15.8352	15.7643	15.7643	16.5748	15.8552	16.8812	16.2575	16.4525	16.8023	16.769	16.769	16.769	15.4292
NLD	G38051	16.6152	14.7494	15.9754	15.6068	10.8985	15.6986	15.7011	14.8268	14.8268	16.2166	16.2033	16.134	15.6564	15.9176	16.6444	16.6152	16.5709	16.6152	15.1476
NLD	G38052	13.4844	12.2569	13.2616	12.4555	7.80076	12.2259	12.6403	11.3408	11.3408	12.5879	12.4786	12.9944	11.9781	12.4822	13.7403	13.7727	13.7727	13.7727	12.2524
NLD	G38053	21.5496	19.6997	21.0018	20.6151	13.667	19.7702	20.2352	18.7136	18.5952	20.514	20.2374	20.5738	20.0956	19.7176	21.7293	21.5984	21.4089	21.5984	19.8464
NLD	G38058	18.7377	16.7606	18.4569	17.3015	11.1351	17.3161	17.5693	16.2206	16.2206	18.1046	18.0161	17.8638	17.9	17.3744	18.9946	18.9617	18.9617	18.9617	17.462
NLD	G38060	20.1977	18.2318	20.2866	19.2604	12.7213	18.7173	18.7601	17.9904	17.9904	19.7782	19.2647	19.4171	18.7483	18.6528	20.5343	20.2813	20.2813	20.2813	18.0865
NLD	G38061	14.788	13.6055	14.7745	13.8263	8.16362	13.318	14.3162	12.9812	12.9812	14.3	14.0538	14.4953	13.8173	14.3815	15.1596	15.1596	15.1596	15.1596	13.1255
NLD	G38062	11.5275	10.0161	11.6599	10.1809	6.59155	10.98	10.6957	9.69736	9.62105	11.2017	10.0885	10.6493	9.98986	10.2442	11.8986	11.7714	11.7714	11.7714	10.0013
NLD	G38063	23.7813	20.5378	22.5997	22.4174	14.738	21.0813	21.2331	19.5836	19.5518	22.9988	22.401	22.4394	21.3622	21.3029	23.7155	23.8283	23.5997	23.644	20.9896
NLD	G38064	16.5382	14.9426	16.2478	15.6277	9.32446	15.4067	15.5212	13.6781	13.6781	16.396	15.4552	15.9446	15.179	15.5754	16.8449	16.9799	16.9799	16.9799	15.1972
NLD	G38066	17.4974	15.2687	16.9908	15.6543	11.1232	16.1623	16.1358	14.7115	14.6272	16.5375	16.0413	16.1265	15.6668	15.4386	17.7956	17.4897	17.4897	17.4897	15.2694
NLD	G38069	18.0973	16.0734	17.5615	16.58	10.6802	16.283	16.6258	15.2721	15.2721	17.0836	16.4313	16.8888	16.4681	16.1719	18.0398	18.0973	18.0973	18.0973	16.232
NLD	G38070	18.4036	17.2874	18.0208	17.8257	11.0849	17.696	17.7193	16.6849	16.6849	17.9525	17.4726	18.0378	17.5194	17.5144	18.3625	18.4036	18.4036	18.4036	16.6484
NLD	G38072	21.9038	19.6886	21.3981	20.7356	14.2298	20.2641	20.6231	18.9726	18.729	21.2845	20.6585	21.1116	20.481	20.0922	21.974	21.8452	21.7415	21.8452	20.1148
NLD	G38073	17.5604	15.8596	17.1723	16.3913	10.9091	15.9499	16.2783	15.53	15.53	17.0275	16.7685	16.7856	16.1047	16.2568	17.6979	17.6617	17.6617	17.6617	15.9736
NLD	G38074	12.3528	11.6459	12.6929	11.7563	7.17585	11.5665	11.9566	11.312	11.312	11.9062	12.1817	12.8134	11.9772	12.1982	12.6114	12.8312	12.8312	12.8312	11.6439
NLD	G38076	16.1979	15.0612	16.1175	15.4304	10.2143	15.2745	15.4432	14.0857	14.0857	16.0561	15.648	16.1342	15.1976	15.5559	16.4238	16.5284	16.5284	16.5284	15.4175
NLD	G38078	19.6163	17.9763	19.4426	18.6259	12.6883	18.6459	18.4573	17.304	17.304	18.9228	18.3901	18.6277	18.6147	17.955	19.7599	19.5792	19.5349	19.3303	17.2292
NLD	G38082	14.2891	12.8264	13.3364	13.3099	9.27543	13.3276	13.3044	12.6962	12.6329	14.0147	13.629	13.6393	13.1225	13.2854	14.3756	14.3756	14.3756	14.19	12.8253
NLD	G38086	14.0887	12.6226	13.5807	13.1381	7.51571	13.095	13.3681	12.2227	12.2227	13.415	13.3254	13.8944	12.3714	13.5675	14.3146	14.3217	14.3217	14.3217	12.4344
NLD	G38087	21.2812	18.7233	20.7997	19.7781	12.232	18.7566	19.2305	18.1107	18.1107	20.0054	19.9052	19.4536	19.7053	19.0659	21.2089	21.2812	21.2812	21.2812	19.1597
NLD	G38089	12.3254	11.6781	12.0345	11.9414	8.53631	12.0502	11.8082	10.5594	10.5594	12.1476	11.6974	11.8751	11.392	11.8875	12.5335	12.5335	12.5335	12.5335	10.5577
NLD	G38090	17.4872	16.3171	17.2428	16.6078	10.7447	16.3357	16.2712	15.1609	15.1609	16.9505	16.2864	16.2317	16.0122	16.1409	17.5031	17.29	17.29	17.29	15.3938
NLD	G38095	18.0402	15.7314	17.4546	16.7541	10.8377	16.6618	16.8327	15.2376	15.2376	17.3144	16.6734	16.7108	16.6512	16.0113	18.1827	18.2824	18.1028	18.172	15.6464
NLD	G38098	16.188	15.4831	16.1047	15.6488	11.0441	15.8063	15.4681	14.5395	14.5395	16.3136	14.8898	15.7802	15.3433	15.8347	16.5046	16.3478	16.3478	16.3478	14.6312
NLD	G38099	11.9415	10.8544	11.4882	11.0704	7.01844	11.0421	11.2807	10.4344	10.4344	11.8825	11.0687	11.3657	10.6911	11.6853	12.3354	12.3354	12.3354	12.3354	10.2987
NLD	G38100	14.7075	13.9166	14.7851	13.9231	9.13114	14.1326	14.2044	13.2244	13.0638	13.8253	14.3297	14.4697	14.5213	14.3916	15.1169	14.9285	14.9285	14.9285	12.5043
NLD	G38102	14.5444	13.1738	13.7051	13.4476	8.03465	13.3717	13.3276	12.0304	12.0304	13.8492	13.5186	13.832	13.0446	13.131	14.5444	14.363	14.3625	14.3625	13.2066
NLD	G38106	15.1128	14.1423	14.9414	14.4846	9.90685	14.2147	14.4525	13.2994	13.2994	15.2765	14.6367	14.927	14.0634	14.7039	15.4408	15.4743	15.4743	15.4743	13.7499
NLD	G38107	17.8884	15.0939	16.972	15.9196	10.2566	15.5134	15.9112	14.3399	14.3097	16.275	16.3513	16.5909	14.9779	16.0557	17.8884	17.8199	17.6184	17.6184	15.5732
NLD	G38109	20.7956	16.9572	19.0363	18.2241	11.8747	18.0582	18.0489	16.1526	15.8043	19.793	18.814	18.3962	18.2766	17.9288	20.7327	20.811	20.5515	20.5515	17.6838
NLD	G38112	20.4425	18.9325	19.9426	19.3634	11.1873	18.146	18.8622	17.7102	17.7102	18.9962	19.081	18.9125	19.0157	18.6324	20.5027	20.535	20.4313	20.535	18.3069
NLD	G38113	16.5525	15.5708	16.6551	15.8188	10.176	15.7982	15.7639	15.3097	15.3097	16.2622	15.9833	16.2191	15.846	16.2666	16.6682	16.5228	16.5228	16.5228	15.0848
NLD	G38115	17.2069	15.6224	16.3909	16.0696	10.175	14.7706	15.5535	15.0903	15.0059	16.5263	15.9135	16.6955	15.4089	16.0207	17.4107	17.4413	17.4413	17.4413	15.3846
NLD	G38116	19.25	16.2628	17.9105	17.7076	11.3384	16.6825	17.5608	16.1572	16.1572	18.4129	18.4712	18.2516	17.7908	17.2723	19.2038	19.3043	19.0775	19.3043	17.1863
NLD	G38117	21.1656	19.204	20.8671	20.1368	13.6175	19.8124	19.9026	18.4282	18.4282	20.3169	19.8871	19.8673	19.869	19.3855	21.1656	21.1656	21.1002	21.1656	18.82
NLD	G38120	12.9433	11.98	12.9153	12.2366	7.98884	12.435	12.4087	11.5455	11.402	12.9698	12.479	12.9587	12.1063	12.7319	12.9246	12.7606	12.7606	12.7606	12.2114
NLD	G38121	17.344	14.8097	16.6552	15.2548	10.1911	15.7013	16.36	14.9792	14.9792	16.6137	16.6735	16.1841	15.6834	15.8887	17.4191	17.4814	17.4814	17.4814	15.6361
NLD	G38122	16.1432	14.6705	16.1065	15.4163	9.58997	14.6351	15.1743	13.587	13.587	15.4259	15.3358	15.4211	14.8996	15.0611	16.3084	16.3084	16.3084	16.3084	13.9726
NLD	G38124	15.1262	13.9989	14.7603	14.1647	9.59211	14.2607	14.0188	13.0193	13.0193	14.4876	13.643	14.0404	13.9187	13.6886	15.0916	14.9977	14.9977	14.9977	12.5855
NLD	G38125	18.6159	16.5711	18.4227	17.1773	11.1824	16.9479	17.5885	16.7875	16.7875	17.6417	18.2459	18.0838	17.9365	17.6986	18.889	18.8834	18.8834	18.8834	16.686
NLD	G38126	14.9487	13.8002	14.8366	13.8885	10.1048	14.0174	14.268	12.9415	12.9415	14.205	14.4845	14.8604	14.4355	14.3539	15.2775	15.3098	15.3098	15.3098	13.4486
NLD	G38129	18.4569	16.257	18.5316	16.7909	10.9208	17.2111	17.4891	16.1739	16.1739	18.391	18.3137	17.6869	17.8127	17.4014	18.7831	18.7831	18.7831	18.7831	17.0053
NLD	G38131	13.2607	11.8703	12.6027	12.0471	7.2992	11.5411	11.9105	11.4644	11.4644	12.4074	12.7439	12.4353	12.1853	12.0798	13.2253	13.2076	13.2076	13.2076	11.6029
NLD	G38132	18.5006	16.4032	17.7859	17.4336	11.1211	16.6357	17.2697	15.1486	15.1486	17.8932	16.9141	17.5252	16.9343	16.5474	18.3793	18.5558	18.5073	18.5558	16.9801
NLD	G38136	14.0374	12.4274	13.9523	12.6768	7.54315	13.3139	12.7828	12.422	12.422	13.4072	13.0262	13.3533	13.3943	12.9267	13.9314	13.8533	13.8533	13.8533	12.4678
NLD	G38139	20.4169	18.6043	19.8057	19.1817	13.2874	18.5785	19.0518	17.3994	17.3994	19.3437	18.8615	19.2982	19.004	18.5034	20.4112	20.5095	20.5089	20.5089	18.6706
NLD	G38140	10.2296	9.69699	10.1625	9.61929	5.15313	9.95363	9.79492	8.95968	8.95968	10.0252	10.2451	10.4734	9.90279	9.81305	10.4806	10.4806	10.4806	10.4806	9.592
NLD	G38142	9.59099	8.49364	9.11302	8.58649	5.67947	8.9735	8.73089	8.08822	8.08822	9.29059	8.70717	9.13509	9.16146	8.87715	9.6611	9.6611	9.6611	9.6611	8.3945
NLD	G38147	10.5311	8.9104	9.99971	8.922	5.46739	9.43122	9.58574	8.97893	8.97893	9.61834	9.73771	10.104	9.46736	9.74308	10.6583	10.5311	10.5311	10.5311	8.98957
NLD	G38148	10.5211	9.6226	10.3052	9.77539	6.69283	9.98332	9.93993	9.71608	9.71608	10.0558	10.2923	10.7178	10.0601	10.3084	10.9113	10.8428	10.8428	10.8428	9.80255
NLD	G38150	20.69	18.511	20.1053	19.5827	13.616	19.6364	20.0215	18.5575	18.5211	20.0836	19.7364	19.9995	19.4928	19.2985	21.0013	20.9651	20.9651	20.9564	18.311
NLD	G43090	13.8445	11.8572	12.7689	12.7109	8.80178	12.8551	12.7212	11.5905	11.5396	13.364	13.3234	13.3341	12.6346	12.9161	13.6648	13.8445	13.8445	13.8445	11.6553
NLD	G43093	17.5071	16.26	17.0187	16.6672	10.9002	16.2614	16.3561	15.6184	15.6184	17.2106	16.878	16.7142	16.6669	16.6513	17.5751	17.5389	17.5389	17.5301	15.6912
NLD	G43094	20.4607	18.4054	19.6774	18.9644	12.8049	19.0153	18.8393	17.3459	17.071	19.8292	19.0977	19.0077	18.9142	18.4901	20.5067	20.5067	20.1491	20.2896	18.234
NLD	G43098	15.3062	13.6442	14.5546	14.4946	8.65444	14.104	14.0261	13.2825	13.2825	14.8716	14.6435	14.4683	14.2062	13.9333	15.1885	15.365	15.365	15.365	13.9856
NLD	G43100	19.678	17.7815	19.5081	17.9678	13.335	18.163	18.5545	17.3227	17.1299	18.6342	18.813	18.1961	18.5685	18.0114	19.5997	19.7379	19.5973	19.7379	18.3519
NLD	G43103	15.8682	14.0337	15.6277	14.4775	9.97322	14.7175	14.8992	13.8274	13.8274	15.3516	15.4608	15.0556	14.6614	14.6998	15.9418	15.927	15.927	15.927	14.7059
NLD	G43104	14.9301	13.406	14.7967	13.8541	8.81088	13.8351	14.1762	13.0329	13.0329	14.111	13.7817	14.2719	13.2434	14.2613	15.2997	14.9974	14.9974	14.9974	12.9079
NLD	G43107	11.0291	9.37524	10.9152	9.53584	6.46879	10.2359	10.3212	9.63796	9.55363	10.0324	10.4743	10.5222	10.5973	9.82374	11.019	11.0291	11.0291	11.0291	9.56847
NLD	G43108	16.2543	14.6456	15.9551	15.382	9.51859	14.3567	14.8001	13.8938	13.8209	15.7567	15.8527	15.626	15.1168	14.911	16.6498	16.5605	16.5605	16.5605	14.9407
NLD	G43113	14.1149	12.9342	13.575	13.2388	7.67747	12.7983	13.1336	12.0513	11.9078	13.1177	13.5728	13.2627	13.5142	13.1084	14.1059	13.9113	13.9113	13.9113	12.4876
NLD	G43114	23.3078	20.9793	22.6501	21.5647	14.4822	20.7736	21.2704	20.3117	20.3117	21.9327	21.293	21.5443	21.274	21.2037	23.3168	23.3902	23.1329	23.1242	20.7986
NLD	G43115	19.8386	18.3417	19.5692	19.0982	12.0527	18.1053	18.7505	17.2479	17.2201	19.1778	19.1549	18.9303	18.5368	18.7075	20.3052	20.3952	20.3952	20.3952	18.3331
NLD	G43118	14.873	12.5304	14.071	13.2782	7.24528	13.4738	13.5817	12.6353	12.4919	13.62	14.0163	14.3078	13.7519	13.4292	14.698	14.8148	14.8148	14.8148	13.836
NLD	G43121	22.575	20.4953	22.3181	21.2341	13.1874	20.6258	20.9816	20.5036	20.5036	21.6676	21.0211	21.3237	21.4269	20.4412	22.7665	22.5857	22.5857	22.577	20.0848
NLD	G43125	10.7501	9.48516	10.6477	9.88914	6.09173	9.88275	10.2342	9.45637	9.45637	10.0832	10.2233	10.689	10.2659	10.4359	11.0304	11.0304	11.0304	11.0304	10.0355
NLD	G43128	19.6975	16.6094	18.6261	17.5643	11.0119	17.3294	17.7958	15.1224	15.1224	18.0083	17.7132	17.1041	17.6111	16.7083	19.7828	19.5697	19.1719	19.3124	16.8872
NLD	G43130	18.7998	16.6589	17.7885	17.2754	11.1144	16.9223	17.1216	15.8754	15.8754	18.4689	17.4084	17.1773	16.7926	17.2262	19.1004	19.1004	18.9683	18.9595	16.4647
NLD	G43132	11.737	10.7012	11.8821	11.1693	7.30246	11.1546	10.7895	10.709	10.6247	11.688	11.027	11.6986	11.5019	11.2675	12.0173	11.8042	11.8042	11.8042	10.7168
NLD	G43133	18.6147	15.6831	17.613	15.9309	10.3152	16.6602	16.2292	14.9501	14.7473	16.6794	17.1603	16.7748	15.9804	16.1831	18.823	18.8657	18.7225	18.857	16.479
NLD	G43137	14.0347	11.5987	12.6881	12.2433	7.56525	12.1325	12.1798	11.325	11.325	13.2532	12.596	12.8747	12.5397	12.0479	13.8888	13.7478	13.2672	13.4077	12.1071
NLD	G43144	24.587	22.6826	24.313	23.6164	16.4015	21.9224	22.6684	21.6802	21.6802	23.6004	22.741	23.2775	23.1162	22.3042	24.4242	24.3984	24.3984	24.3897	21.9438
NLD	G43145	13.5932	11.992	12.6262	12.7346	7.97205	12.4915	12.5044	11.6655	11.6655	12.9787	12.807	13.0037	12.9027	12.5489	13.5091	13.6039	13.6039	13.6039	12.3732
NLD	G43146	17.6803	16.1177	17.4547	16.608	11.067	15.8988	16.6612	15.7813	15.7813	17.0532	16.8456	16.6257	16.5647	16.615	17.7022	17.7922	17.7922	17.7835	16.1489
NLD	G43148	14.6429	13.2499	13.8395	13.6504	8.87838	13.4624	13.1434	13.3432	13.3432	13.8422	14.2702	14.3164	14.1109	13.9028	14.5528	14.4999	14.353	14.4999	13.3649
NLD	G43152	21.207	18.7043	20.6786	20.0037	13.1571	18.9794	19.3583	18.6803	18.6547	20.4781	20.0144	20.0195	20.3607	19.4944	21.0546	21.207	20.9343	20.8503	18.5923
NLD	G43153	15.4243	13.762	15.3928	14.2903	9.52099	13.8402	14.2737	13.9045	13.9045	15.1628	14.4943	14.6085	14.6577	14.2933	15.7068	15.7392	15.551	15.551	12.6197
NLD	G43154	16.9633	15.1375	16.2613	16.1486	10.6359	15.1797	15.9413	14.6461	14.6461	16.337	16.1729	16.1055	15.8334	15.6457	17.2242	17.251	17.1105	17.251	15.3208
NLD	G43156	16.6661	14.4595	16.3966	14.6923	9.7744	14.9565	15.0318	13.9088	13.9088	15.6744	15.5619	15.461	15.2697	15.053	16.8289	16.9512	16.6762	16.4273	14.3643
NLD	G43158	19.8497	16.4305	19.0286	17.4669	11.1711	17.1626	17.519	16.3072	16.3072	19.2778	17.9261	18.2437	17.988	17.2317	20.1059	20.0697	19.8485	19.6628	18.157
NLD	G43165	11.4334	10.5187	11.2949	10.6609	7.15624	10.696	10.8419	9.83459	9.83459	11.231	10.871	11.2103	10.5807	10.9839	11.7137	11.4885	11.4885	11.4885	10.4215
NLD	G43166	15.9355	14.5734	15.5682	14.9398	9.27772	15.2127	14.7223	14.4064	14.0914	15.4848	15.5601	15.1005	15.3657	14.6241	15.9497	16.022	15.8898	15.8898	14.4741
NLD	G43169	16.4438	14.688	16.2036	15.1849	9.51203	15.2304	15.0416	14.201	14.201	16.2449	15.2348	16.3343	15.3182	15.8608	16.7074	16.7334	16.7334	16.7334	15.343
NLD	G43173	15.9534	13.9457	15.3076	14.4962	9.1776	15.1306	14.9054	13.9276	13.9276	15.4118	15.3881	14.7537	15.3748	14.5935	15.9183	16.0131	16.0131	16.0131	14.1013
NLD	G43179	16.3497	14.0645	15.866	14.8353	8.24957	14.6411	14.5582	13.9305	13.9305	15.3271	15.6326	14.8463	15.3079	14.2853	16.2819	16.3497	16.3497	16.3497	14.7505
NLD	G43180	16.0695	14.6264	15.4512	15.2503	10.2171	15.2267	15.3245	15.0256	14.9413	15.2123	15.7418	15.379	15.1494	15.4548	16.0924	16.0826	15.9789	16.0826	14.3386
NLD	G43181	17.3766	15.6697	17.039	16.4626	10.79	16.2385	16.4235	15.2014	15.2014	16.8161	16.7169	16.6107	16.5245	15.9595	17.5712	17.5064	17.5064	17.5064	15.7063
NLD	G43183	15.2171	14.201	14.7622	14.2704	8.92857	13.4719	13.7182	13.6173	13.6173	14.7326	15.0507	14.7981	14.6059	14.2598	15.2028	15.1076	15.1076	15.1076	13.9149
NLD	G43186	16.2652	15.0897	16.0164	15.6016	10.1396	14.4584	15.4161	14.9622	14.8476	15.5696	16.0788	15.8693	15.543	15.6052	16.1618	16.3354	16.3354	16.3354	14.7038
NLD	G43188	19.6165	17.6978	19.3538	18.6906	12.051	17.9551	18.6603	17.2957	17.2957	18.8269	18.6393	18.8077	18.7056	18.4337	19.7301	19.8025	19.6703	19.6703	17.469
NLD	G43189	17.8978	15.8225	17.8747	16.5723	10.81	16.3664	15.9938	15.6053	15.6053	17.2888	17.2093	16.89	16.7655	16.4613	18.3302	18.0134	17.7384	17.7297	16.2376
NLD	G43190	12.2618	11.2659	11.8902	11.139	8.44672	10.9959	11.3692	10.8992	10.702	11.3269	11.7483	11.9178	11.5931	11.4322	12.4214	12.2082	12.2082	12.2082	10.8729
NLD	G43191	17.9663	16.0031	17.1577	16.5422	9.7406	16.0513	16.5977	15.449	15.3762	17.0589	17.1985	17.0817	17.0737	16.5967	17.9772	18.0973	17.9651	17.9651	15.6775
NLD	G43193	16.2784	14.2372	15.8993	14.8209	9.79886	14.5779	15.2124	13.8525	13.7681	15.9376	15.4851	15.4365	15.4655	15.2456	16.6192	16.6192	16.6192	16.6192	14.4968
NLD	G43194	18.0066	16.6608	17.4676	17.2893	10.4704	16.6271	16.6105	15.6791	15.6026	17.661	16.9936	16.9995	16.7422	16.6324	17.9884	17.7974	17.7974	17.7974	16.2922
NLD	G43195	18.2421	14.7237	16.4305	15.4753	10.2219	15.8103	15.9043	14.7192	14.1786	16.6328	16.4272	16.8106	15.589	15.9632	18.2273	18.2158	18.2158	18.2158	16.1592
NLD	G43196	17.6335	15.8074	17.0262	16.5886	11.3616	16.1835	16.9406	15.7292	15.5784	16.9366	17.0837	17.3447	16.251	16.6248	17.8156	17.7378	17.7378	17.7378	16.4614
NLD	G43198	19.0786	17.7985	18.706	17.8802	12.1541	17.6085	17.8913	16.8256	16.8256	18.3634	18.4426	18.2292	17.8216	18.2945	19.3203	19.1376	19.1376	19.1376	17.2191
NLD	G43199	16.0429	14.8281	15.7655	15.076	9.48371	14.3173	15.1236	14.5411	14.5411	15.0435	15.954	15.8545	15.3295	15.5308	16.4312	16.3062	16.3062	16.3062	14.5449
NLD	G43200	11.6667	10.3389	11.5277	10.5305	6.74278	10.6075	10.9318	10.1545	10.1545	10.8873	10.6391	11.4504	10.5256	11.0758	12.0425	11.7539	11.7539	11.7539	10.0098
NLD	G43201	13.797	12.265	13.28	12.5394	9.17973	13.2294	13.0626	12.5532	12.469	13.4679	13.9367	13.3984	13.5858	12.8195	14.0107	14.0289	14.0289	14.0289	12.2916
NLD	G43203	15.9215	14.4257	15.3073	15.0685	9.20882	14.8965	14.9285	13.9674	13.9674	15.315	14.8011	15.1168	14.5408	14.5622	16.0721	16.1254	15.9849	16.1254	14.0494
NLD	G43205	17.2724	15.5257	16.2124	15.8912	10.4188	15.6161	15.9564	14.2185	14.1652	16.4932	15.7968	16.1675	15.5064	15.348	17.3307	17.2453	17.2453	17.2453	15.565
NLD	G43207	14.9917	13.3974	15.2299	13.6963	9.30755	13.5865	14.0806	13.4392	13.3148	14.4082	14.7709	14.0249	13.3461	13.6999	15.6003	15.4731	15.4731	15.4731	13.3304
NLD	G43209	16.3047	14.1031	15.9338	15.0174	8.38622	14.9324	15.1879	14.0475	14.0475	15.6503	15.4785	15.5113	15.39	15.2071	16.1962	16.3202	16.1179	16.3202	14.1305
NLD	G43212	14.6137	13.2349	14.4702	14.0052	8.41685	14.2071	14.1111	13.1224	12.8591	14.3084	14.5169	14.7838	14.3246	13.7774	15.1821	15.2327	15.2327	15.2327	13.4973
NLD	G43213	14.7008	13.8482	14.5313	13.9414	9.29132	13.6899	13.6675	12.6125	12.6125	14.3882	13.8026	13.9623	13.6395	14.0267	14.858	14.6429	14.6429	14.6429	12.3262
NLD	G43216	15.7905	14.1653	14.7223	14.7312	9.36386	14.0084	13.6175	13.3466	13.3466	15.3016	15.0357	15.2935	13.9821	14.5968	16.1213	15.567	15.567	15.567	14.1585
NLD	G43222	22.4179	20.1257	22.1446	21.3521	15.1107	20.5269	21.1988	20.7705	20.545	21.6954	21.3766	21.4175	21.0682	20.9595	22.5006	22.5329	22.3533	22.5329	20.5843
NLD	G43223	13.0745	11.6373	12.972	11.9334	8.07845	11.9407	12.116	11.8986	11.8986	12.7026	12.3917	13.2243	12.4926	12.7959	13.4655	13.4342	13.4342	13.4342	12.0379
NLD	G43227	11.3771	10.3082	11.0689	10.5407	6.69841	9.74008	10.0013	9.37312	9.37312	10.5413	10.3879	10.6378	10.5951	10.32	11.1744	11.3086	11.3086	11.3086	9.91876
NLD	G43230	16.1794	14.3377	15.5104	14.6116	9.7095	14.1068	14.9527	13.131	13.131	14.906	15.0448	14.6269	14.3098	14.5592	16.3024	16.1801	16.1801	16.1801	14.2053
NLD	G43234	12.4201	11.559	12.3746	11.4305	8.29416	11.7306	11.8546	10.8055	10.8055	11.7906	11.7184	11.9455	11.8198	11.5378	12.5237	12.6258	12.6258	12.6258	11.3117
NLD	G43235	14.0524	12.8515	13.7343	13.0511	9.05519	13.0669	13.1368	12.1132	12.1132	13.7055	13.4717	13.7934	13.259	13.2239	14.1796	14.0524	14.0524	14.0524	12.6646
NLD	G43237	15.1572	13.9506	15.0112	14.4477	8.90715	14.1318	14.5442	13.5145	13.4418	14.6702	14.4399	14.3293	13.5968	14.3933	15.5518	15.4393	15.4393	15.4393	14.0384
NLD	G43239	18.2794	16.7721	17.8677	17.2373	12.3402	16.7955	17.4194	15.9718	15.9718	17.853	17.6709	17.5869	17.397	17.1611	18.3741	18.3741	18.3741	18.3741	16.5388
NLD	G43240	14.2606	12.7252	14.1346	13.3482	8.67736	13.6192	13.8015	12.0959	12.0656	14.0733	13.3151	13.9303	13.1212	13.4457	14.5409	14.5409	14.5409	14.5409	12.9778
NLD	G43241	14.0057	12.8216	13.72	13.1249	8.57808	13.6674	13.1927	12.8724	12.8724	14.0403	13.6831	13.7215	13.8037	13.4825	14.377	14.4494	14.4494	14.4494	12.9431
NLD	G43243	17.5195	15.987	16.8156	16.2668	11.1408	15.8375	16.1633	15.6283	15.575	17.1196	16.2006	16.0319	15.8837	16.0129	17.6742	17.6832	17.1158	17.6832	15.3515
NLD	G43246	13.6318	12.2118	13.739	12.3981	7.69953	12.3259	12.5695	11.7428	11.7428	12.9169	13.0475	12.8183	12.8329	13.0532	13.9443	13.9766	13.9766	13.9766	11.6718
NLD	G43247	13.5169	11.7764	12.809	11.9194	8.22231	12.2066	12.235	11.856	11.856	13.0525	12.1528	12.6143	11.9151	12.3159	13.7448	13.8114	13.2107	13.8114	12.0573
NLD	G43250	16.6977	14.504	15.7251	15.0384	9.79061	14.7687	15.0031	13.8157	13.7314	15.7179	15.5271	14.932	14.9213	14.4886	16.814	16.8133	16.5599	16.8133	14.6886
NLD	G43252	20.1608	18.6739	19.7965	19.2208	11.9201	18.3245	19.2889	18.1919	18.1077	18.9016	19.332	19.275	18.846	18.9232	20.1673	20.1673	20.1673	20.1673	17.5844
NLD	G43254	18.772	17.4788	18.7324	18.0289	11.7865	17.6797	17.8953	16.7998	16.7998	18.6323	18.2884	18.5927	17.591	17.9543	19.0665	19.0841	19.0841	19.0754	17.9522
NLD	G43256	20.6487	18.8371	20.3741	19.5128	12.9121	19.1616	19.5223	18.1076	18.0312	19.4628	19.6757	19.5416	19.2146	19.3758	20.7424	20.7747	20.7747	20.7747	18.1654
NLD	G43257	19.1684	16.958	18.6681	17.8129	11.5267	17.5789	17.7676	17.1183	17.1183	18.5129	18.1206	18.5984	18.3393	17.9704	19.1297	19.0516	19.0516	19.0516	17.6372
NLD	G43258	15.7815	13.8956	15.328	14.531	8.8055	14.1333	14.2356	12.7221	12.5683	14.7282	14.5672	14.8357	14.3756	13.9151	15.8009	15.7988	15.7988	15.7988	13.8895
NLD	G43260	20.6903	18.3422	20.5088	19.4615	12.4704	18.8166	18.8623	17.8529	17.8227	19.8568	19.4186	20.117	19.0989	18.575	21.1038	20.7962	20.7962	20.7874	18.1826
NLD	G43262	21.8254	19.3014	20.9397	20.2567	13.2619	19.8098	20.2901	18.6683	18.6364	21.1151	20.3048	20.1494	20.1538	19.4651	21.7565	21.8366	21.5447	21.6484	19.4797
NLD	G43263	17.6617	15.7128	17.1903	16.6381	11.1662	15.8472	16.2075	15.2546	15.2546	16.8747	16.9619	16.6815	16.6152	16.1673	17.5339	17.704	17.704	17.6953	16.1794
NLD	G43264	21.7748	19.8013	21.3409	20.4924	14.5218	19.8059	20.3577	19.2868	19.2613	20.4675	20.4721	20.3791	20.2787	20.0757	21.6648	21.7063	21.5048	21.5048	19.4116
NLD	G43268	20.8316	18.1378	19.9704	19.0282	12.1211	18.8532	18.902	18.0373	18.0071	19.689	19.6927	19.7362	19.4696	18.9007	20.596	20.6184	19.9417	20.144	18.1095
NLD	G43269	13.4072	12.0527	13.0709	12.3063	8.55632	12.8211	12.6698	11.4445	11.4445	13.1495	12.8193	12.7459	12.6592	12.5577	13.4362	13.3646	13.3646	13.3646	12.3364
NLD	G43270	13.2186	12.3901	13.3885	12.9061	7.98547	12.3025	12.6234	12.1493	12.1493	13.3162	12.772	13.0656	13.0334	13.0634	13.6252	13.3527	13.3527	13.3527	11.9791
NLD	G43271	14.8567	13.1717	14.0391	13.982	9.82789	13.2428	13.8095	13.2761	13.2761	14.1246	14.0256	14.311	14.2585	13.5746	14.8674	14.8417	14.8417	14.8417	13.0498
NLD	G43278	18.2996	16.0813	18.1073	16.693	10.6951	16.2814	16.5687	15.4025	15.4025	17.9208	16.5813	16.7562	16.2144	16.382	18.5476	18.5114	18.5114	18.5114	16.7458
NLD	G43279	17.8355	16.0724	17.23	16.3052	11.3577	16.6313	16.6513	15.3954	15.3446	17.4209	16.4125	16.2679	16.5075	16.2231	17.6557	17.6199	17.424	17.2383	15.6502
NLD	G43281	15.6167	14.5913	15.3161	14.9574	10.7169	14.5517	15.0795	14.2964	14.2686	15.3876	14.8617	15.0261	15.0866	14.6228	15.6718	15.6718	15.6718	15.6718	14.5978
NLD	G43283	19.275	18.2665	19.1633	18.7076	12.954	17.9593	18.4468	17.7468	17.7468	18.3372	18.5501	18.7597	18.2276	18.3443	19.2427	19.275	19.275	19.275	17.5568
NLD	G43284	13.131	12.0689	12.8756	12.3288	9.02799	12.2348	12.3359	12.2195	12.2195	12.4365	12.7791	12.9964	12.3999	12.4819	13.4964	13.2737	13.2737	13.2737	11.9748
NLD	G43287	12.5861	11.853	12.4755	11.9623	7.5121	11.5909	12.085	11.6026	11.6026	11.9863	11.7598	12.218	11.3852	12.2498	12.8664	12.8664	12.8664	12.8664	10.8097
NLD	G43288	18.3048	16.4016	17.8251	17.087	11.0445	16.8279	17.1638	15.7901	15.7901	17.4436	16.6528	17.5241	16.4583	16.838	18.4835	18.4468	18.4468	18.4468	16.0363
NLD	G43290	16.4148	14.4478	15.8616	14.9379	10.806	15.1789	15.0135	13.9068	13.9068	15.5918	16.1059	15.9318	14.9703	14.9755	16.615	16.615	16.615	16.615	15.1328
NLD	G43297	15.5252	13.7209	14.775	14.4428	9.26697	13.8157	14.506	13.0076	12.9758	14.9103	14.8814	14.5118	14.7954	14.4238	15.5917	15.6865	15.6865	15.6865	14.2743
NLD	G43300	17.6354	15.3983	16.3694	15.9817	10.1432	15.576	15.8173	14.7593	14.7168	16.6865	16.0955	16.3663	15.6544	15.7029	17.6354	17.3729	16.7722	17.3729	15.1623
NLD	G43303	15.6169	13.9059	15.4571	14.5968	8.68981	14.5534	14.6764	13.8441	13.8441	14.7996	14.5233	15.0304	14.5836	14.6837	15.6629	15.9344	15.7329	15.7329	13.8484
NLD	G43304	17.0751	15.6324	16.9606	16.1206	11.0712	15.8656	16.4282	15.0283	15.0283	16.1619	16.2525	16.4045	15.2733	16.1217	17.4334	17.4005	17.4005	17.4005	15.2963
NLD	G43305	19.9664	17.2847	18.5104	17.8961	11.4369	17.7477	18.3224	16.1156	16.1156	18.9434	18.7456	18.3814	18.0165	17.9384	20.0216	19.9531	19.6958	19.6958	18.1035
NLD	G43306	13.9786	11.6179	12.674	12.1949	8.82801	12.4928	12.4611	11.5937	11.5937	12.979	13.4502	13.6488	12.953	12.6835	14.1235	14.1235	14.1235	14.1235	12.6759
NLD	G43307	13.3253	12.3311	13.2924	12.4684	8.45734	11.463	12.613	11.7043	11.7043	12.8287	12.4312	12.6309	11.7683	12.7358	13.6607	13.6607	13.6607	13.6607	11.7659
NLD	G43309	16.7379	15.7401	16.6416	16.2889	10.4618	15.4915	16.0742	14.5464	14.4931	16.1984	15.3973	16.2466	15.6198	16.0164	16.7121	16.8122	16.8122	16.8122	14.7318
NLD	G43310	14.5137	12.9867	13.4441	13.3618	8.86085	13.4143	13.3436	11.6988	11.6144	14.0471	13.526	13.9174	13.0378	13.2408	14.6133	14.6133	14.6133	14.6133	12.8521
NLD	G43311	17.2039	15.7252	16.7909	16.2315	10.9831	15.9811	16.4105	15.5287	15.3498	16.3966	16.453	16.4805	15.6244	16.1453	17.2167	17.227	17.227	17.227	15.3247
NLD	G43312	20.5437	17.1709	18.3393	18.0646	11.7544	17.5292	17.5884	16.5768	16.5768	19.4521	18.6491	18.7617	17.3798	18.39	20.6568	20.8304	20.4163	20.6677	18.6786
NLD	G43314	14.2454	13.2945	14.2183	13.5053	8.5949	13.5786	13.8221	13.1601	13.1601	13.3561	13.8566	13.9822	13.207	13.9998	14.5075	14.4572	14.4572	14.4572	12.5619
NLD	G43315	14.5971	12.9948	14.2242	13.8609	9.0299	13.2911	13.7552	12.6489	12.6489	13.9746	14.5413	14.5168	14.1257	13.6741	14.6235	14.5874	14.5874	14.5874	13.1966
NLD	G43320	15.2434	13.5367	14.5273	13.6155	9.59361	13.8556	13.632	12.2843	12.0938	14.0264	14.1936	14.7459	13.3403	13.9411	15.3578	15.1274	15.1274	15.1274	12.9685
NLD	G43322	13.5181	12.0253	12.8623	12.1688	8.68804	12.0502	12.4003	11.9611	11.9611	12.239	12.9838	12.9381	12.3173	12.6718	13.7357	13.7539	13.6081	13.7539	11.5897
NLD	G43324	17.9132	16.15	17.3771	16.8421	10.3834	16.6591	17.06	15.6224	15.5496	17.0197	17.2275	16.93	16.544	16.6625	17.8954	17.8954	17.8954	17.8866	16.2726
NLD	G43325	18.2583	16.1652	17.6686	16.8723	10.8453	16.4235	17.0518	15.7516	15.7516	17.6155	17.3912	17.2717	16.9395	16.6233	18.4369	18.3341	18.3341	18.3341	16.6571
NLD	G43326	17.846	16.479	17.3626	16.7455	10.7885	16.6888	16.7726	15.3985	15.3985	17.2411	17.2503	17.3692	16.7511	16.6261	17.8016	17.8016	17.8016	17.8016	16.3392
NLD	G43328	17.6422	14.6811	16.5472	15.8387	9.93502	16.1271	15.8403	14.7802	14.7802	17.0149	16.797	16.6489	16.8837	15.4542	17.5647	17.5637	17.4232	17.5637	15.9747
NLD	G43329	11.3085	10.69	11.2853	10.6841	6.32208	9.66868	10.7631	10.2846	10.2846	10.9474	10.8638	11.3756	10.1241	11.0517	11.6589	11.6589	11.6589	11.6589	10.1435
NLD	G43330	14.8765	13.8896	14.6087	14.3099	9.53182	14.1725	14.3639	14.222	14.222	14.5534	14.9687	15.0699	14.4443	14.8321	15.2813	15.2813	15.2813	15.2813	13.3461
NLD	G43331	18.5362	17.2861	18.1388	17.6122	12.5279	17.8262	17.9733	16.2208	16.2208	18.0528	17.9273	17.6356	17.6946	17.5149	18.647	18.647	18.647	18.647	16.7961
NLD	G43337	11.6796	10.8475	11.9608	11.155	6.56697	11.2795	11.4294	10.1908	10.1908	11.1037	11.28	11.634	11.1201	11.5152	11.9807	11.7792	11.7792	11.7792	10.3841
NLD	G43338	17.469	15.8214	16.796	16.3824	10.9815	16.6312	16.7442	15.5513	15.5513	17.0271	16.3915	16.5076	15.5921	16.2231	17.4755	17.4071	17.4071	17.4071	15.3994
NLD	G43341	17.7481	16.1132	17.0919	16.8637	10.6013	16.7883	16.5047	15.6261	15.6261	17.1659	16.7837	16.6028	16.9099	16.3233	17.8371	17.9094	17.7689	17.9006	15.7262
NLD	G43342	16.6823	14.6527	16.4915	15.0246	10.0292	15.327	15.3294	13.9076	13.9076	16.3772	15.4582	15.1853	15.1885	14.7047	16.9406	16.8134	16.5384	16.5384	15.7977
NLD	G43344	9.04824	8.10402	8.51148	8.22214	5.83349	8.46768	8.12751	8.02521	8.02521	9.15243	8.30944	8.80957	8.40587	8.58316	9.32855	9.26006	9.26006	9.26006	8.32227
NLD	G43345	13.5274	12.1707	13.1179	12.4905	8.15147	12.8685	12.7221	11.364	11.364	13.0258	12.5436	13.1302	12.5186	12.2445	13.5778	13.3853	13.3853	13.3853	11.7659
NLD	G43350	19.41	18.0628	18.9839	18.6809	12.455	17.8742	18.3551	16.5999	16.5999	18.8458	18.1238	18.1105	17.7562	18.0345	19.4506	19.4506	19.4506	19.4419	17.5276
NLD	G43351	14.4176	12.8445	13.8773	13.1939	9.22808	12.7464	13.3576	12.4272	12.4272	13.4854	13.8692	13.7794	13.9223	13.2051	14.6397	14.641	14.2916	14.4395	12.3781
NLD	G43354	14.2076	12.5612	13.7469	12.7782	8.65421	12.811	13.4538	12.9874	12.9874	14.1219	13.6764	14.2781	13.7153	13.6541	14.3077	14.37	14.37	14.37	13.3899
NLD	G43355	10.0282	8.05557	9.34883	8.28292	5.16326	8.82602	8.53403	8.61361	8.21194	9.40078	9.86416	10.347	9.13691	9.02823	9.94746	10.3088	10.3088	10.3088	9.54811
NLD	G43356	10.4618	9.77476	10.052	9.8808	6.46963	9.6482	9.76772	9.40698	9.40698	10.3012	10.1636	10.3513	9.94329	9.91619	10.4618	10.4618	10.4618	10.4618	9.54524
NLD	G43359	15.4952	13.7142	14.8643	13.9659	9.1163	14.1682	14.2419	13.3634	13.3634	14.798	14.4716	14.1753	14.6438	13.5517	15.5216	15.4865	15.3544	15.3544	14.254
NLD	G43360	17.9277	15.5101	17.2175	16.5351	10.0487	16.5025	16.6606	15.7527	15.7527	17.5083	17.3652	16.9451	17.2653	16.1804	17.7578	17.9343	17.8021	17.8021	16.8091
NLD	G43365	21.1552	18.1356	20.5817	18.9592	12.0292	18.9534	19.3601	17.3988	17.3988	20.1812	19.5836	19.034	19.3527	18.1751	21.4983	21.3174	21.1159	21.1159	19.3346
NLD	G43367	17.0672	15.3571	16.7324	16.1058	10.52	15.9708	16.1111	14.4568	14.4568	17.0469	15.8067	16.2174	15.8559	15.741	17.3031	17.2346	17.2346	17.2346	15.5028
NLD	G43368	14.5086	13.5939	14.4621	13.861	10.0464	13.8257	13.9388	13.8254	13.8254	14.4452	13.9577	14.1871	14.2272	14.1897	14.8299	14.6168	14.4762	14.6168	13.2219
NLD	G43369	8.59589	8.09146	8.56901	7.62427	5.45259	8.49403	8.35841	7.84243	7.76612	8.39406	8.15553	8.72421	8.39765	8.06243	8.93499	8.93499	8.93499	8.93499	8.47933
NLD	G43378	15.104	13.3509	14.8404	13.3422	9.3136	13.637	13.5172	13.1665	13.0822	14.5122	14.538	13.8479	13.9414	13.7205	15.1972	15.1972	15.1972	15.1972	13.186
NLD	G43379	12.7454	11.9107	12.2791	11.9073	8.9799	11.5931	12.155	10.8407	10.8407	12.1874	11.53	12.2464	11.8337	12.146	12.8504	12.8504	12.8504	12.8504	10.7279
NLD	G43381	15.671	14.3948	15.2219	15.1424	10.0936	13.9088	14.6374	14.6051	14.5625	14.8226	15.3403	15.2854	15.1212	15.1413	15.7591	15.7591	15.7591	15.7591	14.3198
NLD	G43383	14.9032	13.57	14.2158	13.9181	8.66473	13.1113	13.6707	13.3161	13.3161	14.371	13.9763	13.8849	13.7736	13.6351	14.9032	14.8347	14.8347	14.8347	13.3607
NLD	G43392	18.8128	17.1289	18.8848	17.4872	11.5247	17.5239	17.7154	16.2424	16.2424	18.3523	18.0898	17.5941	17.7572	17.1789	19.0273	18.8128	18.8128	18.8128	17.1037
NLD	G43394	17.4695	15.4028	16.2914	15.7759	10.1438	14.9843	15.3404	14.6893	14.6893	16.2604	15.8967	15.9108	15.5726	15.8241	17.4695	17.4695	16.4883	17.2122	14.4536
NLD	G43396	13.5017	11.4681	13.215	11.6398	7.14976	11.457	12.1067	11.2407	11.2407	12.5268	12.485	12.7668	12.4869	11.8958	13.6166	13.6956	13.5318	13.6956	12.1193
NLD	G43398	11.3852	10.1164	11.2453	10.6679	6.21884	10.5822	10.6159	10.2935	10.2935	11.5369	11.1366	11.584	11.0229	10.9292	11.6118	11.7777	11.7777	11.7777	10.6654
NLD	G43403	14.2069	12.7817	13.9273	12.9358	9.06847	12.9846	13.1244	11.9514	11.9514	13.3557	13.4938	13.8764	13.7084	13.2832	14.0113	14.2134	14.2134	14.2134	12.0684
NLD	G43409	18.0189	15.9158	17.8513	16.2086	10.8114	17.0399	17.0267	15.7232	15.6389	17.7714	16.6898	16.9862	16.9886	16.6183	18.1332	18.1332	18.1332	18.1332	16.3605
NLD	G43413	17.0542	14.6521	16.6419	15.1774	10.5969	15.45	15.7059	14.7092	14.6459	16.252	15.9355	15.8291	16.3962	15.6513	17.1599	17.0028	16.582	16.7278	14.4559
NLD	G43415	17.9272	16.3652	17.4832	17.0948	12.0485	16.5236	16.5967	15.6179	15.5099	16.7058	17.18	16.9385	16.8357	16.4047	17.9412	17.8551	17.8551	17.8551	15.8355
NLD	G43416	15.991	14.7294	15.5497	15.0837	9.64381	15.0707	15.082	13.7638	13.7129	15.695	15.144	14.6414	15.093	14.6416	16.0965	16.0965	16.0965	16.0965	14.9702
NLD	G43418	23.6071	21.4864	23.1296	21.987	15.2641	22.3834	22.0284	20.7746	20.6827	22.6666	22.507	22.3823	22.1917	21.6463	23.6659	23.575	23.575	23.5663	21.3308
NLD	G43420	10.3704	9.81269	10.4148	9.74902	6.59605	10.3302	9.55228	9.58052	9.43709	10.4795	9.80959	10.6142	9.84092	10.1663	10.7509	10.5378	10.5378	10.5378	9.56349
NLD	G43425	10.5463	9.57115	10.252	9.98723	6.24088	10.2399	10.0936	8.77881	8.77881	10.4619	9.59769	10.08	9.60697	9.75457	10.7589	10.8266	10.8266	10.8266	9.88147
NLD	G43426	14.3488	13.1396	14.2666	13.8163	8.60068	13.2305	13.2887	13.0552	13.0552	13.523	13.6841	13.6083	13.9098	13.6375	14.4088	14.2279	14.2279	14.2279	12.8447
NLD	G43429	13.6372	12.6467	13.4902	12.9114	8.70027	12.7541	13.0236	11.6967	11.6967	13.2775	12.866	12.9801	12.7113	12.695	13.6673	13.6673	13.6673	13.6673	12.4727
NLD	G43430	16.4104	14.7995	16.2903	15.1705	9.89647	15.3412	15.1924	14.1562	14.0718	15.6922	15.2908	15.6642	14.9555	15.0015	16.5929	16.4067	16.4067	16.4067	14.2151
NLD	G43431	12.9436	11.9341	12.817	12.23	7.77986	12.5071	12.4543	11.5527	11.5527	12.6415	12.3537	12.8317	12.234	12.7628	13.2239	13.0108	13.0108	13.0108	11.4263
NLD	G43433	22.0525	19.1339	21.4059	20.2092	13.5634	19.8503	20.5325	18.1939	18.1939	20.1587	20.794	20.4696	19.0849	20.2667	22.2347	22.2314	22.2314	22.2227	19.7469
NLD	G43434	15.909	14.396	15.9506	14.75	10.5594	14.4388	14.5439	13.9211	13.9211	15.7654	14.6536	14.9652	14.6011	14.9537	16.215	16.215	16.215	16.215	13.8223
NLD	G43436	18.443	16.0013	17.9081	16.8012	10.9352	16.4531	16.737	16.0177	16.0177	17.704	18.3244	17.582	17.4049	16.8888	18.7334	18.7224	18.5819	18.7224	16.8557
NLD	G43438	15.5486	13.2565	15.0006	14.1264	8.37722	13.6009	13.6031	12.8457	12.7575	14.5345	15.5052	14.6288	13.8751	13.9278	15.3002	15.5632	15.5632	15.5632	14.0902
NLD	G43442	20.2888	18.3886	20.019	19.2607	12.9366	18.3516	18.8515	17.7786	17.7786	19.4446	19.6388	19.6579	19.0757	18.6703	20.3324	20.3	20.0878	20.034	18.7815
NLD	G43447	16.8181	14.7171	16.1517	15.8482	11.062	15.2887	15.4781	14.5951	14.5951	16.4107	16.1426	16.1782	16.0225	15.2919	16.6763	16.8288	16.6273	16.6273	15.0877
NLD	G43449	16.5901	14.9244	16.4426	15.4842	10.0343	14.8674	15.2603	14.113	14.113	15.477	15.4304	15.9085	15.9867	15.3202	16.3302	16.4425	16.4425	16.4425	14.3721
NLD	G43450	19.2052	17.4771	19.3495	18.1044	12.1358	17.9796	18.0777	16.8994	16.8994	18.5366	17.987	18.2615	17.6495	17.5819	19.2591	19.2725	19.0701	19.2725	16.0159
NLD	G43453	16.0045	14.8538	16.3202	15.1941	9.54068	15.2791	15.6343	14.8322	14.8322	15.6807	15.0031	15.6091	15.4397	15.654	16.438	16.3108	16.3108	16.3108	14.6307
NLD	G43459	14.3246	12.5752	13.8907	13.066	9.0054	13.0017	13.1683	12.9273	12.9273	14.0215	13.5725	13.5492	13.7214	13.3847	14.2507	14.546	14.546	14.546	12.7232
NLD	G43460	13.0074	12.0279	12.604	12.4046	8.16714	11.9832	12.2173	11.3113	11.3113	12.3899	12.4057	13.0147	12.4365	12.4581	13.0775	12.8619	12.8619	12.8619	11.0973
NLD	G43461	16.0612	14.7547	15.5619	14.9599	9.93832	14.5393	15.0306	13.7767	13.7767	15.1807	14.9407	14.9461	14.2247	14.8292	16.1943	16.1614	16.1614	16.1614	14.3347
NLD	G43463	14.6935	12.6707	13.9648	12.7916	9.56542	13.2547	12.8634	12.3953	12.3953	13.8414	13.4545	13.7097	13.7803	13.1299	14.5187	14.5473	14.5473	14.5473	13.1225
NLD	G43464	14.1957	12.8109	13.9515	13.2027	9.2615	13.6311	13.6326	12.297	12.1814	14.4594	13.2858	13.7224	13.1688	13.1054	14.476	14.476	14.476	14.476	12.6742
NLD	G43467	14.0772	12.4007	13.1779	13.0666	8.92403	12.1417	12.9564	12.129	12.129	13.6012	13.5922	13.503	13.0456	12.5879	13.9797	13.9641	13.9641	13.9641	13.0249
NLD	G43469	20.1173	18.264	19.5274	18.7973	13.1979	18.7431	19.0055	17.6057	17.6057	19.146	18.8353	19.0372	18.7395	18.3442	20.1328	20.2038	20.2038	20.2038	17.1503
NLD	G43470	18.3565	16.5786	18.0731	17.1981	11.3371	17.2689	17.0131	16.3111	16.1461	17.6622	17.552	17.8315	17.7035	17.3686	18.4991	17.9482	17.9482	17.9482	16.5429
NLD	G43478	15.8201	13.6201	15.4454	14.1496	8.62177	14.1884	14.6585	13.2083	13.124	14.5375	14.4944	14.7969	14.3302	13.8492	15.757	15.8902	15.6286	15.6286	13.4927
NLD	G43481	17.5056	15.5897	16.9085	16.4514	10.5501	16.2891	16.4081	15.6653	15.6653	16.374	16.6346	16.5882	16.2067	15.9184	17.4333	17.5056	17.3041	17.3041	15.3259
NLD	G43482	20.3686	18.8007	20.1514	19.6973	12.5646	18.8421	19.3299	18.0814	17.9675	19.9982	19.6687	19.5377	19.0555	18.669	20.5526	20.5526	20.5526	20.5526	18.8767
NLD	G43484	13.6716	12.5104	13.3629	12.3177	8.08957	12.2806	12.2912	11.2925	11.2925	12.0994	13.2583	13.1529	12.7585	12.429	13.6283	13.4785	13.4785	13.4785	11.6815
NLD	G43485	14.2825	13.3666	14.2273	13.6224	8.63092	14.2905	13.9864	12.9835	12.9835	14.2631	13.1329	14.2052	13.3111	13.8069	14.549	14.3359	14.3359	14.3359	13.5093
NLD	G43489	17.8576	15.8954	16.9144	16.9826	10.6626	15.9506	16.5668	15.4051	15.4051	17.4279	17.5497	17.4415	16.6458	16.3798	17.9328	18.0789	18.0346	18.0789	15.9615
NLD	G43493	14.8722	13.1589	14.5057	13.7317	8.78446	13.5623	14.0434	13.1131	13.1131	14.3476	14.358	14.9567	13.6154	14.282	15.2354	15.3572	15.3572	15.3572	13.8374
NLD	G43495	13.9459	12.7111	13.5563	12.9811	8.6996	13.021	13.1209	12.4929	12.4086	13.585	13.248	13.5029	13.3351	13.3029	14.0488	14.0811	14.0811	14.0811	12.3514
NLD	G43496	23.674	20.9617	22.6984	21.7858	15.0938	21.5057	21.9363	21.0223	20.938	22.6689	22.8588	22.624	22.5656	21.7375	23.707	23.6613	23.7734	23.7706	21.7284
NLD	G43497	17.2451	15.8408	16.8027	16.4926	11.2614	16.2998	16.6717	15.6891	15.6891	16.7196	16.8105	16.7962	16.4235	16.4748	17.4237	17.4237	17.4237	17.4237	15.7107
NLD	G43498	19.6857	18.0122	18.9146	18.282	11.8596	17.6275	17.9217	17.1327	17.1327	18.9111	18.4935	18.3242	17.9656	18.1243	19.7689	19.7327	19.7327	19.5471	17.5227
NLD	G43499	18.0597	16.7189	17.8158	17.4137	11.7193	16.8381	17.2136	15.8008	15.75	17.3137	17.0611	17.0429	16.9928	16.9595	18.1539	18.1539	18.1539	18.1451	16.2244
NLD	G43500	19.742	17.4585	19.2862	18.621	12.1427	17.5535	18.3237	16.9883	16.9883	18.6444	18.7266	18.4965	18.1785	17.8548	19.5416	19.7834	19.7834	19.7834	17.4432
NLD	G43501	14.0235	12.7808	13.9783	13.0002	8.00294	13.2468	13.6804	12.402	12.3177	13.1939	13.3849	14.0844	13.2585	13.7035	14.404	14.3355	14.3355	14.3355	12.4189
NLD	G43505	14.1895	12.7055	13.4364	13.2257	7.84166	13.3382	12.9516	12.1596	12.1596	13.9237	13.746	13.7328	13.4833	13.0514	14.1895	14.1895	14.1895	14.1895	12.905
NLD	G43506	16.9696	15.2494	16.6979	15.981	9.94329	15.3052	15.8235	15.1512	15.098	16.3236	16.3639	16.5125	15.4459	15.8833	17.4085	17.1954	17.1954	17.1954	15.1104
NLD	G43507	20.3949	17.2685	19.7911	18.2109	11.8686	17.9528	18.3528	16.7619	16.7619	19.7326	19.1545	18.501	18.8924	17.7198	20.3147	20.3949	20.1157	20.1157	18.2663
NLD	G43509	15.2291	13.784	14.6628	14.2438	9.72802	14.9141	14.8588	13.7379	13.7379	15.1083	15.3739	14.7472	14.5399	14.056	15.4035	15.4462	15.4462	15.4462	14.1253
NLD	G43510	18.3628	14.7082	17.295	16.0797	10.1468	15.3122	15.7494	14.1805	14.1805	16.9944	16.6472	16.3334	15.5914	15.9054	18.4329	18.4329	18.4329	18.184	16.4318
NLD	G43512	17.4721	15.4538	16.8808	16.0551	10.8999	16.2609	16.5243	14.8313	14.8313	17.2072	16.684	17.1294	16.5727	16.2771	17.561	17.561	17.5167	17.561	16.155
NLD	G43514	19.7895	18.0659	19.8212	18.6622	13.0548	18.4185	18.804	17.6307	17.6307	19.3429	18.5309	18.9432	18.2138	18.6609	20.1277	20.0713	20.0713	20.0626	18.3879
NLD	G43516	22.5442	19.9335	21.4761	20.7163	14.7343	20.0857	20.7947	18.8903	18.8903	21.4338	21.0713	20.6106	20.9136	20.0512	22.2348	22.3247	22.2209	22.3159	19.9323
NLD	G43517	15.0172	13.0854	14.5835	14.1566	9.02105	13.8389	13.7836	13.6368	13.6368	14.7733	14.869	14.8102	14.5251	13.8902	15.2434	15.1059	15.1059	15.1059	13.4545
NLD	G43518	17.1255	15.8393	16.8885	16.2815	10.1431	15.8646	16.3095	15.4827	15.3985	16.3031	16.1429	16.1402	15.7094	16.1994	17.0923	17.2003	17.2003	17.2003	15.2307
NLD	G43524	17.1318	15.6662	16.8505	15.9769	9.87528	15.6914	16.0328	14.4849	14.4849	16.1056	15.9518	15.8523	15.835	15.2785	17.1296	17.1619	17.1619	17.1532	14.7532
NLD	G43530	14.0552	12.348	13.6576	12.7776	7.94276	13.0369	13.3751	12.1465	12.1465	12.9582	13.4349	13.7164	13.1795	13.0459	14.0552	13.9867	13.9867	13.9867	12.7431
NLD	G43532	21.3244	19.0938	20.3402	19.8689	12.9693	19.3961	19.6675	18.0722	18.0722	20.5029	19.7108	20.1772	19.2264	19.1309	21.3895	21.4611	21.2038	21.1951	19.1968
NLD	G43533	17.6754	15.7364	17.5672	16.5834	10.5136	15.4087	16.0776	15.2795	15.2795	16.7804	16.8895	16.3188	16.5329	15.7574	17.8712	17.5949	17.5949	17.5861	15.802
NLD	G43534	16.9433	15.2176	16.7571	16.2472	11.0953	16.0768	16.2242	15.1092	15.1092	16.9711	16.5237	16.524	16.2581	16.1668	17.2529	17.2727	17.2727	17.2727	15.7936
NLD	G43537	12.6655	11.567	12.6399	11.3386	8.11611	11.699	12.0787	11.4087	11.4087	12.2872	12.4361	12.9807	11.7631	12.0076	12.8896	13.0016	13.0016	13.0016	11.4937
NLD	G43538	19.5773	18.0992	18.8373	19.061	11.494	17.652	18.7026	17.1338	17.1338	18.8317	18.6167	18.7925	18.3359	18.3866	19.4042	19.5193	19.5193	19.5193	17.6928
NLD	G43539	19.1312	16.8522	18.5531	17.7001	11.2635	16.8544	17.3569	16.0227	16.0227	18.3745	17.6799	17.4478	17.0225	17.1793	19.3437	19.3127	19.3127	19.3039	16.6183
NLD	G43540	11.6457	9.82261	11.2666	10.0297	7.41294	10.3366	10.6621	9.75236	9.75236	11.0882	10.915	11.1103	10.4298	10.2288	11.9302	11.9302	11.9302	11.9214	10.0481
NLD	G43543	13.4489	12.2146	13.4	12.378	8.14362	11.916	12.5339	11.4826	11.4826	12.3673	12.8856	13.3665	12.8251	12.8954	13.6	13.5436	13.5436	13.5436	12.1062
NLD	G43545	15.0396	13.7228	14.4189	13.8121	8.83017	13.7814	13.6765	13.3388	13.3388	14.3067	14.3632	14.1817	14.1822	14.2235	15.0996	14.884	14.609	14.609	13.4898
NLD	G43547	13.3898	12.4707	13.0194	12.6448	8.48477	12.9914	12.7105	12.1457	12.1457	13.0238	13.1367	12.877	13.0171	12.9571	13.4608	13.4942	13.4942	13.4942	11.6202
NLD	G43549	17.7833	15.4121	16.749	16.4427	10.4635	16.1374	16.4603	14.6392	14.6392	16.9821	16.3724	16.9363	15.9684	15.7179	17.7917	17.7148	17.6927	17.6927	16.2285
NLD	G43555	15.5316	13.6816	14.6445	14.3442	9.84662	14.3304	14.3861	13.7402	13.6559	15.1457	14.7375	14.9307	14.6717	14.5356	15.5316	15.316	15.316	15.316	13.4478
NLD	G43557	23.3567	20.6434	22.8604	21.8263	14.4155	21.4938	21.9848	19.9357	19.9357	22.2468	22.3973	22.2146	21.7544	21.4196	23.6462	23.5522	23.4117	23.5434	21.7287
NLD	G43559	19.3332	17.3921	18.7382	18.1604	11.8573	18.0223	18.2513	17.1037	17.1037	18.5326	18.571	18.2533	18.1336	17.8286	19.1603	19.3332	19.3332	19.3332	17.1391
NLD	G43563	17.3683	15.557	17.131	16.8194	11.1552	16.0549	16.432	15.8729	15.8729	17.2363	16.4706	17.0295	16.4681	16.2526	17.6042	17.3911	17.3911	17.3911	15.9465
NLD	G43564	18.9441	17.2237	18.5082	17.5784	10.7263	17.4629	17.7716	16.4426	16.3893	18.2477	17.7991	17.9076	17.5025	17.7508	19.1815	18.9669	18.8264	18.9669	16.9362
NLD	G43566	18.4788	16.5896	17.4605	17.1545	11.1257	16.7709	17.0869	15.9239	15.9239	17.6968	17.3878	17.5868	17.0638	17.2514	18.4237	18.6008	18.5566	18.5921	16.3305
NLD	G43567	20.0073	15.5641	17.3478	16.5943	10.6321	16.8935	15.9215	14.7799	14.2061	18.6798	17.5232	17.8059	16.6424	16.2938	19.9748	20.0083	19.5234	19.8252	17.7975
NLD	G43568	15.3049	13.3246	14.5769	13.6743	9.48007	14.2443	14.1718	13.2805	12.9196	14.6454	15.0789	15.0097	14.0892	14.4848	15.644	15.5755	15.5755	15.5755	13.78
NLD	G43571	13.0916	11.4214	12.561	11.4174	8.58227	12.211	11.8418	12.0498	11.9695	12.218	12.8448	12.7788	12.8216	12.0519	13.5534	13.4007	13.4007	13.4007	11.2579
NLD	G43576	20.8263	19.0453	20.3937	20.0976	12.5064	18.771	19.3616	18.0874	18.0874	20.0092	19.9068	20.0383	19.7391	19.0786	20.7614	20.8964	20.8964	20.8877	18.7091
NLD	G43579	9.25964	8.78384	9.54355	8.80464	5.86746	9.22332	9.15671	8.84992	8.84992	9.46993	9.33876	9.73468	8.95009	9.57423	9.83666	9.80372	9.80372	9.80372	9.1375
NLD	G43581	12.1704	10.7104	11.8584	11.0737	6.98663	11.5621	11.594	10.8468	10.8468	11.5557	11.3676	11.6426	11.5343	11.3402	12.1238	12.1309	12.1309	12.1309	11.0684
NLD	G43584	19.1945	17.1663	18.564	17.7589	11.0879	17.5096	17.4658	16.5985	16.5143	18.2835	18.5078	18.2569	18.043	17.6287	19.0097	19.1945	18.8929	18.9372	17.1123
NLD	G43586	17.7417	15.6456	17.4014	16.1261	11.115	15.7618	15.841	15.2942	15.1372	16.8125	15.9782	15.9935	16.4697	15.6703	17.4284	17.5286	17.5286	17.5286	15.1302
NLD	G43588	15.0624	13.7566	15.0845	14.4302	9.50362	13.6221	14.2939	12.9605	12.6476	15.0956	15.1397	14.7721	14.0717	14.5044	15.5177	15.5177	15.5177	15.5177	13.4841
NLD	G43590	15.6089	14.1236	15.4557	14.7507	9.46737	14.5001	14.9074	13.4923	13.4923	14.8254	14.6787	14.596	13.9401	14.4402	15.8892	15.8892	15.8892	15.8892	14.0566
NLD	G43594	18.133	15.3756	16.7483	15.8734	10.3456	16.3011	15.8492	15.397	15.0102	16.9749	16.9479	16.4826	16.2226	16.1465	18.0453	18.0343	17.8096	17.8096	16.0517
NLD	G43599	20.9178	19.4444	20.7337	20.0278	12.9031	19.9529	20.2379	19.0131	18.9288	20.0829	20.2875	20.3784	20.0263	19.7832	21.2109	21.1536	21.1536	21.1536	18.9222
NLD	G43601	17.0792	14.3761	16.4313	14.9842	10.6249	15.1191	15.4268	14.2763	14.2763	16.4837	16.1146	15.2535	15.9992	15.2474	17.1179	17.1502	16.713	16.8753	14.974
NLD	G43603	18.8696	16.8354	18.2639	17.3288	10.5848	16.6197	16.861	16.316	16.316	17.7138	17.8488	18.1305	17.4207	17.3547	19.0628	19.1005	19.1005	19.1005	17.0437
NLD	G43604	22.2056	18.6602	20.8156	19.5733	12.3585	19.4915	19.3578	17.8774	17.662	21.2874	20.4082	19.953	19.5651	18.984	22.2924	22.3247	21.5115	21.7407	19.8052
NLD	G43614	13.7003	11.5283	13.4834	11.8222	8.3002	12.5287	12.5241	10.6783	10.6783	13.1903	12.8257	12.3934	13.0983	12.0058	13.7003	13.7003	13.4254	13.4254	11.8158
NLD	G43615	16.2615	14.1758	15.564	14.9909	10.4061	14.4878	14.87	13.9767	13.9767	15.1148	15.1143	14.8621	15.3794	14.3899	16.2293	16.2615	16.121	16.2615	14.5214
NLD	G43616	16.3078	14.7744	15.9544	15.1466	9.21164	13.9295	14.8199	14.4736	14.3165	14.8605	15.0215	15.3572	14.2393	15.1448	16.391	16.1779	16.1779	16.1779	14.0869
NLD	G43618	19.2123	17.1377	18.6011	18.1263	11.4958	18.2962	18.3114	17.9059	17.837	18.4616	19.7409	19.0992	18.8181	18.0911	19.4475	19.6144	19.6144	19.6144	17.9622
NLD	G43622	15.2866	14.2808	15.2981	14.8132	9.25127	14.6744	14.782	13.8637	13.8637	14.584	14.6308	14.7436	14.4859	14.6872	15.4945	15.4616	15.4616	15.4616	13.3542
NLD	G43624	24.3961	21.3447	23.5964	22.4431	14.7788	21.2116	22.4516	20.0346	19.8395	22.6073	22.7566	22.8512	22.5992	21.8487	24.5156	24.5058	24.5058	24.4971	21.46
NLD	G43625	19.8709	17.2487	19.2552	18.3711	11.7601	17.7126	18.3074	17.305	17.305	18.5207	19.3114	18.8543	18.9306	17.8447	19.9175	19.9471	19.8584	19.9471	17.0211
NLD	G43627	14.1314	13.3531	13.9407	13.648	9.99062	13.5583	13.517	12.527	12.527	13.8822	13.3739	13.4649	13.0476	13.3945	14.1785	13.9655	13.9655	13.9655	12.8813
NLD	G43628	10.927	10.088	10.5517	10.2229	6.91494	10.376	10.3283	10.3805	10.3805	10.42	10.9579	10.9029	10.5626	10.5256	10.8514	10.927	10.927	10.927	10.1647
NLD	G43634	11.3561	10.5098	11.2053	10.6992	7.08225	10.3392	10.7009	9.72651	9.72651	11.0312	10.4226	11.0856	10.2643	10.9182	11.6962	11.4831	11.4831	11.4831	10.01
NLD	G43637	19.4666	17.4486	18.7987	18.6429	12.024	18.1872	18.0942	17.259	17.259	18.4951	18.1255	18.5969	18.2518	17.8677	19.5666	19.2642	19.2642	19.2642	18.1085
NLD	G43639	19.6532	16.7231	19.0443	17.8033	11.6065	17.5224	18.0387	16.832	16.7477	18.2165	18.8882	19.5608	18.604	17.523	19.8052	20.0255	20.0255	20.0255	18.1769
NLD	G43640	18.0349	15.9525	17.9425	16.5993	10.5981	16.6826	16.8396	15.4094	15.4094	17.3703	17.0967	16.6137	17.0975	16.1115	18.2406	18.2406	18.2406	18.2406	16.5459
NLD	G43641	14.0833	12.9753	13.6581	13.2348	9.35869	13.0213	13.1592	13.0126	13.0126	13.3605	13.6758	13.2087	13.4693	13.0643	13.9535	13.9162	13.9162	13.9162	12.5587
NLD	G43642	14.2151	13.102	13.7932	13.4758	7.9926	12.566	12.8966	12.2881	12.2881	13.7742	13.6685	13.7012	13.276	13.488	14.4875	14.6268	14.5231	14.6268	13.1541
NLD	G43644	20.1128	17.2646	19.1915	17.9687	12.558	17.4843	18.1051	17.389	17.389	19.0002	18.6934	18.6561	18.4424	18.0321	20.1135	20.1173	19.8781	19.8694	17.6348
NLD	G43645	14.7027	13.4671	14.4111	13.95	9.09407	13.5941	13.6312	12.958	12.8738	13.974	14.1246	14.1926	14.0406	13.676	14.6897	14.6968	14.6968	14.6968	12.4524
NLD	G43648	16.1971	14.4013	15.6736	14.7983	9.36817	15.3264	15.5914	13.6988	13.6988	15.6821	15.4518	15.4922	14.9917	15.0285	16.4692	16.4545	16.4545	16.4545	13.8106
NLD	G43649	22.5361	19.9892	21.9778	21.3913	14.878	20.8943	20.9656	19.8334	19.7023	21.7991	21.6498	21.4844	21.3876	20.5231	22.7515	22.4829	22.4829	22.4829	21.0873
NLD	G43651	13.4796	12.0806	12.8059	12.7861	7.72039	12.0821	12.7506	11.5918	11.5918	12.4284	12.2161	12.8657	12.5678	12.4894	13.3962	13.4862	13.4862	13.4862	11.4445
NLD	G43652	12.117	10.1435	11.7162	10.4534	7.25184	11.0881	10.6203	10.2298	10.2298	11.2359	10.5469	11.093	11.6811	10.436	11.9178	12.1758	12.1758	12.1758	10.8958
NLD	G43654	18.5855	16.3386	17.8836	17.2158	11.491	17.1631	17.0941	15.5828	15.5828	18.1384	17.4712	17.1179	17.1847	16.7475	18.3155	18.5855	18.5855	18.3366	16.5097
NLD	G43655	13.3341	11.691	12.9694	11.7422	7.70055	12.2595	11.8331	10.9151	10.8388	12.5722	12.314	11.9249	12.4805	11.3863	13.3929	13.3244	13.3244	13.3244	12.29
NLD	G43657	13.0873	11.2123	13.0747	11.298	7.47336	11.6023	11.4479	10.8997	10.8997	12.4289	12.2486	12.3072	12.2564	11.7366	13.1845	13.0119	12.7369	12.7369	11.3738
NLD	G43660	11.4828	10.2454	11.182	10.4787	7.37698	10.9897	10.8119	10.3143	10.2299	11.2114	11.1673	11.2001	10.7324	10.564	11.8469	11.8463	11.8463	11.8463	10.8686
NLD	G43663	16.2093	12.6741	14.9241	13.2434	8.42846	13.5932	13.7296	12.6479	12.2997	14.7115	15.1881	14.712	14.655	13.7872	16.3483	16.4191	16.0205	16.1816	14.413
NLD	G43665	13.7009	11.5831	12.9548	11.8678	9.08334	12.6376	12.4031	12.0677	12.0677	13.0884	12.9108	12.5596	12.5047	12.6695	14.0167	13.5874	13.0953	13.0953	11.9378
NLD	G43668	13.1849	10.996	12.8328	11.6275	8.17848	12.0527	11.6901	11.3247	11.3247	12.5317	11.9967	12.7036	13.0174	11.8138	13.1943	13.1975	13.1975	13.1975	11.5717
NLD	G43670	13.539	11.9521	13.429	12.2274	9.44629	12.3535	11.7591	11.9216	11.9216	12.8902	12.4335	12.6991	12.9698	12.2012	13.3518	13.3844	13.3844	13.3844	12.2308
NLD	G43672	20.5301	18.217	19.7843	19.4584	12.7746	19.0441	19.4286	18.0089	17.9787	19.9135	19.5101	20.0077	19.0864	18.9479	20.3598	20.6396	20.6396	20.6309	18.6376
NLD	G43673	21.2251	18.794	20.8469	19.5407	13.079	19.2252	19.0444	17.9546	17.8466	19.866	19.6999	19.6062	19.615	18.8591	21.1231	21.0713	20.814	20.8053	18.8344
NLD	G43675	22.3501	20.5464	22.0219	21.1276	14.9276	20.2856	20.8905	19.7438	19.6711	21.3229	21.3168	21.3117	20.7179	20.773	22.1872	22.4957	22.4957	22.487	20.5987
NLD	G43679	14.7001	13.2466	14.2812	13.8198	9.04044	13.8469	13.9	12.9308	12.9308	14.0419	14.3188	14.4376	14.1523	13.7874	14.782	14.7702	14.7702	14.7702	13.2243
NLD	G43680	16.3655	14.9349	16.2362	15.5457	9.16313	15.4531	15.1387	13.9955	13.9955	15.918	15.803	15.7501	15.7181	15.2541	16.3003	16.2247	15.9674	15.9674	13.973
NLD	G43681	15.542	14.139	15.2402	14.3038	8.98411	14.0931	14.4955	13.4529	13.3503	15.3147	14.687	14.7611	14.036	14.6197	15.6109	15.6291	15.3718	15.3718	14.2784
NLD	G43684	24.7504	22.0008	23.8306	22.8538	14.959	22.5657	22.9499	21.8493	21.7637	24.0706	24.2771	23.548	23.4602	22.5114	24.6754	24.9306	24.6733	24.6645	22.4768
NLD	G43685	24.2735	20.5558	22.9034	21.3161	14.2998	21.7173	22.3797	20.5494	20.4651	23.0771	22.1342	22.3351	21.2909	21.6211	24.2649	24.3225	24.1054	24.0966	21.6965
NLD	G43686	17.5544	16.3029	17.2913	16.7609	10.8052	16.8033	16.9912	15.3816	15.3816	17.1588	17.1463	17.3122	16.6796	16.6902	17.5403	17.3767	17.3767	17.3767	15.8647
NLD	G43687	18.1118	16.433	18.2301	16.8055	11.5569	16.8644	17.4186	15.9063	15.853	17.3999	17.4323	17.5561	17.0455	17.1667	18.3716	18.558	18.558	18.558	16.5326
NLD	G43690	23.104	21.1363	22.7772	21.8088	14.7757	21.5036	22.0902	20.1324	20.1324	21.6979	22.0382	22.0795	21.8509	21.3581	23.2312	23.2635	23.2192	23.2635	20.8669
NLD	G43693	17.7782	16.2062	17.6249	16.6469	10.4562	16.0694	16.5811	15.5553	15.5553	16.8823	17.1767	16.9529	16.2196	16.5745	18.2392	18.1443	18.1443	18.1443	16.4735
NLD	G43695	21.1999	19.1171	20.6405	19.9858	13.2742	19.1511	19.4537	17.9607	17.8346	20.1666	19.9882	20.1492	19.8927	19.4472	21.1531	20.8476	20.8476	20.8476	19.1083
NLD	G43696	14.1422	13.32	13.8693	13.5059	8.80283	13.4156	13.6122	13.0266	12.9113	13.1531	13.5843	13.4919	13.1393	13.86	14.3512	14.39	14.39	14.39	12.4472
NLD	G43699	19.4341	17.0933	19.1677	17.5058	11.456	17.421	17.9252	16.7406	16.6898	18.6073	18.6361	18.1917	17.5869	17.8698	19.4771	19.6121	19.6121	19.6033	17.9837
NLD	G43702	25.148	21.1868	24.043	22.7478	15.5673	21.8418	22.5168	20.9538	20.6573	23.8469	24.0866	23.2195	22.8298	22.2381	25.1486	25.1668	24.941	25.0044	23.4145
NLD	G43704	18.552	17.0426	18.3096	17.4327	11.5554	17.6506	17.4519	16.5643	16.5643	17.367	18.1023	17.8225	17.4153	17.5193	18.5197	18.3027	18.3027	18.2939	16.0725
NLD	G43705	20.2532	18.3811	19.8323	18.9544	12.9735	18.7078	18.7184	18.3652	18.2809	19.2978	19.8313	19.4115	19.4499	18.6017	20.1206	20.2671	20.2671	20.2671	17.5695
NLD	G43711	17.8832	16.0768	17.9314	16.8538	11.0357	16.8328	17.1268	15.9859	15.9859	17.3472	17.2788	17.0845	16.937	16.4422	18.1212	18.1212	18.1212	18.1212	16.5165
NLD	G43712	15.8605	14.6902	15.4936	15.0602	9.88632	14.7989	15.3863	14.1143	14.1143	15.2871	15.5914	15.3168	14.5527	14.5378	16.0813	16.0995	16.0995	16.0995	14.5306
NLD	G43713	18.7636	16.2893	18.2934	16.8884	11.8906	16.5918	16.7657	15.5567	15.5567	17.3708	17.1802	17.0255	17.663	16.4704	18.5369	18.7042	18.7042	18.7042	16.1856
NLD	G43714	17.0238	15.5365	16.7124	16.2428	10.683	15.6782	15.8911	14.8061	14.7259	15.915	16.3867	16.7373	16.2756	15.9053	16.9523	17.0523	17.0523	17.0523	15.4368
NLD	G43715	17.9479	15.7076	17.2553	16.8586	10.7663	16.616	16.6632	15.2599	15.2236	17.2511	17.4847	17.4875	16.4915	16.1492	17.8554	18.0481	18.0481	18.0393	16.0338
NLD	G43718	21.2229	17.6512	19.6186	18.6385	11.6137	18.4503	18.4245	17.4154	17.0017	20.2242	19.9715	19.5714	18.9515	19.1752	21.4369	21.3769	21.1557	21.1557	19.5986
NLD	G43721	18.5043	17.3586	18.1237	18.0409	12.4722	17.2608	17.6941	16.4713	16.418	17.908	17.5941	17.5461	16.9123	17.357	18.7068	18.7068	18.6625	18.6981	16.9855
NLD	G43722	18.959	16.52	18.1414	17.3464	10.8309	16.7189	17.2994	15.8088	15.8088	17.3514	17.8327	17.7538	16.9674	17.5309	18.8831	18.9863	18.7692	18.7692	16.6287
NLD	G43724	17.0684	15.1749	16.4646	15.5677	11.0817	15.9089	16.0513	15.26	15.1837	16.3807	16.2006	16.7043	15.6284	15.739	17.1416	17.0815	17.0815	17.0815	15.5184
NLD	G43726	15.5335	13.112	14.811	13.5037	8.26349	13.7042	14.4625	12.6003	12.4815	14.1292	14.4223	14.6403	14.856	13.9166	15.7898	15.7898	15.6535	15.7898	13.3384
NLD	G43728	18.3677	16.1316	18.5595	16.9274	10.6402	16.6763	16.5848	16.3643	16.3468	17.9553	17.1034	17.6788	17.5088	17.0003	18.4211	18.2806	18.0233	18.0233	16.6349
NLD	G43730	17.4887	16.1638	16.9937	16.4141	10.0005	15.0339	15.984	15.1179	15.1179	16.7119	16.2013	15.8353	15.6425	16.0366	17.5035	17.4517	17.2304	17.2217	15.6592
NLD	G43734	22.7027	21.8229	22.6097	22.5293	15.9531	21.4233	22.4363	20.3037	20.2504	21.8813	21.6534	22.3904	22.4585	21.782	22.8512	22.8512	22.807	22.8425	21.5934
NLD	G43735	17.2016	15.7182	16.6156	16.1904	10.6638	15.8651	16.274	15.0568	14.7462	16.3284	16.3093	16.6333	15.7681	15.7445	17.2676	17.1426	17.1426	17.1426	15.4835
NLD	G43738	21.8605	19.891	21.5928	20.4199	14.0166	20.1924	20.7233	19.506	19.506	20.9722	20.6754	20.627	20.0071	20.7334	21.6162	21.7498	21.7498	21.7411	19.6459
NLD	G43743	15.2642	14.2827	15.1097	14.4578	9.25935	14.0634	14.4534	12.6851	12.6126	14.4428	14.1562	14.3264	13.829	14.3022	15.4131	15.2297	15.2297	15.2297	13.2202
NLD	G43746	17.1032	15.2608	16.7749	16.1527	10.5508	16.0775	16.347	15.1457	15.1457	16.5109	16.5667	16.2567	16.1769	15.968	17.0127	17.1032	17.1114	17.1114	15.2878
NLD	G43748	17.8648	15.9253	17.7291	16.3352	11.0326	16.3537	16.4629	15.696	15.696	17.0309	17.1314	16.6283	16.479	16.4195	17.9896	17.9577	17.9577	17.9577	15.9039
NLD	G43749	19.5053	17.3625	19.2335	17.9152	11.5703	17.5619	18.1622	16.9558	16.9558	18.8046	18.7334	18.2621	18.6705	17.7034	19.503	19.5754	19.3004	19.3004	17.3388
NLD	G43751	18.0403	16.6808	17.4567	17.1665	11.6502	16.984	17.0493	15.4793	15.4065	17.7467	17.1998	17.6513	17.4869	17.1538	17.9801	17.8871	17.8871	17.8871	16.2729
NLD	G43753	16.841	14.7125	16.3936	15.687	10.0076	15.1896	16.0045	15.0257	15.0257	15.6846	16.0755	16.3405	15.8963	16.0217	16.7659	16.7725	16.7715	16.7725	14.8913
NLD	G43755	17.4756	15.8206	16.767	16.1481	10.8603	16.0441	16.2178	15.495	15.4648	17.1877	17.094	17.2921	16.4756	16.1642	17.5299	17.5299	17.5299	17.5299	16.4345
NLD	G43758	17.2744	15.1576	17.1544	15.4395	10.8352	15.869	16.2002	14.733	14.5896	16.4634	16.4682	16.1549	16.0144	15.2768	17.3574	17.4386	17.4386	17.4386	15.1099
NLD	G43759	19.4336	17.193	18.8441	18.5111	12.2982	18.1663	18.3142	17.0732	17.0732	19.028	18.733	18.4305	18.1428	18.211	19.3384	19.293	18.9665	19.293	18.3416
NLD	G43760	25.6641	23.1979	25.2792	24.0587	16.4426	23.0965	23.9782	22.6122	22.507	24.2656	24.412	24.4645	24.0046	23.5998	25.4997	25.7646	25.7646	25.7559	23.7135
NLD	G43770	23.701	20.098	22.8878	20.5974	14.3811	21.2635	21.7138	19.4278	19.3159	22.1762	22.4793	21.535	21.2568	21.1153	23.6812	24.0051	23.9013	23.9963	21.808
NLD	G43773	15.2919	14.5086	15.0379	14.97	9.0287	14.0851	14.6798	14.2978	14.2978	14.7421	15.3374	15.3345	14.8129	14.8326	15.5054	15.455	15.455	15.455	13.893
NLD	G43774	20.2439	18.3551	20.0347	19.2239	11.7037	18.1058	18.7926	17.2866	17.2139	19.2562	19.7891	18.958	19.412	18.7898	20.4609	20.5509	20.5509	20.5509	18.0612
NLD	G43775	18.4765	16.7525	18.3099	17.2136	11.2079	17.1547	17.7978	16.7761	16.7761	17.4203	18.0037	17.5957	17.6637	17.5789	18.3402	18.5659	18.5659	18.5659	16.8495
NLD	G43780	16.3621	15.1349	16.2035	15.887	10.8391	15.2929	15.3635	14.6922	14.6159	16.3602	16.0187	15.8738	15.204	15.9651	16.675	16.515	16.515	16.2661	15.3026
NLD	G43783	14.8477	12.6352	14.3938	12.8573	8.90553	13.6481	13.637	13.0191	13.0191	14.0596	13.8632	13.9126	13.9573	13.5837	15.0534	15.0714	14.8097	14.8097	12.1265
NLD	G43784	15.5124	14.5056	15.1918	14.6452	9.39237	13.9768	14.5664	12.7563	12.703	15.0871	14.514	14.4729	14.624	14.199	15.5722	15.5722	15.5722	15.5722	13.5153
NLD	G43790	18.5464	16.0889	18.0758	16.9808	11.32	16.7732	16.8771	15.9196	15.9196	18.6758	17.272	17.5678	17.3049	16.9282	18.9147	18.987	18.9427	18.987	16.4576
NLD	G43793	14.1287	13.0317	13.9196	13.3714	8.59822	12.8337	13.3638	13.0911	12.934	14.0654	13.6869	13.8459	13.4134	13.6104	14.1287	14.1287	14.1287	14.1287	12.7877
NLD	G43795	20.1966	16.4054	17.6308	17.2797	9.73158	16.3674	17.1644	15.5279	15.5279	18.2789	18.2141	18.6894	17.1235	17.8058	20.5684	20.5317	19.613	20.2137	17.7762
NLD	G43796	12.8756	12.172	12.7672	12.2429	7.12027	12.5251	12.1175	11.9463	11.6384	12.6706	12.7224	12.5353	12.2671	12.6098	13.1389	13.159	13.159	13.159	12.1812
NLD	G43797	14.2794	13.5765	14.2359	13.7597	9.31028	13.6392	13.6448	13.0158	13.0158	13.8128	13.4164	13.5186	13.293	13.6184	14.3542	14.3542	14.3542	14.3542	12.0001
NLD	G43798	16.0189	13.9312	16.1281	14.8343	9.37328	14.9693	14.8932	14.2228	14.2228	15.9769	15.5695	15.688	15.0731	15.1398	16.5785	16.5369	16.5369	16.5369	14.9917
NLD	G43800	15.6619	14.7185	15.2192	15.1618	9.88317	14.7801	14.9362	13.8597	13.8597	15.0721	15.409	15.0606	14.5301	14.8917	15.6319	15.7121	15.7121	15.7121	14.213
NLD	G43801	14.4439	12.8617	13.9159	13.5732	8.69632	13.1101	13.3672	12.3998	12.3998	13.5615	13.9963	14.3614	14.072	13.3334	14.3503	14.543	14.543	14.543	12.772
NLD	G43805	15.472	14.0553	14.91	14.4803	9.40477	14.4693	14.6915	13.5616	13.1991	14.934	14.72	15.0706	14.3788	14.3477	15.5191	15.5191	15.5191	15.5104	13.9396
NLD	G43848	18.1476	15.6495	17.5996	16.8664	10.8946	16.918	16.7809	15.5918	15.5918	17.8055	17.2067	17.5145	17.275	16.6871	18.483	18.3704	18.3704	18.3704	16.1303
NLD	G43849	16.0808	14.2913	15.8622	15.0634	9.22041	14.9586	15.1569	14.1962	14.1962	15.6257	15.9253	15.7119	15.3895	15.2657	16.2592	16.1394	16.1394	16.1394	14.2908
NLD	G43852	17.8056	15.0547	16.5115	15.6524	10.3852	15.892	16.5601	15.0551	15.0551	16.6324	17.3452	17.0488	16.2929	16.1516	18.0855	18.017	18.017	18.017	15.7773
NLD	G43853	25.1067	22.2265	24.0063	23.6849	16.1861	22.7092	22.9776	21.4144	21.2238	23.6791	23.6757	23.5052	23.1412	22.483	25.0842	25.2606	25.2163	25.2519	23.047
NLD	G43855	18.662	16.9076	18.5648	17.646	11.0657	17.167	17.4487	15.9373	15.9373	18.2105	18.0717	17.4699	16.9796	17.6194	18.7718	18.7382	18.5359	18.7382	17.009
NLD	G43858	21.6737	19.0455	20.9177	20.0723	13.7713	19.5417	19.8674	18.6099	18.5821	20.8638	20.49	20.4305	20.5989	19.7716	21.7707	21.6167	21.4762	21.6167	19.6919
NLD	G43861	15.6787	14.1751	15.1919	14.5987	9.14968	14.6306	14.8185	13.2347	13.1544	14.7688	14.6356	15.2256	14.387	14.1788	15.777	15.7151	15.7151	15.7151	14.2577
NLD	G43862	19.0145	17.9208	18.8493	18.1609	11.5269	17.6964	18.3476	17.094	17.0407	18.6798	18.0379	18.3978	17.723	17.9229	19.1328	19.1328	19.1328	19.1328	17.5361
NLD	G43864	12.9814	11.2155	13.0786	11.9189	7.78557	11.7118	11.8215	11.3245	11.3245	12.7048	12.978	12.7713	12.3959	12.0139	13.2416	13.22	13.22	13.22	11.7429
NLD	G43865	17.7209	15.8496	17.4489	16.4601	10.6799	16.2212	17.008	15.865	15.7807	16.8602	17.3433	16.7235	16.9706	16.6173	17.7795	17.7795	17.7795	17.7795	15.2656
NLD	G43866	16.0997	13.9151	15.5576	14.6257	9.69626	14.3247	14.478	13.5602	13.3562	15.1281	15.26	14.9762	14.5116	14.3566	16.1784	16.2363	16.2363	16.2363	14.0444
NLD	G43869	10.3972	9.16913	10.3971	9.48809	6.92394	9.91761	9.9421	9.79392	9.79392	9.71286	10.1238	10.4152	10.0697	9.97637	10.4149	10.4485	10.4485	10.4485	9.2139
NLD	G43870	20.4477	18.4723	19.8922	19.3937	13.39	19.1384	19.5569	17.9373	17.9373	19.1142	19.9916	19.2461	19.3449	18.898	20.2421	20.2745	20.2745	20.2745	17.9622
NLD	G43874	12.0538	10.5277	11.5538	10.9321	6.6417	11.2259	11.183	10.4147	10.4147	11.1969	11.3419	11.3635	11.694	10.897	12.1706	12.0884	12.0884	12.0884	10.5075
NLD	G43876	18.3665	16.8123	18.3028	17.6192	10.8078	16.6293	17.3764	16.5499	16.5499	17.6152	17.5919	17.3482	17.2547	17.2181	18.4259	18.5278	18.5278	18.5278	16.6788
NLD	G43877	17.9723	16.6284	17.743	17.3147	11.4184	16.7476	17.3151	15.636	15.636	17.665	17.1557	17.2495	16.9015	16.9846	18.0471	18.0471	18.0471	18.0471	16.2111
NLD	G43878	20.2801	17.8518	19.416	19.3184	12.6993	18.2017	18.2116	17.2463	16.9829	19.7111	18.851	18.9504	18.9254	17.7986	20.0713	20.2801	20.2801	20.2713	18.0331
NLD	G43883	17.5139	15.4621	16.9589	15.9856	11.0822	16.128	16.307	15.9761	15.9761	16.8809	16.6975	16.8266	16.3671	16.4926	17.5207	17.5963	17.4558	17.5963	15.5742
NLD	G43884	20.7763	18.6655	20.2925	19.6592	13.1088	18.5949	19.0974	18.4571	18.4571	19.8886	20.1837	19.623	19.4016	18.6953	20.7332	20.5552	20.5552	20.5552	18.5155
NLD	G43885	19.5298	17.7801	19.231	18.5747	11.6503	17.7057	18.311	17.1731	17.1731	18.1703	19.0321	18.5998	18.4855	18.0061	19.124	19.1325	19.0882	19.1325	17.4353
NLD	G43886	18.2828	16.0551	17.7873	17.1556	11.8122	16.8387	17.3154	15.978	15.978	17.8063	17.871	17.8022	17.3742	17.2616	18.3103	18.3426	18.2983	18.3426	16.6796
NLD	G43887	14.0515	12.9145	14.0437	13.1616	9.08339	12.6685	13.3162	13.2391	13.1663	13.593	14.0038	14.1231	13.7854	13.6565	14.3059	14.2055	14.2055	14.2055	13.2111
NLD	G43888	14.6754	13.1018	14.6225	13.422	8.76333	13.714	13.6919	12.8559	12.8559	14.2693	13.9924	14.2513	13.9447	13.7171	14.7042	14.9557	14.9557	14.9557	13.4204
NLD	G43889	17.0228	15.3717	16.5667	15.9601	10.3496	15.7384	16.0447	14.9473	14.9473	16.0454	16.7345	16.2944	16.1363	16.2745	16.8839	16.9495	16.9495	16.9495	14.9954
NLD	G43890	20.7281	19.9923	20.9171	20.4112	14.1	19.8185	20.5867	19.0452	18.9919	20.1145	19.7454	20.6465	20.0917	19.9495	20.9931	20.8983	20.8983	20.8895	19.2621
NLD	G43892	17.0627	15.1218	16.573	15.6012	10.1069	15.7054	15.8931	14.2704	14.0741	15.9378	15.8804	16.4738	15.4358	15.4637	16.9864	17.1659	17.1659	17.1659	14.7492
NLD	G43895	18.2715	16.3864	17.8226	16.945	11.1141	17.1575	17.1363	16.652	16.5367	17.4768	17.7813	17.959	17.4485	17.1068	18.2989	18.1846	18.1846	18.1846	16.2274
NLD	G43897	16.4109	14.4896	15.4589	15.1268	9.64743	15.1377	15.6823	13.5699	13.5699	15.2408	16.4291	15.3536	14.9671	15.6715	16.2958	16.2059	16.2059	16.2059	14.7533
NLD	G43898	23.2188	21.1403	22.6496	22.3003	15.0323	21.4901	21.9916	20.9638	20.9638	22.1814	21.7831	22.3243	21.7953	21.2716	23.1962	23.3046	23.0583	23.0938	20.9114
NLD	G43902	21.5289	19.2918	20.9508	20.5617	14.1376	19.0798	19.9783	18.974	19.0023	20.8714	21.2039	20.5315	20.8381	19.8554	21.4528	21.6063	21.6063	21.5975	19.7753
NLD	G43905	16.198	14.6721	15.8793	15.3369	10.4837	14.8354	15.3221	14.6059	14.5426	15.4887	15.8509	15.7534	15.4817	15.9775	16.2312	16.3035	16.3035	16.3035	14.8603
NLD	G43907	17.223	16.2939	16.7914	16.2901	10.6678	16.1407	16.0589	14.4997	14.4997	16.0965	15.8736	16.2227	15.9991	15.6491	17.3348	17.1082	17.1082	17.0995	15.6737
NLD	G43911	11.9705	10.6415	12.0781	10.9399	6.80064	11.6884	11.459	10.8023	10.8023	11.6061	11.5555	12.2485	11.429	11.6609	12.569	12.4675	12.4675	12.4675	10.953
NLD	G43913	13.799	12.0554	13.2903	12.3755	8.09132	12.2084	12.73	11.9591	11.9591	12.6782	13.1211	13.1114	13.1398	12.7447	13.664	13.7305	13.7305	13.7305	11.8382
NLD	G43918	23.6749	21.2702	23.5863	22.4925	15.1454	21.5966	22.3423	20.0176	20.0004	22.7531	22.1838	22.4741	22.3519	21.3574	23.7317	23.6987	23.6423	23.4283	21.7358
NLD	G43919	18.6338	16.6107	17.6477	17.2555	11.1723	17.0968	17.0383	15.3827	15.3827	17.7564	17.5213	17.476	16.6637	16.8837	18.6833	18.7732	18.7732	18.5243	16.9581
NLD	G43920	21.7009	19.59	21.5233	20.2442	14.2	19.67	20.1971	18.6935	18.6935	20.6124	20.248	20.0879	19.7768	19.899	21.5896	21.7608	21.6244	21.6157	19.6512
NLD	G43921	20.5839	17.8364	19.927	18.9424	11.2743	17.8465	18.3682	17.2694	17.0768	20.0417	18.8553	19.0131	18.5482	18.1769	20.6458	20.7806	20.5426	20.7806	18.3029
NLD	G43924	14.8458	13.0752	14.2319	13.4078	8.90499	13.4281	13.6717	12.1119	12.1119	14.3569	14.0663	14.0242	14.1111	13.5495	14.6919	14.6308	14.6308	14.6308	12.7249
NLD	G43926	15.4319	13.6271	14.7399	14.6115	9.92497	14.305	14.617	13.7575	13.7575	15.0091	15.1544	14.8345	14.712	14.1194	15.519	15.4222	15.4222	15.4222	13.421
NLD	G43928	13.7155	12.1935	13.3482	12.5535	8.05568	12.4009	12.4191	12.4303	12.1775	13.3366	13.1548	13.4175	13.1454	13.1681	13.7155	13.5023	13.2852	13.2852	12.5473
NLD	G43929	17.9673	15.484	16.7833	16.0665	10.2873	15.7208	15.8382	14.9209	14.6681	16.9689	16.6026	16.6413	16.616	16.1769	17.9016	17.9481	17.6732	17.6732	15.8304
NLD	G43931	15.2653	14.2994	15.1573	14.6939	9.7532	14.3886	14.6911	13.7602	13.7602	14.7742	15.2072	15.2728	14.0952	14.4834	15.5018	15.2801	15.2801	15.2801	14.4557
NLD	G43933	12.4522	11.5693	12.2232	11.9851	7.38416	12.3009	12.0861	10.2467	10.1703	12.4027	12.0387	12.4975	11.7242	11.9395	12.6283	12.4247	12.4247	12.4247	11.5183
NLD	G43935	16.8746	15.4908	16.6828	15.9002	10.6218	15.8974	16.1509	15.2552	15.2127	16.1476	16.0378	16.1156	15.7154	15.9214	16.9761	16.8552	16.8552	16.8552	16.082
NLD	G43936	14.0419	11.4736	13.2795	11.6612	7.05765	12.8122	12.6828	11.1925	11.1925	13.2067	13.6212	13.3805	11.9872	12.7642	14.3223	14.3223	14.3223	14.3223	12.3209
NLD	G43939	11.8068	9.97996	11.3835	10.4069	7.01196	10.5581	10.6242	10.4907	10.4907	11.1711	12.0242	11.6284	11.4717	11.2626	11.629	11.6956	11.6956	11.6956	10.6554
NLD	G43940	17.5437	16.686	17.4902	16.9071	11.1929	16.4793	16.8079	15.9771	15.9771	17.0987	17.0753	16.9765	16.6566	16.7358	17.6864	17.6502	17.6502	17.6502	15.3094
NLD	G43945	19.3513	17.1336	18.8048	18.0324	11.5728	17.1091	17.9556	16.9262	16.9262	18.1144	18.7154	17.8709	17.8246	17.6658	19.6259	19.2231	19.2231	19.3939	17.8209
NLD	G43946	16.8425	15.6027	16.3202	16.0948	10.0826	15.3525	15.4934	15.1275	15.0433	16.0934	16.3204	16.7033	15.6775	16.231	16.8491	16.6238	16.6238	16.6238	15.3787
NLD	G43949	13.418	12.1093	13.1623	12.2851	7.68488	12.8813	13.035	12.2648	12.2648	13.1407	13.0591	13.257	12.7547	12.6978	13.6983	13.6299	13.6299	13.6299	11.9931
NLD	G43957	19.5235	17.3876	19.2194	18.3348	12.173	18.2964	18.2161	17.1538	17.1538	19.0837	18.624	18.976	18.5596	18.1614	19.4157	19.3027	19.3027	19.3027	17.3351
NLD	G43962	17.1935	15.8058	16.7752	16.0079	10.8324	16.279	16.0505	15.6245	15.3872	16.0224	16.65	16.8249	16.6298	16.1527	17.2861	17.1363	17.1363	16.9506	14.556
NLD	G43968	21.5787	18.7639	21.2769	19.6093	11.7648	19.4138	19.4844	18.1508	18.1051	20.9852	20.2091	19.9659	19.0439	19.2262	21.8095	21.8327	21.8327	21.8327	19.6344
NLD	G43975	22.6031	20.1834	21.9906	21.2956	15.3137	21.1681	21.0796	20.3183	20.2927	21.6183	22.112	21.7662	21.6388	21.1844	22.5673	22.4335	22.4335	22.2478	20.5046
NLD	G43978	21.7861	19.4136	20.6969	20.2633	12.9242	18.7864	19.6154	18.0254	17.7113	20.5945	20.7899	20.4951	19.9153	19.8109	21.7879	21.607	21.607	21.607	19.7306
NLD	G43980	18.7282	16.8065	18.1639	17.4192	11.4604	16.9712	17.0536	16.5894	16.505	17.6216	17.3243	17.6815	17.4251	17.1126	18.4923	18.4764	18.3274	18.2907	16.7284
NLD	G43981	14.1625	12.2072	13.5718	12.7489	8.96817	12.9288	12.9726	12.1268	12.1268	12.9528	13.4872	14.069	12.9817	13.3871	14.1382	14.2918	14.2918	14.2918	12.7832
NLD	G43982	22.5438	20.4037	21.9492	20.8502	13.6912	20.1055	20.8409	19.2976	19.2976	21.7723	20.893	20.9673	20.2526	20.5632	23.1009	22.2943	22.1538	22.2855	20.4365
NLD	G43983	17.2837	15.1635	16.6641	15.4491	9.69727	14.7948	15.4974	14.4512	14.3709	15.8869	16.0934	16.3771	15.835	15.4656	17.21	17.3585	17.1012	17.1012	14.8959
NLD	G43984	19.5827	17.4988	18.8375	18.4046	12.1584	17.8384	18.5731	17.1841	17.1841	18.5224	19.2518	18.955	18.3337	18.4432	19.8642	19.8642	19.5934	19.8642	18.0319
NLD	G43988	19.5357	17.6533	19.1963	18.2214	13.0711	17.9112	18.0308	17.6908	17.6908	18.8867	19.1354	19.0138	18.836	18.1553	19.826	19.7427	19.7427	19.557	18.0161
NLD	G43989	19.4479	16.9522	19.0689	17.7884	11.6932	17.3793	17.4759	16.275	16.1906	18.5064	17.8866	17.7061	17.9966	17.4854	19.4912	19.305	19.0477	18.862	16.577
NLD	G43990	20.2489	18.3307	19.3915	19.3596	12.9104	18.7692	19.0737	17.3223	17.238	19.8168	19.4919	19.6716	18.9531	18.8817	20.2966	20.296	20.296	20.2872	18.6327
NLD	G43991	18.0527	16.1783	17.7082	17.2188	11.3415	16.7939	16.6781	15.6621	15.5811	17.7131	18.1359	17.6336	17.6865	17.1958	18.1706	18.2429	18.2429	18.2429	16.3487
NLD	G43992	22.0698	20.0016	21.6516	21.0017	13.7161	20.1408	20.5645	19.4643	19.3841	21.1404	20.6409	20.7423	20.4708	20.2937	22.0539	21.928	21.7917	21.7829	19.4131
NLD	G43993	16.1248	14.2849	15.4249	14.5521	9.70733	14.2108	14.2645	13.7018	13.7018	15.4453	14.9169	15.0037	14.8138	14.3958	16.2359	16.2289	16.0967	16.0967	14.6834
NLD	G43995	17.134	14.4782	16.6504	15.2919	9.63995	15.8774	16.1483	14.6452	14.6452	16.127	16.6712	16.0042	16.025	15.4632	17.1315	17.1651	17.1651	17.1651	15.3323
NLD	G43998	20.666	18.6743	20.0597	19.5505	13.0611	19.1313	19.1472	18.3253	18.1667	20.3036	19.3112	19.9806	19.1748	19.2381	20.8687	20.6848	20.6848	20.676	18.8706
NLD	G44000	20.8555	18.8012	20.4575	19.5247	12.7361	19.0179	19.3382	18.755	18.7065	20.2368	19.9304	19.3378	19.0792	19.0536	20.9363	20.9042	20.9042	20.9042	18.4171
NLD	G44001	15.6397	14.164	15.4788	14.4301	10.1436	15.115	15.0485	13.8497	13.626	14.6313	14.5199	15.0782	14.3494	14.4639	15.5915	15.5978	15.5978	15.5978	13.6729
NLD	G44003	18.8962	16.4772	18.4	17.3592	11.5634	17.0557	17.1061	16.3577	16.2812	18.3319	17.2598	17.865	17.4626	17.3208	18.9193	18.7384	18.7384	18.7384	16.6234
NLD	G44006	20.1606	18.9108	20.0993	19.3915	12.3194	18.4028	19.0789	18.2499	18.1458	19.52	19.6618	19.3937	19.2219	19.1607	20.3812	20.3812	20.3812	20.3725	18.0562
NLD	G44009	14.246	12.8313	13.8495	13.5458	8.75352	13.4914	13.7822	12.807	12.807	13.5793	13.9799	13.8606	13.5497	13.6139	14.3584	14.486	14.486	14.486	12.5533
NLD	G44012	14.6887	13.2409	14.4348	13.876	9.62878	13.516	13.9406	13.3414	13.2571	14.0322	14.9182	14.7894	14.6643	14.2768	14.7244	14.9484	14.9484	14.9484	13.202
NLD	G44013	14.3143	12.7137	13.9602	13.0631	9.07835	13.2482	13.5849	12.6885	12.6885	13.2555	13.7346	14.0065	13.2996	13.5027	14.3124	14.3207	14.3207	14.3207	12.5747
NLD	G44014	20.11	17.9136	20.0096	18.3838	12.2171	18.4137	18.5123	17.5652	17.5652	19.2016	19.1531	18.5319	17.8965	18.4597	20.139	20.139	20.139	20.1303	18.2185
NLD	G44016	14.6242	13.9812	14.2642	14.0116	9.4183	13.3876	13.6603	12.9015	12.8697	14.0855	13.5466	13.7188	13.0591	13.7593	14.7392	14.743	14.743	14.743	13.1021
NLD	G44020	16.5376	14.0687	16.0613	14.9116	9.90189	15.0244	15.2943	13.8417	13.8417	15.5226	15.1498	15.4387	14.6708	15.0061	16.8022	16.6779	16.4206	16.4206	14.7065
NLD	G44022	22.1741	20.2607	21.6209	21.0423	13.6513	20.7878	20.7149	19.7013	19.617	21.1212	21.258	21.4465	20.5844	20.761	22.1215	22.0071	21.9628	22.0071	20.3164
NLD	G44023	19.1863	17.4752	18.6972	17.6631	11.8172	18.0634	18.0303	16.8446	16.8251	19.0456	17.9026	17.9659	17.5518	18.1444	18.8846	18.8846	18.8846	18.8846	17.2228
NLD	G44026	14.2208	13.0293	13.6799	13.4089	8.93857	13.4603	13.2248	12.4425	12.4425	13.4945	13.0206	13.2425	13.3336	12.9496	14.2208	14.0077	14.0077	14.0077	12.4699
NLD	G44027	9.32831	8.04032	8.80728	8.26741	5.08353	8.74439	8.77636	8.21454	8.13823	8.82892	9.03689	8.96395	8.65869	8.85418	9.19328	9.32831	9.32831	9.32831	8.32484
NLD	G44030	15.5245	13.6632	15.3337	14.0262	9.32478	14.6422	14.92	13.5626	13.4782	14.4036	14.7347	15.2757	14.2614	14.3292	15.7292	15.7951	15.7951	15.7951	13.7884
NLD	G44036	17.0831	13.4349	15.4914	14.1871	9.24092	14.8391	14.0338	12.9172	12.9172	16.9887	15.2199	14.7658	15.1134	13.774	17.3608	17.3904	16.7578	16.8983	15.5687
NLD	G44212	15.6011	13.854	15.1301	14.462	9.72114	14.7155	14.7648	13.3313	13.3313	15.195	14.8035	15.3646	14.5692	14.5918	15.8228	15.7595	15.7595	15.7595	14.295
NLD	G44217	22.6928	20.5738	22.6358	21.3286	15.1281	20.4744	21.5427	19.9173	19.9173	21.3169	21.8492	21.5582	20.8366	21.1204	22.385	22.8373	22.8373	22.8285	20.406
NLD	G44218	19.8259	15.6305	17.723	16.4245	12.0516	16.1413	16.3924	15.2465	14.9134	18.3112	17.7335	18.2477	16.5848	16.67	20.1261	20.1521	19.8382	19.8294	17.92
NLD	IBD00001	14.5096	13.214	14.5095	13.3971	9.27251	13.5055	14.0484	12.6364	12.6364	13.6939	14.0228	14.2131	13.0318	13.5737	14.6625	14.7899	14.7899	14.7899	13.0428
NLD	IBD00004	11.5127	11.1457	11.9129	10.8928	6.71035	11.2957	11.3521	9.95798	9.95798	11.3334	11.1672	11.9129	10.9357	11.6266	11.9528	11.9528	11.9528	11.9528	10.4602
NLD	IBD00006	10.1831	9.37097	10.1979	9.19087	6.69768	10.2101	10.0879	9.2642	9.17987	9.96633	10.23	10.4618	10.0723	9.86344	10.4158	10.3829	10.3829	10.3829	8.76297
NLD	IBD00007	13.2818	11.8845	13.281	11.7179	8.81939	12.4277	11.9083	11.8866	11.8866	12.463	13.0247	12.544	12.8392	12.4439	13.7086	13.5295	13.389	13.5295	11.9505
NLD	IBD00014	7.86303	7.03286	7.55708	7.01448	4.5421	7.39858	7.39858	6.98244	6.98244	7.23348	7.19765	7.28402	7.52642	7.328	7.75823	7.89369	7.89369	7.89369	6.39282
NLD	IBD00025	13.6629	12.3058	13.5629	12.3754	8.64864	12.297	12.5366	12.2488	12.1645	12.6313	12.8975	13.6491	12.6827	12.6786	13.7571	13.5494	13.5494	13.5494	11.9047
NLD	IBD00026	15.8506	14.2994	15.8346	14.7009	9.49943	15.062	15.1714	13.4652	13.4119	15.3927	14.8248	14.9105	14.9891	14.4659	15.9904	15.8506	15.8506	15.8506	14.1895
NLD	IBD00027	15.1563	13.6539	14.9945	14.2023	8.49183	13.8445	14.4709	12.8563	12.6954	14.8178	14.4773	14.9915	13.6649	14.2707	15.4956	15.4626	15.4626	15.4626	14.0447
NLD	IBD00028	10.2555	9.30919	9.93559	9.57767	5.76603	9.26064	9.23433	9.10413	9.10413	9.81074	9.48659	9.7383	9.15334	9.84797	10.5491	10.324	10.1028	10.1028	9.10832
NLD	IBD00030	7.64068	6.94216	7.64068	6.84284	5.56083	7.58015	7.44537	6.95925	6.95925	6.94193	7.38989	7.61131	7.3789	7.6223	7.64068	7.64068	7.64068	7.64068	6.16028
NLD	IBD00031	10.852	10.1346	10.873	10.144	6.26137	10.6352	10.1606	9.66794	9.66794	10.6703	10.1365	10.8523	10.2124	10.5414	11.1638	11.0916	11.0916	11.0916	9.46126
NLD	IBD00032	11.801	10.2905	11.6335	10.551	6.83267	11.0345	11.3782	10.322	10.1614	10.8735	10.891	11.5958	11.1583	10.9627	11.6908	11.8384	11.8384	11.8384	9.40966
NLD	IBD00033	19.5072	16.8095	18.6051	17.5547	12.4792	17.8647	17.9997	15.9453	15.861	18.1643	18.3031	18.3916	18.3124	17.179	19.6577	19.4064	19.4064	19.4064	16.8587
NLD	IBD00035	8.22859	7.06724	7.7732	7.31621	4.58091	7.78056	7.73212	7.24314	7.24314	7.65086	8.25417	8.12843	7.79961	7.63858	8.3617	8.21626	8.21626	8.21626	7.05324
NLD	IBD00036	9.91215	8.66864	9.71522	8.87255	6.20285	8.74945	8.72606	8.74985	8.74985	9.27989	9.40076	9.28094	9.30722	9.0711	10.0165	10.0165	10.0165	10.0165	8.15662
NLD	IBD00037	14.8032	12.8332	14.1381	13.2563	8.25059	12.9449	13.8855	11.9353	11.9353	13.8177	13.7518	13.7394	13.1494	13.7671	15.1803	15.1803	15.1803	15.1803	13.3799
NLD	IBD00039	9.6557	9.00898	9.04444	9.37679	5.13989	9.34002	9.25603	8.71346	8.71346	9.61004	9.6027	9.55704	9.21744	9.10307	9.6557	9.6557	9.6557	9.6557	9.15923
NLD	IBD00041	6.18544	6.13536	6.18544	5.36388	4.20903	6.18544	6.04217	6.12912	6.12912	6.23893	6.34533	6.28901	6.34533	6.12912	6.18544	6.18544	6.18544	6.18544	5.77499
NLD	IBD00042	7.59551	6.88279	7.04329	7.24348	5.30633	7.40398	7.40398	6.29537	6.29537	6.98549	6.91438	7.40398	7.29356	7.04329	7.70593	7.70593	7.70593	7.70593	6.35034
NLD	IBD00044	10.8227	10.3059	10.8655	10.5659	6.52515	9.99784	10.5721	8.71879	8.71879	10.4197	9.87333	10.5996	9.71924	10.4684	11.0796	11.0796	11.0796	11.0796	9.85687
NLD	IBD00048	14.5645	13.6057	14.1297	13.4005	9.32601	13.3334	13.3838	12.488	12.488	14.332	13.3462	13.6313	13.5755	13.3337	14.4294	14.5645	14.5645	14.5645	13.4856
NLD	IBD00049	14.1204	12.4487	13.3257	12.5798	7.94759	12.8034	12.613	11.5142	11.0149	13.4426	12.4762	13.4318	12.6922	12.6082	14.1471	14.0464	14.0464	14.0464	12.6541
NLD	IBD00054	24.6657	22.9045	24.1142	23.3582	16.5288	22.2668	23.1025	22.007	21.8633	23.6741	23.1369	23.2737	22.881	23.113	24.6261	24.4633	24.4633	24.4633	22.1326
NLD	IBD00063	10.0393	8.96995	9.96206	9.21598	5.88503	9.47496	9.68634	9.14287	9.14287	9.13329	9.66356	10.091	9.53509	9.40221	9.97831	10.1395	10.1395	10.1395	9.05265
NLD	IBD00064	9.96821	9.2338	9.90725	9.04607	5.39123	9.49315	9.39877	9.13964	9.13964	9.67469	9.15611	10.0252	8.90833	9.60882	10.2831	10.0259	10.0259	10.0259	8.52025
NLD	IBD00066	10.6788	10.2351	10.4126	10.218	7.05707	10.1621	10.1062	8.7836	8.7836	10.8722	9.9868	10.8722	10.2564	10.6401	10.7522	10.7522	10.7522	10.7522	9.65745
NLD	IBD00067	12.8657	11.2362	12.149	11.3871	7.08314	12.0259	12.0092	10.3333	10.3333	12.3699	12.3712	12.7221	11.182	12.4225	13.1692	13.1009	13.1009	13.1009	11.879
NLD	IBD00069	7.85695	7.22125	7.58732	7.14757	5.11297	7.58732	7.23939	7.18033	7.18033	7.86134	7.2399	7.56476	7.37773	7.50866	7.98056	7.98056	7.98056	7.98056	7.04505
NLD	IBD00072	5.50255	5.27178	5.27178	5.14633	3.55755	5.27178	5.05245	4.82431	4.82431	5.27178	4.86654	5.27178	5.27178	5.09498	5.50255	5.27178	5.27178	5.27178	4.68651
NLD	IBD00074	16.0065	13.8649	15.1378	14.0568	9.47376	14.4649	14.6365	13.7309	13.3969	15.3161	15.3661	15.8406	14.5692	15.1935	16.2807	16.4963	16.3925	16.4963	15.0043
NLD	IBD00076	20.1921	17.9102	19.6775	18.6469	12.266	18.5165	18.8835	16.7185	16.7185	19.351	20.0074	19.7338	18.6463	18.5771	20.6925	20.6794	20.6794	20.6794	17.9947
NLD	IBD00077	11.91	10.9463	11.9286	10.9528	7.18134	11.1971	11.4352	10.5171	10.4408	10.9512	10.9999	11.9392	11.5835	11.7104	12.0431	11.7608	11.7608	11.7608	10.0344
NLD	IBD00078	15.5058	13.8567	15.2728	14.2566	9.89568	14.4296	14.3148	13.7108	13.56	14.5898	15.5121	15.499	14.4373	14.7351	15.7366	15.3467	15.3467	15.3467	14.2873
NLD	IBD00082	10.9469	9.79243	10.7165	10.544	7.27468	10.9663	10.9039	9.46313	9.46313	11.0288	10.2411	10.6107	10.1979	10.3217	11.2888	11.2888	11.2888	11.2888	9.39536
NLD	IBD00084	17.0142	15.4068	16.7897	16.4112	9.34044	15.206	15.2401	14.7319	14.7319	16.9292	16.5321	16.3135	16.0992	15.5562	17.1959	17.1848	17.1848	17.1848	15.9371
NLD	IBD00086	15.8817	14.3135	15.4613	14.6865	10.2996	14.8829	14.8344	13.7667	13.7667	14.8878	15.3502	15.1124	15.3775	14.8849	16.0119	16.0442	15.7692	15.7692	13.5993
NLD	IBD00087	20.1287	17.9633	19.9246	18.8267	12.2627	18.0806	18.2096	17.3118	17.1798	19.5073	19.0772	19.2619	18.8199	18.189	20.1492	20.0548	20.0548	20.0548	18.2629
NLD	IBD00088	15.5354	13.4846	14.0178	13.5683	9.72609	13.3867	13.6786	11.8175	11.8175	14.2653	14.9886	13.9064	13.4871	13.6938	15.1315	15.2786	14.6779	15.2786	13.462
NLD	IBD00095	19.5764	16.7958	18.5112	17.6061	11.193	17.0483	17.1071	15.7061	15.5063	18.9204	18.0394	18.2323	17.8734	17.1799	19.4918	19.5192	19.3786	19.5192	17.2604
NLD	IBD00097	12.3681	11.0995	12.6063	11.6045	6.95421	11.5183	11.8564	10.6473	10.6473	12.1985	11.3523	11.8696	11.3306	11.7498	12.8204	12.8204	12.8204	12.8204	10.9298
NLD	IBD00099	15.1085	13.9204	14.8439	13.9293	9.49231	14.0255	13.8155	12.6437	12.6437	14.8357	13.8003	13.335	13.7843	13.5488	15.1085	15.1085	15.1085	15.1085	13.819
NLD	IBD00100	8.5018	7.52276	8.48918	7.83913	6.01583	7.71114	7.62377	7.39639	7.39639	7.52596	7.41029	8.10189	7.86607	7.81515	8.58378	8.35261	8.35261	8.35261	6.64561
NLD	IBD00103	8.98839	7.46516	8.45195	7.74025	6.45398	8.44113	8.21589	7.577	7.49267	7.89269	8.67755	8.89701	8.44343	8.43857	8.97139	8.86332	8.86332	8.86332	7.68815
NLD	IBD00105	14.3265	12.7149	13.373	12.9641	8.42969	13.4426	13.2119	11.3657	11.2137	13.0176	13.4783	13.762	12.9423	12.9187	14.4829	14.2344	14.2344	14.2344	11.8434
NLD	IBD00106	8.54946	7.8698	8.72607	7.94672	6.07776	8.05437	8.09268	7.60352	7.60352	8.48652	8.10854	8.93502	8.14393	8.83012	8.95758	8.73719	8.73719	8.73719	7.58783
NLD	IBD00107	11.9033	10.3369	11.3183	10.4833	7.64669	11.3231	11.1065	10.5504	10.4661	10.9887	11.2805	11.5975	11.2415	10.9014	11.8792	11.9729	11.9729	11.9729	10.0547
NLD	IBD00110	10.7085	9.11573	10.1248	9.2528	7.08202	9.44921	9.16614	9.15166	9.15166	9.6288	10.1567	9.87678	10.0699	9.88568	10.7145	10.5889	10.345	10.345	8.29519
NLD	IBD00111	10.2466	8.8202	9.86423	8.98912	6.77336	9.30631	9.63046	8.84319	8.7841	9.35396	9.50846	9.64805	9.81683	9.49668	10.3117	10.397	10.397	10.397	8.80954
NLD	IBD00112	11.5087	10.2655	11.4323	10.5185	6.53388	10.818	10.7992	9.74653	9.74653	11.0143	10.7848	11.157	10.5634	10.7791	11.9081	11.8705	11.8705	11.8705	10.6285
NLD	IBD00114	6.742	5.89583	6.27822	5.80691	4.92302	5.96641	5.9656	5.94315	5.94315	5.87897	6.15208	6.69111	6.14601	6.62085	6.86816	6.742	6.742	6.742	5.0043
NLD	IBD00119	11.7857	10.3033	11.2953	10.5875	6.98316	10.7016	10.914	9.89258	9.89258	10.6075	11.0634	11.0534	10.8246	10.5843	12.0372	11.8891	11.8891	11.8891	9.71734
NLD	IBD00122	17.6847	15.7898	16.9837	15.8783	11.4488	16.2678	16.3253	14.8991	14.8991	16.4554	16.8745	17.3512	16.6424	16.5705	17.7063	17.6596	17.6596	17.6596	15.3555
NLD	IBD00123	12.4079	11.3181	12.3578	11.4154	7.38089	11.0947	11.9459	10.5042	10.5042	11.6104	11.2905	11.971	11.4642	11.5533	12.6883	12.5258	12.5258	12.5258	10.9864
NLD	IBD00124	4.26116	4.24037	4.30705	4.25042	3.14837	4.05667	4.25136	3.8177	3.8177	3.93519	3.73861	4.29606	4.04568	4.21043	4.36783	4.21043	4.21043	4.21043	3.11558
NLD	IBD00125	10.5153	9.59822	10.2766	9.68074	7.10018	10.1713	9.73781	9.51526	9.51526	10.0521	10.1308	10.4765	9.86854	10.2828	10.6437	10.4359	10.4359	10.4359	9.2682
NLD	IBD00126	9.70409	8.61266	9.10247	8.72156	6.0295	8.77034	8.94153	8.50346	8.50346	9.05748	9.17719	9.08539	8.87953	8.97272	9.78994	9.70409	9.70409	9.70409	8.25834
NLD	IBD00137	12.5566	10.9262	11.6018	11.4823	7.53791	11.3616	11.2873	11.2159	11.2159	12.1678	12.2035	12.401	11.7668	11.825	12.4557	12.6254	12.6254	12.6254	11.3504
NLD	IBD00141	11.5796	10.4751	11.4438	10.9378	7.63066	10.9992	11.0729	10.4464	10.4464	11.5405	11.2645	11.3527	11.0664	11.254	11.7443	11.7443	11.7443	11.7443	10.2613
NLD	IBD00142	12.0758	10.8201	11.8702	10.6733	7.9177	10.8151	10.8332	10.2759	10.1916	11.3952	11.1478	11.2308	10.7725	10.5469	12.2584	12.3473	12.3473	12.3473	11.1464
NLD	IBD00145	7.62626	6.36886	7.53418	6.7541	4.19907	7.45553	6.74825	7.22405	7.22405	6.68062	6.36503	7.15908	7.27443	7.52101	7.62626	7.62626	7.62626	7.62626	6.57553
NLD	IBD00146	18.2887	16.3923	18.3505	17.0564	11.7042	17.4136	17.571	16.3842	16.2999	17.855	17.0674	17.6471	17.0005	17.1683	18.6399	18.7118	18.7118	18.7118	16.0241
NLD	IBD00149	8.78751	8.31689	9.0146	8.20325	6.11332	8.65205	8.74169	8.11204	8.11204	8.6123	8.53592	8.91231	8.43138	8.83245	9.0758	9.0758	9.0758	9.0758	7.80713
NLD	IBD00154	11.6354	11.1424	11.3033	11.0099	6.63879	10.8212	10.7358	10.7113	10.7113	11.1657	10.7624	11.4954	10.7699	11.1381	11.6354	11.4223	11.4223	11.4223	10.512
NLD	IBD00155	7.52922	6.6669	7.24518	6.58709	5.29137	7.23052	6.72984	6.64101	6.64101	7.06626	6.97077	6.95558	7.10911	7.01509	7.74097	7.52714	7.52714	7.52714	5.91691
NLD	IBD00156	9.8062	9.01909	9.9111	9.16484	6.97116	9.75681	9.58372	9.08157	9.08157	9.20889	9.46808	9.79447	9.6312	9.61237	9.94356	9.9111	9.9111	9.9111	8.10164
NLD	IBD00157	13.6554	12.4622	13.3359	12.4528	8.89923	12.4468	12.9535	11.4202	11.4202	12.8171	12.6954	13.3914	12.97	12.7352	13.9624	13.7619	13.7619	13.7619	12.0902
NLD	IBD00161	10.3247	9.94382	10.3075	9.57608	5.59124	9.60041	9.96263	8.95518	8.95518	9.74574	9.97126	10.3671	9.82526	10.2963	10.4694	10.4694	10.4694	10.4694	8.92248
NLD	IBD00167	18.1076	15.905	16.9339	16.6882	10.737	15.7967	16.2464	15.0084	15.0084	16.9329	16.639	17.0192	16.2757	16.236	18.0044	18.0681	17.9276	17.9577	15.9058
NLD	IBD00171	10.662	9.95162	10.8601	10.1319	6.83719	10.2076	10.6219	9.6968	9.6968	9.96421	10.7631	10.9595	10.3026	10.5295	11.0318	10.7995	10.7995	10.7995	9.37558
NLD	IBD00172	11.2784	10.717	11.4649	10.8498	6.91246	11.0192	10.6371	9.67459	9.67459	11.0308	9.82695	10.8854	10.5792	10.8157	11.5709	11.3578	11.3578	11.3578	9.78988
NLD	IBD00173	14.9683	13.8101	15.044	14.0054	9.82321	14.0127	14.1593	12.8971	12.8971	14.3115	14.5789	13.9998	14.3339	13.8409	15.1248	15.0431	15.0431	15.0343	13.0703
NLD	IBD00184	13.6149	12.1155	12.9202	12.3642	8.3165	12.4755	12.3797	11.8779	11.7431	12.617	12.792	12.9861	12.8212	12.52	14.0384	13.7788	13.6235	13.7788	12.0413
NLD	IBD00185	13.3725	12.1848	13.3178	12.2314	7.38078	12.3323	12.8066	11.9309	11.9309	12.5274	12.7158	13.207	12.2505	13.0109	13.5863	13.7213	13.7213	13.7213	12.1507
NLD	IBD00187	7.58009	5.78409	6.92906	6.74747	4.72476	7.05351	6.97615	5.70576	5.70576	6.6622	6.82224	7.21504	6.83121	7.23741	7.6797	7.4761	7.4761	7.4761	6.26853
NLD	IBD00188	8.4909	8.23963	8.45464	8.10826	6.66592	8.45464	8.04732	7.81558	7.81558	8.10494	8.4335	8.56196	8.56196	8.41522	8.4909	8.24154	8.24154	8.24154	7.35155
NLD	IBD00189	14.3495	13.2713	14.236	13.7192	8.77543	13.5276	13.9265	13.1447	13.1447	13.7207	13.9288	14.4685	13.3498	14.0778	14.5944	14.4311	14.4311	14.4311	13.2513
NLD	IBD00194	12.8828	11.9369	13.0297	11.8929	8.29585	12.5586	12.6419	11.9595	11.9595	12.6456	12.3756	12.7115	12.12	12.8786	13.1847	13.1847	13.1847	13.1847	11.199
NLD	IBD00195	13.1426	12.4692	13.1244	12.5979	8.63167	12.8664	12.848	11.8862	11.8862	13.2923	12.7149	12.9752	12.3716	13.0313	13.4586	13.4586	13.4586	13.4586	11.7119
NLD	IBD00197	9.47968	8.75149	9.16199	8.58716	5.12031	9.18535	8.95271	8.93572	8.93572	9.38394	9.17322	9.38394	9.10202	8.86426	9.47968	9.47968	9.47968	9.47968	8.81366
NLD	IBD00198	16.8135	15.567	16.3561	15.9665	9.97416	15.5392	15.8262	14.5328	14.5328	15.9387	15.7232	15.7079	15.4728	15.8989	16.8135	16.8135	16.6069	16.8135	14.9513
NLD	IBD00202	15.152	13.7327	14.9575	13.4699	8.7886	14.0301	14.3789	13.1769	13.1769	14.7531	14.2429	14.0134	13.7154	13.7789	15.303	15.303	15.303	15.303	13.5839
NLD	IBD00204	8.8648	7.60667	8.94636	7.88286	6.09189	8.56235	8.30601	8.2667	8.2667	7.98746	8.61613	8.89176	8.73939	8.33631	8.73427	8.94636	8.94636	8.94636	7.60083
NLD	IBD00205	5.36356	4.90437	4.97715	4.75543	3.37147	4.97715	4.77461	4.83366	4.83366	5.00456	5.01374	4.90754	4.93986	4.83546	5.40015	5.36356	5.36356	5.36356	4.88553
NLD	IBD00206	18.719	17.1424	18.1584	17.7664	11.6857	16.9215	17.2544	15.565	15.565	18.3355	17.0226	17.2243	17.4548	17.0105	18.7017	18.7829	18.6201	18.7824	16.7017
NLD	IBD00208	18.8325	16.5304	18.4117	17.5388	11.1581	17.0065	17.3958	16.8671	16.8671	17.9665	18.0742	17.8042	17.6341	17.1762	18.9369	18.7201	18.7201	18.7201	16.5769
NLD	IBD00219	15.4574	13.8568	15.2243	14.0277	9.82337	14.3319	14.4911	13.9609	13.753	14.4855	14.7668	15.4858	14.3805	14.6541	15.5163	15.3663	15.3663	15.3663	13.4923
NLD	IBD00225	8.10967	6.97599	8.19921	6.82039	5.98719	7.80114	7.68922	6.70673	6.62646	7.03378	7.66636	8.19401	7.72343	7.59628	8.57362	8.46083	8.46083	8.46083	6.83441
NLD	IBD00230	11.1663	10.1026	10.4769	9.8711	6.54225	10.6523	10.3739	9.371	9.371	10.9919	10.095	10.3601	10.4029	10.0979	11.3509	11.2787	11.2787	11.2787	8.35952
NLD	IBD00233	11.8986	10.4961	11.2717	10.7166	7.92406	10.43	10.8862	10.3783	10.3783	10.8309	10.7311	10.9406	10.8651	10.8036	11.8616	12.1213	12.1213	12.1213	10.0213
NLD	IBD00234	13.9433	12.8426	13.6722	13.4102	8.25219	12.6065	13.0258	12.5111	12.3677	13.36	14.2272	14.3482	13.684	13.1707	14.3986	14.2725	14.2725	14.2725	12.8384
NLD	IBD00236	15.0128	13.9138	15.1609	14.2099	9.48803	14.3943	14.5653	13.2707	13.1944	14.6856	13.9872	14.8558	14.2274	14.3459	15.4304	15.1461	15.1461	15.1461	13.6748
NLD	IBD00237	14.9855	13.6365	14.5753	13.7737	9.28027	13.9571	14.0188	12.5403	12.5403	14.7855	13.6244	14.6056	13.6749	14.2663	15.3159	15.0131	15.0131	15.0131	13.1865
NLD	IBD00238	10.9589	10.0612	10.9106	10.1974	6.78165	10.7276	10.7819	10.1712	10.1712	10.6693	10.4287	10.8817	10.3196	10.6229	11.0403	11.0585	11.0585	11.0585	9.97155
NLD	IBD00239	13.9824	13.2669	13.9545	13.2783	9.30768	13.1088	13.2738	12.3841	12.3841	13.2307	13.3716	13.213	13.4082	13.2899	14.0409	14.0409	14.0409	14.0409	12.3202
NLD	IBD00248	11.5645	9.38521	11.3669	9.63805	7.52454	10.3544	10.1136	9.60672	9.60672	11.0219	10.3744	10.5183	10.1592	10.1829	11.5308	11.5639	11.5639	11.5639	9.83308
NLD	IBD00249	16.1887	14.5658	15.7404	15.1439	10.1954	15.1114	15.2441	13.9426	13.7991	15.6777	15.5747	16.0989	15.264	15.1558	16.2963	16.2963	16.2963	16.2963	14.8769
NLD	IBD00250	12.345	9.94193	11.2578	10.5724	6.29737	11.2885	11.2829	10.0538	10.0538	11.9377	11.7449	11.9772	10.9392	12.068	12.599	12.7278	12.7278	12.7278	11.3016
NLD	IBD00254	5.02877	2.89668	4.90821	2.89668	2.88428	3.1249	3.42016	3.2444	3.2444	4.17378	4.22396	4.00259	4.43086	3.44487	4.87118	5.00191	5.00191	5.00191	4.25691
NLD	IBD00255	2.27988	2.08467	2.13374	2.08467	2.04364	2.13374	2.27988	2.13374	2.13374	1.9894	2.27988	1.82016	2.13374	2.13374	2.38797	2.13374	2.13374	2.13374	1.78391
NLD	IBD00264	11.4139	10.4827	11.1585	10.2281	7.31326	10.6048	10.4919	9.40637	9.40637	11.0067	10.5358	10.2926	10.4839	10.5482	11.4139	11.4139	11.1941	11.1941	9.21071
NLD	IBD00265	10.1325	9.24714	10.4128	9.4815	6.84324	9.86969	9.98657	8.8112	8.8112	9.57	8.76773	9.81941	9.16512	10.1431	10.5236	10.2692	10.2692	10.2692	8.51484
NLD	IBD00266	11.3603	9.77111	11.0266	10.1531	5.85684	11.0491	10.8747	9.75048	9.75048	11.1042	10.7198	11.1976	10.8621	10.6028	11.697	11.6832	11.6832	11.6832	10.1846
NLD	IBD00273	6.64711	5.63785	6.68601	5.6732	4.18165	6.67847	6.61885	6.08743	6.08743	6.5013	6.6738	6.67027	6.2514	6.59782	6.80671	6.79821	6.79821	6.79821	5.66065
NLD	IBD00277	8.88926	7.8417	8.59984	7.91064	6.56	8.26771	8.41025	7.6889	7.6889	7.99835	8.42446	8.3009	8.12562	8.28149	8.99968	8.93119	8.93119	8.93119	7.04305
NLD	IBD00281	8.28048	7.0328	8.21638	6.22084	4.50443	7.8446	7.65569	7.52952	7.52952	7.80053	8.03985	8.00539	7.84999	7.74959	8.03985	8.28048	8.28048	8.28048	7.48398
NLD	IBD00286	14.1346	12.7617	13.2418	12.8519	8.52246	12.7984	12.7922	11.8157	11.8157	12.922	13.5489	13.3058	12.863	13.056	14.3644	14.1608	14.1608	14.1608	12.1029
NLD	IBD00287	12.802	10.9612	12.6147	11.1964	8.34442	11.9796	12.1742	11.7022	11.4943	11.8905	12.496	12.6435	12.2278	11.85	13.1289	12.9419	12.9419	12.9419	11.3411
NLD	IBD00293	13.6931	12.3911	12.9996	12.9154	8.64092	12.7609	12.7745	11.3546	11.3546	13.0098	13.046	12.7774	12.7619	12.322	13.6931	13.6931	13.6931	13.6931	11.1564
NLD	IBD00295	2.37198	1.76829	2.37198	1.81607	2.09105	2.22944	2.22944	2.2132	2.2132	1.566	2.37198	2.2132	2.2132	2.20895	2.37198	2.37198	2.37198	2.37198	2.07838
NLD	IBD00296	12.5739	10.8239	11.9731	10.8713	6.0976	10.8953	11.5004	10.5937	10.5937	11.7293	12.1687	11.6109	11.5322	11.239	12.5739	12.5013	12.5013	12.5013	11.0079
NLD	IBD00301	9.02663	8.58233	9.19976	8.31067	5.63202	8.53478	8.92908	7.57369	7.57369	8.28428	8.33018	8.80904	8.85751	8.5804	9.39854	9.13422	9.13422	9.13422	7.80859
NLD	IBD00304	12.5482	11.2192	12.4989	11.2864	6.77048	11.8953	12.2135	11.2579	11.2579	11.8035	12.1616	12.4381	11.5781	12.1571	12.8757	12.8757	12.8757	12.8757	11.154
NLD	IBD00308	13.1073	11.5608	12.6082	11.752	8.71885	12.627	12.4466	10.5079	10.5079	12.7994	12.0466	11.8846	12.1983	11.7162	13.3876	13.3876	13.3876	13.3876	11.3514
NLD	IBD00309	12.0413	10.9397	11.7218	10.7073	8.30584	11.0831	11.1318	10.3776	10.3776	11.0326	11.4402	11.8191	11.2487	11.1251	11.8194	12.1409	12.1409	12.1409	10.1693
NLD	IBD00310	12.6578	10.5658	12.3161	10.7913	7.8141	11.6137	11.6647	10.318	10.318	11.8963	12.4596	12.2893	11.5947	11.0516	13.139	13.0672	13.0672	13.0672	11.6709
NLD	IBD00311	11.4301	10.5412	11.2298	10.8128	7.27808	10.676	10.7851	9.74956	9.74956	11.4628	10.8212	11.1054	10.5655	10.9241	11.7273	11.7273	11.7273	11.7273	9.67987
NLD	IBD00312	14.6297	12.8171	13.9959	13.2659	8.54092	13.431	13.5044	12.3118	12.3118	13.7548	13.8292	13.3834	13.4455	13.0223	14.7601	14.6297	14.6297	14.6297	12.9798
NLD	IBD00313	16.7085	15.0959	16.571	15.6199	9.64933	15.6979	15.9775	14.6018	14.4447	16.116	15.5825	16.3777	15.1923	15.7206	16.8507	16.7757	16.7757	16.7757	15.9749
NLD	IBD00322	25.1708	21.6881	24.0152	22.2911	15.7615	22.9929	22.916	21.5927	21.4206	23.8059	24.2957	24.0805	23.1001	23.1659	25.2482	25.2592	25.2592	25.2592	23.321
NLD	IBD00326	24.9444	20.4419	22.5153	21.5252	15.9762	21.4666	21.7754	20.0817	19.6897	22.9215	23.3144	22.8903	21.1565	21.6851	25.2092	25.3186	24.9807	25.0591	22.4906
NLD	IBD00327	10.0767	9.27923	10.0351	9.18494	6.0061	9.14764	9.10899	8.00707	8.00707	9.3469	9.21228	9.65814	9.39382	9.42283	10.1714	10.1714	10.1714	10.1714	8.76381
NLD	IBD00328	16.1724	14.6457	15.6529	15.2054	10.0605	15.2525	15.3854	14.2297	14.1764	15.5904	15.3402	15.2631	15.2843	14.8968	16.2726	16.2726	16.2726	16.2726	13.1947
NLD	IBD00329	9.91128	9.49063	10.0277	9.21618	6.58834	10.0277	9.84339	9.2181	9.2181	9.91999	9.74406	9.71051	9.72224	9.85159	10.0277	10.0277	10.0277	10.0277	8.54093
NLD	IBD00332	15.8303	13.3782	14.5228	13.2374	9.34079	13.8339	13.7396	12.0716	12.0716	14.9698	13.6472	13.8218	13.3146	13.6572	15.9909	15.7696	15.5315	15.5315	14.1234
NLD	IBD00334	19.1428	17.2375	18.7522	17.5291	11.8046	18.0491	18.0789	16.5917	16.5177	18.3553	18.0652	18.056	18.0048	17.5339	19.4106	19.2162	19.2162	19.2075	17.0378
NLD	IBD00339	22.1457	19.6638	21.3355	20.5678	13.4838	19.4545	20.4437	18.9587	18.8757	21.4454	21.2098	21.1581	20.6391	20.0843	22.4957	22.3615	22.3615	22.3615	20.2121
NLD	IBD00341	9.78374	9.04707	9.44894	9.04707	4.93204	9.08692	9.26003	8.9224	8.9224	9.42044	8.96967	10.0498	8.80255	9.71088	10.0756	10.0756	10.0756	10.0756	8.49705
NLD	IBD00342	17.8951	16.1623	17.1035	16.6563	10.9314	16.6308	17.3686	15.3411	15.3411	17.0131	16.7904	17.1869	16.516	16.545	18.0242	18.0242	18.0242	18.0242	15.3453
NLD	IBD00345	15.3307	14.191	14.9348	14.675	9.71206	14.5523	14.7967	12.7952	12.7952	15.0513	14.3327	14.8318	14.3164	14.2612	15.3497	15.4254	15.4254	15.4254	13.6625
NLD	IBD00347	16.5792	13.375	15.9104	13.7021	8.86635	14.7155	14.2741	12.9443	12.6566	15.2684	14.7014	15.4278	14.389	14.3783	16.9194	17.0024	16.7645	17.0024	15.0894
NLD	IBD00349	17.763	15.9814	17.4966	16.38	10.2637	15.9165	16.197	14.8988	14.8988	16.9938	16.0771	16.3413	16.0378	16.0288	17.9085	18.0737	18.0737	18.0737	15.4469
NLD	IBD00351	13.2003	12.199	12.9266	12.2456	7.82907	12.1753	12.3535	11.5001	11.5001	12.0157	12.3235	12.6143	11.7504	12.2799	13.2003	13.2003	13.2003	13.2003	11.6137
NLD	IBD00356	3.03411	2.66252	3.09701	2.68173	2.26792	2.96562	2.96562	2.91138	2.91138	2.89004	2.96355	3.16739	3.06661	2.75651	3.21581	2.96562	2.96562	2.96562	2.91845
NLD	IBD00357	18.7125	17.3886	18.2879	18.0549	11.9766	17.9682	18.4856	17.1273	17.047	17.3515	18.6056	18.1149	17.6036	17.794	18.9057	18.9561	18.9561	18.9561	16.971
NLD	IBD00358	14.6522	13.9379	14.5654	13.924	8.84752	13.7264	13.8952	12.568	12.568	14.5731	13.4391	14.1975	13.4011	13.9013	15.0617	15.0617	15.0617	15.0617	13.498
NLD	IBD00359	14.4176	12.7071	13.9618	12.7096	8.9653	13.055	13.6133	12.1532	12.1532	13.8389	13.2667	13.1966	12.6867	13.1084	14.6713	14.6713	14.6713	14.6713	12.4631
NLD	IBD00361	9.92038	9.436	9.92773	9.31108	6.33959	9.5514	9.61778	9.19188	9.19188	9.42098	9.81777	9.95482	9.45563	9.78312	9.98061	10.02	10.02	10.02	8.45892
NLD	IBD00364	4.79891	4.79891	4.79891	4.77219	3.25521	4.49051	4.79891	4.27239	4.27239	4.46379	4.79891	4.77219	4.49051	4.77219	4.79891	4.79891	4.79891	4.79891	4.49051
NLD	IBD00365	15.0995	12.8918	14.0206	13.1599	9.0918	14.0948	13.8203	12.6344	12.5501	14.1796	14.2074	14.5253	14.0073	13.9183	15.0105	15.1191	15.1191	15.1191	13.3733
NLD	IBD00367	11.915	11.2674	11.8992	10.9907	7.5841	11.2032	11.5294	10.7427	10.7427	11.3959	10.9617	11.4677	10.8104	11.5285	12.2122	12.2122	12.2122	12.2122	10.4909
NLD	IBD00370	6.71225	6.61578	7.03383	6.46556	4.61932	6.68353	6.86383	5.77791	5.77791	6.71256	6.33638	6.95566	6.71225	6.89635	7.03383	7.03383	7.03383	7.03383	5.46681
NLD	IBD00371	13.1547	12.0079	12.9523	11.794	7.55666	12.3947	12.3649	11.5291	11.4055	12.6353	12.3953	13.2073	11.9239	12.4521	13.3904	13.0879	13.0879	13.0879	11.1504
NLD	IBD00374	7.20618	6.83301	7.16483	6.70001	4.14527	6.84128	6.9883	6.5209	6.5209	6.5209	6.363	7.11445	6.92595	6.99689	7.20618	7.20618	7.20618	7.20618	6.14797
NLD	IBD00375	13.2067	12.0323	12.9257	12.2243	7.10469	11.7546	12.4395	10.4581	10.4581	12.4163	11.8177	12.4989	11.4092	12.1058	13.4681	13.4185	13.4185	13.4185	11.5406
NLD	IBD00379	10.8689	10.122	10.8979	9.89984	6.78935	10.3344	10.41	9.52461	9.52461	10.9459	10.0857	11.0466	10.1686	10.5343	11.2709	11.1702	11.1702	11.1702	9.94152
NLD	IBD00384	12.2995	11.5314	12.4359	11.9082	7.16275	11.5673	11.5958	11.535	11.535	12.0773	11.7231	12.2302	11.1771	12.0661	12.616	12.616	12.616	12.616	10.9115
NLD	IBD00386	13.512	12.5229	13.2407	12.9334	9.08067	12.0123	12.0326	11.6157	11.6157	12.9498	11.6905	12.744	12.3777	12.4822	13.512	13.2796	13.2796	13.2796	11.9037
NLD	IBD00389	16.1141	14.5291	15.7969	15.0367	10.0637	14.8408	15.0192	14.1908	14.1908	15.4093	14.5947	15.0083	15.0571	14.7766	16.2829	16.1471	16.1471	16.1471	13.894
NLD	IBD00390	12.9401	11.0117	12.2751	11.3264	7.53122	12.3337	12.4839	11.1307	11.1307	12.4023	12.1776	12.8637	11.4064	12.1582	13.1738	13.3206	13.3206	13.3206	11.8237
NLD	IBD00393	11.8678	10.8217	11.562	11.0953	7.01464	10.7381	11.2741	10.4856	10.4856	11.0246	10.8354	11.1822	10.5461	10.9299	11.8678	11.8678	11.8678	11.8678	10.551
NLD	IBD00395	6.63492	5.84859	6.75222	5.69298	4.97181	6.49722	6.19815	5.92461	5.84028	6.07496	5.99639	6.79033	6.68466	6.24121	6.63683	6.87599	6.87599	6.87599	5.50884
NLD	IBD00396	10.9294	10.0921	10.9985	10.2269	6.68269	10.5401	10.6395	10.0857	10.0013	10.3917	10.575	10.9855	10.3213	10.6388	11.1992	11.0829	11.0829	11.0829	9.31195
NLD	IBD00401	6.61207	6.21561	6.75405	6.15086	4.54426	6.34037	6.19802	5.94088	5.94088	5.48688	6.39776	6.70004	6.08958	6.51824	6.86198	6.66284	6.66284	6.66284	5.52659
NLD	IBD00403	13.6604	12.8805	13.6219	13.0746	8.57682	13.1202	12.8847	11.5745	11.5745	13.6433	12.5744	12.8489	12.4437	12.9412	13.9664	13.9664	13.9664	13.9664	11.948
NLD	IBD00408	9.70704	8.78297	9.02073	9.11872	5.08802	9.11148	9.29626	7.6986	7.6986	9.51288	8.77738	9.17509	9.20952	8.96751	9.70704	9.70704	9.70704	9.70704	8.29737
NLD	IBD00410	8.09531	6.62197	7.94519	6.62757	5.76356	7.30424	6.9808	6.88693	6.80666	7.17006	7.80403	7.74709	7.38733	7.3373	8.2088	8.1727	8.1727	8.1727	6.56263
NLD	IBD00412	13.5983	12.0662	12.7521	12.7964	8.04953	12.532	12.6677	11.2245	11.2245	13.2389	12.3257	12.9127	12.3627	12.067	13.5176	13.5256	13.5256	13.5256	11.9675
NLD	IBD00416	14.8777	12.906	14.5693	13.2656	8.16035	13.3124	13.5564	12.3924	12.3161	14.2762	14.3689	13.7449	13.9086	13.6541	15.1165	15.1165	14.8548	14.8548	12.2834
NLD	IBD00419	14.9769	13.1975	14.1096	13.6686	9.15072	13.6983	14.1572	12.8874	12.8874	14.0358	14.5801	13.8189	14.1955	13.534	14.9869	15.0682	15.0682	15.0682	12.7669
NLD	IBD00421	16.7389	15.1425	16.4102	15.458	11.3665	14.9766	15.4585	14.5103	14.5103	15.7176	15.648	15.666	15.6676	14.929	16.6672	16.6442	16.6442	16.6442	14.5193
NLD	IBD00423	10.4327	9.79948	10.3933	9.77885	6.65976	10.3257	9.97411	9.00678	9.00678	10.3039	9.84835	10.2439	9.91817	9.9877	10.4327	10.4327	10.4327	10.4327	9.04384
NLD	IBD00426	11.9336	10.1616	11.1951	10.7874	6.62457	10.8363	10.4032	10.4768	10.4768	11.21	11.213	11.579	11.6901	10.9054	11.747	11.7831	11.7831	11.7831	10.0211
NLD	IBD00427	25.9335	24.5493	25.9546	24.8779	17.9516	24.2733	24.9895	23.5259	23.4726	25.0863	25.0196	25.1428	24.7116	24.5376	26.0332	25.9029	25.9029	25.9029	24.2646
NLD	IBD00431	14.3014	13.2085	14.2514	13.3695	8.54876	13.0061	13.5109	12.3828	12.3828	13.4881	13	13.6616	13.4238	13.4047	14.4383	14.4383	14.4383	14.4383	12.6765
NLD	IBD00433	14.3693	12.6175	14.2363	12.804	7.94216	13.0609	13.6387	12.1564	12.1564	13.4662	13.5953	13.7259	13.3409	13.2274	14.3736	14.5259	14.5259	14.5172	12.6244
NLD	IBD00438	15.2461	13.5108	14.1739	14.1052	8.89991	13.6756	14.1829	12.4432	12.4432	14.5065	13.9478	14.5601	13.7985	13.8321	15.3807	15.3807	15.3807	15.3807	14.1603
NLD	IBD00442	14.401	13.4835	14.0592	13.5888	9.27281	13.5889	13.6601	13.0363	13.0017	13.6406	14.1621	14.0414	13.5802	14.0368	14.2745	14.401	14.401	14.401	12.4943
NLD	IBD00444	17.5439	15.5934	16.7014	15.6977	11.1006	16.4439	16.1864	14.2783	14.0877	16.6622	15.8124	16.4797	15.302	16.1938	17.9839	17.6369	17.6369	17.6369	15.7199
NLD	IBD00448	10.4806	9.26797	10.4635	10.0197	6.62055	9.67787	10.0376	9.85254	9.85254	10.0854	10.27	10.6845	9.74402	10.4553	10.7133	10.4673	10.4673	10.4673	8.61984
NLD	IBD00450	11.6302	11.0233	11.4073	11.1458	6.53038	11.0718	11.1194	10.6664	10.6664	11.4302	10.6622	11.1698	11.0187	11.4162	11.7149	11.7149	11.7149	11.7149	9.90221
NLD	IBD00453	11.2348	10.461	11.5053	10.4499	7.02354	10.641	10.8341	10.2319	10.2319	10.6654	9.76431	10.8781	9.90522	10.7689	11.5311	11.5311	11.5311	11.5311	10.0765
NLD	IBD00458	13.139	11.3891	13.159	11.9583	7.57897	12.2518	12.6766	11.3302	11.2631	12.0895	12.7036	12.836	12.4816	12.2642	13.3619	13.3619	13.3619	13.3619	11.1008
NLD	IBD00461	3.1187	2.43948	3.04946	2.46977	2.87066	2.93314	2.93314	2.93314	2.93314	2.37712	3.04979	2.96973	2.93314	2.71493	3.07113	3.1187	3.1187	3.1187	2.65825
NLD	IBD00467	16.4352	14.037	15.313	14.5877	9.55825	14.755	14.9672	13.2675	13.1831	14.7102	15.3487	15.6774	14.5244	15.0258	16.4248	16.4195	16.4195	16.4195	14.2742
NLD	IBD00470	11.3533	10.2011	10.6406	10.1969	7.2477	10.1126	10.4672	9.77573	9.77573	10.1294	9.78167	10.3785	10.2629	10.637	11.3533	11.2655	11.2655	11.2655	9.57842
NLD	IBD00475	11.7176	11.1022	11.4382	10.824	7.14075	10.6057	10.7345	10.4775	10.4775	10.9974	10.7868	11.1104	10.7405	10.9719	11.9358	11.5809	11.5809	11.5809	9.88305
NLD	IBD00477	12.33	11.1997	11.8484	11.369	7.58473	10.9838	11.64	10.7672	10.7672	11.1968	11.2648	11.5084	11.01	11.282	12.1329	12.33	12.33	12.33	10.4218
NLD	IBD00479	8.93384	8.02123	8.7384	8.20843	5.33251	7.68357	8.11188	8.1193	8.1193	7.70948	8.54132	8.88599	8.24814	8.12803	8.69468	8.93384	8.93384	8.93384	7.50615
NLD	IBD00485	10.7224	9.25194	10.4022	9.50431	6.00763	9.59675	9.78407	8.66864	8.66864	10.3216	9.05281	9.64479	9.17085	9.22165	11.1381	10.7552	10.4748	10.4748	9.43009
NLD	IBD00491	13.0226	12.2357	12.5793	12.4428	7.3255	11.8955	12.2443	11.0554	11.0554	12.8426	12.2549	12.1792	12.0494	12.1047	13.0226	12.8733	12.8733	12.8733	11.5491
NLD	IBD00492	18.9432	18.1359	18.8423	18.4055	12.2168	17.7067	18.2228	17.3784	17.3528	18.3516	18.486	18.1387	18.1067	18.143	18.8948	18.9848	18.9241	18.9848	16.8256
NLD	IBD00494	11.5583	10.4138	11.5685	10.0564	7.67739	11.3454	10.702	9.55157	9.55157	11.3848	10.8811	10.5592	11.2342	10.2906	11.9339	11.6695	11.6695	11.6695	10.3969
NLD	IBD00495	5.35249	5.12741	5.41496	4.90633	4.41173	5.02036	4.82519	4.79928	4.79928	4.54821	5.00934	5.31219	5.4708	5.14214	5.50422	5.23409	5.23409	5.23409	4.32571
NLD	IBD00500	11.493	10.4226	11.4942	10.4362	7.00363	10.5205	11.0521	9.49554	9.49554	10.868	10.4557	11.1588	10.2874	10.8638	11.8568	11.8568	11.8568	11.8568	10.4183
NLD	IBD00502	10.6978	9.47666	10.5595	9.51305	6.95826	10.2765	10.7554	9.06212	9.06212	9.91456	10.5088	10.1924	9.90563	10.3213	11.2784	11.2058	11.2058	11.2058	9.39377
NLD	IBD00503	18.063	15.3056	17.1986	16.0284	10.4404	15.6802	15.84	14.5758	14.525	16.7786	16.777	16.3639	16.0539	16.0525	18.2382	18.2052	18.2052	18.2052	16.1973
NLD	IBD00508	21.4907	17.05	19.3804	18.776	11.158	17.6913	17.6192	17.0699	16.2325	20.007	19.6049	19.245	18.4577	17.835	21.6114	21.1503	20.7538	20.7219	19.0722
NLD	IBD00509	4.70727	3.99841	4.76942	3.82377	3.21809	4.50718	4.19094	4.39305	4.39305	4.10535	4.34019	4.73535	4.73535	4.43046	4.53559	4.52107	4.52107	4.52107	3.86582
NLD	IBD00510	16.6842	14.4946	16.279	15.7009	10.877	15.1083	15.7136	13.8559	13.8559	16.1118	15.0148	15.6809	15.3178	15.1106	16.937	17.0305	16.8625	17.0305	15.2471
NLD	IBD00512	9.2488	7.92897	8.90296	7.87206	5.73927	8.60645	8.33123	8.38874	8.30847	8.33318	8.53254	9.28768	8.77906	8.17711	9.22252	9.25448	9.25448	9.25448	7.89244
NLD	IBD00514	16.4316	14.5641	16.052	15.5482	8.98438	14.9156	14.8633	13.4298	13.4298	15.5751	14.9337	14.9842	14.8918	14.8525	16.4316	16.4316	16.225	16.4316	14.7306
NLD	IBD00522	10.8578	10.4324	10.9693	10.2947	6.59527	10.1237	10.5831	9.21094	9.21094	10.3382	10.2018	10.3714	10.0103	10.6306	11.1621	11.1621	11.1621	11.1621	9.18506
NLD	IBD00526	13.0664	11.8846	12.711	12.3326	8.31937	12.2003	12.2543	10.8195	10.8195	12.7586	11.7622	12.5959	12.0602	12.0674	13.237	13.237	13.237	13.2282	11.9153
NLD	IBD00527	16.5694	14.698	16.1473	14.7811	9.5054	15.4586	15.9861	14.9235	14.8392	16.0375	16.0904	16.5709	15.6125	15.514	16.6299	16.8497	16.8497	16.8497	15.8074
NLD	IBD00529	11.3749	10.4105	10.9087	10.606	7.13611	10.5767	10.3704	9.83877	9.83877	11.1801	10.3449	10.4735	10.1807	10.3811	11.3749	11.3749	11.3749	11.3749	10.1225
NLD	IBD00530	15.2057	13.7129	14.7496	14.4262	10.4503	13.9697	14.4145	13.1881	13.1881	14.5372	14.4553	14.3665	14.2317	13.9079	15.2332	15.4567	15.4567	15.448	12.9304
NLD	IBD00531	18.7409	16.3966	18.2574	17.2609	12.0369	16.6706	17.2114	15.5919	15.5919	17.9649	17.0203	17.4175	17.1514	16.601	18.6877	18.7764	18.7764	18.7764	16.5514
NLD	IBD00534	8.63387	8.53077	8.59924	8.44776	6.22725	8.59924	8.37885	8.1537	8.1537	8.44776	8.27115	8.49115	8.57416	8.42635	8.63387	8.41348	8.41348	8.41348	6.96661
NLD	IBD00536	13.6691	12.3956	13.1618	12.4289	8.75779	12.5391	12.4786	11.3478	11.1057	13.1926	12.951	12.8134	12.377	12.5473	13.9784	13.685	13.685	13.685	11.7226
NLD	IBD00538	13.8337	12.0785	13.5372	12.451	9.19464	12.6415	12.8654	11.9682	11.9682	12.9961	13.3499	13.2482	12.8901	13.0432	14.0684	13.8445	13.8445	13.8445	12.0728
NLD	IBD00539	9.91141	8.89658	9.55888	8.9659	6.29071	8.93435	9.09412	8.74176	8.74176	9.52691	9.34614	9.54029	9.2275	8.75726	10.0876	9.96452	9.96452	9.96452	9.18467
NLD	IBD00540	12.1602	11.4263	12.5212	11.5443	7.05887	11.3219	11.562	10.9911	10.9911	12.2155	11.3552	12.0938	11.2257	11.8426	12.6906	12.5931	12.5931	12.5931	11.7528
NLD	IBD00541	14.2776	13.4915	13.9636	13.6769	9.04153	12.8967	13.0256	13.4988	13.3402	13.7927	13.7066	14.1454	13.7275	13.8347	14.5335	14.465	14.465	14.465	12.8022
NLD	IBD00545	11.3655	10.3123	11.418	10.632	7.21025	11.0237	11.0168	10.205	10.205	11.1194	10.8938	10.9873	11.0054	11.0875	11.418	11.4903	11.4903	11.4903	10.0603
NLD	IBD00546	17.0396	15.1827	16.4914	15.1219	11.1629	15.8479	15.9299	14.1771	14.0968	15.49	15.5455	15.6731	15.7227	15.039	17.1293	17.0119	17.0119	17.0119	14.876
NLD	IBD00548	11.3318	10.607	11.5075	10.5074	7.45133	10.667	10.9927	10.2378	10.2378	10.5203	10.4421	10.7223	10.0758	10.7455	11.5792	11.5792	11.5792	11.5792	9.36515
NLD	IBD00554	12.6144	11.5768	12.1877	11.7939	8.56348	11.6495	12.0174	11.6172	11.5446	11.6304	11.9292	12.4766	11.5004	12.0618	12.6473	12.6144	12.6144	12.6144	11.2251
NLD	IBD00559	18.8568	16.6695	18.2607	17.4674	11.4714	17.4087	17.9217	16.6806	16.6806	17.8018	18.1473	18.3418	17.3928	17.4043	19.127	18.9684	18.9684	18.9684	16.8756
NLD	IBD00567	14.976	13.8856	14.8492	13.9618	9.14019	13.8335	14.428	13.2361	13.1726	14.3245	14.1492	14.4161	13.4831	13.9946	15.401	15.275	15.275	15.275	13.441
NLD	IBD00569	9.62917	7.09958	8.37786	7.56121	5.56543	8.59279	8.4114	7.18244	7.10217	8.28044	9.37846	9.44199	8.31015	8.55075	10.0075	10.1296	10.0699	10.1296	8.48856
NLD	IBD00579	15.9635	13.7126	15.4129	13.915	10.2208	14.9083	15.0016	13.832	13.7099	14.4789	15.311	15.0892	14.9842	14.9696	15.8555	15.9375	15.9375	15.9375	13.9644
NLD	IBD00580	20.1134	17.6488	20.1242	18.7984	12.4281	18.5637	18.9782	17.5256	17.5256	19.5196	19.3162	19.6813	18.8113	18.7728	20.3707	20.3889	20.3889	20.3889	18.6565
NLD	IBD00583	3.90988	3.06576	3.69342	3.06576	3.53113	3.55377	3.55377	3.18303	3.18303	3.35762	3.42933	3.67718	3.53753	3.55377	4.04953	3.90988	3.90988	3.90988	3.01791
NLD	IBD00586	9.77102	9.34451	9.61554	9.13533	5.35728	9.03049	9.46282	8.02305	8.02305	9.12575	8.93761	9.31797	8.70229	9.00209	9.91628	9.91628	9.91628	9.91628	8.42625
NLD	IBD00588	19.3639	16.6747	18.2707	17.5438	12.1047	17.5799	17.861	16.2723	16.1246	18.2807	18.4217	18.4682	18.4533	17.4674	19.3045	19.5171	19.5171	19.5171	17.7509
NLD	IBD00590	10.9919	9.98883	11.1482	10.2821	6.50556	9.99161	10.6346	10.2252	10.2252	10.3909	9.84332	10.7489	10.2088	10.5733	11.2837	11.2837	11.2837	11.2837	9.32539
NLD	IBD00593	13.9277	12.1351	13.5423	12.3524	8.11213	13.1059	12.9305	12.312	12.0837	12.8953	13.2894	13.3984	13.4546	12.9475	13.9831	14.1771	14.1771	14.1771	12.2317
NLD	IBD00594	6.79785	6.58344	6.72119	6.51715	3.93654	6.2083	6.66672	6.51588	6.51588	6.09903	6.35016	6.61585	6.2083	6.46458	6.97606	6.74698	6.74698	6.74698	5.8462
NLD	IBD00596	13.9195	12.2558	13.5142	12.3385	8.51492	12.4356	12.7516	11.7464	11.7464	13.5263	12.9878	12.652	12.4108	12.6313	14.2265	14.1457	14.1457	14.1457	12.2358
NLD	IBD00597	11.8219	10.8559	11.8392	10.8805	6.43683	11.6624	11.7891	10.7692	10.7692	11.3606	11.1931	11.6718	10.7021	11.5834	12.4695	12.1891	12.1891	12.1891	10.9145
NLD	IBD00598	12.5815	10.9491	11.9457	11.0172	7.60806	11.3356	11.6092	10.6467	10.6467	11.0619	10.8413	11.4276	10.9868	11.4735	12.3753	12.3296	12.3296	12.3296	10.3791
NLD	IBD00600	11.4873	9.96277	10.9948	10.4854	6.93249	11.3076	10.7069	9.50816	9.50816	11.0178	10.8359	10.8509	11.4997	10.2307	11.6743	11.5878	11.5878	11.5878	9.91685
NLD	IBD00604	12.2257	10.8849	12.0511	10.9839	6.99937	11.2496	11.4785	10.7204	10.7204	11.6183	11.9615	12.0349	11.4328	11.4737	12.5297	12.4305	12.4305	12.4305	10.6555
NLD	IBD00606	13.7927	12.5683	13.6294	12.7473	8.43527	12.6164	13.4569	12.789	12.789	12.6048	13.2285	13.5759	12.9275	13.0376	13.8293	13.7927	13.7927	13.7927	11.875
NLD	IBD00611	11.1405	8.52324	10.007	8.67537	5.94749	8.80559	9.27591	8.84668	8.55534	9.49412	10.4567	10.0929	9.33069	9.57793	10.9302	10.93	10.93	10.93	9.75468
NLD	IBD00615	7.80997	7.44383	7.86565	7.44035	5.25634	7.70897	7.38803	6.69885	6.69885	7.6121	7.66942	7.88584	7.55878	7.74576	7.7975	7.71563	7.71563	7.71563	6.64774
NLD	IBD00616	13.1619	12.0687	12.6401	11.9441	8.37862	12.0784	12.4582	11.638	11.638	12.4083	12.4813	12.5143	12.0534	12.3021	13.2615	13.193	13.193	13.193	11.0179
NLD	IBD00621	14.0788	12.7332	13.7497	13.0324	9.06125	13.0767	12.9849	12.026	12.026	13.3636	13.6288	13.872	12.8822	12.9632	14.3392	14.1489	14.1489	14.1489	12.7895
NLD	IBD00624	8.58317	7.96532	8.34686	8.12168	4.99275	8.06917	8.15635	7.98317	7.98317	7.90669	8.25511	8.39874	7.76225	8.30514	8.60542	8.46428	8.46428	8.46428	7.58471
NLD	IBD00625	16.1141	14.876	15.9449	15.2551	9.82992	14.8463	15.7368	14.217	14.0649	15.1241	15.4802	15.8208	15.2705	14.9184	16.3944	16.3944	16.3944	16.3857	14.9575
NLD	IBD00626	14.347	13.5682	14.2773	13.3835	9.51242	12.9285	13.5601	12.6532	12.6532	13.7495	13.0391	13.0571	13.2976	13.0451	14.4959	14.4959	14.4959	14.4959	12.535
NLD	IBD00628	13.5701	11.1327	12.1814	11.9601	6.41641	11.753	11.9053	10.8149	10.7847	13.1134	12.9353	12.7365	12.0218	12.3953	13.4982	13.6937	13.6937	13.6937	12.9612
NLD	IBD00629	15.6177	14.391	15.1571	14.7261	9.76268	14.4536	14.9417	14.0269	14.0269	14.6866	14.8091	15.038	13.9069	14.4291	15.7173	15.7173	15.7173	15.7173	13.9465
NLD	IBD00631	17.6012	15.6225	16.6678	15.7932	10.1788	15.8823	16.3352	14.9745	14.9745	15.95	16.8762	16.434	15.7797	16.2799	17.6272	17.6272	17.6272	17.6272	15.7834
NLD	IBD00633	8.95582	7.17515	8.4403	7.4361	5.76175	8.35785	8.55463	8.20161	8.20161	7.60924	9.05599	8.70752	8.07228	8.81273	9.0378	9.05599	9.05599	9.05599	7.54462
NLD	IBD00635	13.2092	11.0606	12.8026	11.2024	7.10965	12.5255	12.0943	11.0461	10.9618	12.7916	12.259	12.8373	11.5344	12.1424	13.6428	13.5156	13.5156	13.5156	12.3465
NLD	IBD00639	15.0724	13.5727	14.1386	14.1327	8.24336	14.0334	14.0597	12.6435	12.6435	14.3161	13.4968	13.8122	13.8817	13.9089	15.0763	15.1576	15.1576	15.1576	13.7728
NLD	IBD00640	12.2193	10.8341	11.9451	10.57	7.34718	10.9799	11.7188	10.4081	10.4081	11.5238	11.2356	11.2127	10.9609	10.7781	12.383	12.3103	12.3103	12.3103	10.203
NLD	IBD00643	11.5527	10.8891	11.6799	10.7707	7.53535	11.1299	11.2031	10.4359	10.3596	10.7242	10.9436	10.9433	10.8131	10.7364	11.6799	11.5527	11.5527	11.5527	10.0362
NLD	IBD00644	17.7847	15.9418	17.4047	16.5419	11.237	16.6056	17.0661	15.7528	15.5975	17.0455	16.9392	17.3702	16.4595	16.5893	17.8408	18.0206	18.0206	18.0206	15.6252
NLD	IBD00649	8.37638	7.8059	8.37638	7.95297	4.95578	7.95003	8.08194	7.67214	7.67214	7.62141	8.24673	7.93196	8.10894	8.2075	8.37638	8.37638	8.37638	8.37638	6.6697
NLD	IBD00652	22.24	20.5331	22.0026	21.0274	13.6589	20.1563	20.9758	19.7284	19.5735	21.3671	21.1824	21.3254	20.4722	20.7432	22.4613	22.3372	22.3372	22.3372	20.0305
NLD	IBD00654	7.26112	5.92108	6.87119	6.27725	4.381	6.87119	6.87119	6.74268	6.74268	7.07795	6.78204	6.87119	6.83169	6.29353	7.26326	6.9224	6.9224	6.9224	6.50594
NLD	IBD00655	9.58737	8.88143	9.25909	8.58052	6.28847	8.98693	8.96538	8.66236	8.66236	9.12173	9.22187	9.42021	9.25313	9.22659	9.58737	9.58737	9.58737	9.58737	7.94023
NLD	IBD00666	12.2129	11.2519	12.2985	11.4243	7.53711	11.9053	11.9307	10.9255	10.9255	11.668	11.3616	11.5674	11.6668	11.7044	12.4338	12.3653	12.3653	12.3653	10.6951
NLD	IBD00672	13.711	12.6575	13.625	12.9181	7.59667	12.4859	12.7558	11.5933	11.5933	13.195	12.5563	13.1678	12.1444	12.7918	13.9913	13.7757	13.7757	13.7757	12.5188
NLD	IBD00673	9.54417	8.89084	9.49603	8.75936	4.97613	9.22984	9.57344	8.57629	8.57629	9.09244	8.6932	9.73435	9.00051	9.45887	9.84545	9.84545	9.84545	9.84545	8.63396
NLD	IBD00676	7.47067	6.33757	7.52002	6.25916	4.73557	6.71902	6.95853	6.68138	6.53795	6.83247	6.71493	7.4637	6.92476	6.98366	7.5709	7.96476	7.96476	7.96476	7.01652
NLD	IBD00684	18.8085	16.1872	17.5009	16.4765	11.6953	16.8931	16.8083	15.0658	14.7516	17.7584	17.214	17.5073	16.5401	16.8658	19.0635	18.9892	18.8096	18.9892	16.9529
NLD	IBD00685	14.8139	11.8076	14.1566	12.3955	7.76559	12.5163	12.829	11.5904	11.4338	13.1664	13.3325	13.8196	13.1838	13.4832	14.8249	14.8774	14.8774	14.8774	12.9853
NLD	IBD00686	20.7255	18.3562	20.1713	18.8471	11.8874	18.6003	19.4183	17.8509	17.739	19.5315	19.0404	19.8336	19.1442	18.7907	20.667	20.7893	20.7893	20.7893	18.8905
NLD	IBD00692	12.7111	11.0735	12.5025	11.422	7.00603	11.8431	12.1151	11.4505	11.4505	11.8516	12.1929	12.5671	12.2835	11.7314	12.6385	12.8447	12.8447	12.8447	11.2446
NLD	IBD00693	11.5526	10.9065	11.4461	10.9052	7.07604	11.2734	11.1927	9.92953	9.92953	11.2749	11.3473	11.8073	10.6572	11.502	11.8498	11.8498	11.8498	11.8498	9.7396
NLD	IBD00694	8.58262	8.26123	8.58034	8.14449	6.34983	7.95265	8.14682	8.20866	8.20866	8.30576	8.27075	8.5816	8.26197	8.2938	8.76683	8.61246	8.61246	8.61246	7.92916
NLD	IBD00695	7.63131	6.82638	7.76874	6.78201	5.10399	7.23481	7.30809	5.97547	5.97547	7.49328	7.34595	7.24461	7.63307	6.91259	7.81451	7.47137	7.47137	7.47137	6.54145
NLD	IBD00696	10.4079	9.62958	10.4571	9.45669	7.16389	10.2591	9.92199	9.48244	9.48244	10.4849	9.90725	10.6351	9.8331	10.2359	10.9073	10.6455	10.6455	10.6455	9.45462
NLD	IBD00698	13.7357	12.5771	13.8525	13.0379	8.78239	12.9645	12.9918	11.5655	11.4084	13.6049	13.0708	13.322	12.636	12.8318	14.0855	14.0556	14.0556	14.0556	12.7291
NLD	IBD00699	4.34462	2.85042	4.23455	3.03264	3.37888	3.79501	3.57298	3.79501	3.72792	3.017	3.98057	4.51703	4.18997	3.57214	4.27672	4.41306	4.41306	4.41306	3.51146
NLD	IBD00701	14.2072	12.9098	14.3532	13.2544	8.30027	13.4312	13.6293	11.8957	11.8957	14.0473	13.3875	13.8077	13.1454	13.1823	14.5689	14.4402	14.4402	14.4402	12.4596
NLD	IBD00703	13.4644	12.6767	13.4323	12.6163	8.79335	12.783	12.8533	12.0111	12.0111	12.429	13.0118	13.436	13.0009	12.9994	13.5843	13.6508	13.6508	13.6508	12.3126
NLD	IBD00710	16.7844	15.4755	16.9434	15.7855	10.208	15.7447	16.4222	15.1959	15.1657	16.5594	16.239	16.315	16.0454	15.9624	17.0605	17.0605	17.0605	17.0605	15.351
NLD	IBD00713	10.8631	10.351	11.0699	10.3802	7.12228	10.2946	10.3773	9.92556	9.92556	10.1797	10.3851	10.4026	10.4009	10.3043	11.0699	11.0699	11.0699	11.0699	8.98088
ESP	SRR6463089	14.4917	13.2119	14.2321	13.5361	9.2248	13.1944	13.1447	12.6055	12.6055	14.2006	12.8699	13.4323	12.6745	13.0524	14.4917	14.4917	14.3914	14.387	12.9151
ESP	SRR6463091	14.8006	13.7928	14.8937	14.3266	9.84874	14.1839	14.2857	12.9864	12.9864	14.6873	13.4879	14.0783	13.2887	14.151	15.0803	15.0803	15.0803	15.0803	13.5786
ESP	SRR6463093	17.3429	15.6713	17.1226	16.4668	12.2439	15.6247	15.9918	15.1039	15.1039	16.6954	15.431	16.4745	15.64	15.4154	17.407	17.407	17.407	17.4027	15.7015
ESP	SRR6463095	11.8851	11.0588	11.4598	11.2312	8.13321	11.3269	11.1511	10.561	10.4146	11.5237	11.6131	11.8643	11.1471	11.1968	11.9763	11.9481	11.9481	11.9481	10.968
ESP	SRR6463097	15.9559	13.8844	15.0644	14.4773	9.32208	14.0211	14.7133	13.0224	13.0224	14.715	14.2864	14.5133	13.9172	14.0065	16.199	16.199	16.0353	16.0353	14.2826
ESP	SRR6463122	16.543	14.7841	16.2946	15.3285	10.9827	15.2994	15.6652	14.2156	14.2156	15.8257	14.9076	15.3257	14.9263	14.782	16.7625	16.5885	16.4249	16.4249	14.8885
ESP	SRR6463123	15.318	14.3328	15.0479	14.5337	10.8292	13.8242	14.6793	13.5093	13.5093	14.1571	13.8564	14.2061	13.6142	14.1082	15.3877	15.3595	15.3595	15.3595	13.7571
ESP	SRR6463124	18.5348	17.0973	18.4366	17.7026	13.0373	17.4957	17.7899	16.9243	16.7467	17.6262	17.481	17.5394	17.6329	17.2992	18.563	18.5348	18.5348	18.5305	17.1214
ESP	SRR6463125	14.3856	13.3499	14.0585	13.2334	9.60398	13.5397	13.6647	12.7461	12.7461	13.6534	13.3025	13.674	12.83	13.0191	14.4311	14.4311	14.4311	14.4311	13.4286
ESP	SRR6463195	14.1735	12.8971	13.8616	13.2843	8.76476	13.4674	13.3533	12.4963	12.4963	13.8916	12.7286	13.2497	12.9159	13.2964	13.9795	14.2351	14.2351	14.2351	12.5229
ESP	SRR6463197	16.5019	15.1253	15.7406	16.0117	10.868	15.0983	15.5861	14.5022	14.5022	16.0143	15.3835	15.7106	15.0354	15.15	16.5019	16.5019	16.5019	16.4975	15.5157
ESP	SRR6463199	15.2117	14.1354	15.0382	14.5089	10.6174	14.0926	14.4593	13.6068	13.6068	14.7462	13.6687	14.0502	13.895	14.0696	15.2117	15.2117	15.2117	15.2073	13.6226
ESP	SRR6463201	16.5919	14.1731	15.5544	14.99	9.89866	14.6881	14.8433	13.5684	13.5684	15.9538	14.7217	15.3318	15.1993	14.3683	16.5919	16.5919	16.3705	16.5155	15.4771
ESP	SRR6463207	12.5991	11.095	12.479	11.587	7.86693	11.3025	11.5939	10.4814	10.4814	11.8776	11.2812	11.6754	11.1467	11.3018	12.6525	12.6525	12.5731	12.6525	10.9596
ESP	SRR6463221	15.3892	13.7816	14.64	14.2189	10.6883	14.2833	14.5102	12.9801	12.9801	14.9673	13.774	14.3256	13.62	13.5736	15.5824	15.426	15.1867	15.1867	14.0198
ESP	SRR6463268	12.7009	11.6729	12.5756	11.9853	7.9144	11.584	12.0078	10.9268	10.9268	12.2224	11.1025	12.0201	11.5537	11.632	12.7902	12.7902	12.6266	12.6266	10.9251
ESP	SRR6463269	12.4049	10.0903	12.018	10.292	7.92137	10.1747	10.6604	9.85786	9.85786	11.2845	11.19	10.7787	10.1211	10.1726	12.5142	12.5574	12.3932	12.3932	10.8948
ESP	SRR6463270	14.6846	13.1135	14.1517	13.7988	9.70526	13.1138	13.5262	12.3155	12.3155	13.6864	13.3088	13.5531	13.3832	12.8168	14.7103	14.7103	14.7103	14.7103	13.0838
ESP	SRR6463271	15.2507	14.206	14.9294	14.199	10.1997	14.7373	14.2589	13.5848	13.5848	14.8117	13.9151	14.1797	13.7405	14.473	15.9105	15.6919	15.4057	15.6919	13.9181
ESP	SRR6463272	15.86	14.4815	15.5071	14.7574	10.0514	14.6116	14.9753	13.8514	13.8514	15.2771	13.6836	14.7834	14.2495	14.4079	15.8948	15.8326	15.8326	15.8326	14.399
ESP	SRR6463273	17.9693	16.2385	17.9358	17.1279	12.3433	16.9211	17.0142	16.0282	16.0282	18.2009	17.5728	17.4516	17.2415	16.9402	18.5046	18.4175	18.4175	18.4131	16.8944
ESP	SRR6463274	14.9197	13.747	14.3511	13.9087	10.6062	14.1924	14.2797	12.9731	12.9731	14.5661	13.1282	14.126	13.457	13.5854	14.9197	14.9197	14.9197	14.9154	13.46
ESP	SRR6463275	18.1551	16.4378	17.6069	17.349	13.1048	16.3141	16.7781	15.9877	15.9877	17.1056	16.2526	16.5954	16.99	15.9777	18.0876	18.0876	17.9239	17.9196	15.8859
ESP	SRR6463276	15.3136	13.6152	15.0081	14.1984	10.9217	13.9535	14.2243	13.3804	13.2028	14.5449	13.3468	13.7184	13.7818	13.7974	15.3777	15.3777	15.3777	15.3734	13.3499
ESP	SRR6463277	17.8408	16.6966	17.5339	17.2814	11.7948	16.4565	16.9851	15.7541	15.7541	17.3989	16.5836	16.7627	16.4346	16.2084	17.8163	17.7001	17.7001	17.7001	16.2146
ESP	SRR6463392	14.2552	12.9155	13.7745	13.419	9.74135	13.4085	13.6091	12.2201	12.2201	13.5053	12.9285	13.1843	13.163	12.7885	14.2597	14.2597	14.2597	14.2554	13.2063
ESP	SRR6463393	14.857	13.5709	14.5656	13.9348	10.103	13.5455	13.8806	12.7199	12.7199	14.0774	12.8851	13.2266	13.4528	13.4456	14.857	14.857	14.6049	14.857	13.1871
ESP	SRR6463394	12.0579	11.4958	11.8443	11.5831	7.62859	11.1793	11.3007	10.0652	10.0652	11.7847	10.8312	11.0961	10.8119	10.9637	12.122	12.0386	12.0386	12.0386	11.108
ESP	SRR6463395	16.5846	14.421	15.8766	15.2833	10.3362	14.6694	15.2183	13.8738	13.8738	15.7082	14.9579	15.2145	14.5603	14.2162	16.6438	16.5324	16.3873	16.5324	15.5346
ESP	SRR6463396	12.8671	11.4821	12.6501	11.8909	8.87509	12.0213	12.0931	10.2463	10.2463	12.5376	11.2168	11.6226	11.2849	11.4767	12.8378	12.8378	12.8378	12.8378	11.2805
ESP	SRR6463397	16.2391	14.2783	15.5571	14.9532	10.8346	15.0232	15.0764	13.7071	13.7071	15.3923	14.2666	14.491	14.8529	13.7078	16.2835	16.2835	16.2835	16.2835	14.6831
ESP	SRR6463398	19.8512	18.1284	19.6184	19.0097	13.5607	18.4372	18.8999	17.3611	17.3611	19.2261	18.2737	18.9349	18.8649	17.9831	19.9821	19.9821	19.9821	19.9821	18.297
ESP	SRR6463399	12.3842	11.3166	12.38	11.9136	8.19937	11.4581	11.7078	10.6236	10.6236	11.8427	11.0159	11.5738	10.8367	11.6475	12.4678	12.2873	12.2873	12.2873	11.2731
ESP	SRR6463400	8.39855	7.65034	8.06876	7.71403	5.79021	8.11652	7.95899	7.74008	7.74008	8.04924	8.04215	8.14334	7.92776	7.87257	8.49344	8.5366	8.5366	8.5366	7.01915
ESP	SRR6463424	12.0532	11.2103	11.762	11.6314	8.48111	11.3749	11.5509	10.4195	10.4195	11.4908	10.5172	11.1384	11.0139	11.0515	11.9437	12.0532	12.0532	12.0532	9.95774
ESP	SRR6463008	8.91477	8.24827	8.56434	8.26891	6.38431	8.61706	8.59883	8.26641	8.04639	8.7387	8.48843	8.64453	8.40812	8.48679	8.91477	8.91477	8.91477	8.91477	7.67213
ESP	SRR6463010	12.7981	11.7353	12.6023	12.1545	8.28974	11.7532	11.993	11.3733	11.3733	12.2608	11.9744	11.9252	11.5848	11.8462	12.8944	12.7981	12.7981	12.7937	10.9394
ESP	SRR6463011	15.0268	13.6552	14.7492	13.8003	9.61286	13.9911	14.2357	12.8939	12.8939	14.4082	13.5299	13.9598	13.1425	13.7376	15.2553	15.1493	15.1493	15.1493	13.3801
ESP	SRR6463013	14.4895	12.8041	14.0343	13.7115	9.19444	13.4728	13.7539	12.0696	12.0696	13.8055	12.7117	13.4352	12.8374	13.0162	14.4941	14.4941	14.0189	14.3304	12.8403
ESP	SRR6463014	18.1818	16.7069	17.6765	17.084	12.5447	16.8183	17.0504	15.7691	15.7691	17.5989	16.1882	16.7493	16.6051	16.4973	18.1339	18.1874	18.1874	18.1874	16.5496
ESP	SRR6463016	16.2383	14.5806	15.9774	14.9884	11.1126	15.1544	15.4478	14.2972	14.2972	15.4656	15.1125	14.999	15.0436	14.4188	16.2656	16.3219	16.3219	16.3219	14.445
ESP	SRR6463019	16.7809	15.1606	16.6147	15.6197	11.1385	15.4822	15.8085	14.5358	14.5358	15.8426	14.8315	15.509	15.3762	15.1039	16.7417	16.7417	16.4631	16.5737	15.3468
ESP	SRR6463021	16.5277	15.3009	16.0447	15.7715	11.6787	15.6779	15.947	14.2703	14.2703	15.8751	14.6073	15.394	15.0562	15.3655	16.5169	16.5732	16.5732	16.5732	14.8498
ESP	SRR6463022	16.6293	14.6809	16.0697	15.0419	10.1996	15.2369	14.8704	13.9332	13.7868	15.9238	14.403	14.6993	14.4442	14.5951	16.6293	16.6293	16.413	16.4086	14.4842
ESP	SRR6463024	14.2001	12.7488	13.5939	13.3526	9.55171	13.0402	13.4295	12.3526	12.3526	13.2471	12.8538	12.9813	12.6606	12.5903	14.2001	14.2001	14.2001	14.2001	12.3832
ESP	SRR6463025	10.215	9.37279	10.3693	9.28322	7.36971	9.55806	9.73147	9.08041	9.03575	9.369	9.29179	10.455	9.67389	9.59137	10.3029	10.4922	10.4922	10.4922	9.19668
ESP	SRR6463027	16.3395	14.631	16.1254	15.0161	11.0724	15.0603	14.9052	13.7452	13.7452	15.7842	15.0237	15.2157	14.8773	14.7633	16.6704	16.5632	16.3252	16.4659	15.0735
ESP	SRR6463032	4.83047	4.60531	4.80093	4.60531	4.26598	4.61458	4.55248	4.60531	4.60531	4.87289	4.65317	4.40904	4.60531	4.64858	5.10037	4.91402	4.91402	4.91402	4.25122
ESP	SRR6463037	9.79514	7.83605	9.00969	8.25061	6.32123	8.37851	8.26648	7.48041	7.48041	9.3021	8.23649	8.27619	7.93566	8.24526	9.79514	9.79514	9.70251	9.79514	8.2272
ESP	SRR6463041	19.2124	17.3926	18.5111	18.0664	13.162	17.7781	18.0036	16.8048	16.7099	18.2093	17.7697	18.0222	17.6626	17.2097	19.4199	19.4199	19.1113	19.2519	17.1416
ESP	SRR6463039	17.2947	15.8097	17.242	16.3615	11.1282	16.2485	16.4761	15.0776	15.0776	16.8617	16.0324	15.9268	16.1909	15.5117	17.3841	17.3841	17.3841	17.3798	16.2173
ESP	SRR6463388	7.39636	7.14483	7.72828	7.11069	4.85169	7.34321	7.44974	5.84164	5.84164	7.59504	7.07809	7.65903	6.7739	7.29491	7.79911	7.50838	7.50838	7.50838	6.88016
ESP	SRR6463046	15.9336	14.914	15.7669	15.4291	10.9771	15.1702	15.736	14.4538	14.4538	15.2266	15.1146	15.5765	15.0694	14.8744	15.9867	16.0963	16.0963	16.0963	14.0676
ESP	SRR6463049	16.1904	14.5299	15.6013	15.4196	10.3108	15.2918	15.0297	13.7905	13.7905	16.1864	14.7405	15.0839	14.7389	14.6108	16.2479	16.3574	16.3574	16.3574	15.1636
ESP	SRR6463059	8.36546	7.62822	8.53984	7.68961	5.54319	8.4893	8.25582	7.75955	7.75955	8.5115	7.92679	8.09846	8.04231	8.41998	8.64523	8.58305	8.58305	8.58305	7.40479
ESP	SRR6463349	9.77689	8.41912	9.37365	8.84825	6.21553	9.06211	9.38954	8.29897	8.29897	8.71879	8.72133	9.01095	9.5916	8.78378	9.77689	9.77689	9.69746	9.77689	7.3423
ESP	SRR6463054	8.1477	7.57425	7.83621	7.66308	5.98929	7.77525	7.67542	7.27853	7.27853	7.96748	7.25974	7.80063	7.50434	7.76314	8.1477	8.1477	8.1477	8.1477	7.13434
ESP	SRR6463061	17.4819	15.4488	17.0981	16.3854	11.0574	16.2235	16.3316	14.7911	14.7911	16.8484	16.2142	16.0665	15.5343	15.8782	17.5712	17.509	17.394	17.509	15.816
ESP	SRR6463063	15.7338	14.2233	15.1854	14.9764	10.2758	14.8701	15.1542	13.1144	13.1144	15.0834	14.409	14.221	14.5358	13.8293	15.7793	15.7793	15.7793	15.7793	14.5119
ESP	SRR6463070	14.5627	12.8396	14.4925	13.5724	8.47532	13.1984	13.4424	12.0439	12.0439	14.048	13.505	13.484	13.1945	12.9628	14.6257	14.6257	14.6257	14.6257	13.8541
ESP	SRR6463065	15.6074	14.4506	15.1565	14.7729	10.8651	14.8801	14.8422	13.9717	13.9717	15.4625	13.9949	14.8646	13.9061	14.6261	15.9755	15.9755	15.9755	15.9755	14.7075
ESP	SRR6463068	13.1624	11.7689	12.9081	12.0091	8.15166	12.0309	12.074	10.9832	10.9832	12.8286	12.0008	12.7317	11.8116	12.3062	13.3836	13.1973	13.1973	13.1973	12.4214
ESP	SRR6463331	16.1691	14.1685	15.2257	14.6936	9.90874	14.9498	15.0494	13.4202	13.4202	15.4377	14.6021	15.2791	14.1222	14.2993	16.1691	16.1691	16.1414	16.1414	14.8943
ESP	SRR6463074	13.9695	11.9986	12.9785	12.0932	8.97906	12.2532	12.3102	10.9996	10.9996	13.3071	12.7682	12.8824	12.6408	11.7219	14.3701	14.1733	14.1733	13.9923	12.8894
ESP	SRR6463083	13.8186	12.3566	13.4008	12.5387	8.88509	12.4775	12.7376	11.5833	11.5833	12.7381	11.9874	12.8864	12.0497	12.1752	13.8938	13.937	13.937	13.937	12.7309
ESP	SRR6463078	14.6777	13.1972	14.2728	13.7022	8.57287	13.584	13.472	12.9358	12.8623	14.1722	13.4739	13.9883	13.3639	13.5697	14.7674	14.7053	14.7053	14.7053	13.3494
ESP	SRR6463081	12.7917	11.1814	12.1923	11.2795	7.72849	11.6031	11.8877	10.7592	10.7592	11.8561	11.0849	11.5156	10.9959	11.5583	13.0749	13.0749	13.0749	13.0749	11.1778
ESP	SRR6463084	11.0094	10.0679	10.8305	10.4209	7.64624	10.3411	10.5057	9.9503	9.9503	10.5252	10.232	10.5761	9.73702	10.5462	11.0929	11.0929	11.0929	11.0929	10.0308
ESP	SRR6463152	17.6166	16.3096	17.4265	16.9222	12.3608	15.8519	16.4086	15.3738	15.3738	16.6984	16.2751	16.5468	16.0669	16.2471	17.5603	17.6166	17.6166	17.6166	16.327
ESP	SRR6463087	18.1664	16.6907	17.7561	17.3894	11.7635	16.8697	17.0323	16.0721	15.9257	17.5288	16.2252	17.0406	16.2335	16.4032	18.1664	18.1664	18.0869	18.162	16.0902
ESP	SRR6463088	16.9806	15.4008	16.9197	16.0701	11.7643	15.651	15.7803	15.2797	15.2797	16.1842	15.1323	15.4163	15.0643	15.1477	17.129	17.129	16.9654	16.961	15.3389
ESP	SRR6463090	13.5079	13.0015	13.5503	13.1671	9.23578	12.68	12.933	12.2473	12.2473	13.0551	12.0409	12.5806	12.2882	12.8141	13.5915	13.5915	13.5915	13.5915	11.6176
ESP	SRR6463092	16.4391	15.0799	16.213	15.5608	12.0589	15.1063	15.0729	14.6473	14.6473	16.4285	14.7661	15.3361	14.9494	14.8561	16.8348	16.8348	16.8348	16.8304	14.633
ESP	SRR6463094	14.8036	13.3089	14.4692	13.9801	9.98465	13.8678	14.0852	13.0667	13.0667	14.0203	13.4728	14.1063	13.5429	13.4398	14.8678	14.8678	14.8678	14.8634	13.5146
ESP	SRR6463096	15.9037	14.3022	15.4797	14.8957	9.63556	14.4802	15.0204	13.3705	13.3705	15.0388	14.1169	14.4244	14.1289	14.2666	16.0969	15.9841	15.8204	15.8204	14.145
ESP	SRR6463102	9.14474	8.68123	9.37106	9.01385	6.74	8.7217	8.96459	7.632	7.632	8.97516	8.24606	8.74306	7.84565	8.94908	9.30907	9.19623	9.19623	9.19623	8.47673
ESP	SRR6463099	4.71164	4.31802	4.73885	4.29448	3.86912	4.64946	4.64946	4.36839	4.36839	4.10489	4.06001	4.71654	4.43398	4.59897	4.82921	4.73885	4.73885	4.73885	3.99341
ESP	SRR6463403	8.96453	8.23976	8.61411	8.26494	6.40791	8.66681	8.75251	8.32072	8.1007	8.79301	8.4702	8.64058	8.45788	8.5411	8.96453	8.96453	8.96453	8.96453	7.67866
ESP	SRR6463230	13.8582	11.4534	12.3826	11.9101	8.5778	11.4975	11.928	10.3844	9.95791	12.2422	12.4928	12.0407	11.2344	11.6535	14.1848	14.1848	13.9685	13.9685	11.2245
ESP	SRR6463114	13.3712	11.8079	12.9453	12.0725	8.92746	12.5591	12.4716	11.3424	11.3424	12.3816	11.9837	12.4938	12.1132	11.9581	13.4086	13.2113	13.2113	13.2113	11.138
ESP	SRR6463117	12.5179	11.0574	12.1287	11.3716	7.68969	11.695	12.1266	10.695	10.695	11.6453	11.1153	11.5429	11.4027	11.1734	12.5179	12.4557	12.4557	12.4557	11.5278
ESP	SRR6463120	16.4216	14.7377	15.9846	15.2978	10.1047	15.3532	15.5861	13.9383	13.9383	15.5902	14.8651	15.3528	14.8038	14.876	16.3699	16.4261	16.4261	16.4261	15.557
ESP	SRR6463121	7.99438	7.337	8.11765	7.41527	5.433	7.31628	7.26418	7.35295	7.35295	7.15897	7.46281	7.84732	7.40566	7.9368	8.32307	7.95811	7.95811	7.95811	6.80944
ESP	SRR6463126	12.5773	11.3097	11.8578	11.7831	8.15121	11.5153	11.7002	10.3301	10.3301	11.6963	10.9433	11.6872	11.0719	10.9104	12.5773	12.5773	12.5773	12.5773	10.8705
ESP	SRR6463128	10.6774	9.32542	10.4366	9.5197	7.23486	9.48375	9.54106	8.45317	8.45317	9.35846	8.72585	9.98955	9.48772	9.29466	10.3509	10.7142	10.7142	10.7142	9.25507
ESP	SRR6463130	13.9722	12.7892	13.6099	13.2777	8.61319	13.4973	13.3509	11.9828	11.9828	13.6931	12.6357	12.8836	12.6782	12.6951	14.1946	14.0462	14.0462	14.0462	12.7061
ESP	SRR6463141	5.7137	5.21969	5.74463	5.09687	4.56715	5.17967	5.17967	5.56569	5.56569	5.29744	5.76821	5.65508	5.70556	5.49781	5.76821	5.76821	5.76821	5.76821	4.97089
ESP	SRR6463258	4.41106	4.05645	4.20587	4.3487	3.55391	4.09563	4.09563	4.03309	4.03309	4.35809	4.03474	4.35832	4.38462	4.05741	4.52114	4.50045	4.50045	4.50045	3.82653
ESP	SRR6463142	10.9295	9.39095	10.728	9.57002	7.16486	10.0957	10.0277	9.35811	9.13809	10.57	9.85285	9.75211	10.6395	9.85515	11.0778	11.0557	11.0557	11.0557	9.64606
ESP	SRR6463146	11.4755	10.9	11.4515	11.0751	8.39837	11.0489	11.0827	10.6645	10.6645	11.0921	11.1845	11.2106	11.1556	11.2471	11.4755	11.4755	11.4755	11.4755	10.1094
ESP	SRR6463148	16.4922	15.044	16.1968	15.4801	10.6478	15.0954	15.3376	14.0711	14.0711	16.227	15.0044	15.4791	14.81	14.9435	16.4803	16.5366	16.5366	16.5366	14.5255
ESP	SRR6463150	19.9866	18.1558	19.3582	18.671	13.2771	18.489	18.7229	17.0149	17.0149	19.2357	17.3367	18.3852	18.1993	17.9068	20.0508	20.0508	20.0508	20.0508	18.1759
ESP	SRR6463161	12.0021	10.2678	11.3344	10.869	8.06229	10.7664	11.132	9.53393	9.53393	10.8363	10.2266	10.684	10.2072	10.1629	12.0021	12.0021	12.0021	12.0021	11.0423
ESP	SRR6463160	12.5994	10.5041	11.8459	10.7463	7.53973	10.6535	10.7009	9.18657	9.18657	11.4512	10.3916	10.6282	10.5363	10.7038	12.7974	12.5209	12.5209	12.5209	10.0583
ESP	SRR6463165	12.6152	10.9255	11.7202	11.6248	7.32482	11.1072	11.423	10.9475	10.9187	12.2773	11.8955	11.9919	12.0437	11.625	12.5056	12.6152	12.6152	12.6152	11.4289
ESP	SRR6463167	12.9337	11.9572	12.7525	11.9899	8.60496	12.2509	12.0591	10.8616	10.8616	12.2395	11.3932	11.409	11.7494	11.3888	12.9337	12.9337	12.9337	12.9337	11.2267
ESP	SRR6463169	11.8618	10.6291	11.2487	10.7324	7.97088	10.8049	10.8375	9.4489	9.4489	11.2971	10.2826	10.733	10.0741	10.6319	11.9249	11.9249	11.9249	11.9249	10.2483
ESP	SRR6463176	15.9396	14.462	15.5518	15.0822	9.94947	14.8394	15.0904	14.4519	14.4519	15.7029	15.1439	15.4431	15.2699	15.1642	15.9267	15.9853	15.9853	15.9853	14.5978
ESP	SRR6463171	12.8443	11.9513	12.7541	12.2844	8.83128	12.1082	12.1285	11.4985	11.4985	12.3518	11.8554	11.7843	11.4284	12.0835	13.0388	13.0388	13.0388	13.0388	11.5247
ESP	SRR6463178	10.1712	8.98655	9.57076	8.92819	5.89963	9.42353	9.31005	8.68353	8.53713	9.56796	9.34469	9.50535	8.96285	9.1843	10.3176	10.2444	10.0315	10.0315	9.17924
ESP	SRR6463175	8.85947	8.21056	8.89253	8.40281	6.0976	8.86909	8.69599	8.07017	8.07017	8.8127	8.04219	8.98041	8.31574	8.8019	9.13923	9.13923	9.13923	9.13923	7.82402
ESP	SRR6463179	6.141	4.71277	5.64579	4.59099	4.10325	5.08472	4.82009	4.70453	4.70453	5.57152	5.41301	5.94759	5.86282	5.4001	6.00331	6.0865	6.0865	6.0865	5.02402
ESP	SRR6463184	13.2562	12.5804	13.0765	12.5067	9.11414	12.3044	12.6772	11.7109	11.7109	12.4714	12.2294	12.2119	12.0856	12.3896	13.2192	13.2002	13.2002	13.2002	11.5926
ESP	SRR6463192	6.04369	5.582	5.86437	5.49664	4.90008	5.81822	5.56059	5.47325	5.47325	5.8324	5.51485	6.08028	5.85802	5.91171	6.16127	5.91868	5.91868	5.91868	4.78939
ESP	SRR6463189	11.1029	10.392	10.9787	10.7201	7.38206	10.5815	10.8211	9.47302	9.47302	10.8664	9.4937	10.4297	9.91656	10.2661	11.2509	11.2509	11.2509	11.2509	10.16
ESP	SRR6463196	13.5707	12.3458	13.0447	12.6798	8.89329	12.7703	12.8143	11.7772	11.7772	13.1611	12.4829	12.8455	12.0537	12.6946	13.3219	13.6323	13.6323	13.6323	12.0565
ESP	SRR6463198	14.3639	12.9787	13.7426	13.798	9.49241	13.2925	13.5489	12.3635	12.3635	13.6074	13.4161	13.3811	13.1358	13.0882	14.3639	14.3639	14.3639	14.3639	13.2464
ESP	SRR6463200	15.2278	14.4795	15.1128	14.7698	10.6724	14.4139	14.4292	13.7576	13.7576	15.0738	13.885	14.2503	14.0052	14.0927	15.2278	15.2278	15.2278	15.2234	14.0735
ESP	SRR6463202	14.5761	12.2121	13.5505	12.9288	9.22771	12.974	13.1903	11.9106	11.7331	13.6838	12.7634	13.2935	13.195	12.3394	14.5761	14.5761	14.3547	14.4997	13.3686
ESP	SRR6463203	14.9773	12.8588	14.2965	13.6409	9.95838	13.562	13.9017	12.3868	12.3868	14.4452	13.3699	13.6928	13.3288	12.9223	14.9773	14.9773	14.7599	14.9773	13.4563
ESP	SRR6463205	14.9032	13.3712	14.7855	13.8614	9.69619	13.4911	13.6301	12.5381	12.5381	14.3846	13.6234	13.3464	13.308	13.2769	14.9032	14.9032	14.9032	14.9032	12.8268
ESP	SRR6463208	14.2833	12.2807	14.0688	13.1277	9.99706	12.8342	12.9572	11.8355	11.8355	13.7915	13.124	13.0499	12.7051	12.7516	14.4648	14.4648	14.2485	14.2485	12.3121
ESP	SRR6463209	13.723	12.1386	13.0664	12.8559	8.54584	12.4476	12.7764	11.2084	11.2084	12.7988	12.0785	12.5899	12.3249	11.7659	13.6667	13.723	13.723	13.7187	12.4962
ESP	SRR6463213	9.29824	7.47931	8.9507	8.10887	5.9225	8.4314	8.84109	6.88547	6.88547	8.43883	7.55622	8.25605	8.21546	7.92131	9.29824	9.29824	9.29824	9.29824	7.90872
ESP	SRR6463215	10.2681	8.64699	9.4146	8.75633	6.84304	8.92728	8.52127	7.86784	7.86784	9.8795	8.42521	8.59694	9.04754	8.78744	10.2681	10.0588	9.89518	9.89518	8.11285
ESP	SRR6463217	6.16779	5.83791	5.89422	5.76095	4.22982	5.92195	5.89422	5.79416	5.79416	5.87264	5.06442	5.47679	5.62958	5.84373	6.16779	6.16779	6.16779	6.16343	4.76278
ESP	SRR6463222	11.595	9.76928	10.8254	10.4562	7.22511	10.6551	10.5543	9.11854	9.11854	10.5784	11.4469	11.2584	10.399	10.3804	11.603	11.6843	11.5207	11.5207	9.92858
ESP	SRR6463245	16.8526	14.7375	16.0838	15.073	9.58224	15.6871	15.8396	14.2957	14.2669	16.3829	15.9203	15.9493	15.244	15.7687	17.2439	17.3684	17.2021	17.2021	15.9533
ESP	SRR6463227	11.4007	10.401	11.173	10.4134	6.77604	10.5287	10.5295	9.29421	9.29421	10.8639	9.8812	10.7441	10.0521	10.3025	11.6022	11.5745	11.5745	11.5745	10.2334
ESP	SRR6463233	15.0112	13.6969	14.5737	14.1991	10.2638	14.2035	14.3481	13.1739	13.1739	14.2312	13.1199	14.1349	13.4377	13.5493	15.0112	15.0112	15.0112	15.0112	13.2435
ESP	SRR6463237	10.2742	8.94807	10.0055	9.05911	7.56879	9.82424	9.54007	9.10155	9.10155	9.78055	9.57944	9.6938	9.16546	9.37014	10.2742	10.212	10.212	10.212	9.3071
ESP	SRR6463235	15.9318	14.0978	15.6041	14.9568	11.073	14.3437	14.6532	13.1394	13.1394	15.0411	13.5158	14.4351	14.208	13.7681	15.9318	15.9318	15.9318	15.9274	13.0179
ESP	SRR6463241	19.0074	16.907	18.788	18.1548	12.5701	17.2379	17.615	15.9489	15.9489	18.3408	17.1597	17.7588	17.2676	17.2081	19.0131	19.0131	18.7015	19.0131	16.9167
ESP	SRR6463240	14.9792	13.8212	14.6274	13.8939	9.91418	13.4576	13.8993	13.0177	13.0177	13.962	13.1642	13.5467	13.4623	13.5187	14.8991	14.8369	14.7466	14.7466	13.0315
ESP	SRR6463242	15.6104	14.4898	15.6872	14.8102	10.2206	14.5374	14.7976	13.8553	13.8553	15.2087	14.0283	14.7227	14.2051	14.4549	15.7383	15.7383	15.5747	15.5747	14.0074
ESP	SRR6463243	12.8334	11.4894	12.758	11.8091	7.96474	11.5562	11.746	10.5422	10.5422	11.7869	11.7305	12.2019	11.918	11.8305	12.9717	12.7083	12.7083	12.7083	11.1408
ESP	SRR6463377	15.1656	13.0226	14.0754	13.5623	9.73702	13.8222	13.9909	12.3916	12.3916	14.0793	14.1495	14.2805	13.8308	13.5776	15.5992	15.4147	15.4147	15.4147	14.3348
ESP	SRR6463249	12.6809	11.0568	12.3003	11.3146	8.1144	12.058	12.0994	10.0386	10.0386	12.0779	10.969	11.1783	11.5328	10.7059	12.6809	12.6809	12.6809	12.6809	11.6097
ESP	SRR6463344	17.2623	15.312	16.8016	15.9632	11.1064	16.3383	16.2052	14.5656	14.4192	16.7947	15.6163	16.1265	15.2956	15.629	17.3893	17.4989	17.4989	17.4989	15.4958
ESP	SRR6463255	7.39139	6.86456	7.39456	7.08277	4.52836	7.17391	7.38456	6.38506	6.38506	7.30875	6.8209	7.30875	6.98792	7.09638	7.67171	7.67171	7.67171	7.67171	6.72899
ESP	SRR6463257	14.0385	12.7893	13.5207	13.1656	9.18258	12.898	12.7161	11.7864	11.7864	13.4731	12.3089	12.7252	12.8876	12.337	14.0364	13.9185	13.9185	13.6323	12.5906
ESP	SRR6463265	5.58634	4.19085	5.32733	4.35907	4.0565	4.87469	4.87469	4.81616	4.81616	4.60984	5.22513	5.53737	5.31929	4.82419	5.57353	5.85391	5.56769	5.85391	4.97267
ESP	SRR6463260	7.74521	7.07081	7.45439	6.83981	5.45829	6.73937	6.86811	6.7709	6.7709	7.30596	6.43855	6.52878	6.71673	6.62885	7.74521	7.74521	7.74521	7.74521	6.57829
ESP	SRR6463337	11.3605	10.2058	10.6985	10.4379	7.12844	10.4737	10.4062	9.44694	9.44694	10.9985	9.40351	10.1542	9.85961	9.94163	11.3345	11.4441	10.9598	11.4441	9.32889
ESP	SRR6463278	6.91723	6.21664	7.09015	6.27276	5.06094	6.77191	6.81506	6.54716	6.54716	6.63481	6.58511	7.05844	6.66021	6.9288	7.09015	7.09015	7.09015	7.09015	6.04037
ESP	SRR6463283	9.82493	8.83854	9.63081	8.82518	7.19646	9.13921	9.24765	8.224	8.224	9.10558	9.05696	9.47244	8.67031	9.23423	10.1304	10.1304	10.1304	10.1304	8.35721
ESP	SRR6463288	14.1567	12.7581	13.7585	12.7356	9.36713	12.6445	12.5977	11.6518	11.6518	13.8299	12.8188	12.3843	12.2781	12.1922	14.2461	14.2461	14.2461	14.2461	12.4828
ESP	SRR6463292	8.97153	7.8282	8.43789	8.16704	5.82839	8.31903	8.29543	7.40118	7.40118	8.85977	7.55631	8.13774	7.78151	8.04627	8.83258	8.83258	8.83258	8.83258	7.92441
ESP	SRR6463295	6.63136	5.85543	6.5624	5.83304	4.49529	5.84051	6.20592	5.12813	5.12813	6.31115	4.73735	5.60229	5.78663	5.57078	6.85377	6.85377	6.85377	6.85377	5.64053
ESP	SRR6463298	15.8597	14.1507	14.99	14.9191	11.6828	14.5948	14.996	14.0601	14.0601	15.5102	14.47	14.661	14.1525	14.3738	16.0525	15.9903	15.9903	15.986	14.7065
ESP	SRR6463313	12.4235	11.0988	11.9864	11.6424	8.11946	11.7836	11.6423	10.6176	10.6176	12.0068	10.8512	12.2078	11.3895	11.7095	12.4649	12.2556	12.2556	12.2512	10.8604
ESP	SRR6463303	16.9386	14.9751	16.547	15.7661	11.7054	16.0773	16.1348	14.4827	14.4827	16.2748	15.0714	16.0279	15.4462	15.1478	17.087	17.087	17.087	17.0827	15.5443
ESP	SRR6463305	12.6665	11.7321	12.4321	11.741	8.49179	11.9632	12.1994	10.886	10.886	11.8353	11.8335	11.7002	11.7324	11.1746	12.6665	12.6665	12.6665	12.6665	11.0818
ESP	SRR6463307	12.3884	11.1279	12.0196	11.5131	8.64166	11.5844	11.933	10.3869	10.3869	11.5784	11.1074	11.4384	11.3447	10.9099	12.3734	12.3884	12.3884	12.3884	10.4586
ESP	SRR6463308	17.7346	15.9601	17.0003	16.8788	10.8248	15.8789	16.4865	15.3137	15.2849	16.626	16.2468	17.0736	15.8143	16.0801	17.6251	17.7346	17.7346	17.7346	15.6465
ESP	SRR6463310	14.5422	13.3227	14.388	13.854	9.01351	13.7132	13.6922	13.2435	13.2147	14.2621	13.662	14.3386	13.8615	13.7185	14.7075	14.7075	14.7075	14.7075	13.3988
ESP	SRR6463316	12.2522	10.6401	11.9063	11.1417	7.606	11.5694	11.4318	10.1584	10.1584	11.6067	11.143	11.3878	11.0719	10.5892	12.289	12.289	12.289	12.289	10.9455
ESP	SRR6463318	15.6594	14.3553	15.6083	14.4434	10.1623	14.8104	15.1886	13.0932	13.0932	14.9973	14.0166	14.5069	14.7106	13.6755	15.6476	15.7038	15.7038	15.7038	14.0971
ESP	SRR6463319	15.9956	14.1644	15.1314	14.5082	10.2583	14.7248	14.6816	13.3104	13.3104	14.8035	14.1952	14.3361	13.7284	14.6551	16.0791	16.0791	16.0791	16.0791	14.8684
ESP	SRR6463320	19.4462	17.2591	19.0319	18.0528	12.1715	18.037	18.2524	16.7911	16.7911	18.7388	17.9559	17.9984	17.2414	17.5895	19.3899	19.4462	19.3435	19.4418	17.7623
ESP	SRR6463322	12.3619	11.2238	12.52	11.5601	7.29734	11.8834	12.0552	10.5284	10.5284	12.1697	11.0084	11.8605	10.8741	11.3835	12.6457	12.6457	12.6457	12.6457	11.5812
ESP	SRR6463324	9.29541	9.15142	9.35523	9.31072	6.67622	8.92765	9.02102	8.16986	8.16986	9.19074	8.16602	8.96594	8.34543	8.91765	9.57517	9.57517	9.57517	9.57517	8.78123
ESP	SRR6463326	13.7524	12.8149	13.4903	13.039	10.2828	12.938	13.0194	12.8638	12.8638	13.1274	13.088	13.0255	13.0523	13.0491	13.814	13.5709	13.5709	13.5665	11.9823
ESP	SRR6463328	13.4003	12.4198	13.1862	12.7133	8.09975	11.9132	12.3504	11.5957	11.5957	12.9177	11.9255	12.7006	12.1901	12.3783	13.4082	13.4645	13.3008	13.3008	12.025
ESP	SRR6463330	11.3858	10.207	11.2342	10.2853	7.14302	10.7536	10.698	9.56655	9.56655	10.6946	9.85637	10.5371	10.035	10.1901	11.2235	11.3858	11.3858	11.3858	10.1437
ESP	SRR6463332	2.91341	2.84129	2.8715	2.64373	2.35677	3.15492	3.14248	2.80601	2.80601	2.72078	2.61539	2.68183	2.98299	2.46888	3.06988	3.16695	3.16695	2.98598	2.61695
ESP	SRR6463343	14.3679	12.7372	14.3041	13.5449	8.9993	13.177	13.3656	12.3478	12.3478	14.0378	13.3913	13.6266	13.1459	12.9985	14.6534	14.7124	14.5487	14.5487	13.6905
ESP	SRR6463347	15.9292	14.8406	15.6331	15.2207	11.0811	14.8324	14.9784	14.2038	14.0574	15.4239	14.4485	14.7599	14.4796	14.3165	15.9292	15.9292	15.9292	15.9248	13.771
ESP	SRR6463351	9.81413	9.56428	9.88991	9.49334	6.79651	9.67488	9.39868	9.18536	9.18536	9.72879	8.88528	9.87619	9.36912	9.81213	9.92995	9.69243	9.69243	9.69243	8.94693
ESP	SRR6463355	5.63488	4.44867	4.90686	4.63757	3.85679	5.39987	4.79662	4.27477	4.27477	5.41885	5.01649	5.07604	5.2421	4.97474	5.90512	5.87692	5.87692	5.87692	3.97942
ESP	SRR6463358	17.0359	14.1706	16.0815	14.7184	10.1968	15.2434	15.2468	13.0656	12.9192	16.0966	15.0012	14.9275	14.8489	14.8561	17.0359	17.0359	16.7961	16.7961	14.7161
ESP	SRR6463361	15.6251	13.4672	14.8885	14.0584	9.48603	13.9988	14.0714	12.8168	12.8168	14.7423	14.0066	14.0701	14.1434	13.5088	15.7632	15.6448	15.3361	15.4812	14.4233
ESP	SRR6463363	12.5692	10.9021	12.1086	11.0767	8.16607	11.4323	11.5993	10.9222	10.9222	11.7914	11.6152	12.141	11.6835	11.3993	12.6578	12.5956	12.5956	12.5956	10.7907
ESP	SRR6463365	4.61004	4.20146	4.24979	3.98404	3.5212	4.24979	4.24979	4.19128	4.19128	4.00503	4.26164	4.19128	4.24177	4.1993	4.61004	4.54786	4.26164	4.54786	4.09375
ESP	SRR6463368	15.8812	13.4024	14.946	13.6664	9.32375	14.0073	14.1493	12.595	12.4174	14.2704	14.0175	14.5596	13.4449	14.5953	15.9524	15.831	15.831	15.8267	14.7461
ESP	SRR6463371	17.1064	14.4169	15.5269	14.9163	10.4529	14.947	15.1403	13.2468	13.2468	15.9668	14.9387	15.4186	14.8319	14.7355	17.2538	17.2377	16.9144	16.9144	14.9347
ESP	SRR6463381	12.8718	11.0957	11.774	11.595	7.93901	11.4443	11.5557	10.2332	10.2332	12.056	10.9645	11.9138	11.278	10.816	12.8718	12.8718	12.7081	12.7081	11.2314
ESP	SRR6463379	13.8999	12.4209	13.4888	13.1677	9.10547	12.6156	13.1774	12.1699	12.1699	12.8119	12.6197	13.0931	12.2224	12.7441	13.8826	14.0484	14.0484	14.0484	11.8699
ESP	SRR6463383	12.0422	9.99657	11.3092	10.6112	7.23264	10.8328	11.1553	9.95708	9.95708	10.776	11.0852	11.1426	11.0989	10.4615	12.0704	12.0422	11.8207	11.9614	10.0939
ESP	SRR6463385	16.106	14.8782	15.965	15.3451	10.7014	15.2146	15.326	14.0167	14.0167	15.3744	15.3016	15.1608	14.7755	14.7373	16.0827	16.139	16.139	16.139	15.0365
ESP	SRR6463386	12.674	11.531	12.6923	11.8263	8.83442	12.1349	12.2938	11.1043	11.1043	12.2601	11.6369	11.7236	11.8149	11.6925	12.4834	12.7941	12.7941	12.7941	11.3505
ESP	SRR6463408	9.15157	8.29462	8.98237	8.66176	6.12497	8.45451	8.71642	7.62711	7.62711	8.59671	8.20052	8.28825	7.91625	8.25675	9.15157	9.15157	9.15157	9.14721	8.21169
ESP	SRR6463413	9.31963	7.90261	8.66609	8.16522	5.60485	8.01473	8.31068	6.97938	6.97938	8.925	8.07525	8.15907	8.13043	8.31834	9.40902	9.40902	9.40902	9.40902	7.81961
ESP	SRR6463418	12.8706	11.8907	12.6208	12.0946	8.75439	11.7748	12.181	10.9892	10.9892	12.3936	11.4344	11.9081	11.5503	11.4196	12.8706	12.8706	12.8706	12.8706	11.3042

## Sheet: Aminoacid_degradation
Table S2. (C) Phenotype Alpha Diversities (PADs) for degradation of amino acids in samples from 3 analyzed IBD datasets.
Dataset	sample-id	Leu_D	Val_D	Ile_D	His_D	Lys_D	Met_D	Pro_D	Thr_D	Trp_D
CHN	ERR2061183	4.36434	4.36434	0	8.4394	5.64644	5.67945	6.7467	7.06965	6.45835
CHN	ERR2061190	2.09071	2.09071	0	6.31785	5.16018	4.868	5.83826	5.89031	5.79062
CHN	ERR2061200	4.29439	4.29439	0	8.63856	6.22632	4.8525	6.13169	8.16113	7.53133
CHN	ERR2061203	2.5507	2.06458	0	8.33262	5.29069	6.27811	6.05601	8.21716	6.56383
CHN	ERR2061211	4.36173	4.29439	0	8.25848	6.17212	5.55559	6.02558	7.05582	6.86464
CHN	ERR2061214	4.51494	2.22054	0	8.78154	6.17996	6.3043	6.46822	7.34054	7.30009
CHN	ERR2061218	4.29439	4.29439	0	8.06407	5.39027	3.10062	5.54649	7.35036	6.45283
CHN	ERR2061253	4.29439	4.29439	0	7.23866	5.21774	4.87485	5.48987	6.65886	6.51671
CHN	ERR2061258	2.06458	2.06458	0	6.83264	5.51172	5.37431	5.79061	6.67757	6.15091
CHN	ERR2061261	4.33091	4.33091	0	7.60108	6.05729	5.45198	5.79299	7.20736	7.13338
CHN	ERR2061264	4.37823	2.06825	0	9.06912	6.42109	5.64818	6.3069	8.65382	7.7425
CHN	ERR2061269	2.06458	2.06458	0	7.12401	4.85828	5.79843	5.84665	6.56159	6.57261
CHN	ERR2061281	2.07176	2.07176	0	6.64374	4.62478	5.02315	5.79659	6.93583	6.34492
CHN	ERR2061296	2.17617	2.10866	0	10.79	6.69134	6.75988	7.15315	10.1117	8.44868
CHN	ERR2061298	2.1345	2.1345	0	8.78284	6.0732	5.13291	5.87167	8.3592	6.95442
CHN	ERR2061299	4.6159	4.29439	0	7.38198	5.09223	5.90742	5.84856	6.70192	6.46977
CHN	ERR2061300	0	0	0	7.20105	5.57232	5.5579	5.8726	6.89114	6.42429
CHN	ERR2061302	4.29804	4.29804	0	8.91158	5.6242	5.8363	5.92201	7.49994	7.33725
CHN	ERR2061303	2.06458	2.06458	0	7.86511	5.31183	5.38903	5.46014	7.20313	6.11743
CHN	ERR2061304	2.06458	2.06458	0	7.80035	6.06252	2.5223	5.88726	8.07523	6.8159
CHN	ERR2061305	4.29439	4.29439	0	5.5505	4.33789	4.40445	5.53543	5.23566	5.23178
CHN	ERR2061306	4.36434	4.36434	0	9.16647	6.0516	5.89885	6.23081	7.74421	7.82949
CHN	ERR2061307	4.29439	4.29439	0	7.00431	5.65645	4.74139	6.25131	6.55087	6.74085
CHN	ERR2061308	2.11278	2.11278	0	7.14382	5.44969	4.81471	5.45863	6.48629	6.70323
CHN	ERR2061309	4.61969	4.29439	0	10.1992	5.22408	6.07818	6.02498	9.27773	6.79025
CHN	ERR2061311	2.06458	2.06458	0	9.1999	6.48344	6.18814	6.01481	8.34347	7.65573
CHN	ERR2061314	2.07176	2.07176	0	6.09094	5.16195	4.34751	5.30844	6.1973	6.12538
CHN	ERR2061317	4.36269	4.36269	0	6.68531	5.04956	2.79576	5.92184	6.26476	6.11905
CHN	ERR2061320	4.34882	4.34882	0	6.67397	5.59738	2.87059	6.03947	6.12566	6.38012
CHN	ERR2061326	4.29439	4.29439	0	9.2557	6.15955	5.2488	5.78702	8.12128	7.27193
CHN	ERR2061327	4.34258	4.34258	0	9.55711	6.76434	5.66084	6.54618	8.36244	8.1631
CHN	ERR2061328	0	0	0	5.24953	4.91837	5.00709	5.2716	5.7047	5.8648
CHN	ERR2061329	4.29439	4.29439	0	8.58063	5.34966	5.12671	6.65772	7.87381	6.41322
CHN	ERR2061330	0	0	0	10.9786	6.51032	6.45672	5.96603	10.4695	7.35014
CHN	ERR2061331	4.7785	4.29439	0	8.35883	5.65917	6.33963	6.70695	7.53513	6.72405
CHN	ERR2061334	2.08708	2.08708	0	7.37976	5.91873	4.11216	5.60294	7.28165	6.83378
CHN	ERR2061335	4.38638	4.29439	0	7.69676	5.92658	5.67392	6.54512	7.71298	6.44027
CHN	ERR2061336	2.06458	2.06458	0	9.37007	5.981	5.91436	5.72376	8.53978	7.30437
CHN	ERR2061337	4.29439	4.29439	0	6.76407	4.95202	5.75584	5.98935	6.80651	6.08816
CHN	ERR2061338	4.29439	4.29439	0	8.30684	5.63931	5.63865	6.37821	7.98073	6.40196
CHN	ERR2061339	2.06458	2.06458	0	6.98493	5.68428	4.00139	5.49621	7.06432	6.46696
CHN	ERR2061340	2.06458	2.06458	0	10.6939	6.23297	6.90974	5.96418	8.33392	7.986
CHN	ERR2061341	2.08923	2.08923	0	7.01629	5.06906	4.88854	5.59636	7.50687	6.34365
CHN	ERR2061342	4.29439	4.29439	0	6.37861	4.95888	2.71687	5.64023	6.25906	6.27027
CHN	ERR2061343	0	0	0	7.52587	4.8622	5.8828	5.73353	7.35431	6.4716
CHN	ERR2061345	0	0	0	7.74793	6.11442	5.15416	5.59778	8.3354	7.48439
CHN	ERR2061346	2.06458	2.06458	0	7.43312	5.20421	5.55211	5.74121	7.06192	6.50849
CHN	ERR2061355	2.06458	2.06458	0	7.35723	5.45695	5.50991	5.52299	7.9861	6.41792
CHN	ERR2061356	4.29439	4.42412	0	7.12511	5.01685	2.41292	6.15448	6.15511	5.75631
CHN	ERR2061357	2.06458	2.19432	0	6.24408	5.1653	4.32318	5.59473	6.38335	5.80764
CHN	ERR2061358	4.29439	4.29439	0	8.35448	6.05621	5.64665	5.97684	7.35932	7.6089
CHN	ERR2061359	4.55123	2.06458	0	7.80571	6.11029	5.81578	6.07567	7.14712	6.1051
CHN	ERR2061360	2.06458	2.19432	0	7.85773	6.19374	4.6566	5.79788	7.03612	6.97184
CHN	ERR2061361	2.06458	2.06458	0	9.57012	6.2325	5.98866	6.09659	8.66164	7.12949
CHN	ERR2061363	2.06458	2.06458	0	7.17606	5.56778	5.05975	6.52391	7.80597	6.83674
CHN	ERR2061364	2.06458	2.06458	0	7.50311	5.37983	5.62963	5.4744	6.96165	6.60623
CHN	ERR2061365	2.06458	2.06458	0	10.9649	6.8555	6.09448	6.24417	10.4888	7.63204
CHN	ERR2061366	4.29439	4.29439	0	7.69882	5.42181	5.26555	6.36177	7.41565	7.59959
CHN	ERR2061367	4.35755	4.29806	0	6.87657	5.40198	5.98647	5.94259	6.268	6.63389
CHN	ERR2061369	4.29439	4.29439	0	7.71921	5.65899	4.66294	5.7203	6.44607	6.29081
CHN	ERR2061380	4.29439	4.29439	0	7.0844	5.3927	5.38934	5.5916	6.47562	5.73362
CHN	ERR2061381	2.10111	2.10111	0	8.43218	5.46679	5.08498	6.08718	8.1834	6.53956
CHN	ERR2061382	4.40754	4.34258	0	9.07408	6.59038	6.33981	6.80585	8.33557	7.44263
CHN	ERR2061383	2.09949	2.09949	0	8.85076	6.64976	5.82678	5.8876	7.94744	7.66219
CHN	ERR2061386	4.4886	4.32779	0	9.24209	6.05894	5.46583	6.28434	8.78712	7.53967
CHN	ERR2061387	4.29439	4.29439	0	7.24632	5.51566	4.91272	6.05651	6.40688	6.36082
CHN	ERR2061388	2.06458	2.19432	0	7.92514	5.9527	4.44841	5.75299	6.88771	7.26799
CHN	ERR2061389	4.29439	4.29439	0	9.45462	5.7102	5.2781	6.09862	8.2428	7.40416
CHN	ERR2061390	4.32779	4.32779	0	9.29157	6.02442	5.57017	6.65311	8.05615	7.84161
CHN	ERR2061393	4.29439	4.29439	0	7.48296	5.08908	5.05307	6.01997	7.071	6.16568
CHN	ERR2061395	4.29439	4.29439	0	7.24618	5.30205	1.99805	5.71195	6.54712	6.18042
CHN	ERR2061398	2.06458	2.06458	0	8.23673	6.72013	5.0535	6.14954	8.11634	8.0572
CHN	ERR2061399	2.10111	2.10111	0	7.62011	6.0301	5.09599	5.82377	8.18939	6.87802
CHN	ERR2061400	4.39786	4.34258	0	9.51832	6.56143	6.09987	7.23402	8.17656	8.07777
CHN	ERR2061406	4.29439	4.29439	0	6.62436	4.83076	5.50744	6.48317	6.04546	6.08766
CHN	ERR2061411	4.49204	2.06458	0	7.53032	5.35289	4.57778	6.14843	7.68486	6.85943
CHN	ERR2061413	2.07176	2.07176	0	7.36157	6.57282	2.6151	5.61919	7.18229	6.9688
CHN	ERR2061414	2.06458	2.06458	0	8.60522	5.78885	5.21065	6.06735	7.90593	7.25516
CHN	ERR2061415	2.06458	2.06458	0	5.86284	4.97154	2.10249	5.42013	6.76222	6.12018
CHN	ERR2061416	2.09798	2.09798	0	7.00637	6.19288	4.6867	5.97769	6.9373	7.41018
CHN	ERR2061418	4.29439	4.29439	0	6.77225	5.23214	4.90533	5.60688	6.26176	5.54741
CHN	ERR2061426	4.29439	4.29439	0	6.35732	4.91837	1.88966	5.64842	6.02359	5.9941
CHN	ERR2061427	4.6294	4.29439	0	7.84657	6.70615	4.96281	6.28111	8.15872	7.17827
CHN	ERR2061429	4.50339	4.34258	0	7.688	5.50873	2.82375	6.1778	6.45769	6.29067
CHN	ERR2061430	4.29439	4.29439	0	9.38571	6.1527	5.46892	6.2108	8.59562	6.70578
CHN	ERR2061431	2.28212	2.28212	0	8.1881	5.98525	5.48375	6.28198	7.58683	7.23571
CHN	ERR2061436	4.33091	4.33091	0	7.50387	5.41546	2.71959	5.9138	7.51309	6.74656
CHN	ERR2061437	2.07176	2.07176	0	5.60015	4.70499	4.9851	5.44422	5.75256	4.39904
CHN	ERR2061438	2.10123	2.10123	0	8.88558	5.63707	6.0272	5.97024	8.82204	5.79192
CHN	ERR2061439	2.11278	2.11278	0	9.62921	6.53586	6.20848	5.79948	9.86448	7.98508
CHN	ERR2061440	4.49921	2.07176	0	9.59783	6.89734	6.90539	6.07147	8.4245	7.45983
CHN	ERR2061442	2.06458	2.06458	0	7.43034	5.41124	5.79895	5.8491	6.666	6.80688
CHN	ERR2061443	2.08655	2.08655	0	7.82589	5.56547	2.51776	5.69881	7.59601	6.78086
CHN	ERR2061444	2.10069	2.10069	0	8.42775	5.73493	5.71012	5.86569	8.19188	6.60506
CHN	ERR2061446	2.10069	2.10069	0	8.29151	5.85481	5.41951	5.78064	7.56758	6.6084
CHN	ERR2061447	4.41633	4.34882	0	8.57252	5.89072	5.80812	6.65232	7.64927	7.15795
CHN	ERR2061448	2.06458	2.06458	0	7.5467	5.42193	4.82429	5.357	8.29215	7.09984
CHN	ERR2061449	4.29439	4.29439	0	9.38897	6.6379	4.87953	5.7901	7.92516	7.84859
CHN	ERR2061450	2.06458	2.06458	0	8.09396	5.90345	5.45574	5.64159	7.98168	7.01309
CHN	ERR2061451	2.07176	2.07176	0	7.30598	5.3849	4.71285	5.4876	7.11569	6.14677
CHN	ERR2061452	2.10069	2.10069	0	10.1277	6.62997	6.6751	6.30155	9.69008	7.98494
CHN	ERR2061453	0	0	0	7.76667	5.44033	4.82186	5.67959	8.1453	6.94703
CHN	ERR2061454	2.09798	2.09798	0	10.085	6.3667	6.25368	5.6164	9.97715	8.05395
CHN	ERR2061455	2.09071	2.09071	0	9.31371	6.60153	5.87661	6.64466	8.7052	7.86674
CHN	ERR2061456	2.26292	2.08923	0	9.13272	5.99163	5.82527	5.88556	8.32756	6.65274
CHN	ERR2061457	2.08923	2.08923	0	8.2353	4.5044	5.12056	5.05836	7.75225	6.1281
CHN	ERR2061458	2.11278	2.11278	0	10.0854	5.80756	5.79613	6.58832	9.26453	7.04351
CHN	ERR2061460	0	0	0	9.75325	6.1911	5.603	6.17993	8.32003	7.41492
CHN	ERR2061462	2.06458	2.06458	0	7.37433	5.54681	4.96729	6.11509	7.69615	6.44325
CHN	ERR2061463	2.06458	2.06458	0	7.483	5.49389	5.39618	5.82674	7.70406	6.23642
CHN	ERR2061464	4.29439	4.29439	0	9.86906	5.41914	6.50882	6.17897	8.48949	7.28962
CHN	ERR2061465	2.06458	2.06458	0	8.15409	5.12223	5.06294	5.42582	8.23959	6.16282
CHN	ERR2061469	4.29439	4.29439	0	6.35111	4.99286	4.59602	5.61353	6.90692	6.26352
CHN	ERR2061470	2.06458	2.06458	0	9.2245	5.91375	6.11229	7.08776	9.46038	7.01766
CHN	ERR2061471	2.09798	2.09798	0	7.53726	5.4911	5.37804	5.71232	7.29205	6.86999
CHN	ERR2061472	2.07176	2.07176	0	7.81881	5.41124	5.03387	5.59989	7.11049	7.10785
CHN	ERR2061473	4.34258	4.34258	0	7.98574	5.34213	5.56938	6.01832	7.74733	6.51839
CHN	ERR2061474	4.59303	4.56194	0	8.80169	5.9639	5.541	7.05937	7.13977	7.72566
CHN	ERR2061475	4.44868	4.41759	0	7.06694	5.54421	4.38853	6.25571	7.00983	6.84178
CHN	ERR2061476	2.07176	2.07176	0	7.59156	5.70137	5.37656	6.42008	8.26244	7.44686
CHN	ERR2061478	4.36173	4.29439	0	8.8056	6.1221	5.76928	6.38707	8.98732	7.65976
CHN	ERR2061479	2.06458	2.06458	0	7.30003	5.56742	5.46118	5.99446	7.92697	6.30197
CHN	ERR2061480	4.29439	4.29439	0	9.37223	5.95928	6.17898	6.11293	9.22523	6.93451
CHN	ERR2061481	2.10069	2.10069	0	6.90983	5.50686	5.34637	5.64585	6.57304	6.0145
CHN	ERR2061482	2.06458	2.06458	0	8.28949	5.79188	6.13477	6.04487	7.82613	7.03146
CHN	ERR2061484	2.07176	2.07176	0	9.42137	6.71439	4.90163	5.68405	8.64923	7.1637
CHN	ERR2061485	2.06458	2.06458	0	6.991	4.76243	5.35808	5.60938	6.37814	5.70585
CHN	ERR2061486	2.07176	2.07176	0	7.3464	5.44835	5.32944	5.69895	6.41362	6.49401
CHN	ERR2061502	2.09798	2.09798	0	8.12338	5.92787	4.91596	5.73994	7.60774	6.99092
CHN	ERR2061514	0	0	0	9.78005	6.37528	6.20982	5.92841	9.56175	7.08799
CHN	ERR2061556	2.11278	2.11278	0	8.11333	6.36207	4.90335	5.49732	7.63989	7.3474
CHN	ERR2061566	4.29439	4.29439	0	9.00817	5.9183	5.72224	6.03509	8.37355	7.47219
NLD	G37960	0.59528	0	0	4.82356	2.62557	2.80963	2.16024	3.63816	2.93013
NLD	G37961	0	0	0	2.6254	1.11748	2.36126	1.69592	2.20319	2.26532
NLD	G37962	0	0	0	4.401	2.62144	2.40254	2.70476	4.7801	4.11571
NLD	G37963	0	0	0	5.51585	3.22647	2.39916	2.32276	5.07009	3.79136
NLD	G37964	0	0	0	4.4442	2.67334	2.89157	1.69808	3.09023	3.10568
NLD	G37967	0	0	0	4.67463	2.79995	2.18335	1.66433	4.17942	2.55701
NLD	G37968	0.55373	0	0	3.99946	1.376	1.50402	1.95891	3.89063	3.54441
NLD	G37973	0	0	0	1.72522	1.07464	1.10694	1.24103	1.79245	1.54484
NLD	G37974	0	0	0	3.98911	2.08939	2.07369	1.94803	4.35125	2.34719
NLD	G37975	0.59165	0	0	5.91165	3.34112	2.96945	2.42745	5.8271	4.87797
NLD	G37976	0.51628	0	0	3.13239	2.16951	2.27092	1.47399	2.94213	1.89263
NLD	G37981	0	0	0	3.2392	2.27221	1.82726	1.63235	3.10486	1.9012
NLD	G37986	0	0	0	6.6167	4.02938	2.44482	2.76264	6.36289	4.68427
NLD	G37988	0	0	0	4.59156	1.83797	2.23112	1.48637	3.68074	2.23214
NLD	G37995	0	0	0	3.73358	1.67222	1.48678	1.55164	2.70645	1.65425
NLD	G37996	0	0	0	4.3698	2.80969	2.59747	1.16232	4.2134	2.5431
NLD	G37997	0.51628	0	0	4.05903	2.47687	2.42968	1.47339	4.00867	2.70976
NLD	G38000	0	0	0	3.49712	2.70455	2.63975	1.53544	3.05462	2.02061
NLD	G38001	0	0	0	5.6336	3.6122	2.72964	1.70407	5.42988	4.00218
NLD	G38005	0	0	0	4.83123	2.69332	1.58441	1.2954	3.57883	2.72701
NLD	G38008	0.59165	0	0	5.86163	3.37948	1.96523	2.54922	5.94645	3.59329
NLD	G38009	0	0	0	3.48315	2.38846	2.21742	2.20803	3.68997	2.53204
NLD	G38010	0.51628	0	0	4.4593	2.65533	2.62876	1.49462	4.25668	3.22429
NLD	G38013	0	0	0	3.96868	3.27374	2.44927	1.86691	4.69466	3.46234
NLD	G38015	0	0	0	3.78416	3.07895	2.47731	2.32841	4.55546	3.41688
NLD	G38017	0	0	0	5.37661	2.46701	1.84896	2.03522	4.72776	3.16226
NLD	G38019	0	0	0	4.61867	2.78725	2.21259	1.93543	4.84544	3.00826
NLD	G38020	0	0	0	4.97161	3.59772	2.77573	2.21835	5.14819	4.55552
NLD	G38025	0	0	0	5.12393	3.15598	1.90852	2.53167	4.76015	3.74047
NLD	G38026	0.59165	0	0	5.08771	3.72145	2.43204	2.45239	5.25647	3.53192
NLD	G38028	0	0	0	4.65474	2.7098	1.96238	1.55293	4.60079	2.88856
NLD	G38030	0.53259	0	0	3.43675	1.97085	2.13873	2.14607	3.61356	2.261
NLD	G38035	0	0	0	5.57344	2.1132	2.7938	0.71004	4.62779	2.84935
NLD	G38036	0	0	0	2.50687	1.11486	1.95118	1.51473	1.53474	0.72315
NLD	G38037	0	0	0	3.36446	1.74952	1.59474	1.44609	1.98544	0.85673
NLD	G38038	0.66844	0	0	6.5055	3.91399	2.47216	2.08929	5.48712	3.85602
NLD	G38039	0	0	0	4.00509	2.01047	2.44953	2.1316	4.10255	2.83104
NLD	G38041	0.59165	0	0	4.59578	3.42244	2.54922	2.56052	4.79194	3.73631
NLD	G38043	0	0	0	4.4976	2.57017	2.73445	2.41145	4.22986	3.39339
NLD	G38045	0	0	0	3.95869	2.98124	1.63488	1.72786	3.64868	2.76429
NLD	G38046	0	0	0	3.0916	1.26195	1.80517	1.49727	2.32758	1.66343
NLD	G38050	0.59165	0	0	3.60727	2.36157	2.63732	1.63471	2.61605	2.48299
NLD	G38051	0	0	0	3.28572	2.50222	2.1309	1.56911	3.18723	2.85609
NLD	G38052	0	0	0	3.47349	2.49291	1.75781	1.13749	3.72111	2.59217
NLD	G38053	0.73086	0	0	5.30171	4.32375	3.04866	2.34987	5.68911	5.02586
NLD	G38058	0.51628	0	0	6.55823	3.14599	2.32127	2.17813	5.42145	3.50639
NLD	G38060	0.59528	0	0	5.15106	3.79227	2.57064	2.55512	4.84779	4.26948
NLD	G38061	0.59165	0	0	4.13143	2.70861	2.14435	1.92857	4.21987	3.60904
NLD	G38062	0	0	0	3.85554	2.23749	1.21173	1.19749	4.24767	2.78106
NLD	G38063	0	0	0	6.55368	4.66521	4.29256	2.82086	6.68205	5.61338
NLD	G38064	0	0	0	4.03832	2.84052	2.37975	1.94763	3.82343	3.22173
NLD	G38066	0	0	0	4.82617	2.56867	2.11747	2.10863	6.0892	3.7464
NLD	G38069	0.59165	0	0	4.88293	3.32366	2.38019	1.95659	5.31803	4.65514
NLD	G38070	0	0	0	4.85616	3.41074	2.76776	1.40378	4.16973	3.68715
NLD	G38072	0	0	0	5.13179	3.87754	2.90643	2.13564	4.87471	4.14569
NLD	G38073	0.59528	0	0	4.81952	2.60585	2.48718	2.48781	5.58251	2.97054
NLD	G38074	0	0	0	3.50956	2.38768	1.74637	1.09313	2.50814	1.95193
NLD	G38076	0	0	0	4.27207	2.70076	2.53419	1.44028	3.09111	3.38198
NLD	G38078	0	0	0	4.97183	2.88736	2.87718	2.21565	4.58885	3.57657
NLD	G38082	0	0	0	3.51488	3.01883	2.01727	1.71531	3.75109	2.89639
NLD	G38086	0	0	0	3.76878	2.60113	2.10267	1.63976	3.22681	3.07537
NLD	G38087	0.81249	0	0	6.2904	3.57686	3.19628	1.96905	5.8436	3.83389
NLD	G38089	0	0	0	3.51542	2.29986	1.46232	1.44071	3.12909	2.15671
NLD	G38090	0	0	0	4.90528	2.88154	2.88189	1.9095	4.32074	3.10922
NLD	G38095	0	0	0	5.36823	3.01789	2.573	2.09513	6.0091	3.9529
NLD	G38098	0.59165	0	0	4.40833	2.78983	2.15155	1.77326	4.78007	2.94787
NLD	G38099	0	0	0	3.50503	2.1683	1.24518	1.40793	2.73582	2.68688
NLD	G38100	0	0	0	4.00903	2.17534	1.92124	1.9715	3.49217	2.84724
NLD	G38102	0	0	0	4.16837	2.69182	1.6915	1.5923	3.912	2.76157
NLD	G38106	0	0	0	3.98086	2.38428	2.09508	1.98585	4.03077	3.28455
NLD	G38107	0.59528	0	0	4.55144	2.79019	2.92036	1.95865	4.81044	3.35986
NLD	G38109	0	0	0	5.75717	3.79958	3.12255	2.34184	6.11449	5.63356
NLD	G38112	0	0	0	4.79106	3.45375	2.65644	1.53664	5.29548	3.9944
NLD	G38113	1.01933	0	0	3.57559	2.99058	2.60863	2.70258	4.09111	3.35653
NLD	G38115	0.59165	0	0	4.22303	3.05357	2.52154	2.15579	4.92208	2.87293
NLD	G38116	0.80886	0	0	5.59811	2.58221	2.90742	2.50081	5.64452	4.47538
NLD	G38117	0	0	0	5.22848	3.77536	2.44295	2.77002	5.54234	4.21206
NLD	G38120	0.58706	0	0	3.95068	2.53766	1.9367	1.76967	3.15646	2.14723
NLD	G38121	0.55373	0	0	4.16516	2.97082	2.22834	1.4969	3.29129	2.94504
NLD	G38122	0	0	0	4.38892	3.83331	2.78744	1.92046	4.4853	4.03083
NLD	G38124	0	0	0	4.68361	2.58796	1.75128	2.19599	5.03122	3.86944
NLD	G38125	0	0	0	5.03594	2.05224	2.22307	1.66444	4.67079	2.69854
NLD	G38126	0	0	0	4.57924	2.48127	1.87376	1.69279	4.17542	2.99007
NLD	G38129	0.51628	0	0	3.65556	2.77816	2.89701	2.18032	4.03596	3.17282
NLD	G38131	0	0	0	3.93763	2.02732	2.18185	1.50335	3.56446	1.30578
NLD	G38132	0	0	0	4.8838	3.24481	2.20417	1.25549	5.17951	3.65251
NLD	G38136	0	0	0	4.77254	2.31407	1.68996	1.72203	4.37012	2.76139
NLD	G38139	0	0	0	6.13194	3.6228	2.68947	2.54296	6.15431	3.96269
NLD	G38140	0	0	0	3.25752	2.38751	1.5527	0.99226	2.53044	1.68743
NLD	G38142	0	0	0	2.72831	1.76149	1.32008	1.24362	2.5834	1.22709
NLD	G38147	0	0	0	3.53948	1.31282	1.82521	1.48565	2.79414	2.05018
NLD	G38148	0	0	0	2.20767	1.45252	1.4277	0.70382	1.57027	1.0271
NLD	G38150	0.59528	0	0	5.10738	3.21893	2.1626	2.91414	5.48877	4.84264
NLD	G43090	0.59165	0	0	3.70879	2.98237	2.1078	2.20493	3.23432	3.06255
NLD	G43093	0	0	0	4.69007	3.10523	1.91055	1.93676	4.3677	3.06042
NLD	G43094	0	0	0	5.11861	3.46231	3.03555	2.06454	5.57329	3.40858
NLD	G43098	0.59165	0	0	4.94667	2.88163	2.03437	2.54317	4.33204	3.30088
NLD	G43100	0	0	0	5.31777	3.06045	2.51915	2.35957	4.44564	3.27592
NLD	G43103	0	0	0	4.38796	2.35684	2.52511	1.69649	3.70746	3.39882
NLD	G43104	0	0	0	4.31536	2.5189	2.26378	1.93115	4.34147	2.7306
NLD	G43107	0	0	0	2.84366	1.50257	1.65691	1.22883	2.52267	1.09719
NLD	G43108	0	0	0	4.25374	2.56693	1.97386	1.97725	4.4013	3.19518
NLD	G43113	0	0	0	2.99265	2.29891	2.06162	1.62144	3.28173	2.38984
NLD	G43114	0	0.70809	0	6.21394	3.66638	2.783	2.71497	6.08701	3.83621
NLD	G43115	0	0.70809	0	5.043	3.3148	2.58757	2.14222	5.17191	3.84749
NLD	G43118	0	0.71642	0	3.45369	2.17222	2.78745	0.97256	2.78953	2.43986
NLD	G43121	0.80886	0	0	5.54485	3.72423	4.13365	2.38176	6.16131	4.46096
NLD	G43125	0	0	0	3.76134	1.97242	1.63658	1.17351	2.47275	2.45685
NLD	G43128	0	0	0	5.5328	3.53269	2.84801	2.44163	6.22287	4.46873
NLD	G43130	0	0	0	5.01723	3.33681	2.32354	1.91867	5.44043	3.60389
NLD	G43132	0	0	0	3.21896	1.34975	1.51534	1.45933	2.89569	2.07767
NLD	G43133	0	0	0	5.27912	2.85262	2.76892	1.97181	5.1271	3.48307
NLD	G43137	0	0	0	3.17322	1.23925	2.0185	0.65588	3.18457	1.84217
NLD	G43144	0.66839	0	0	6.63356	4.17458	3.53315	3.08573	7.17474	5.50587
NLD	G43145	0	0	0	4.12663	2.30874	2.20394	1.00657	3.73899	1.85691
NLD	G43146	0	0.71642	0	5.31089	3.40069	2.23525	2.21873	4.86477	2.72459
NLD	G43148	0	0	0	3.49313	2.61529	2.19911	1.79138	2.69425	1.6458
NLD	G43152	0	0	0	5.01291	2.69227	2.47107	2.17328	5.30126	4.46226
NLD	G43153	0	0	0	3.94636	1.79814	2.10774	1.99515	4.19975	2.98268
NLD	G43154	0	0	0	4.76706	3.07245	2.12418	2.0694	4.45688	3.28813
NLD	G43156	0.43654	0	0	4.43811	1.8348	2.24737	1.96147	4.5416	2.67163
NLD	G43158	0	0	0	5.93297	4.1266	3.51294	2.87951	6.09071	5.32122
NLD	G43165	0.65968	0	0	3.04837	2.22942	1.72186	1.67106	3.23233	1.47361
NLD	G43166	0.51628	0	0	4.40635	2.37131	2.48741	1.82094	4.62443	2.79295
NLD	G43169	0.59165	0	0	4.03795	3.33108	2.30138	2.02354	3.52984	3.45055
NLD	G43173	0	0	0	3.96515	2.61343	2.1292	1.88039	3.39239	2.21219
NLD	G43179	0.59165	0	0	4.29274	2.71017	1.91375	2.22536	4.56004	3.37667
NLD	G43180	0	0	0	4.46876	2.7047	2.08482	2.03982	4.45026	2.50497
NLD	G43181	0	0	0	5.14989	3.20653	2.28602	2.36457	4.77426	3.18923
NLD	G43183	0.51628	0	0	3.44212	1.96909	2.29631	2.05456	3.01732	2.09777
NLD	G43186	0.59165	0	0	3.96187	2.56837	2.46795	2.30235	4.89052	3.3259
NLD	G43188	0.59165	0	0	5.2557	3.19664	2.12982	2.3953	5.85195	3.68022
NLD	G43189	0	0	0	5.04748	2.96937	2.2784	2.18196	4.52451	3.04185
NLD	G43190	0	0	0	3.32613	1.28727	2.06861	0.76431	3.41679	1.65104
NLD	G43191	0.51628	0	0	5.7065	2.58986	2.14487	2.28916	4.94801	3.02907
NLD	G43193	0.59165	0	0	5.62891	3.21573	2.06725	2.22488	5.22805	3.56493
NLD	G43194	0	0	0	4.90929	2.7326	2.31217	1.80608	4.38047	3.63171
NLD	G43195	0	0	0	5.2508	2.95502	2.53552	2.21019	5.2189	3.71887
NLD	G43196	0	0	0	4.08788	2.93173	2.47948	1.6911	3.6739	3.08804
NLD	G43198	0	0	0	4.55238	2.79738	2.49021	2.01348	4.04632	2.53856
NLD	G43199	0	0	0	3.95225	2.68592	2.20658	1.86841	3.18865	2.81616
NLD	G43200	0.68856	0	0	3.73652	1.5976	1.75649	2.02825	3.48087	2.27946
NLD	G43201	0	0	0	3.43083	2.3265	2.04587	1.98398	2.96462	2.41726
NLD	G43203	0	0	0	4.76551	2.50737	2.20155	1.79434	4.06377	3.67642
NLD	G43205	0	0	0	4.81496	3.25177	2.32822	2.34762	4.87165	3.42896
NLD	G43207	0	0	0	5.56192	2.81246	2.52899	2.07451	4.66153	4.1289
NLD	G43209	0.59165	0	0	4.24382	1.96862	2.09413	2.29877	4.447	2.71648
NLD	G43212	0	0	0	3.80898	2.5208	1.96251	2.00718	4.06776	2.70716
NLD	G43213	0.59165	0	0	3.85872	2.39226	2.12637	2.32226	3.57838	2.56726
NLD	G43216	0	0	0	4.16787	2.99325	1.8307	1.69237	4.26381	4.10357
NLD	G43222	0	0	0	6.27373	4.22265	2.82382	2.04816	6.26651	4.0964
NLD	G43223	0	0	0	3.55376	2.15445	1.79147	1.39662	3.52605	2.06265
NLD	G43227	0	0	0	3.28398	2.10106	1.81509	1.22289	2.56109	2.47362
NLD	G43230	0	0	0	5.38098	2.69123	2.33049	2.14597	4.65751	3.02448
NLD	G43234	0	0	0	4.34809	1.38857	1.53374	1.4776	3.52308	2.20397
NLD	G43235	0	0	0	4.32679	1.99315	1.77178	1.50149	3.78211	2.62112
NLD	G43237	0	0	0	3.97287	2.78232	2.34182	1.55665	3.50548	2.79141
NLD	G43239	0	0	0	4.51128	2.64257	2.37126	1.98088	3.93293	2.8017
NLD	G43240	0	0	0	4.71905	2.81038	2.00296	1.96006	4.17422	3.42623
NLD	G43241	0	0	0	3.46665	2.73133	2.59315	1.45792	2.86162	1.39214
NLD	G43243	0	0	0	5.67126	2.6829	2.55057	2.01644	5.64223	4.24521
NLD	G43246	0	0	0	3.47466	1.61373	1.9111	1.67075	3.44525	3.11455
NLD	G43247	0.51628	0	0	4.40592	2.83211	1.93526	1.71093	3.89406	2.4923
NLD	G43250	0.59165	0	0	4.95867	3.0524	2.50246	2.25096	5.72803	4.12284
NLD	G43252	0	0	0	5.01606	3.05914	2.6521	2.16449	5.38292	5.00745
NLD	G43254	0	0	0	5.14718	3.43858	2.62449	1.93665	3.64155	3.45112
NLD	G43256	0	0	0	5.87493	3.78689	2.60007	2.3387	5.07689	4.96626
NLD	G43257	0	0	0	4.96917	2.93339	2.1739	1.743	4.27479	2.98735
NLD	G43258	0	0	0	5.57262	3.09215	2.18609	2.19074	4.57336	3.28652
NLD	G43260	0.59165	0	0	6.2803	3.35258	2.30894	2.76327	5.72836	4.83913
NLD	G43262	0.66839	0	0	6.06076	4.08645	2.27713	2.60185	6.57443	4.30352
NLD	G43263	0	0	0	5.02986	3.09207	2.38177	2.01854	3.91547	3.02507
NLD	G43264	0.59549	0	0	5.21324	3.26937	2.41025	2.56454	5.496	4.0903
NLD	G43268	0.59165	0	0	5.9781	3.77217	3.21876	2.29986	5.3748	3.95949
NLD	G43269	0.51628	0	0	3.27897	1.99721	2.13554	1.77572	3.2175	2.56938
NLD	G43270	0.59165	0	0	3.31916	2.63696	1.91081	1.8708	3.84066	2.73557
NLD	G43271	0	0	0	3.39192	2.64623	1.73181	2.29868	2.98206	2.87346
NLD	G43278	0	0	0	4.90385	2.87545	2.48223	1.62748	5.73094	3.56059
NLD	G43279	0.51628	0	0	5.43906	2.92221	2.17729	2.10538	6.28117	3.45585
NLD	G43281	0	0	0	3.44418	3.10385	1.78993	1.86162	3.89863	3.40162
NLD	G43283	0	0	0	4.95899	3.44461	1.77344	2.06464	4.40803	3.36354
NLD	G43284	0	0	0	3.95891	0.95487	1.98968	1.99112	3.05411	2.46604
NLD	G43287	0	0	0	3.39216	1.10304	2.08415	1.45003	2.88014	2.02329
NLD	G43288	0	0	0	4.5362	3.46707	2.56208	1.9723	5.27841	3.40731
NLD	G43290	0	0	0	5.36454	2.70509	2.17899	1.74395	5.10614	2.93691
NLD	G43297	0	0	0	3.87385	2.48012	2.42318	1.17429	3.74749	2.66712
NLD	G43300	0	0	0	5.94913	3.11513	2.60022	1.66204	4.64283	3.43524
NLD	G43303	0	0	0	3.70998	2.60907	2.291	1.54443	4.50724	2.95115
NLD	G43304	0	0	0	4.79769	2.29088	2.99644	2.25106	5.33236	4.15134
NLD	G43305	0	0	0	5.45785	2.97611	2.11285	2.03838	4.57845	3.79295
NLD	G43306	0	0	0	4.68574	2.25808	1.56513	1.89377	3.3018	2.13014
NLD	G43307	0	0	0	3.88681	2.81201	2.19607	1.19404	4.45212	2.93089
NLD	G43309	0	0	0	4.55715	3.03119	2.33673	1.25874	3.61318	2.98487
NLD	G43310	0	0	0	4.57303	2.41517	1.5058	1.68587	4.08453	3.06326
NLD	G43311	0.59165	0	0	4.97267	3.28784	2.43617	2.33806	5.21045	3.68605
NLD	G43312	0	0	0	5.24519	3.50161	3.51049	1.96898	5.60427	4.07064
NLD	G43314	0	0	0	3.3119	2.33369	1.57159	1.91311	3.11954	2.81931
NLD	G43315	0	0	0	4.09614	2.10319	1.91732	2.00148	3.35673	2.16714
NLD	G43320	0	0	0	5.35444	2.61029	2.39795	1.839	3.95603	2.93152
NLD	G43322	0	0	0	4.13043	2.24464	2.03006	2.1063	2.7832	2.48415
NLD	G43324	0.43654	0	0	5.08149	3.13808	2.24786	2.24833	4.64024	3.43306
NLD	G43325	0.51628	0	0	5.66182	3.62663	2.13691	2.14182	4.94105	4.21849
NLD	G43326	0	0	0	5.02665	2.20768	2.48009	1.28618	4.31494	2.85336
NLD	G43328	0.59165	0	0	3.72287	3.09219	2.02583	2.33813	4.78835	3.57026
NLD	G43329	0	0	0	2.87134	1.81156	1.75331	0.80124	2.92368	1.40918
NLD	G43330	0	0	0	4.02914	2.80946	2.31408	2.03251	3.84895	3.00557
NLD	G43331	0	0	0	4.41351	2.87305	1.96639	1.90788	4.35895	3.53255
NLD	G43337	0	0	0	3.71117	1.61218	1.92012	0.71004	3.1573	2.15334
NLD	G43338	0.59165	0	0	5.22636	3.40403	2.79029	2.13889	5.19409	3.70335
NLD	G43341	0	0	0	3.90122	3.03049	2.33877	2.00088	3.97344	3.21402
NLD	G43342	0	0	0	4.25956	3.08522	2.35145	1.5313	5.29782	3.06354
NLD	G43344	0	0	0	2.31562	1.64948	1.50466	0.70382	1.75541	1.70344
NLD	G43345	0	0	0	3.42901	2.32492	1.71756	1.31007	3.05313	2.59599
NLD	G43350	0	0	0	5.53165	2.81253	2.21238	1.9457	5.06694	2.90002
NLD	G43351	0	0	0	3.5346	2.48479	1.89587	1.74738	3.52099	2.37543
NLD	G43354	0	0	0	3.5771	2.41754	1.98671	1.1793	3.35054	1.60095
NLD	G43355	0	0	0	3.47111	2.04384	1.34724	1.51169	2.39758	2.3944
NLD	G43356	0	0	0	3.67556	1.25164	1.64633	1.20202	2.55949	2.09879
NLD	G43359	0	0	0	4.84978	2.49779	2.36394	0.79202	5.40533	2.62544
NLD	G43360	0.53259	0	0	4.23518	2.34218	2.56226	1.47616	5.98118	3.10741
NLD	G43365	0	0	0	6.6592	3.33479	2.56551	1.93731	6.34796	4.3164
NLD	G43367	0.51628	0	0	4.93692	2.90307	2.10299	1.85444	5.05694	4.05889
NLD	G43368	0.59165	0	0	4.27594	2.63184	2.23732	2.35054	3.72895	2.45635
NLD	G43369	0	0	0	1.60212	1.39953	0.85769	0.98604	2.30495	0.91417
NLD	G43378	0	0	0	5.6056	2.69359	2.65934	2.07337	5.24183	3.27165
NLD	G43379	0	0	0	3.1948	1.45898	1.67743	1.50053	3.31197	2.3155
NLD	G43381	0	0	0	3.95232	2.44886	1.88086	1.52961	3.05893	2.8873
NLD	G43383	0	0	0	3.90244	2.78215	1.67012	1.42223	4.39968	3.28804
NLD	G43392	0	0	0	5.60003	3.19149	2.56496	1.76551	5.12521	3.53238
NLD	G43394	0	0	0	4.52554	2.35676	2.26502	1.52215	5.27813	2.55852
NLD	G43396	0	0	0	3.88264	1.39894	1.9211	1.52165	3.70758	2.26794
NLD	G43398	0	0	0	2.80212	2.6603	1.85196	1.21828	2.90674	2.49314
NLD	G43403	0	0	0	4.31771	1.2562	2.05654	1.66429	2.72575	0.93912
NLD	G43409	0	0	0	5.51814	2.92332	2.06952	1.61399	4.93756	3.17548
NLD	G43413	0.53369	0	0	5.45765	2.30258	2.54214	2.11988	5.20622	3.32633
NLD	G43415	0	0	0	5.48947	2.87925	2.4641	2.14156	4.50911	3.25492
NLD	G43416	0	0	0	3.58655	2.82393	2.46452	1.23717	3.35359	2.76564
NLD	G43418	0.59165	0	0	5.86562	3.93121	2.8844	2.78927	6.04924	4.8946
NLD	G43420	0	0	0	3.38076	2.04384	1.85583	1.594	2.24565	1.95864
NLD	G43425	0	0	0	3.36477	2.26832	1.27123	1.19457	3.02259	2.62131
NLD	G43426	0	0	0	3.47505	2.01292	2.07437	1.18234	3.42858	2.55823
NLD	G43429	0	0	0	4.27252	2.68678	2.33281	1.97875	3.7934	2.44033
NLD	G43430	0	0	0	5.43415	3.34958	2.37831	1.86403	4.78555	2.80333
NLD	G43431	0	0	0	3.19821	2.09076	2.09946	2.0159	3.72721	2.93275
NLD	G43433	0	0	0	6.09477	3.40994	3.32938	2.30657	5.42588	3.88115
NLD	G43434	0.43654	0	0	4.76559	2.53798	2.44405	1.38803	4.80825	2.78336
NLD	G43436	0	0	0	4.80449	2.66378	2.27271	1.71311	5.34484	1.67928
NLD	G43438	0.43654	0	0	3.3724	2.26182	2.41221	1.45754	3.52696	1.87835
NLD	G43442	0	0	0	5.60384	3.55519	3.16761	2.18075	5.45419	4.62194
NLD	G43447	0.51628	0	0	4.27354	2.07531	2.58453	1.62024	3.6282	2.5637
NLD	G43449	0	0	0	4.81416	2.63549	2.35029	2.3954	3.86748	2.901
NLD	G43450	0	0	0	5.44433	3.62736	2.82728	2.62365	5.40176	3.56574
NLD	G43453	0.59165	0	0	4.00564	2.93351	2.11569	1.92733	4.34852	3.14663
NLD	G43459	0	0	0	4.48569	1.84195	2.00254	1.51451	4.59237	2.48533
NLD	G43460	0	0	0	3.95537	1.88281	1.89607	1.59586	2.89435	1.69977
NLD	G43461	0	0	0	4.8626	2.81815	1.84676	2.20468	4.65608	3.30724
NLD	G43463	0.51628	0	0	4.45155	2.49694	2.17823	1.53728	3.41311	2.35226
NLD	G43464	0	0	0	4.27387	2.30144	1.35457	1.97585	4.60661	3.58661
NLD	G43467	0	0	0	3.70667	2.15839	2.42968	1.46486	4.0235	2.84459
NLD	G43469	0	0	0	6.11631	3.2254	2.31014	2.10742	5.52878	4.00293
NLD	G43470	0.53369	0	0	3.70639	3.21904	2.70657	2.22675	3.7124	3.69556
NLD	G43478	0.80427	0	0	5.67171	3.38958	1.92459	2.29788	5.23178	3.46113
NLD	G43481	0	0	0	4.0239	2.50388	2.06208	1.50498	4.16008	2.85791
NLD	G43482	0.59165	0	0	4.6897	3.57361	2.27008	2.69536	4.98019	5.09748
NLD	G43484	0	0	0	3.50424	1.14529	1.76069	1.95212	2.60758	2.09207
NLD	G43485	0	0	0	4.05609	2.77557	1.91568	1.61113	4.19058	3.64297
NLD	G43489	0	0	0	3.46121	2.01845	3.23681	1.80611	4.42088	2.90138
NLD	G43493	0.59165	0	0	4.35744	2.10309	2.49222	2.01073	3.62694	2.22818
NLD	G43495	0	0	0	4.23994	2.23765	2.11262	1.64548	3.93435	2.35469
NLD	G43496	0.51628	0	0	6.23369	2.59356	3.63073	2.33506	5.85713	4.58481
NLD	G43497	0	0	0	4.79425	2.38755	2.36453	1.8938	4.3985	2.92828
NLD	G43498	0.51628	0	0	6.06948	3.40637	2.4914	2.48766	6.17942	4.84245
NLD	G43499	0	0	0	5.09503	2.98188	2.44049	2.14004	4.67377	2.97484
NLD	G43500	0	0	0	5.31612	3.75959	2.60078	2.43186	5.15196	3.95611
NLD	G43501	0	0	0	4.01635	1.93911	2.48986	1.65465	3.81495	2.16912
NLD	G43505	0.59165	0	0	3.08237	2.20079	1.44993	1.82781	3.4337	2.03577
NLD	G43506	0.59165	0	0	3.72314	3.05303	2.58571	2.15779	3.3334	3.38126
NLD	G43507	0	0	0	6.33809	3.43381	2.48544	2.05656	6.19938	3.73685
NLD	G43509	0	0	0	4.55277	2.73323	2.24732	2.0215	3.92616	2.79343
NLD	G43510	0	0	0	4.89337	3.1806	2.81559	2.12355	5.02482	3.55951
NLD	G43512	0.51628	0	0	4.51545	2.58433	2.13569	1.70844	5.04001	2.92008
NLD	G43514	0.66839	0	0	5.81003	3.90092	2.52103	2.33781	5.00684	4.43341
NLD	G43516	0.43654	0	0	6.63704	3.71659	3.12824	2.55664	7.18833	5.03125
NLD	G43517	0	0	0	3.9878	1.79975	2.23032	1.9202	3.86162	2.77402
NLD	G43518	0	0	0	4.88334	2.91681	2.28664	1.93268	4.59088	3.93912
NLD	G43524	0	0	0	4.8295	2.93036	2.30624	2.12428	5.11156	3.92603
NLD	G43530	0.59165	0	0	4.06521	2.93851	2.12934	1.50492	3.69135	2.67845
NLD	G43532	0.59165	0	0	5.68906	3.5497	2.21931	1.96208	6.33459	5.00404
NLD	G43533	0	0	0	4.68221	3.0336	2.39158	2.44977	5.05369	3.72777
NLD	G43534	0	0	0	3.98703	2.68726	2.09895	1.65369	3.89538	3.26986
NLD	G43537	0	0	0	3.31397	1.17561	1.1263	1.67217	2.8396	1.82257
NLD	G43538	0.66839	0	0	5.34883	3.27038	2.48218	1.95968	4.63681	3.66441
NLD	G43539	0	0	0	5.71487	3.31506	2.58951	2.24416	5.15768	4.47827
NLD	G43540	0	0	0	3.53807	1.32354	2.09723	0.67464	2.60769	1.74716
NLD	G43543	0	0	0	3.83182	1.70651	1.4856	0.98879	3.24664	1.82282
NLD	G43545	0	0	0	3.86615	2.4963	2.34085	0.98202	3.93517	2.58149
NLD	G43547	0	0	0	3.02907	1.87444	1.9196	1.62833	2.75294	0.90492
NLD	G43549	0	0	0	4.58663	2.99638	2.38963	1.08954	5.1417	3.7043
NLD	G43555	0.65968	0	0	3.68977	2.32026	1.85277	2.1668	4.56724	2.36837
NLD	G43557	1.24525	0	0	6.95655	4.77145	4.11407	3.5919	6.46274	5.34684
NLD	G43559	0	0	0	4.93254	3.61284	2.25994	1.86781	4.13381	3.19498
NLD	G43563	0	0	0	4.55452	3.40966	2.75636	1.8305	3.74567	3.33087
NLD	G43564	0	0	0	6.3943	3.09893	2.39755	2.07343	5.20092	4.34542
NLD	G43566	0.51628	0	0	4.99315	2.74569	2.30266	1.8525	5.64105	3.35789
NLD	G43567	0	0	0	6.56983	3.34335	3.60608	1.78317	5.44003	4.14911
NLD	G43568	0.59165	0	0	4.82574	2.16279	2.59092	2.42219	4.95895	4.71222
NLD	G43571	0.80886	0	0	2.63073	2.86763	1.63564	1.79266	3.15521	2.49466
NLD	G43576	0	0	0	5.61994	3.31078	2.58367	2.61209	4.89912	4.32194
NLD	G43579	0	0	0	3.28298	1.38108	2.14401	1.58231	2.02576	1.71034
NLD	G43581	0	0	0	3.39589	1.45078	1.94685	1.44889	2.51341	1.98531
NLD	G43584	0	0	0	4.49905	1.86163	2.08861	1.995	5.23275	3.63561
NLD	G43586	0	0	0	5.99202	3.00802	2.3061	2.19248	5.79719	4.16793
NLD	G43588	0	0	0	3.50843	2.32424	2.15828	1.91189	3.85855	2.62623
NLD	G43590	0	0	0	5.37909	3.20272	1.70211	2.20006	5.22338	3.89495
NLD	G43594	0.59165	0	0	5.88401	3.21453	3.31631	2.22648	6.37152	5.0587
NLD	G43599	0	0	0	6.07974	3.136	2.94191	2.10046	5.79068	4.08121
NLD	G43601	0.59165	0	0	4.01999	2.14849	2.40878	1.92512	4.48334	2.53806
NLD	G43603	0	0	0	4.87833	3.4376	2.79768	1.55295	4.63928	4.93662
NLD	G43604	0.59165	0	0	6.87732	3.99816	3.65692	2.56528	7.30686	5.76271
NLD	G43614	0	0	0	3.66621	1.32782	1.9356	1.76557	3.5662	1.44824
NLD	G43615	0.54132	0.44803	0	5.31073	3.48703	1.85017	2.25437	4.59465	3.61709
NLD	G43616	0	0	0	4.21612	2.89303	2.40815	1.95514	4.11283	3.42847
NLD	G43618	0	0	0	5.53927	2.5901	2.41477	1.94421	5.53026	4.65278
NLD	G43622	0	0	0	5.17174	2.79136	2.11853	2.29282	4.52744	3.07461
NLD	G43624	0.59165	0	0	6.92323	4.05592	3.00912	2.64186	6.10577	4.35711
NLD	G43625	0	0	0	5.6465	2.55716	2.89867	2.15145	4.78457	3.90059
NLD	G43627	0	0	0	4.0765	2.41759	2.06692	1.34006	4.68462	3.35681
NLD	G43628	0	0	0	2.69993	1.61387	0.88332	1.44021	2.16748	1.00024
NLD	G43634	0	0	0	3.52622	1.69984	1.47041	0.78982	2.82187	2.19106
NLD	G43637	0	0	0	5.46882	3.3135	2.72141	1.48815	4.89532	3.92052
NLD	G43639	0.59165	0	0	4.82563	3.01646	2.66164	2.07014	5.46519	3.81331
NLD	G43640	0.80886	0	0	6.11697	3.21	2.6304	1.90169	5.66974	4.11383
NLD	G43641	0	0	0	4.04656	1.85537	2.20477	1.80229	4.08948	2.66795
NLD	G43642	0	0	0	3.18902	2.20987	1.86047	1.72055	3.85049	3.19793
NLD	G43644	0	0	0	6.33587	3.60104	3.28406	2.09406	5.7638	3.50931
NLD	G43645	0	0	0	4.22583	2.31975	2.00866	1.43957	3.67282	2.74215
NLD	G43648	0	0	0	4.69322	2.91205	1.89482	1.73129	4.29371	3.50032
NLD	G43649	0.66839	0	0	6.6883	4.61089	3.79425	2.86603	6.50404	4.80483
NLD	G43651	0.59165	0	0	4.08132	2.461	1.86868	1.54314	3.32806	2.44615
NLD	G43652	0.51628	0	0	3.22964	2.24044	1.61514	1.14659	3.93525	1.98449
NLD	G43654	0.51628	0	0	4.78346	3.24986	2.65154	1.96101	4.61405	3.21829
NLD	G43655	0	0	0	3.77605	2.57405	1.81469	1.0057	4.38408	2.43911
NLD	G43657	0	0	0	3.77949	1.11988	1.43071	1.65367	3.07811	1.84393
NLD	G43660	0.53369	0	0	3.7362	2.18394	1.88149	1.66388	3.72802	2.59771
NLD	G43663	0	0	0	4.98786	2.71513	3.92605	2.11693	5.04154	4.11123
NLD	G43665	0	0	0	4.15433	2.12537	2.36323	1.93135	4.47629	3.08827
NLD	G43668	0	0	0	3.66914	2.55074	1.5857	2.13553	2.97893	2.31997
NLD	G43670	0.59165	0	0	4.33778	2.1047	1.56976	1.98155	3.54885	3.31785
NLD	G43672	0.59165	0	0	5.97992	3.9639	2.93745	2.71812	5.50765	5.07338
NLD	G43673	0	0	0	5.9267	3.67241	3.27266	2.12604	5.7364	3.81987
NLD	G43675	0.95226	0	0	7.30609	4.02624	3.23899	2.86711	6.66989	5.3653
NLD	G43679	0	0	0	4.65003	1.92081	2.31992	1.60684	3.12549	1.6012
NLD	G43680	0	0	0	4.22524	1.96044	2.61229	2.0672	4.1342	3.22909
NLD	G43681	0.59165	0	0	4.55098	2.76633	2.5184	1.6633	4.35555	2.61798
NLD	G43684	0.80886	0	0	6.78146	4.32538	4.08155	2.96457	7.37622	5.72193
NLD	G43685	0.66481	0	0	7.44801	4.48518	3.99198	2.56688	7.87239	6.2123
NLD	G43686	0.59165	0	0	5.70014	3.38859	2.79274	2.00293	5.03439	3.6426
NLD	G43687	0	0	0	5.6878	3.43912	2.62374	2.12213	5.50287	4.45422
NLD	G43690	0.80886	0	0	5.92317	3.58079	3.47141	2.70153	5.94797	5.49618
NLD	G43693	0	0	0	5.86431	3.49316	2.7119	2.57137	5.1881	4.28752
NLD	G43695	0.59165	0.70809	0	6.20537	3.41051	2.7506	2.43039	6.2591	4.63926
NLD	G43696	0	0	0	3.73306	2.5775	1.87324	2.0677	3.04492	2.79608
NLD	G43699	0	0	0	5.96641	2.80161	2.72406	2.4971	5.5779	3.75752
NLD	G43702	0.43654	0	0	7.78664	4.18957	4.46535	2.93802	7.06527	5.5091
NLD	G43704	0	0	0	4.12108	2.0135	2.8242	2.536	4.54703	4.12398
NLD	G43705	0.59165	0	0	5.37415	2.72464	2.78152	2.48471	5.05247	3.76848
NLD	G43711	0	0	0	4.97376	3.01544	2.98863	2.13085	4.57043	4.21344
NLD	G43712	0	0	0	4.39993	2.45479	1.99692	2.40334	3.71335	3.28184
NLD	G43713	0.59165	0	0	5.88694	3.0625	2.39234	2.39486	5.20103	3.8266
NLD	G43714	0.59165	0	0	5.85437	3.06761	2.36863	1.87615	5.42134	3.12936
NLD	G43715	0	0	0	4.35901	2.84345	2.21037	2.30235	4.81706	3.51054
NLD	G43718	0.80886	0	0	7.15116	4.60275	4.02955	2.61814	6.61674	6.0997
NLD	G43721	0	0	0	4.21716	3.47171	2.10739	1.99299	5.17893	4.27083
NLD	G43722	0.51628	0	0	6.12651	3.77339	3.70404	2.60108	5.47168	5.03519
NLD	G43724	0.59165	0	0	4.62231	2.13032	2.36992	2.17743	4.66008	3.96868
NLD	G43726	0	0	0	4.96293	1.55548	1.59724	1.63989	4.5733	2.80925
NLD	G43728	0.59165	0	0	5.83087	3.47915	2.27268	2.32649	4.85345	3.86993
NLD	G43730	0.43654	0	0	4.75089	3.4274	2.49688	2.09255	4.91768	4.13079
NLD	G43734	0	0	0	7.13104	4.01376	2.83383	2.73961	6.66969	5.5889
NLD	G43735	0	0	0	6.11525	3.23172	2.50569	1.45796	5.37798	4.14812
NLD	G43738	0.59165	0	0	5.96469	4.02313	2.72664	2.53948	5.63317	4.37579
NLD	G43743	0	0	0	5.09632	2.70595	1.95787	2.01236	4.77896	4.01194
NLD	G43746	0	0	0	5.30951	2.91429	2.24764	2.01101	4.75012	3.34576
NLD	G43748	0	0	0	4.58518	3.20031	2.62964	2.07708	4.74411	4.16781
NLD	G43749	0	0	0	5.19443	1.96695	2.91588	1.62144	4.97403	3.19223
NLD	G43751	0.51628	0	0	5.34053	3.06407	3.363	1.72217	5.47645	3.74387
NLD	G43753	0	0	0	4.42706	2.51669	2.28593	1.58242	3.30127	2.35897
NLD	G43755	0.59165	0	0	5.35434	2.38761	3.60594	1.70549	4.54211	4.34822
NLD	G43758	0	0	0	5.04765	2.89902	2.6556	2.07835	3.93023	3.41777
NLD	G43759	0.51628	0	0	5.58629	3.35925	2.576	2.27485	4.99873	3.89283
NLD	G43760	1.06922	0	0	7.01319	4.41261	3.20292	3.56711	5.85962	5.01881
NLD	G43770	0	0	0	8.50609	4.06025	3.71754	3.11252	6.77103	5.99241
NLD	G43773	0	0	0	3.44046	1.9647	1.78573	1.57032	3.12617	2.0554
NLD	G43774	0.80886	0	0	5.05766	3.09547	3.14659	2.60075	5.90123	3.75588
NLD	G43775	0	0	0	5.07224	2.93481	2.55599	2.07824	4.77095	3.14044
NLD	G43780	0	0	0	5.62015	2.96885	2.75563	1.85548	4.92611	3.66768
NLD	G43783	0	0	0	5.48677	2.5446	1.57653	2.03161	4.29284	3.80123
NLD	G43784	0.51628	0	0	3.93807	2.22164	2.39428	1.90087	4.59376	3.3065
NLD	G43790	0.66839	0	0	4.91749	3.01041	2.96032	1.54713	4.97309	3.75386
NLD	G43793	0	0	0	4.07084	2.30676	2.32198	1.64551	3.59262	3.56679
NLD	G43795	0	0	0	7.16116	3.96381	3.38645	2.0448	5.96969	4.81523
NLD	G43796	0.51628	0	0	3.98699	2.16652	1.81726	1.91207	3.67307	2.84402
NLD	G43797	0	0	0	4.53461	3.09832	1.78145	1.6537	3.94292	3.57823
NLD	G43798	0.53369	0	0	3.73055	2.9115	2.74851	2.26828	4.00891	2.69658
NLD	G43800	0	0	0	4.19695	2.39472	2.42786	1.91597	4.43728	2.9926
NLD	G43801	0.59165	0	0	4.06543	2.50341	2.19421	2.05003	3.52962	2.06756
NLD	G43805	0	0	0	4.77559	2.8394	2.54437	1.11901	3.89518	2.8533
NLD	G43848	0.80886	0	0	4.71793	3.11533	2.34974	2.54986	4.84376	2.64715
NLD	G43849	0	0	0	4.32926	2.39223	2.22859	1.92159	3.82671	3.37201
NLD	G43852	0.51628	0	0	4.16831	2.52761	3.00978	2.43255	5.18496	3.02615
NLD	G43853	0	0	0	7.38498	4.798	3.43706	2.96701	7.03132	6.11899
NLD	G43855	0	0	0	5.8335	3.03638	2.34194	2.24503	5.21354	4.03187
NLD	G43858	0	0	0	4.57195	3.49377	2.74149	1.62135	5.46936	3.53601
NLD	G43861	0	0	0	5.21363	2.79009	1.93195	1.86638	4.06746	2.6994
NLD	G43862	0	0	0	5.53889	3.57357	2.53374	2.31092	5.02241	3.84803
NLD	G43864	0	0	0	4.02915	2.63895	2.11026	1.34174	3.86662	2.79185
NLD	G43865	0	0	0	4.60615	2.43712	2.50229	1.97619	5.40273	2.0908
NLD	G43866	0	0	0	4.68522	3.18877	2.29159	2.63047	4.17511	3.35163
NLD	G43869	0	0	0	2.75401	1.23934	1.29477	1.86024	2.06897	1.87032
NLD	G43870	0.59165	0	0	5.36256	3.8214	3.02643	2.76572	5.1306	4.34095
NLD	G43874	0	0	0	3.84204	2.36838	1.77729	1.03827	2.62425	1.03311
NLD	G43876	0	0	0	4.55281	3.59088	2.26123	1.81061	5.10769	3.93895
NLD	G43877	0	0	0	4.9674	2.84823	2.53033	2.20519	5.06632	3.35621
NLD	G43878	0	0	0	4.82695	3.81036	2.57879	2.04416	5.91292	4.86857
NLD	G43883	0.51628	0	0	4.83647	2.94001	2.47067	2.3514	4.18442	3.70861
NLD	G43884	0.59165	0	0	5.62242	3.48092	3.03569	2.76209	6.41168	4.23834
NLD	G43885	0	0.70809	0	5.85261	2.8724	2.42089	2.60463	5.83613	4.40257
NLD	G43886	0	0	0	4.69408	1.83386	2.4311	1.69984	4.09353	3.70173
NLD	G43887	0	0	0	2.40891	1.81493	2.44143	0.66995	1.76404	1.36223
NLD	G43888	0	0	0	4.09099	2.45946	2.37177	1.90977	3.83208	2.93045
NLD	G43889	0	0	0	5.06884	3.21795	2.60735	1.91386	4.35754	3.77539
NLD	G43890	0	0	0	4.81415	3.45289	2.60504	1.66822	4.84238	3.60346
NLD	G43892	0	0	0	5.28962	2.79741	1.94354	1.9659	4.85829	3.07607
NLD	G43895	0	0	0	4.18201	3.12798	2.82359	2.20204	3.47399	3.8883
NLD	G43897	0	0	0	4.59652	2.5837	2.8367	1.779	3.94272	3.06626
NLD	G43898	0	0	0	5.40814	3.70008	2.59175	2.52873	6.18381	4.1512
NLD	G43902	0	0	0	6.07191	3.19686	2.85478	2.45545	6.22078	4.29444
NLD	G43905	0	0	0	4.35548	2.98436	2.25402	1.82465	3.3679	3.35811
NLD	G43907	0	0	0	5.3505	3.38176	2.66669	2.10796	4.35618	3.66851
NLD	G43911	0	0	0	4.42312	1.64738	1.37741	1.82417	2.97396	2.17627
NLD	G43913	0	0	0	4.01899	2.50731	1.71302	1.62399	3.07466	1.77483
NLD	G43918	0	0	0	7.77673	3.95558	3.14264	2.60495	6.4938	5.29422
NLD	G43919	0	0	0	5.24075	2.94805	2.29359	2.34118	5.95062	4.52591
NLD	G43920	0	0	0	6.15344	3.71059	2.42572	1.9942	6.06943	4.26202
NLD	G43921	0.51628	0	0	6.27377	3.31461	3.11534	2.55884	6.61307	4.64803
NLD	G43924	0	0	0	4.47614	2.15239	2.24633	1.37934	3.28119	1.7175
NLD	G43926	0	0	0	4.69393	2.73155	2.10462	2.01062	4.23088	3.30423
NLD	G43928	0.59165	0	0	4.40109	3.02565	2.69874	1.60796	3.74208	3.51717
NLD	G43929	0	0	0	5.71335	2.40741	2.43916	1.97973	4.77505	3.19546
NLD	G43931	0	0	0	4.81218	3.02175	2.44941	1.78824	4.27439	3.0525
NLD	G43933	0	0	0	3.56044	2.52258	2.16937	0.7961	2.88192	2.25209
NLD	G43935	0	0	0	4.65261	3.01226	2.54294	2.29171	4.61756	3.41863
NLD	G43936	0	0	0	4.88276	1.90108	2.16422	1.87943	3.73961	3.48797
NLD	G43939	0	0	0	3.33009	1.90823	1.74678	1.49914	2.83439	2.11219
NLD	G43940	0	0	0	4.56115	2.71593	2.40235	2.07985	4.7774	3.46972
NLD	G43945	0.51628	0	0	5.52206	3.06476	3.38026	2.17153	4.90736	3.77786
NLD	G43946	0	0	0	3.67986	2.64062	2.42152	1.24535	3.59601	2.83575
NLD	G43949	0	0	0	4.2695	1.79969	1.80885	2.32878	4.01018	2.66303
NLD	G43957	0	0	0	4.39563	2.60936	2.61905	2.28516	4.68372	3.90627
NLD	G43962	0	0	0	4.64307	2.55789	2.57521	2.14573	4.91112	3.81176
NLD	G43968	0.8856	0	0	5.23265	3.92051	3.2401	2.40423	6.48581	4.81829
NLD	G43975	1.029	0	0	6.04745	3.89815	3.04238	2.67229	5.97647	4.28628
NLD	G43978	0.59165	0	0	7.30779	3.42649	3.74974	2.54419	5.57121	4.74106
NLD	G43980	0.51983	0	0	5.76315	3.3038	2.79066	1.91756	5.42274	3.88301
NLD	G43981	0	0	0	3.83486	2.69231	2.30432	1.84133	3.06417	2.12908
NLD	G43982	0.80886	0	0	6.97095	3.93491	2.97935	2.51613	6.46485	4.78375
NLD	G43983	0	0	0	5.00082	2.41893	2.33253	1.67324	5.026	3.13899
NLD	G43984	0	0	0	5.41659	3.44495	2.772	2.06092	4.87308	3.77792
NLD	G43988	0	0	0	5.92805	3.25551	2.57041	2.61407	6.00282	4.70116
NLD	G43989	0.59165	0	0	5.632	3.5072	2.56542	2.36822	6.10562	4.32129
NLD	G43990	0.59165	0	0	5.6289	3.42085	2.48169	1.98044	5.50192	4.22109
NLD	G43991	0.59165	0	0	4.99592	2.9807	2.55055	2.40367	5.0701	3.62865
NLD	G43992	0.59165	0	0	6.04177	3.4438	3.48776	2.82754	6.61397	4.5726
NLD	G43993	0	0	0	4.83582	2.79086	2.02754	2.29556	5.26049	2.82626
NLD	G43995	0	0	0	4.33399	2.95503	2.26062	2.09004	4.31754	3.40051
NLD	G43998	0	0	0	7.25913	3.90791	2.49165	2.64372	7.61758	5.51405
NLD	G44000	0.59165	0	0	6.32152	3.37157	2.72993	2.54075	6.01802	5.14999
NLD	G44001	0	0	0	4.77461	2.44747	2.31864	2.4013	4.44963	3.85883
NLD	G44003	0	0	0	5.404	3.51822	2.62537	2.01868	5.65906	4.10751
NLD	G44006	0	0	0	6.01566	3.60823	2.64344	2.68707	5.31429	4.45337
NLD	G44009	0.68856	0	0	4.71267	2.72963	2.13352	2.4335	3.93229	2.40366
NLD	G44012	0	0	0	4.16363	2.23853	1.8744	1.60809	3.77742	2.38742
NLD	G44013	0	0	0	4.69216	1.17329	2.19289	1.52178	3.6622	2.32575
NLD	G44014	0.51628	0	0	6.61692	3.30941	2.895	2.12145	5.93806	4.35898
NLD	G44016	0	0	0	3.89369	2.91294	1.74564	1.58052	4.57585	3.47844
NLD	G44020	0	0	0	4.93375	3.14655	2.35874	2.0865	5.01703	3.93038
NLD	G44022	0	0	0	5.18607	3.35295	2.69786	2.06071	5.28404	4.36212
NLD	G44023	0	0	0	5.98408	2.97798	3.38595	2.09545	5.40139	3.69132
NLD	G44026	0	0	0	3.87163	2.65994	2.10344	1.68607	3.57667	3.20589
NLD	G44027	0	0	0	2.10906	1.03676	1.66888	1.22135	1.59517	1.21864
NLD	G44030	0	0	0	4.66313	3.08127	1.7878	1.78084	4.63507	3.18662
NLD	G44036	0.59165	0	0	5.46375	3.40521	3.33667	1.92154	5.72633	4.62384
NLD	G44212	0	0	0	5.45109	2.59401	2.8957	1.63382	4.09279	3.38156
NLD	G44217	0.80886	0	0	7.44996	4.40797	3.47051	2.76819	6.59975	5.39252
NLD	G44218	0	0	0	7.6287	4.11171	3.18642	2.18987	6.53489	5.39969
NLD	IBD00001	0	0	0	5.36823	2.59792	1.83051	1.4829	3.97707	1.98661
NLD	IBD00004	0	0	0	3.31827	1.3726	1.62935	0.98751	2.35093	0.98804
NLD	IBD00006	0	0	0	3.23697	1.45333	1.44957	1.89636	3.16684	1.97662
NLD	IBD00007	0	0	0	3.37561	1.56936	1.86294	2.05355	3.03904	2.05217
NLD	IBD00014	0	0	0	2.41825	1.5106	1.42328	2.00213	1.89403	1.80425
NLD	IBD00025	0	0	0	3.58192	1.47692	2.22478	0.76628	2.92008	2.17446
NLD	IBD00026	0	0	0	4.9585	2.77065	2.1047	2.08032	4.99012	3.403
NLD	IBD00027	0	0	0	5.49031	2.57584	2.52115	1.52264	4.75699	2.86855
NLD	IBD00028	0	0	0	4.41693	2.3379	2.15499	1.43256	3.28888	2.66158
NLD	IBD00030	0	0	0	2.05398	1.42909	1.07689	1.50954	1.76796	1.92214
NLD	IBD00031	0	0	0	3.13844	1.28126	1.83799	1.01237	2.51037	2.43077
NLD	IBD00032	0	0	0	3.75528	1.51287	1.46403	1.80319	3.92005	2.41276
NLD	IBD00033	0	0	0	6.19557	3.01615	2.0732	1.6699	5.6237	4.20395
NLD	IBD00035	0	0	0	3.16679	1.52838	1.2871	1.50252	2.1791	2.56768
NLD	IBD00036	0	0	0	3.13327	1.7166	1.3502	2.13471	3.18172	2.77524
NLD	IBD00037	0.60316	0	0	4.75593	2.92984	2.60021	2.02674	4.42896	2.90355
NLD	IBD00039	0	0	0	2.98564	1.76754	1.21761	0.87665	2.28239	1.06949
NLD	IBD00041	0	0	0	2.1888	1.11227	0.72308	0.97145	1.84996	1.79549
NLD	IBD00042	0	0	0	2.70508	1.48025	1.82315	1.32173	2.07586	1.79631
NLD	IBD00044	0	0	0	3.32381	1.37227	2.101	0.83802	2.82254	2.39449
NLD	IBD00048	0.55373	0	0	4.51943	2.23877	2.3005	1.2472	4.19064	2.88453
NLD	IBD00049	0	0	0	4.82778	2.19146	2.25402	1.59887	4.34858	2.93419
NLD	IBD00054	0.59165	0	0	6.92868	4.30065	2.60483	2.60832	6.65931	5.65852
NLD	IBD00063	0	0	0	3.67074	1.90429	1.927	0.90575	2.56621	2.13232
NLD	IBD00064	0	0	0	3.05753	1.13558	1.53011	1.59652	2.46762	2.10474
NLD	IBD00066	0	0	0	3.4519	0.83788	2.22012	0.88465	2.33472	1.48489
NLD	IBD00067	0	0	0	3.94807	1.52958	2.11685	1.56836	3.40798	2.63923
NLD	IBD00069	0	0	0	1.3781	1.52904	1.14193	0.94061	1.19877	1.48046
NLD	IBD00072	0	0	0	0.76756	0	0.53008	0.70674	1.36645	1.1181
NLD	IBD00074	0	0	0	5.1447	2.47396	2.91789	1.77243	5.05624	3.49953
NLD	IBD00076	0	0	0	4.98383	2.98192	2.96451	2.41054	5.80466	4.8261
NLD	IBD00077	0	0	0	3.907	1.41195	1.49157	1.597	2.50395	2.07059
NLD	IBD00078	0	0	0	5.7539	2.95172	1.97949	2.37487	4.73962	3.03179
NLD	IBD00082	0	0	0	3.48322	2.19162	1.49044	1.53269	3.12622	2.55236
NLD	IBD00084	0.51628	0	0	4.38948	2.85133	2.7602	1.54975	3.91164	3.52718
NLD	IBD00086	0	0	0	4.14268	2.15257	2.16558	2.07186	3.01497	1.96291
NLD	IBD00087	0.80886	0	0	5.82788	4.06701	3.13154	2.37335	5.83364	5.11366
NLD	IBD00088	0	0	0	6.24886	2.84164	2.32026	2.02832	5.44014	3.26354
NLD	IBD00095	0.51628	0	0	6.27855	2.93737	3.17014	1.77656	5.71365	3.79844
NLD	IBD00097	0	0	0	4.39858	2.54633	1.79218	1.48803	4.24543	3.12066
NLD	IBD00099	0	0	0	4.23923	2.96586	2.25554	1.94932	4.65183	3.84512
NLD	IBD00100	0	0	0	3.99022	2.9385	1.22697	1.76145	3.04354	3.28485
NLD	IBD00103	0	0	0	3.90848	1.60482	1.13062	1.80322	2.68	2.57516
NLD	IBD00105	0	0	0	4.3674	2.82189	1.82715	1.70498	4.09474	2.67753
NLD	IBD00106	0	0	0	2.70302	1.13517	1.45034	1.46626	2.37012	2.01342
NLD	IBD00107	0	0	0	3.46068	2.27832	1.83118	1.66702	3.19711	2.42176
NLD	IBD00110	0	0	0	3.2583	1.63662	0.90992	2.44107	3.73453	2.89115
NLD	IBD00111	0	0	0	3.96767	1.46219	1.88561	2.1418	3.32121	2.25935
NLD	IBD00112	0	0	0	3.88155	1.25378	1.52282	1.20576	3.70005	2.04845
NLD	IBD00114	0	0	0	2.45191	0.7196	1.19449	1.3689	2.24276	2.03104
NLD	IBD00119	0.58706	0	0	4.73025	2.70603	1.14951	2.22841	4.37533	4.4335
NLD	IBD00122	0	0	0	5.40311	2.47705	2.37028	1.75209	4.86698	2.51094
NLD	IBD00123	0	0	0	4.62401	2.29407	2.01976	1.7609	3.67	2.79545
NLD	IBD00124	0	0	0	1.10175	0.35171	0.64312	1.09544	1.03219	0.96987
NLD	IBD00125	0	0	0	3.18511	1.47239	1.19862	1.71968	2.12489	1.94682
NLD	IBD00126	0.34323	0	0	3.27465	1.57562	2.46296	1.57224	2.32659	2.13659
NLD	IBD00137	0	0	0	3.56135	1.02819	1.82925	0.92748	3.01741	1.7414
NLD	IBD00141	0	0	0	3.4641	1.41674	2.24697	1.14244	2.49765	1.86709
NLD	IBD00142	0.34323	0	0	4.63221	2.61354	1.53933	2.23326	4.90896	3.43785
NLD	IBD00145	0	0	0	3.18462	1.79808	1.15028	0.86092	2.17004	2.90607
NLD	IBD00146	0.59165	0	0	5.5468	3.10867	2.4734	2.36979	5.84561	4.63242
NLD	IBD00149	0	0	0	2.5455	0.62065	1.3493	1.24952	1.59422	1.18703
NLD	IBD00154	0.51628	0	0	3.29342	2.05863	1.61383	1.33048	2.61295	1.84442
NLD	IBD00155	0	0	0	2.51578	1.17288	0.85881	1.78415	2.40214	2.34547
NLD	IBD00156	0	0	0	3.26822	1.16775	2.15815	1.72042	2.88582	1.9373
NLD	IBD00157	0	0	0	4.57362	1.65231	1.72883	1.39308	4.11733	2.34499
NLD	IBD00161	0	0	0	3.12566	1.10506	1.45874	0.84347	1.89609	1.51186
NLD	IBD00167	0	0	0	4.92289	3.05255	2.3061	1.76015	4.22853	3.50647
NLD	IBD00171	0	0	0	3.90834	1.64508	2.00208	1.53132	2.84199	2.43328
NLD	IBD00172	0	0	0	3.87488	2.68557	1.6098	1.20231	3.49672	2.19871
NLD	IBD00173	0	0	0	4.79558	2.25794	2.25894	1.65903	4.1248	1.955
NLD	IBD00184	0	0	0	4.85981	2.43734	1.9337	1.20837	4.28383	2.51216
NLD	IBD00185	0	0	0	3.98796	2.30688	1.16148	1.16909	3.30951	2.75227
NLD	IBD00187	0	0	0	2.80925	1.37717	1.94605	1.77555	1.31643	2.09211
NLD	IBD00188	0	0	0	3.24411	1.28446	1.12821	1.73065	3.12311	2.20128
NLD	IBD00189	0	0	0	4.3918	2.46625	1.82506	0.88266	3.41088	2.17087
NLD	IBD00194	0	0	0	3.81711	1.57741	1.73932	2.31172	3.24603	2.96008
NLD	IBD00195	0.59528	0	0	3.3409	1.89872	2.18168	1.75497	3.17038	2.44369
NLD	IBD00197	0	0	0	2.13555	1.27378	0.97122	1.34716	2.2685	1.3717
NLD	IBD00198	0	0	0	3.98498	3.23084	2.30447	1.61811	4.76461	3.32804
NLD	IBD00202	0	0	0	4.92162	2.56338	2.27619	1.7322	4.38874	2.86843
NLD	IBD00204	0	0	0	2.21698	1.55731	0.87096	1.57245	1.75409	2.18395
NLD	IBD00205	0.36906	0	0	1.5008	1.72654	1.24292	0.52749	1.0667	1.61236
NLD	IBD00206	0	0	0	5.22702	3.0756	2.24121	1.39782	5.46723	3.61747
NLD	IBD00208	0.59528	0	0	5.83698	3.87213	2.34845	2.60713	5.99829	4.48918
NLD	IBD00219	0	0	0	4.88991	2.84228	2.65403	2.0504	4.84835	3.43084
NLD	IBD00225	0	0	0	2.99321	1.61674	1.45101	1.10797	2.73192	2.47252
NLD	IBD00230	0	0	0	2.82785	1.78103	0.91915	1.18535	3.4547	2.62081
NLD	IBD00233	0	0	0	4.59493	2.7707	1.81841	2.30608	4.50559	4.17129
NLD	IBD00234	0	0	0	3.09895	2.21219	2.09838	0.7778	2.12254	1.82154
NLD	IBD00236	0	0	0	4.773	2.13392	2.21999	2.28955	3.6671	2.44981
NLD	IBD00237	0	0	0	4.60501	2.8226	2.34185	1.72377	3.63046	2.54028
NLD	IBD00238	0	0	0	3.80695	1.84592	1.56229	1.02506	3.1847	2.09923
NLD	IBD00239	0	0	0	4.59931	2.74776	1.62433	1.93168	4.10929	2.6751
NLD	IBD00248	0	0	0	4.54857	2.91535	1.80426	1.48892	3.39548	3.15932
NLD	IBD00249	0	0	0	4.77223	2.39209	2.68201	1.38865	4.17151	2.57564
NLD	IBD00250	0	0	0	4.72713	1.27874	1.95819	1.60365	2.99105	2.42796
NLD	IBD00254	0	0	0	2.18529	0.74931	1.25326	1.04764	1.35874	0.74931
NLD	IBD00255	0	0	0	0.38019	0.38019	0	0.72654	0.72654	1.08287
NLD	IBD00264	0	0	0	4.07452	2.22926	2.1038	1.52344	3.4404	2.53115
NLD	IBD00265	0	0	0	4.02726	2.11162	2.04445	1.47529	3.13619	2.9467
NLD	IBD00266	0	0	0	3.67028	2.30626	1.50933	1.77803	2.90567	0.85326
NLD	IBD00273	0	0	0	1.98341	1.35448	1.2199	0.97019	1.36025	1.82586
NLD	IBD00277	0	0	0	3.5231	2.16607	2.32521	2.05311	2.88993	3.23994
NLD	IBD00281	0	0	0	2.56095	0.94447	1.10473	1.31103	1.89768	1.4656
NLD	IBD00286	0	0	0	4.77628	2.87805	1.63186	2.32528	3.74796	3.40522
NLD	IBD00287	0	0	0	4.84703	2.66567	2.02599	1.63268	4.01377	3.03464
NLD	IBD00293	0	0	0	3.74522	2.42667	1.46269	1.92491	3.77798	2.39655
NLD	IBD00295	0	0	0	1.1463	0.72747	0.55648	0.40038	0.40038	0.40038
NLD	IBD00296	0	0	0	4.23126	2.26416	1.65625	0.73786	3.62146	1.78807
NLD	IBD00301	0	0	0	3.26077	1.11969	1.28977	1.48423	2.87567	2.07426
NLD	IBD00304	0	0	0	4.02741	2.21132	1.92043	1.74589	3.42707	2.32568
NLD	IBD00308	0	0	0	2.99747	1.40339	1.93586	1.46885	3.33465	2.39875
NLD	IBD00309	0	0	0	3.50184	1.48819	2.02857	1.30573	2.90799	1.42577
NLD	IBD00310	0	0	0	4.1	2.15964	1.86105	1.60482	3.82374	2.09382
NLD	IBD00311	0	0	0	3.0132	1.6919	1.9155	1.66848	3.43772	2.96393
NLD	IBD00312	0.51628	0	0	5.01594	2.74618	1.87232	1.93745	5.0271	2.67832
NLD	IBD00313	0	0	0	5.26175	2.96334	2.33196	1.07424	4.47767	3.2385
NLD	IBD00322	0.59165	0	0	6.70798	3.74741	4.10908	2.76003	7.25742	5.50167
NLD	IBD00326	0.73086	0	0	7.83574	4.33033	4.76122	3.1694	7.19934	5.68355
NLD	IBD00327	0	0	0	3.36226	1.62731	1.80531	0.73067	2.45211	1.15627
NLD	IBD00328	0	0	0	4.81499	2.85477	2.18447	2.0013	4.81541	4.61676
NLD	IBD00329	0	0	0	2.51094	1.10506	1.38331	1.75086	2.32796	1.57485
NLD	IBD00332	0	0	0	4.94517	2.11699	3.24787	1.3894	5.22204	3.75181
NLD	IBD00334	0	0	0	6.0875	3.21505	2.94998	2.0645	5.26626	5.16972
NLD	IBD00339	0.97403	0	0	7.63613	3.66851	3.38037	2.5642	6.61537	5.38387
NLD	IBD00341	0	0	0	2.74763	0.94386	1.44509	1.16284	2.46215	1.67934
NLD	IBD00342	0.34323	0	0	4.62277	2.98508	2.4777	2.20521	4.97317	3.29467
NLD	IBD00345	0	0	0	4.99923	2.50753	2.0406	0.90556	3.95505	2.65237
NLD	IBD00347	0	0	0	6.23082	2.58076	2.84288	1.86259	4.80914	2.95774
NLD	IBD00349	0	0	0	4.9723	3.53636	2.41056	1.9315	5.45131	3.5613
NLD	IBD00351	0	0	0	4.71584	2.29217	1.74689	1.89902	3.2187	2.5943
NLD	IBD00356	0	0	0	1.18986	0.41415	0	1.27608	0.91376	1.23536
NLD	IBD00357	0	0	0	5.97742	3.08747	2.89023	1.9992	4.80118	4.43746
NLD	IBD00358	0	0	0	4.32798	2.8068	2.12132	1.58444	4.41244	3.37853
NLD	IBD00359	0	0	0	4.15257	2.50475	2.13474	1.17561	3.76634	2.47713
NLD	IBD00361	0	0	0	3.13486	1.31152	1.58567	1.53967	2.08554	1.56683
NLD	IBD00364	0	0	0	1.67098	1.21281	0.766	1.31232	1.95923	1.87046
NLD	IBD00365	0	0	0	4.74556	2.31502	2.21066	1.51932	4.54893	2.03321
NLD	IBD00367	0	0	0	3.45936	1.37158	2.23677	1.47076	3.37032	2.41648
NLD	IBD00370	0	0	0	1.88237	0.7943	0.67994	1.21978	1.70569	1.41255
NLD	IBD00371	0	0	0	3.74985	1.16644	1.71377	1.62062	3.20314	1.87616
NLD	IBD00374	0	0	0	2.36559	1.59548	1.16885	1.02965	2.34721	2.36908
NLD	IBD00375	0	0	0	4.15263	2.15894	1.79673	1.35553	3.60771	2.59422
NLD	IBD00379	0	0	0	3.32512	1.07797	1.44506	0.90885	2.91443	1.12673
NLD	IBD00384	0	0	0	3.60159	2.92111	1.55142	1.96439	3.44471	2.75649
NLD	IBD00386	0	0	0	3.66644	2.42958	2.03926	0.85815	3.14404	2.50254
NLD	IBD00389	0.59528	0	0	5.04091	2.79527	2.20371	2.23954	4.36215	3.70181
NLD	IBD00390	0	0	0	3.83342	2.46595	2.05729	1.49364	3.29234	2.59334
NLD	IBD00393	0	0	0	4.05977	2.24769	1.66936	0.72847	3.51947	2.83657
NLD	IBD00395	0	0	0	2.64813	0.35171	0.6839	1.64581	2.65348	1.9354
NLD	IBD00396	0	0	0	3.26949	1.65073	1.57835	1.50932	2.86348	2.02589
NLD	IBD00401	0	0	0	2.31255	0.69616	0.93579	2.11858	1.90989	1.70421
NLD	IBD00403	0	0	0	3.58781	2.51992	2.18295	1.48821	3.39478	3.08937
NLD	IBD00408	0	0	0	2.90171	1.26219	1.51104	1.40877	3.26151	2.83417
NLD	IBD00410	0	0	0	3.03638	1.35393	2.33575	2.12724	2.97647	1.80935
NLD	IBD00412	0	0	0	4.85122	2.65026	2.24768	0.72847	4.18208	2.8282
NLD	IBD00416	0	0	0	4.057	2.11015	1.8431	1.77685	4.39859	3.04937
NLD	IBD00419	0	0	0	5.05521	2.38516	2.27953	2.06245	4.98008	2.67241
NLD	IBD00421	0	0	0	5.6578	2.74048	2.34803	2.66335	4.92339	4.78835
NLD	IBD00423	0	0	0	3.83607	2.16529	1.62364	1.53938	2.42934	2.12154
NLD	IBD00426	0	0	0	3.27441	2.53052	1.63797	1.44914	2.21847	1.82315
NLD	IBD00427	0.86833	0	0	7.51127	4.62696	3.48907	3.20212	6.89096	6.09033
NLD	IBD00431	0	0	0	4.2335	3.38362	2.10851	1.59756	3.80054	2.83416
NLD	IBD00433	0	0	0	3.77065	2.75843	1.44602	1.18364	3.48329	1.56524
NLD	IBD00438	0	0	0	3.85531	2.97668	2.38549	1.65621	3.405	2.50713
NLD	IBD00442	0	0	0	3.3541	1.46403	2.27073	1.88729	2.06458	2.19677
NLD	IBD00444	0	0	0	5.95701	2.68755	2.78192	1.84497	4.72527	3.28418
NLD	IBD00448	0	0	0	4.46412	1.80241	1.57257	1.68801	2.5109	2.81215
NLD	IBD00450	0	0	0	3.85974	1.27455	1.6707	1.32025	3.32679	2.15781
NLD	IBD00453	0	0	0	4.63956	2.43703	2.18091	1.31779	3.31094	2.5028
NLD	IBD00458	0	0	0	4.89795	2.45704	1.49206	1.7026	3.3591	1.71447
NLD	IBD00461	0.67802	0	0	1.00407	0.94709	1.14553	1.21846	0.36195	0.74688
NLD	IBD00467	0	0	0	5.09053	2.77901	2.06013	1.77428	4.57998	3.13012
NLD	IBD00470	0	0	0	3.71715	1.60563	1.5492	1.10728	3.35248	2.21362
NLD	IBD00475	0	0	0	3.03559	1.1485	1.56917	0.77086	2.79288	1.68893
NLD	IBD00477	0	0	0	4.02694	2.33781	1.86895	1.14926	3.80293	2.83746
NLD	IBD00479	0	0	0	3.86895	1.34062	1.06541	1.6196	3.03522	2.0713
NLD	IBD00485	0	0	0	3.42044	2.4577	2.52712	0.80032	3.73973	2.44757
NLD	IBD00491	0	0	0	3.39866	2.34482	2.25458	1.28278	3.21595	2.09435
NLD	IBD00492	0.73086	0	0	4.77218	3.45881	3.34173	2.3962	4.40102	3.21126
NLD	IBD00494	0	0	0	4.02546	1.75376	1.86344	1.39931	3.12706	1.75381
NLD	IBD00495	0	0	0	2.51891	0.84677	0.98179	1.14727	1.9857	1.8488
NLD	IBD00500	0	0	0	4.00131	2.21452	2.13266	1.34634	2.81918	2.3175
NLD	IBD00502	0	0	0	3.40471	1.44669	1.67808	1.5279	2.90111	2.00449
NLD	IBD00503	0	0	0	5.4789	3.37327	2.8147	1.78729	5.38488	3.54743
NLD	IBD00508	0	0	0	6.2405	3.95756	3.93145	2.09876	5.74737	5.11861
NLD	IBD00509	0	0	0	1.41049	0.37526	0	0.97164	0.97945	1.36442
NLD	IBD00510	0.59528	0	0	4.96433	3.69361	2.25379	1.97794	4.93303	3.94322
NLD	IBD00512	0	0	0	2.73679	1.15213	1.10712	1.30235	2.88825	2.26731
NLD	IBD00514	0	0	0	4.3146	2.78933	1.78842	1.46619	4.27301	3.44698
NLD	IBD00522	0	0	0	2.87875	1.81122	1.49182	1.40157	2.945	2.14789
NLD	IBD00526	0	0	0	4.56379	1.8217	1.45387	0.84014	3.98992	3.18625
NLD	IBD00527	0	0	0	4.22714	2.63396	2.48181	1.60065	4.49464	3.59601
NLD	IBD00529	0	0	0	3.54364	2.62138	1.89708	1.21609	3.71958	3.02992
NLD	IBD00530	0	0	0	4.6583	2.86423	2.11571	2.27063	4.6439	3.92619
NLD	IBD00531	0.34323	0	0	6.54478	3.04765	2.48897	1.76038	5.36532	4.08569
NLD	IBD00534	0	0	0	2.10162	1.14517	1.1008	1.62602	2.25366	1.80225
NLD	IBD00536	0	0	0	4.04255	2.19519	2.19798	1.54741	3.77371	2.6172
NLD	IBD00538	0	0	0	4.91399	2.0308	2.09506	2.149	3.94797	3.25701
NLD	IBD00539	0	0	0	3.03796	1.48536	1.32371	0.84273	2.54779	1.67684
NLD	IBD00540	0	0	0	3.55314	2.78069	2.3157	1.1617	3.00946	2.19398
NLD	IBD00541	0	0	0	4.14557	1.53529	1.71041	1.91792	4.00158	2.25097
NLD	IBD00545	0	0	0	3.41234	1.56053	1.4375	1.51638	2.86404	1.46939
NLD	IBD00546	0	0	0	5.85523	2.77997	2.21665	2.22017	5.28902	3.07902
NLD	IBD00548	0	0	0	3.7819	2.57216	2.03446	1.54382	3.58981	2.70135
NLD	IBD00554	0	0	0	3.08999	1.43048	2.41206	0.71059	2.79377	2.17309
NLD	IBD00559	0	0	0	5.09562	2.63091	2.3563	2.23747	4.26841	3.9955
NLD	IBD00567	0	0	0	4.69253	2.76455	2.37047	1.71029	4.49598	2.88923
NLD	IBD00569	0	0	0	3.80869	1.67946	1.77546	2.19313	2.60853	3.66096
NLD	IBD00579	0	0	0	4.47552	1.83012	2.61137	1.82743	4.41555	3.46837
NLD	IBD00580	0.59165	0	0	5.43692	3.42625	2.8848	2.05113	5.04465	3.75209
NLD	IBD00583	0	0	0	1.93616	0.74511	1.14995	0.3883	1.06088	1.69177
NLD	IBD00586	0	0	0	3.27942	1.69079	1.60554	0.78345	2.05429	1.5821
NLD	IBD00588	0.59165	0	0	5.86898	3.11728	2.65606	1.66338	5.81155	4.86156
NLD	IBD00590	0	0	0	2.82753	1.78182	1.652	0	2.8042	2.12025
NLD	IBD00593	0	0	0	4.1709	2.33824	2.07086	1.39819	3.79391	2.0326
NLD	IBD00594	0	0	0	1.06106	1.27258	1.00413	0.91482	1.8516	0.75784
NLD	IBD00596	0	0	0	4.3348	2.3563	2.31449	1.66712	3.96457	3.06382
NLD	IBD00597	0	0	0	2.93434	1.8573	0.85193	1.41768	2.61593	2.17289
NLD	IBD00598	0	0	0	5.03207	1.8592	1.83179	2.05471	3.61463	3.33232
NLD	IBD00600	0	0	0	2.95695	1.32735	1.54203	1.23549	3.2051	1.32859
NLD	IBD00604	0	0	0	4.26278	1.89438	1.48967	1.34686	3.20004	1.78186
NLD	IBD00606	0	0	0	4.22187	1.44895	1.51106	1.37649	3.08971	2.11092
NLD	IBD00611	0	0	0	3.65844	1.4142	1.38199	1.49339	2.94567	2.35379
NLD	IBD00615	0.34323	0	0	2.82658	1.77767	2.19151	1.6954	1.63956	1.43136
NLD	IBD00616	0	0	0	4.13014	2.23289	1.1007	0.9986	3.55662	2.83193
NLD	IBD00621	0	0	0	4.33413	2.4919	2.08595	2.02069	4.72613	2.91589
NLD	IBD00624	0	0	0	2.03709	1.17646	1.53527	0.86168	1.97357	1.72104
NLD	IBD00625	0	0	0	5.41925	3.08452	2.13469	2.21468	4.70068	3.40267
NLD	IBD00626	0.59528	0	0	3.99214	2.95132	1.95879	1.12429	4.7229	3.6681
NLD	IBD00628	0.81249	0	0	4.423	2.96533	1.7535	2.08112	3.90565	2.75405
NLD	IBD00629	0.58706	0	0	4.08348	2.75605	2.22373	2.35216	4.5511	4.14389
NLD	IBD00631	0	0	0	5.94649	2.74381	2.92336	2.22816	4.81489	3.7642
NLD	IBD00633	0	0	0	2.66957	1.17837	1.33726	1.64924	2.09712	2.35005
NLD	IBD00635	0	0	0	4.19324	1.88693	1.22806	1.61012	3.95873	2.1326
NLD	IBD00639	0	0	0	5.16414	2.64562	2.59186	1.59995	4.6853	3.46465
NLD	IBD00640	0	0	0	4.12696	2.02512	1.37317	1.356	3.96922	1.33112
NLD	IBD00643	0	0	0	4.40554	2.02915	1.9227	1.70225	3.50646	2.78038
NLD	IBD00644	0.59165	0	0	5.10923	3.20334	3.18892	2.08259	5.22354	3.82705
NLD	IBD00649	0	0	0	3.20121	1.11227	1.91142	1.74647	2.77514	2.07653
NLD	IBD00652	0.59165	0	0	6.13801	4.12545	3.30579	2.54298	6.50025	5.61086
NLD	IBD00654	0	0	0	1.8784	1.52313	0.89927	0.36195	0.92601	1.38935
NLD	IBD00655	0	0	0	3.17956	1.11342	1.44542	0.85069	2.03059	1.45163
NLD	IBD00666	0	0	0	3.83137	2.37549	1.67975	1.67941	2.68256	2.29758
NLD	IBD00672	0	0	0	5.15887	2.34082	1.60406	2.26332	4.24771	2.67225
NLD	IBD00673	0	0	0	2.61538	0.3698	1.49311	1.22307	2.51588	2.36684
NLD	IBD00676	0	0	0	2.3018	1.52428	1.27542	1.50329	1.91588	1.98915
NLD	IBD00684	0	0	0	6.01077	2.85323	3.28186	1.72173	5.41995	3.47125
NLD	IBD00685	0	0	0	5.99967	2.96556	2.37589	1.79477	4.85229	4.09232
NLD	IBD00686	0.59165	0	0	5.71207	3.74154	2.5806	2.49759	5.67186	4.24697
NLD	IBD00692	0.51628	0	0	4.21653	1.49835	1.9445	1.2236	3.95886	2.43027
NLD	IBD00693	0	0	0	3.13265	1.59481	2.15692	1.63533	2.51456	1.68686
NLD	IBD00694	0	0	0	2.1286	1.24518	1.8615	0.95278	2.02049	1.34329
NLD	IBD00695	0	0	0	2.37806	1.1324	0.73391	1.41828	2.475	1.85408
NLD	IBD00696	0	0	0	2.68478	1.11227	2.01324	1.02212	2.15097	1.16962
NLD	IBD00698	0	0	0	5.05884	2.49349	1.6194	1.99783	4.35746	3.36723
NLD	IBD00699	0.39089	0	0	1.41134	1.36542	0.80042	1.13987	0.95896	1.42969
NLD	IBD00701	0	0	0	4.27298	2.29301	2.27721	1.36796	3.71344	2.7258
NLD	IBD00703	0	0	0	4.05438	2.18802	2.09598	1.67109	3.68364	2.91781
NLD	IBD00710	0	0	0	5.10113	2.68489	3.26834	1.53857	3.88198	3.52977
NLD	IBD00713	0	0	0	3.16647	2.19722	1.27056	1.41855	3.47435	2.34913
ESP	SRR6463089	0	0	0	4.55815	2.7424	2.34782	1.14674	4.79969	2.95323
ESP	SRR6463091	0	0	0	4.34232	2.69889	1.78436	1.78433	5.54196	4.20148
ESP	SRR6463093	0	0	0	5.72411	3.74892	1.79713	2.04467	6.53801	4.76736
ESP	SRR6463095	0	0	0	2.99927	2.29763	1.8996	1.64364	2.93416	1.28232
ESP	SRR6463097	0	0	0	4.63488	2.98963	2.36417	1.64874	5.26079	4.20287
ESP	SRR6463122	0.611235	0	0	5.48768	3.92063	3.01494	1.85519	6.24467	4.37291
ESP	SRR6463123	0	0	0	4.09887	2.78722	1.65232	1.4353	5.04955	3.47518
ESP	SRR6463124	0	0	0	4.0444	3.04417	2.5064	2.55378	5.15829	3.43474
ESP	SRR6463125	0	0	0	4.1112	2.78836	1.62214	1.5171	4.15202	3.11293
ESP	SRR6463195	0	0	0	4.57684	3.00108	1.67491	1.64295	4.5566	3.28748
ESP	SRR6463197	0.674205	0	0	4.61009	3.26195	2.00938	2.11234	4.81902	3.46069
ESP	SRR6463199	0	0	0	4.80443	3.62474	2.57579	1.66949	4.91706	4.22574
ESP	SRR6463201	0	0	0	4.50312	3.92709	2.16644	1.31791	5.01546	4.16119
ESP	SRR6463207	0	0	0	4.90419	2.65559	1.58936	1.23382	4.68757	3.33026
ESP	SRR6463221	0	0	0	4.18677	2.9215	1.743	1.54225	4.45744	2.91209
ESP	SRR6463268	0	0	0	4.27363	2.90033	1.7588	1.23771	4.13396	2.74919
ESP	SRR6463269	0	0	0	4.60971	3.25963	1.88142	1.88443	5.27748	3.70031
ESP	SRR6463270	0	0	0	4.75319	2.73707	1.65203	1.2756	4.77055	3.09806
ESP	SRR6463271	0.450735	0	0	5.34668	3.04881	2.17345	2.02965	5.37477	4.03428
ESP	SRR6463272	0	0	0	5.06707	2.7846	2.18782	1.23438	5.1708	3.32693
ESP	SRR6463273	0	0	0	4.85874	3.14365	2.59088	2.28855	5.58315	3.92237
ESP	SRR6463274	0	0	0	4.09744	2.65462	2.22083	1.40068	4.36871	3.26543
ESP	SRR6463275	0	0	0	5.56118	3.50895	2.33568	2.24944	5.46257	3.96056
ESP	SRR6463276	0	0	0	5.70312	3.82294	2.63888	2.23599	5.09694	3.79073
ESP	SRR6463277	0.374885	0	0	5.26159	4.07986	2.48454	2.42575	6.74166	4.68094
ESP	SRR6463392	0	0	0	4.33357	3.08369	1.97297	1.4063	4.35282	3.15272
ESP	SRR6463393	0	0	0	5.39201	3.55215	1.898	1.85218	5.7061	3.73922
ESP	SRR6463394	0	0	0	3.76776	2.93868	2.00707	1.23438	4.05754	2.61897
ESP	SRR6463395	0	0	0	4.5224	3.2867	2.22364	1.57936	5.18896	3.50617
ESP	SRR6463396	0	0	0	4.6112	2.77013	1.85289	1.58206	4.30213	3.40437
ESP	SRR6463397	0	0	0	4.49221	2.79042	1.45988	1.68939	5.53874	4.18703
ESP	SRR6463398	0.305325	0	0	5.02493	3.6661	2.26912	2.11788	5.52513	4.65247
ESP	SRR6463399	0	0	0	4.53044	2.73495	2.42794	1.26065	4.44341	3.18324
ESP	SRR6463400	0	0	0	2.67448	1.75615	1.1626	1.54035	2.71746	1.69317
ESP	SRR6463424	0	0	0	4.58157	2.34908	1.67976	1.02781	3.82231	2.32123
ESP	SRR6463008	0	0.615535	0	1.88312	1.00362	1.05	1.59967	2.76245	2.24187
ESP	SRR6463010	0	0.615535	0	3.88701	1.82635	1.5897	1.73012	3.80567	3.20481
ESP	SRR6463011	0	0	0	5.27853	3.15284	2.26159	1.68461	5.41519	4.06098
ESP	SRR6463013	0.305325	0	0	4.20502	2.57654	2.20969	0.959985	4.62914	2.76408
ESP	SRR6463014	0	0	0	5.08181	3.63612	3.02519	1.91962	6.59145	4.90906
ESP	SRR6463016	0	0	0	4.12575	2.5486	2.23933	1.8198	4.54437	3.92275
ESP	SRR6463019	0.305325	0	0	5.07428	3.29384	2.20474	1.97016	4.93845	3.80262
ESP	SRR6463021	0.450735	0	0	3.80769	3.21181	1.61477	2.02853	5.22583	4.31032
ESP	SRR6463022	0	0	0	5.49151	3.77554	3.58595	1.69891	6.12957	3.94578
ESP	SRR6463024	0	0	0	4.69198	2.94943	2.48928	1.66477	4.67363	2.96138
ESP	SRR6463025	0	0	0	3.62332	1.4452	1.68432	1.68596	3.72056	2.01918
ESP	SRR6463027	0	0	0	5.98341	3.66464	2.79434	1.14194	5.2824	3.7374
ESP	SRR6463032	0	0	0	1.03425	0.923635	0.532365	1.49496	1.93225	2.11003
ESP	SRR6463037	0	0	0	4.62683	2.25855	1.65882	1.61628	4.02348	3.43533
ESP	SRR6463041	0	0	0	5.29458	3.73421	2.31339	2.317	6.25498	4.11273
ESP	SRR6463039	0	0	0	5.22889	3.39274	2.63327	2.02475	5.55961	4.64528
ESP	SRR6463388	0	0	0	2.18122	0.951735	1.24799	0.734465	1.70415	1.10224
ESP	SRR6463046	0	0	0	4.59631	2.89067	1.55153	1.01614	4.4005	3.09806
ESP	SRR6463049	0	0	0	4.21799	2.73516	1.59645	1.82203	4.61087	3.50674
ESP	SRR6463059	0	0	0	2.38464	1.60688	1.78578	1.94792	2.79381	2.28985
ESP	SRR6463349	0	0	0	3.54205	1.76373	0.875105	1.03672	3.41588	2.10464
ESP	SRR6463054	0	0	0	2.75337	1.48985	2.1358	1.67033	2.71957	2.68487
ESP	SRR6463061	0	0	0	4.29521	3.70549	2.59769	1.98706	5.52915	4.12913
ESP	SRR6463063	0	0	0	4.98684	3.01437	1.9064	2.01357	5.30237	3.95363
ESP	SRR6463070	0	0	0	4.19308	2.71563	2.01125	1.23438	4.8376	3.21798
ESP	SRR6463065	0	0	0	4.67973	3.60048	2.07848	1.84058	5.49566	4.21012
ESP	SRR6463068	0	0	0	4.33831	2.37091	1.70697	1.00455	3.96453	3.40148
ESP	SRR6463331	0	0	0	4.63999	3.5388	2.56699	1.65385	4.9406	3.5476
ESP	SRR6463074	0	0	0	4.77589	2.77472	2.45823	1.47429	5.21005	3.55679
ESP	SRR6463083	0	0	0	4.57199	3.37088	2.40763	1.29146	4.06624	3.27401
ESP	SRR6463078	0	0	0	4.38002	2.9434	1.2941	1.96911	5.36637	4.0942
ESP	SRR6463081	0	0	0	4.85255	2.71128	1.87509	1.77859	4.86125	3.9857
ESP	SRR6463084	0	0	0	3.43851	1.92034	1.76672	1.7011	3.77294	3.0564
ESP	SRR6463152	0	0	0	5.61525	3.62466	2.17473	1.82479	6.31118	4.94964
ESP	SRR6463087	0	0	0	5.4786	3.6317	3.17257	1.68238	6.47724	5.12609
ESP	SRR6463088	0	0	0	5.45148	3.25456	2.96171	1.93105	6.37434	3.78862
ESP	SRR6463090	0	0	0	3.58141	2.18544	1.9588	1.57029	3.98881	3.77657
ESP	SRR6463092	0	0	0	5.37341	2.88532	1.66338	1.47081	5.01752	3.47901
ESP	SRR6463094	0	0	0	4.75453	3.20118	2.06244	1.25182	4.04728	2.83025
ESP	SRR6463096	0	0	0	4.3559	3.13645	2.2766	1.92606	5.28839	4.07017
ESP	SRR6463102	0	0	0	3.83818	2.69552	2.11803	1.22474	3.58674	3.44744
ESP	SRR6463099	0	0	0	1.89834	1.30849	0.685175	1.09017	1.55314	1.90508
ESP	SRR6463403	0	0	0	2.40027	1.03974	1.35794	1.53376	3.05864	2.25468
ESP	SRR6463230	0	0	0	5.10332	2.84951	2.8817	1.83018	5.21915	3.91195
ESP	SRR6463114	0	0	0	5.13826	2.75908	1.12681	1.13745	4.19283	2.49383
ESP	SRR6463117	0	0	0	3.74166	2.4173	1.42258	0.746445	4.33634	2.41685
ESP	SRR6463120	0	0	0	4.46094	3.04949	1.6808	1.45114	4.57625	3.41023
ESP	SRR6463121	0	0	0	2.05377	0.624195	1.3936	1.47019	2.50518	2.15271
ESP	SRR6463126	0	0	0	3.92901	2.41731	1.20986	1.05683	4.03219	2.55111
ESP	SRR6463128	0	0	0	3.38286	2.5642	1.40097	1.21877	3.50454	1.75663
ESP	SRR6463130	0	0	0	4.29572	2.90673	1.2202	1.86682	4.72773	3.32781
ESP	SRR6463141	0	0.615535	0	2.33393	0.773405	0.769235	1.19047	2.49723	1.61989
ESP	SRR6463258	0	0.615535	0	2.1506	1.06364	1.56029	1.22745	1.45962	1.44962
ESP	SRR6463142	0	0	0	3.87656	1.82045	1.80325	2.10661	4.02527	3.07436
ESP	SRR6463146	0	0	0	3.27818	2.1469	1.79122	1.64332	3.18635	3.43553
ESP	SRR6463148	0.450735	0	0	5.09044	3.37522	2.49277	2.49962	5.29946	4.45031
ESP	SRR6463150	0.374885	0	0	5.97041	3.71341	3.25549	2.22018	6.79272	5.55441
ESP	SRR6463161	0	0	0	4.37401	3.18173	2.03205	1.6562	5.12361	3.90584
ESP	SRR6463160	0	0	0	4.98796	3.07268	2.2669	2.01528	5.15027	3.32357
ESP	SRR6463165	0.450735	0	0	3.32482	2.30165	1.81525	1.61549	3.27164	3.17056
ESP	SRR6463167	0	0	0	4.25096	2.47367	1.75114	1.66405	5.12117	3.58366
ESP	SRR6463169	0	0	0	3.89703	2.80979	2.19502	1.22433	3.74701	2.967
ESP	SRR6463176	0	0	0	3.95633	3.18669	1.85021	1.87989	5.27829	3.45064
ESP	SRR6463171	0	0	0	4.14289	2.46208	1.69478	1.43952	4.37653	2.94475
ESP	SRR6463178	0	0	0	3.41429	1.55151	2.4864	1.61652	3.59886	2.5975
ESP	SRR6463175	0	0.615535	0	2.44502	2.11833	1.25333	1.31621	2.45993	2.12317
ESP	SRR6463179	0	0	0	2.56553	0.951125	1.4692	1.64336	1.79517	2.11379
ESP	SRR6463184	0	0	0	3.60742	2.00093	1.77147	1.18064	4.20742	2.43235
ESP	SRR6463192	0	0	0	2.38455	1.86847	1.031	1.82977	2.13598	2.1128
ESP	SRR6463189	0	0	0	3.79194	2.50648	1.85021	1.25985	4.26704	3.24291
ESP	SRR6463196	0.450735	0	0	4.48142	2.96034	1.68648	2.00597	4.3616	2.83867
ESP	SRR6463198	0.396675	0	0	4.31998	3.13543	1.95826	1.69511	4.50514	3.07139
ESP	SRR6463200	0	0	0	3.65089	2.89202	2.27252	1.66949	4.49066	3.62336
ESP	SRR6463202	0	0	0	3.92459	3.10869	1.39628	1.70048	5.09711	3.79164
ESP	SRR6463203	0	0	0	4.6064	3.09782	2.44795	1.90992	5.62066	4.0679
ESP	SRR6463205	0	0	0	5.12125	3.1463	2.5455	1.6482	4.99303	3.7018
ESP	SRR6463208	0	0	0	5.57398	3.44983	2.47226	1.99258	5.5328	4.12549
ESP	SRR6463209	0	0	0	3.97863	2.67813	1.55555	1.69834	4.86507	3.50637
ESP	SRR6463213	0	0	0	4.05272	2.94778	1.23724	1.26141	4.27132	3.68005
ESP	SRR6463215	0	0	0	3.42248	2.97496	1.52391	1.64817	4.56367	3.09183
ESP	SRR6463217	0	0	0	2.65779	1.94423	1.34746	1.54015	2.43668	2.20876
ESP	SRR6463222	0	0	0	3.52517	1.89288	1.20364	1.6829	3.09001	1.26831
ESP	SRR6463245	0.450735	0	0	5.68243	3.59618	3.24738	1.95548	5.79505	4.35013
ESP	SRR6463227	0	0	0	3.72476	2.12106	1.55497	1.03265	3.56688	2.35076
ESP	SRR6463233	0	0	0	4.6375	3.0311	1.48292	1.21517	5.26457	3.68952
ESP	SRR6463237	0	0	0	3.23491	2.05801	0.843085	1.65227	3.44974	2.91751
ESP	SRR6463235	0	0	0	5.76429	3.49688	1.6564	2.16655	5.80104	4.07838
ESP	SRR6463241	0.450735	0	0	5.55637	3.61076	2.57437	2.01665	5.6936	4.41479
ESP	SRR6463240	0	0	0	4.23251	2.80204	1.999	1.68363	5.15151	3.3398
ESP	SRR6463242	0	0	0	5.43326	3.22054	2.31887	1.27364	4.74139	3.42373
ESP	SRR6463243	0	0	0	4.78547	2.71975	1.89293	1.84173	4.09506	2.65995
ESP	SRR6463377	0	0	0	5.1319	3.33197	2.51858	1.50379	4.14358	3.4887
ESP	SRR6463249	0.305325	0	0	4.2752	2.66892	1.72178	0.945165	3.8012	2.3638
ESP	SRR6463344	0.450735	0	0	4.97537	3.60037	2.54768	1.99656	5.60726	4.49957
ESP	SRR6463255	0	0	0	2.56093	1.30968	1.46181	1.0772	2.82909	2.08893
ESP	SRR6463257	0	0	0	3.90767	2.80748	1.95884	1.45114	4.50279	3.28783
ESP	SRR6463265	0.611235	0	0	2.26506	1.59301	1.12993	1.52909	1.49585	1.83376
ESP	SRR6463260	0	0	0	3.56067	2.08012	1.09943	2.00457	3.36028	3.21326
ESP	SRR6463337	0	0	0	4.19977	2.67639	2.0251	1.26694	4.95902	2.92331
ESP	SRR6463278	0	0.615535	0	1.8072	1.29242	1.58144	1.56987	1.66933	1.48138
ESP	SRR6463283	0	0	0	4.50017	2.07823	1.62804	1.62729	4.03053	2.81278
ESP	SRR6463288	0	0	0	4.68009	3.21563	2.05587	1.75902	5.02921	3.74652
ESP	SRR6463292	0	0	0	3.16463	2.30248	1.4887	1.07218	3.20173	2.97092
ESP	SRR6463295	0	0	0	3.42064	2.32743	0.952595	1.24645	3.4678	2.77663
ESP	SRR6463298	0	0	0	4.54474	3.49452	1.70783	1.93588	5.42326	4.35768
ESP	SRR6463313	0	0	0	3.03021	1.89566	1.43595	1.02618	3.30469	2.36779
ESP	SRR6463303	0.513385	0	0	4.79347	3.43104	1.63366	2.05382	5.38037	4.26999
ESP	SRR6463305	0	0	0	3.53317	2.78368	1.19371	1.86577	4.36156	2.821
ESP	SRR6463307	0	0	0	3.88136	2.48434	1.47914	1.63579	4.7975	3.09303
ESP	SRR6463308	0	0	0	4.30263	2.84557	2.48188	1.62988	5.00831	3.86768
ESP	SRR6463310	0	0	0	4.01433	2.35398	1.75727	1.49107	3.67218	2.79757
ESP	SRR6463316	0	0	0	3.98327	2.99295	1.1322	1.63813	4.57447	2.6105
ESP	SRR6463318	0	0	0	4.73528	3.27072	1.90417	1.50931	5.09588	3.72449
ESP	SRR6463319	0	0	0	5.44304	3.36476	3.1482	1.69891	5.04587	3.61819
ESP	SRR6463320	0	0	0	4.53658	3.79136	1.9727	2.46147	5.3106	4.45528
ESP	SRR6463322	0	0	0	4.40433	2.63912	1.90389	1.02116	4.11032	3.03093
ESP	SRR6463324	0	0	0	3.55549	2.49078	1.55136	1.26258	3.42008	2.80828
ESP	SRR6463326	0	0	0	4.28427	2.70541	2.19245	1.66726	4.50563	3.56957
ESP	SRR6463328	0.450735	0	0	4.32864	3.14115	1.9813	1.4634	4.3973	2.64323
ESP	SRR6463330	0	0	0	4.03613	2.2082	1.46663	1.36094	3.99322	2.93095
ESP	SRR6463332	0	0	0	1.3322	0.665395	1.55482	0.903815	1.4653	1.43467
ESP	SRR6463343	0	0	0	4.33892	2.95097	2.16596	1.74141	4.46063	3.56361
ESP	SRR6463347	0.374885	0	0	4.65642	3.24397	2.10758	2.05777	5.32688	4.49681
ESP	SRR6463351	0	0	0	2.67999	1.64925	1.11928	1.15615	2.58821	1.45261
ESP	SRR6463355	0	0.615535	0	1.77494	1.94785	0.696875	1.13609	1.76824	1.14487
ESP	SRR6463358	0	0	0	4.59743	3.16267	2.68459	1.61874	4.85097	3.17354
ESP	SRR6463361	0	0	0	4.6674	3.59028	1.97904	1.20864	4.79237	3.22019
ESP	SRR6463363	0	0	0	3.08093	2.1281	1.83194	1.41799	3.72871	2.35731
ESP	SRR6463365	0.611235	0	0	2.32518	1.33272	1.12993	1.1338	1.49585	1.57345
ESP	SRR6463368	0	0	0	4.68375	3.01923	3.04272	1.22433	4.32862	3.27257
ESP	SRR6463371	0	0	0	5.78137	3.34957	3.38162	1.6527	5.79706	4.59274
ESP	SRR6463381	0	0	0	4.13446	3.18192	2.14152	1.27157	4.40354	3.30701
ESP	SRR6463379	0	0	0	4.19644	2.69413	2.19112	1.42704	4.62127	2.67306
ESP	SRR6463383	0.305325	0	0	4.18751	1.43498	1.73462	0.928685	3.99697	1.82076
ESP	SRR6463385	0	0	0	4.82008	3.40632	2.25038	1.37499	4.98252	3.53563
ESP	SRR6463386	0	0	0	4.07038	2.87423	0.839495	2.03462	4.41024	3.58372
ESP	SRR6463408	0	0	0	3.81784	2.18798	1.16338	1.62525	3.83168	2.95615
ESP	SRR6463413	0	0	0	3.83528	2.46143	2.27466	2.05748	4.00082	3.82773
ESP	SRR6463418	0	0	0	4.09317	2.46855	1.94551	1.05644	4.54992	2.7557

## Sheet: SCFA_production
Table S2. (D) Phenotype Alpha Diversities (PADs) for production of SCFAs in samples from 3 analyzed IBD datasets.
Dataset	sample-id	Butyrate	Propionate
CHN	ERR2061183	7.12115	7.92641
CHN	ERR2061190	5.86256	6.29844
CHN	ERR2061200	8.10609	9.49341
CHN	ERR2061203	8.57468	8.28297
CHN	ERR2061211	8.48552	8.00776
CHN	ERR2061214	7.50274	8.23645
CHN	ERR2061218	7.15764	6.8083
CHN	ERR2061253	6.99371	7.65035
CHN	ERR2061258	7.03827	7.29351
CHN	ERR2061261	8.69725	8.58959
CHN	ERR2061264	8.14522	9.6047
CHN	ERR2061269	7.57461	7.83762
CHN	ERR2061281	5.95948	7.25505
CHN	ERR2061296	10.2933	9.7058
CHN	ERR2061298	7.71114	9.2737
CHN	ERR2061299	6.35299	8.30205
CHN	ERR2061300	7.47351	8.18139
CHN	ERR2061302	7.37916	8.52668
CHN	ERR2061303	8.29264	8.48581
CHN	ERR2061304	8.32488	9.19526
CHN	ERR2061305	4.65108	4.95349
CHN	ERR2061306	8.71273	9.76097
CHN	ERR2061307	6.97767	7.73274
CHN	ERR2061308	6.49565	7.48027
CHN	ERR2061309	10.0182	8.5086
CHN	ERR2061311	9.35897	8.63851
CHN	ERR2061314	7.26016	7.43853
CHN	ERR2061317	6.01063	6.88714
CHN	ERR2061320	6.24938	7.27349
CHN	ERR2061326	8.95921	9.00797
CHN	ERR2061327	9.67881	10.3395
CHN	ERR2061328	5.34774	7.68309
CHN	ERR2061329	4.4082	7.37063
CHN	ERR2061330	10.5524	11.3249
CHN	ERR2061331	7.16208	7.64524
CHN	ERR2061334	7.06778	8.63094
CHN	ERR2061335	7.23197	7.39448
CHN	ERR2061336	7.81463	9.41569
CHN	ERR2061337	6.86232	7.71153
CHN	ERR2061338	7.34681	8.48233
CHN	ERR2061339	7.14783	7.74006
CHN	ERR2061340	9.75634	10.518
CHN	ERR2061341	6.84779	8.60717
CHN	ERR2061342	5.66952	7.15018
CHN	ERR2061343	6.44378	7.80102
CHN	ERR2061345	7.71237	9.02624
CHN	ERR2061346	7.58319	7.91174
CHN	ERR2061355	7.18901	7.89122
CHN	ERR2061356	6.15731	6.77963
CHN	ERR2061357	6.20508	7.63333
CHN	ERR2061358	7.86409	9.1143
CHN	ERR2061359	7.80751	7.60471
CHN	ERR2061360	8.14472	9.50673
CHN	ERR2061361	9.71151	10.6697
CHN	ERR2061363	7.36823	9.03637
CHN	ERR2061364	7.70165	8.74457
CHN	ERR2061365	9.61522	11.6193
CHN	ERR2061366	7.35799	9.45099
CHN	ERR2061367	6.50744	7.30988
CHN	ERR2061369	7.28473	8.57654
CHN	ERR2061380	7.54192	8.34054
CHN	ERR2061381	6.64455	8.40978
CHN	ERR2061382	8.07447	9.36408
CHN	ERR2061383	8.1378	8.98922
CHN	ERR2061386	8.71031	10.2128
CHN	ERR2061387	6.97374	7.62936
CHN	ERR2061388	7.60495	8.56124
CHN	ERR2061389	7.89381	9.3514
CHN	ERR2061390	8.74761	9.74446
CHN	ERR2061393	6.10603	7.4766
CHN	ERR2061395	6.68583	7.42683
CHN	ERR2061398	8.1595	9.49573
CHN	ERR2061399	7.75887	9.49733
CHN	ERR2061400	9.28379	9.85982
CHN	ERR2061406	6.32778	6.80891
CHN	ERR2061411	6.76271	8.16846
CHN	ERR2061413	7.59465	9.09753
CHN	ERR2061414	7.64703	9.83887
CHN	ERR2061415	6.2112	7.81153
CHN	ERR2061416	7.46833	9.25518
CHN	ERR2061418	6.90241	5.97383
CHN	ERR2061426	6.46484	7.29138
CHN	ERR2061427	7.42677	8.34455
CHN	ERR2061429	6.94246	7.18265
CHN	ERR2061430	8.55938	9.81957
CHN	ERR2061431	7.67777	8.38976
CHN	ERR2061436	6.60575	7.39594
CHN	ERR2061437	6.38152	5.93053
CHN	ERR2061438	10.0536	9.66188
CHN	ERR2061439	10.1183	10.5658
CHN	ERR2061440	9.84996	11.0439
CHN	ERR2061442	8.1436	8.89574
CHN	ERR2061443	8.0481	8.72852
CHN	ERR2061444	9.83651	9.26014
CHN	ERR2061446	8.98751	9.06946
CHN	ERR2061447	9.59936	8.7882
CHN	ERR2061448	6.9346	7.38772
CHN	ERR2061449	8.91347	10.0361
CHN	ERR2061450	8.91806	9.14154
CHN	ERR2061451	7.3172	7.61451
CHN	ERR2061452	10.3742	10.8922
CHN	ERR2061453	7.96604	9.21824
CHN	ERR2061454	11.124	9.90402
CHN	ERR2061455	9.30853	10.1545
CHN	ERR2061456	8.84814	8.62193
CHN	ERR2061457	6.52818	8.7853
CHN	ERR2061458	9.95631	10.7496
CHN	ERR2061460	9.7003	9.88539
CHN	ERR2061462	7.71913	9.41778
CHN	ERR2061463	7.81426	8.59484
CHN	ERR2061464	9.05428	8.20279
CHN	ERR2061465	8.18111	8.84703
CHN	ERR2061469	6.86025	7.88671
CHN	ERR2061470	10.7271	10.6403
CHN	ERR2061471	9.62838	8.82708
CHN	ERR2061472	6.75517	8.75399
CHN	ERR2061473	8.27521	8.27731
CHN	ERR2061474	8.03063	8.94638
CHN	ERR2061475	7.58495	8.55654
CHN	ERR2061476	8.84172	9.52738
CHN	ERR2061478	8.87014	9.97869
CHN	ERR2061479	8.13102	8.56928
CHN	ERR2061480	9.3448	10.05
CHN	ERR2061481	9.31255	8.13896
CHN	ERR2061482	8.28043	8.49989
CHN	ERR2061484	8.14822	9.17199
CHN	ERR2061485	7.45181	7.27909
CHN	ERR2061486	7.11468	8.38415
CHN	ERR2061502	9.62679	8.99322
CHN	ERR2061514	11.2079	10.8076
CHN	ERR2061556	9.40853	10.032
CHN	ERR2061566	7.67429	8.33405
NLD	G37960	8.29605	5.09851
NLD	G37961	4.07497	3.19373
NLD	G37962	6.6996	6.19723
NLD	G37963	8.53477	7.87232
NLD	G37964	6.59479	4.25795
NLD	G37967	8.38058	5.52543
NLD	G37968	6.51932	5.81198
NLD	G37973	4.38213	3.44153
NLD	G37974	6.2826	5.37722
NLD	G37975	9.7323	6.75811
NLD	G37976	6.62869	4.8725
NLD	G37981	5.87585	4.96334
NLD	G37986	10.5299	8.80555
NLD	G37988	5.96004	4.06157
NLD	G37995	4.29256	4.74345
NLD	G37996	7.71459	5.80354
NLD	G37997	7.35299	6.27937
NLD	G38000	8.08342	5.62285
NLD	G38001	9.22242	7.04455
NLD	G38005	6.26235	5.06222
NLD	G38008	8.24685	6.32654
NLD	G38009	7.0957	4.89666
NLD	G38010	7.84609	5.56162
NLD	G38013	8.53709	6.2869
NLD	G38015	8.28792	5.79409
NLD	G38017	7.23448	6.83445
NLD	G38019	6.63816	5.5809
NLD	G38020	9.81029	7.25802
NLD	G38025	8.26297	6.43911
NLD	G38026	8.73996	6.15043
NLD	G38028	6.3679	5.89893
NLD	G38030	6.1535	4.56725
NLD	G38035	7.42521	5.34369
NLD	G38036	4.62432	2.50181
NLD	G38037	4.67464	3.68522
NLD	G38038	10.3841	6.59463
NLD	G38039	6.23767	4.52201
NLD	G38041	8.37475	5.69373
NLD	G38043	8.3566	5.01198
NLD	G38045	6.14426	4.74824
NLD	G38046	4.42456	2.90337
NLD	G38050	7.93657	5.22229
NLD	G38051	7.29521	5.18494
NLD	G38052	6.53234	4.65989
NLD	G38053	9.68715	7.89661
NLD	G38058	8.37198	6.57453
NLD	G38060	9.80343	7.25807
NLD	G38061	6.96745	5.08885
NLD	G38062	4.09285	4.83228
NLD	G38063	12.0707	8.34391
NLD	G38064	8.24766	5.23733
NLD	G38066	6.87898	6.10374
NLD	G38069	8.99921	5.93496
NLD	G38070	8.72351	6.39873
NLD	G38072	10.1577	7.19714
NLD	G38073	7.2884	5.74873
NLD	G38074	5.91999	4.18122
NLD	G38076	7.651	5.30613
NLD	G38078	8.32252	6.51948
NLD	G38082	6.66333	5.46031
NLD	G38086	6.93373	5.05673
NLD	G38087	9.71705	6.96406
NLD	G38089	6.31947	4.60798
NLD	G38090	8.60977	6.05779
NLD	G38095	8.00421	6.11117
NLD	G38098	7.38291	5.42779
NLD	G38099	5.7665	4.48243
NLD	G38100	5.69669	5.50999
NLD	G38102	6.25208	5.71588
NLD	G38106	6.44541	5.48766
NLD	G38107	8.16755	6.37133
NLD	G38109	10.2361	7.19767
NLD	G38112	9.15924	7.10148
NLD	G38113	7.62745	5.43904
NLD	G38115	8.06533	5.47958
NLD	G38116	7.72314	6.3127
NLD	G38117	9.84472	7.13887
NLD	G38120	6.19803	4.52922
NLD	G38121	8.43019	5.28575
NLD	G38122	7.60248	6.46135
NLD	G38124	5.67253	5.25884
NLD	G38125	7.38727	5.81941
NLD	G38126	6.6105	4.71823
NLD	G38129	7.97613	5.99502
NLD	G38131	5.50528	4.23144
NLD	G38132	8.97563	6.20469
NLD	G38136	5.60454	5.2694
NLD	G38139	9.19894	7.29161
NLD	G38140	4.72058	3.39512
NLD	G38142	5.21276	3.49447
NLD	G38147	3.87103	3.34116
NLD	G38148	4.10038	3.2506
NLD	G38150	9.14301	6.88072
NLD	G43090	7.11524	4.60379
NLD	G43093	8.04155	5.89212
NLD	G43094	9.46957	7.04175
NLD	G43098	6.59214	5.86707
NLD	G43100	8.82496	6.80973
NLD	G43103	7.80121	5.49475
NLD	G43104	6.4538	5.1251
NLD	G43107	4.23073	3.4146
NLD	G43108	7.40995	5.29965
NLD	G43113	6.52575	4.7156
NLD	G43114	10.4723	7.72621
NLD	G43115	9.49618	6.77176
NLD	G43118	7.07849	4.30064
NLD	G43121	10.254	8.563
NLD	G43125	5.18461	3.15054
NLD	G43128	9.4732	7.08763
NLD	G43130	8.86019	6.6385
NLD	G43132	5.02236	4.23788
NLD	G43133	8.99675	5.91857
NLD	G43137	5.65069	3.56781
NLD	G43144	10.657	9.26935
NLD	G43145	6.2047	4.65772
NLD	G43146	7.72633	5.72931
NLD	G43148	6.837	4.52709
NLD	G43152	8.49365	7.68495
NLD	G43153	6.29812	6.26425
NLD	G43154	7.5769	5.70031
NLD	G43156	6.4297	5.65307
NLD	G43158	9.7962	7.49827
NLD	G43165	4.73056	4.47784
NLD	G43166	6.70324	5.33478
NLD	G43169	8.88976	4.78418
NLD	G43173	6.51073	5.81704
NLD	G43179	7.2278	5.5789
NLD	G43180	6.58895	5.11266
NLD	G43181	7.48743	6.93447
NLD	G43183	6.18284	5.20671
NLD	G43186	7.74344	5.45229
NLD	G43188	8.82411	7.20425
NLD	G43189	7.6117	5.70155
NLD	G43190	4.46172	3.75273
NLD	G43191	8.0844	6.12846
NLD	G43193	7.52186	5.81179
NLD	G43194	8.46882	5.85914
NLD	G43195	8.02238	6.50104
NLD	G43196	8.33457	5.3637
NLD	G43198	7.94137	5.62131
NLD	G43199	6.81748	5.65116
NLD	G43200	4.52141	4.21245
NLD	G43201	6.01525	4.92826
NLD	G43203	7.42754	5.56848
NLD	G43205	7.84432	6.41869
NLD	G43207	6.68522	5.60011
NLD	G43209	6.90214	4.95822
NLD	G43212	6.60079	4.72919
NLD	G43213	6.56875	5.34247
NLD	G43216	7.25718	6.41971
NLD	G43222	10.3175	8.34974
NLD	G43223	5.21825	4.74159
NLD	G43227	4.97647	3.50003
NLD	G43230	7.19861	5.47714
NLD	G43234	5.30776	5.10183
NLD	G43235	6.13404	5.02795
NLD	G43237	7.4216	5.40456
NLD	G43239	8.28551	6.559
NLD	G43240	6.48545	4.88539
NLD	G43241	6.71118	4.27019
NLD	G43243	7.61735	6.65775
NLD	G43246	5.95832	4.43134
NLD	G43247	5.36427	5.15072
NLD	G43250	7.92324	6.54902
NLD	G43252	8.70097	6.6644
NLD	G43254	8.93969	6.49604
NLD	G43256	9.99149	6.57334
NLD	G43257	8.80941	5.98146
NLD	G43258	6.85939	6.25305
NLD	G43260	9.44027	7.82696
NLD	G43262	9.41316	8.49901
NLD	G43263	8.25665	6.15247
NLD	G43264	9.12822	7.67176
NLD	G43268	8.75319	7.30065
NLD	G43269	6.10638	4.93326
NLD	G43270	6.63844	5.07918
NLD	G43271	6.67395	5.33621
NLD	G43278	8.37869	6.68653
NLD	G43279	7.14915	6.24671
NLD	G43281	7.97925	5.45363
NLD	G43283	9.18993	7.01153
NLD	G43284	5.33544	4.6258
NLD	G43287	4.92977	3.96831
NLD	G43288	8.81831	6.0797
NLD	G43290	7.56665	5.62443
NLD	G43297	7.36876	5.03601
NLD	G43300	8.75681	5.31654
NLD	G43303	7.33994	5.68002
NLD	G43304	7.69057	6.50126
NLD	G43305	9.17764	6.53147
NLD	G43306	5.72512	5.56509
NLD	G43307	6.70434	5.2641
NLD	G43309	8.13798	5.74537
NLD	G43310	6.32315	6.20328
NLD	G43311	8.59574	6.20923
NLD	G43312	10.0952	6.83687
NLD	G43314	5.99976	4.73097
NLD	G43315	6.35434	4.62001
NLD	G43320	7.06942	5.18044
NLD	G43322	5.9538	4.82903
NLD	G43324	8.91047	5.76272
NLD	G43325	8.8825	6.01945
NLD	G43326	8.09215	6.05882
NLD	G43328	8.08252	5.72173
NLD	G43329	5.41002	4.26437
NLD	G43330	6.81797	5.44072
NLD	G43331	8.44598	5.84899
NLD	G43337	4.88046	4.38126
NLD	G43338	8.03062	5.92891
NLD	G43341	8.57901	6.75636
NLD	G43342	7.83555	6.0756
NLD	G43344	4.58934	3.29992
NLD	G43345	6.01572	4.2984
NLD	G43350	9.18377	7.24675
NLD	G43351	6.17481	4.82267
NLD	G43354	6.90027	4.22851
NLD	G43355	4.84292	3.82009
NLD	G43356	4.59946	3.89005
NLD	G43359	6.78877	5.51595
NLD	G43360	7.48331	5.05651
NLD	G43365	9.60497	7.21815
NLD	G43367	8.44075	6.4621
NLD	G43368	6.70341	5.57205
NLD	G43369	3.45565	3.55679
NLD	G43378	6.71567	5.42449
NLD	G43379	5.95639	4.67627
NLD	G43381	7.23543	5.08342
NLD	G43383	7.13879	5.19572
NLD	G43392	8.88244	6.88224
NLD	G43394	8.09637	5.5416
NLD	G43396	6.12226	4.48081
NLD	G43398	6.60314	4.51012
NLD	G43403	5.5294	4.38336
NLD	G43409	7.57141	6.15288
NLD	G43413	6.35879	5.74868
NLD	G43415	7.56501	7.14006
NLD	G43416	7.96338	6.04895
NLD	G43418	10.4545	8.16097
NLD	G43420	5.16313	4.40254
NLD	G43425	5.34247	4.52999
NLD	G43426	5.64792	4.20395
NLD	G43429	7.32145	4.85619
NLD	G43430	8.43359	5.978
NLD	G43431	4.97538	4.83181
NLD	G43433	10.5788	7.01855
NLD	G43434	7.71733	5.81693
NLD	G43436	8.05106	5.29057
NLD	G43438	7.4124	6.01101
NLD	G43442	9.7192	8.50874
NLD	G43447	6.93198	5.30065
NLD	G43449	7.64012	6.05581
NLD	G43450	9.89677	7.49258
NLD	G43453	7.42985	5.54767
NLD	G43459	5.74974	5.12779
NLD	G43460	6.50763	4.56977
NLD	G43461	7.23078	5.99883
NLD	G43463	6.77482	4.98646
NLD	G43464	6.61652	5.30876
NLD	G43467	6.43764	5.12166
NLD	G43469	8.57369	7.38109
NLD	G43470	8.23066	5.72058
NLD	G43478	7.24769	6.24234
NLD	G43481	7.45182	6.16375
NLD	G43482	9.93705	7.90956
NLD	G43484	4.57879	4.82551
NLD	G43485	6.65119	5.48141
NLD	G43489	8.46832	5.47909
NLD	G43493	6.81477	4.81876
NLD	G43495	6.72804	4.9273
NLD	G43496	10.1809	8.31797
NLD	G43497	7.2873	6.38186
NLD	G43498	9.27644	6.14397
NLD	G43499	8.90798	6.03979
NLD	G43500	9.15522	7.16867
NLD	G43501	6.07657	4.47376
NLD	G43505	6.29789	4.80931
NLD	G43506	7.93551	5.81321
NLD	G43507	9.5674	6.64495
NLD	G43509	6.97059	5.25566
NLD	G43510	8.94791	6.59433
NLD	G43512	7.60882	4.91284
NLD	G43514	8.69594	7.7265
NLD	G43516	9.5725	8.58613
NLD	G43517	6.5208	5.24573
NLD	G43518	7.94944	5.97546
NLD	G43524	8.12975	6.29385
NLD	G43530	7.50367	4.93542
NLD	G43532	9.49769	7.77903
NLD	G43533	7.59751	6.54235
NLD	G43534	7.60358	5.37946
NLD	G43537	4.23455	4.34711
NLD	G43538	8.94519	6.71923
NLD	G43539	8.51316	6.32733
NLD	G43540	4.77013	3.66403
NLD	G43543	5.36842	4.76422
NLD	G43545	6.40654	4.84945
NLD	G43547	5.51709	4.11583
NLD	G43549	7.99896	6.19468
NLD	G43555	6.38118	4.70906
NLD	G43557	10.7035	8.58842
NLD	G43559	8.82	6.94464
NLD	G43563	7.85005	6.84602
NLD	G43564	7.88247	6.84881
NLD	G43566	8.01187	6.35167
NLD	G43567	9.29394	7.40552
NLD	G43568	6.64455	5.17432
NLD	G43571	5.45367	3.52083
NLD	G43576	10.1602	7.72296
NLD	G43579	3.87594	3.25725
NLD	G43581	5.2087	3.76366
NLD	G43584	8.44528	5.84818
NLD	G43586	7.30441	6.38729
NLD	G43588	7.44189	5.25435
NLD	G43590	6.94567	5.8942
NLD	G43594	8.68187	6.40957
NLD	G43599	9.8909	6.73268
NLD	G43601	7.85287	4.64175
NLD	G43603	9.47067	6.44681
NLD	G43604	11.1696	8.12487
NLD	G43614	5.33414	4.32375
NLD	G43615	6.77543	6.41345
NLD	G43616	7.6604	6.18767
NLD	G43618	8.1637	6.09664
NLD	G43622	7.29	5.51806
NLD	G43624	10.3085	8.44336
NLD	G43625	8.60859	7.34853
NLD	G43627	6.36173	5.92472
NLD	G43628	4.54329	3.31564
NLD	G43634	5.43761	3.94643
NLD	G43637	8.54549	6.65799
NLD	G43639	8.51204	5.63073
NLD	G43640	8.90059	5.77029
NLD	G43641	5.92179	4.59449
NLD	G43642	6.55078	5.54387
NLD	G43644	8.84738	8.05888
NLD	G43645	6.76458	4.51322
NLD	G43648	7.62299	5.7927
NLD	G43649	10.1785	9.10765
NLD	G43651	6.52787	4.34735
NLD	G43652	5.15023	4.16695
NLD	G43654	8.18864	6.6189
NLD	G43655	6.15765	5.02493
NLD	G43657	4.59634	3.48661
NLD	G43660	5.09083	3.62803
NLD	G43663	8.15499	5.74728
NLD	G43665	5.74125	5.34384
NLD	G43668	6.08143	4.68944
NLD	G43670	7.54811	5.3753
NLD	G43672	10.3433	8.0991
NLD	G43673	9.45754	7.74415
NLD	G43675	11.4415	8.39885
NLD	G43679	6.17921	4.37772
NLD	G43680	8.23466	4.77377
NLD	G43681	7.6122	5.43796
NLD	G43684	11.7783	9.38914
NLD	G43685	11.8441	9.31243
NLD	G43686	9.30819	6.06213
NLD	G43687	9.08986	6.5636
NLD	G43690	11.0406	8.22735
NLD	G43693	8.66751	6.8534
NLD	G43695	9.32242	7.35521
NLD	G43696	6.15043	5.08298
NLD	G43699	9.38284	6.39014
NLD	G43702	12.932	9.25485
NLD	G43704	7.77622	6.00052
NLD	G43705	8.54537	5.92344
NLD	G43711	9.64324	7.24948
NLD	G43712	8.04571	5.54425
NLD	G43713	9.24896	6.67719
NLD	G43714	7.83745	5.76064
NLD	G43715	9.06188	5.48716
NLD	G43718	11.0704	7.19917
NLD	G43721	9.01529	6.59652
NLD	G43722	9.32552	6.32723
NLD	G43724	7.28655	5.5474
NLD	G43726	6.71266	5.44664
NLD	G43728	8.01431	7.00745
NLD	G43730	9.05422	5.86136
NLD	G43734	11.0815	8.63188
NLD	G43735	7.88266	6.30487
NLD	G43738	10.9668	8.11589
NLD	G43743	7.12132	5.932
NLD	G43746	8.44856	6.26096
NLD	G43748	8.86574	6.76855
NLD	G43749	9.12369	6.4055
NLD	G43751	8.85753	6.55738
NLD	G43753	7.42548	5.80592
NLD	G43755	9.37383	5.22431
NLD	G43758	8.00176	6.61475
NLD	G43759	9.51242	6.71027
NLD	G43760	12.8497	8.79066
NLD	G43770	11.806	8.53726
NLD	G43773	7.69746	4.32661
NLD	G43774	9.55999	6.32477
NLD	G43775	8.35014	5.86636
NLD	G43780	7.96967	7.38992
NLD	G43783	7.44018	6.09562
NLD	G43784	7.80736	5.49976
NLD	G43790	8.98093	5.56012
NLD	G43793	7.33306	5.09597
NLD	G43795	10.1687	7.17087
NLD	G43796	6.21862	4.47734
NLD	G43797	7.19181	5.51777
NLD	G43798	7.24529	5.3353
NLD	G43800	7.55254	5.28884
NLD	G43801	7.41965	4.60615
NLD	G43805	7.47044	4.81805
NLD	G43848	8.22723	5.62751
NLD	G43849	7.50993	4.80307
NLD	G43852	7.19865	4.93775
NLD	G43853	11.8477	9.84507
NLD	G43855	9.25846	6.51272
NLD	G43858	9.58986	7.43118
NLD	G43861	8.02758	5.81673
NLD	G43862	9.58026	7.30495
NLD	G43864	6.36045	4.92572
NLD	G43865	8.04936	5.76649
NLD	G43866	7.509	6.22611
NLD	G43869	4.10373	3.46766
NLD	G43870	9.57742	7.08925
NLD	G43874	5.91457	3.33202
NLD	G43876	8.96556	6.48404
NLD	G43877	8.06154	6.55758
NLD	G43878	9.91479	7.42651
NLD	G43883	8.29282	6.60945
NLD	G43884	9.65059	7.11883
NLD	G43885	8.48253	6.73655
NLD	G43886	7.52105	5.79932
NLD	G43887	6.99167	3.94668
NLD	G43888	7.25516	4.61233
NLD	G43889	7.73392	6.42937
NLD	G43890	9.90271	7.31327
NLD	G43892	7.7608	5.40385
NLD	G43895	8.50105	5.35446
NLD	G43897	8.21208	5.55223
NLD	G43898	10.3226	8.01206
NLD	G43902	10.1532	8.21822
NLD	G43905	8.28032	5.39488
NLD	G43907	8.88761	5.88291
NLD	G43911	4.92679	4.31878
NLD	G43913	6.25276	4.49068
NLD	G43918	11.3988	8.44074
NLD	G43919	8.87473	6.68272
NLD	G43920	10.2817	8.01432
NLD	G43921	9.708	6.43707
NLD	G43924	6.96619	4.8017
NLD	G43926	7.64558	6.02813
NLD	G43928	6.1686	5.20248
NLD	G43929	7.1194	5.57939
NLD	G43931	7.32026	5.86892
NLD	G43933	6.45337	4.01337
NLD	G43935	8.50587	6.18467
NLD	G43936	5.84564	5.34195
NLD	G43939	4.46561	3.93134
NLD	G43940	8.26688	5.44276
NLD	G43945	9.61109	6.53349
NLD	G43946	8.56525	4.74691
NLD	G43949	5.14968	5.20486
NLD	G43957	8.47116	5.98023
NLD	G43962	7.42321	6.26102
NLD	G43968	10.7404	7.24184
NLD	G43975	9.96274	7.35737
NLD	G43978	11.1052	7.58093
NLD	G43980	7.91187	6.15722
NLD	G43981	6.30398	4.68094
NLD	G43982	10.7156	7.88893
NLD	G43983	7.47495	6.40979
NLD	G43984	10.0281	6.74619
NLD	G43988	8.89808	7.60725
NLD	G43989	9.91716	7.34447
NLD	G43990	9.23723	6.14586
NLD	G43991	9.10263	6.03936
NLD	G43992	10.3414	8.10639
NLD	G43993	7.15812	5.35585
NLD	G43995	7.98932	5.49282
NLD	G43998	9.43395	8.23227
NLD	G44000	10.1022	8.1768
NLD	G44001	6.12599	6.14821
NLD	G44003	9.63596	7.41273
NLD	G44006	9.48158	7.46021
NLD	G44009	6.4376	5.20276
NLD	G44012	7.17725	4.53113
NLD	G44013	6.17077	5.13997
NLD	G44014	9.92475	6.70426
NLD	G44016	5.70097	6.08933
NLD	G44020	8.01505	5.55437
NLD	G44022	10.0245	6.96696
NLD	G44023	9.5276	6.92596
NLD	G44026	6.92373	5.45846
NLD	G44027	3.97078	2.11253
NLD	G44030	7.11368	5.48261
NLD	G44036	8.78955	6.72478
NLD	G44212	7.59018	5.46011
NLD	G44217	12.0892	9.35261
NLD	G44218	9.37061	7.59594
NLD	IBD00001	6.71855	5.82474
NLD	IBD00004	4.75396	4.10396
NLD	IBD00006	3.98839	3.92574
NLD	IBD00007	5.56787	4.6965
NLD	IBD00014	3.23557	3.21366
NLD	IBD00025	5.71206	3.90555
NLD	IBD00026	7.25068	5.70215
NLD	IBD00027	7.38896	5.6154
NLD	IBD00028	3.88384	4.52313
NLD	IBD00030	3.09617	3.56076
NLD	IBD00031	4.25598	3.94526
NLD	IBD00032	4.88785	4.32139
NLD	IBD00033	9.46541	7.21439
NLD	IBD00035	3.98548	3.24659
NLD	IBD00036	3.31496	4.34617
NLD	IBD00037	7.05124	5.72238
NLD	IBD00039	5.05263	4.6056
NLD	IBD00041	3.21382	2.64347
NLD	IBD00042	2.23362	3.58864
NLD	IBD00044	5.09375	3.68934
NLD	IBD00048	6.11661	4.95697
NLD	IBD00049	7.20099	4.92077
NLD	IBD00054	10.7954	8.46332
NLD	IBD00063	4.05911	4.25081
NLD	IBD00064	3.7048	3.57678
NLD	IBD00066	4.37584	3.44076
NLD	IBD00067	5.98899	4.78622
NLD	IBD00069	3.42527	3.19974
NLD	IBD00072	2.61167	2.28563
NLD	IBD00074	7.28935	7.24346
NLD	IBD00076	9.16802	7.10342
NLD	IBD00077	3.86947	5.04
NLD	IBD00078	6.44473	6.36767
NLD	IBD00082	3.91479	5.02647
NLD	IBD00084	8.35822	6.3629
NLD	IBD00086	7.07508	6.38035
NLD	IBD00087	10.8573	6.96995
NLD	IBD00088	7.01099	6.59287
NLD	IBD00095	8.75952	5.93424
NLD	IBD00097	5.86888	4.97135
NLD	IBD00099	6.5311	6.22942
NLD	IBD00100	3.66917	4.74282
NLD	IBD00103	3.25334	4.84124
NLD	IBD00105	6.647	5.80511
NLD	IBD00106	3.2762	3.74776
NLD	IBD00107	5.16121	4.42654
NLD	IBD00110	2.90465	4.92993
NLD	IBD00111	3.57594	4.64332
NLD	IBD00112	4.71901	4.10995
NLD	IBD00114	2.44409	3.18903
NLD	IBD00119	4.48387	4.84747
NLD	IBD00122	7.92651	6.33954
NLD	IBD00123	5.30478	5.00816
NLD	IBD00124	0.84647	1.79596
NLD	IBD00125	4.22031	4.2861
NLD	IBD00126	3.69554	3.63711
NLD	IBD00137	4.90829	3.84494
NLD	IBD00141	5.25179	3.98757
NLD	IBD00142	4.54122	5.24695
NLD	IBD00145	2.9964	3.62999
NLD	IBD00146	8.10881	6.5621
NLD	IBD00149	3.68251	2.43069
NLD	IBD00154	5.30711	3.8543
NLD	IBD00155	2.92627	3.56814
NLD	IBD00156	2.85784	3.96991
NLD	IBD00157	6.19358	4.86038
NLD	IBD00161	4.36407	3.9884
NLD	IBD00167	8.5458	6.18001
NLD	IBD00171	5.13338	3.91636
NLD	IBD00172	5.19487	4.22524
NLD	IBD00173	6.38934	6.2278
NLD	IBD00184	5.83375	4.67833
NLD	IBD00185	5.83944	4.89366
NLD	IBD00187	2.89891	2.62544
NLD	IBD00188	2.88589	4.33669
NLD	IBD00189	6.68053	5.60455
NLD	IBD00194	5.3809	5.57813
NLD	IBD00195	5.33895	4.24492
NLD	IBD00197	4.43787	3.04441
NLD	IBD00198	7.35599	6.42267
NLD	IBD00202	6.7775	6.34326
NLD	IBD00204	3.64247	3.28784
NLD	IBD00205	2.58794	2.63769
NLD	IBD00206	8.85492	6.26939
NLD	IBD00208	8.58107	6.53048
NLD	IBD00219	6.3773	4.93954
NLD	IBD00225	2.5997	3.92578
NLD	IBD00230	4.56648	4.17761
NLD	IBD00233	5.26412	5.77452
NLD	IBD00234	6.0056	4.1663
NLD	IBD00236	6.87765	5.46069
NLD	IBD00237	7.00318	5.13398
NLD	IBD00238	4.64584	4.01134
NLD	IBD00239	6.56518	5.48129
NLD	IBD00248	4.86058	5.30755
NLD	IBD00249	6.98989	5.80622
NLD	IBD00250	5.38098	5.06034
NLD	IBD00254	1.12465	1.32943
NLD	IBD00255	0	1.17122
NLD	IBD00264	4.55808	5.03542
NLD	IBD00265	4.21624	5.05256
NLD	IBD00266	4.84031	3.92496
NLD	IBD00273	3.09568	2.55965
NLD	IBD00277	3.82485	4.22374
NLD	IBD00281	2.9824	3.50784
NLD	IBD00286	6.60589	6.28506
NLD	IBD00287	5.97088	4.79352
NLD	IBD00293	6.17246	5.39981
NLD	IBD00295	1.1114	0.78251
NLD	IBD00296	5.83309	4.0721
NLD	IBD00301	2.94519	3.54946
NLD	IBD00304	5.34065	4.40965
NLD	IBD00308	5.67538	4.19042
NLD	IBD00309	4.93714	3.9663
NLD	IBD00310	5.77709	4.61924
NLD	IBD00311	5.1722	4.40145
NLD	IBD00312	6.86274	4.32851
NLD	IBD00313	8.02291	5.34729
NLD	IBD00322	12.1772	9.1549
NLD	IBD00326	11.8331	8.92215
NLD	IBD00327	4.65987	3.60686
NLD	IBD00328	7.18082	5.76456
NLD	IBD00329	3.58278	4.18011
NLD	IBD00332	7.12553	6.41694
NLD	IBD00334	9.35926	7.23559
NLD	IBD00339	10.3367	8.21608
NLD	IBD00341	2.98048	4.17173
NLD	IBD00342	8.06837	5.84347
NLD	IBD00345	7.55438	5.63309
NLD	IBD00347	7.32488	6.00376
NLD	IBD00349	7.9737	6.43162
NLD	IBD00351	5.66581	5.30275
NLD	IBD00356	1.20531	0.73444
NLD	IBD00357	8.62981	7.13441
NLD	IBD00358	6.52249	5.74849
NLD	IBD00359	6.16557	5.85281
NLD	IBD00361	3.389	3.63778
NLD	IBD00364	1.32115	2.61392
NLD	IBD00365	6.52622	5.43266
NLD	IBD00367	4.38256	4.1325
NLD	IBD00370	2.87877	2.8007
NLD	IBD00371	4.51917	4.35164
NLD	IBD00374	2.88317	3.85978
NLD	IBD00375	5.99339	4.76527
NLD	IBD00379	4.11092	4.25309
NLD	IBD00384	6.0287	4.91766
NLD	IBD00386	6.31088	4.81869
NLD	IBD00389	6.75954	5.42232
NLD	IBD00390	5.60803	4.28476
NLD	IBD00393	5.68021	3.86413
NLD	IBD00395	1.74084	2.74156
NLD	IBD00396	5.41033	4.38862
NLD	IBD00401	1.76807	2.71068
NLD	IBD00403	6.44764	5.3465
NLD	IBD00408	4.34736	3.90799
NLD	IBD00410	2.21888	3.68167
NLD	IBD00412	5.7676	4.87688
NLD	IBD00416	4.78466	5.30367
NLD	IBD00419	5.8419	5.83
NLD	IBD00421	7.30506	7.07451
NLD	IBD00423	4.82002	3.99865
NLD	IBD00426	5.70564	3.98637
NLD	IBD00427	12.6803	9.70934
NLD	IBD00431	6.71767	5.26969
NLD	IBD00433	6.16451	5.05341
NLD	IBD00438	7.66438	5.0885
NLD	IBD00442	6.12703	4.78693
NLD	IBD00444	8.39232	6.10672
NLD	IBD00448	4.31054	4.1368
NLD	IBD00450	4.02239	4.52965
NLD	IBD00453	5.33813	4.92539
NLD	IBD00458	5.57097	4.95083
NLD	IBD00461	0.82209	1.05585
NLD	IBD00467	7.59274	5.50202
NLD	IBD00470	5.60477	3.65841
NLD	IBD00475	4.82675	3.92438
NLD	IBD00477	5.15865	4.86239
NLD	IBD00479	4.04922	3.57212
NLD	IBD00485	5.22245	4.57844
NLD	IBD00491	5.97812	4.9002
NLD	IBD00492	8.7117	6.76708
NLD	IBD00494	4.7111	4.18274
NLD	IBD00495	1.45509	2.2604
NLD	IBD00500	5.95575	3.94706
NLD	IBD00502	4.59968	4.22338
NLD	IBD00503	9.42975	6.40695
NLD	IBD00508	9.89491	7.42215
NLD	IBD00509	0.81049	1.43126
NLD	IBD00510	8.03028	6.56989
NLD	IBD00512	2.85587	3.59989
NLD	IBD00514	7.76317	5.31465
NLD	IBD00522	4.76559	4.53882
NLD	IBD00526	6.00562	4.5528
NLD	IBD00527	7.90756	5.52363
NLD	IBD00529	5.33783	4.9608
NLD	IBD00530	7.39029	5.91795
NLD	IBD00531	8.55735	7.02506
NLD	IBD00534	2.80402	3.33422
NLD	IBD00536	6.06328	5.51385
NLD	IBD00538	5.38738	5.30063
NLD	IBD00539	3.93757	3.56827
NLD	IBD00540	5.66061	4.38681
NLD	IBD00541	5.70069	5.15752
NLD	IBD00545	4.83429	3.92913
NLD	IBD00546	7.77655	7.00896
NLD	IBD00548	5.4166	4.72798
NLD	IBD00554	5.59473	4.47349
NLD	IBD00559	8.3209	7.14965
NLD	IBD00567	7.10325	4.93024
NLD	IBD00569	4.39898	3.62226
NLD	IBD00579	7.0613	5.33654
NLD	IBD00580	10.4292	6.84099
NLD	IBD00583	1.40828	2.17856
NLD	IBD00586	4.69869	3.55451
NLD	IBD00588	9.76209	6.48168
NLD	IBD00590	4.77157	3.6417
NLD	IBD00593	6.43351	4.35352
NLD	IBD00594	2.48317	2.80451
NLD	IBD00596	5.74256	5.0282
NLD	IBD00597	4.69296	4.40613
NLD	IBD00598	5.9497	5.29101
NLD	IBD00600	4.45972	3.61246
NLD	IBD00604	5.33227	4.15685
NLD	IBD00606	6.11158	4.27682
NLD	IBD00611	4.67799	4.19824
NLD	IBD00615	3.49699	3.14586
NLD	IBD00616	5.95485	5.15842
NLD	IBD00621	6.50576	4.86927
NLD	IBD00624	2.74953	3.05946
NLD	IBD00625	7.65926	5.90015
NLD	IBD00626	6.44067	5.92123
NLD	IBD00628	7.16545	4.80985
NLD	IBD00629	7.32589	5.9268
NLD	IBD00631	7.96671	6.82865
NLD	IBD00633	3.52958	3.51924
NLD	IBD00635	5.70023	4.67886
NLD	IBD00639	7.29087	5.5811
NLD	IBD00640	5.08008	4.50686
NLD	IBD00643	4.95156	5.03657
NLD	IBD00644	9.16497	6.22912
NLD	IBD00649	2.59032	3.45647
NLD	IBD00652	10.9702	7.84381
NLD	IBD00654	3.16671	2.42066
NLD	IBD00655	3.67347	3.42143
NLD	IBD00666	5.06285	5.31888
NLD	IBD00672	6.28271	6.03821
NLD	IBD00673	3.84183	2.66945
NLD	IBD00676	2.59828	3.1867
NLD	IBD00684	8.46701	6.44714
NLD	IBD00685	6.71507	6.13199
NLD	IBD00686	10.0654	6.91217
NLD	IBD00692	5.41508	4.25765
NLD	IBD00693	4.56216	4.24443
NLD	IBD00694	3.77024	3.19561
NLD	IBD00695	1.88163	3.84959
NLD	IBD00696	4.05357	3.58362
NLD	IBD00698	6.99913	5.07942
NLD	IBD00699	1.16418	0.91243
NLD	IBD00701	6.52575	5.09582
NLD	IBD00703	5.7641	5.41059
NLD	IBD00710	9.31882	5.07225
NLD	IBD00713	4.06162	4.44029
ESP	SRR6463089	6.27689	5.43321
ESP	SRR6463091	6.60124	6.34208
ESP	SRR6463093	8.2371	7.66324
ESP	SRR6463095	5.8715	4.61606
ESP	SRR6463097	7.75796	4.98921
ESP	SRR6463122	7.56269	7.70517
ESP	SRR6463123	7.28464	5.73726
ESP	SRR6463124	8.16146	7.19022
ESP	SRR6463125	6.55924	5.72443
ESP	SRR6463195	7.46335	5.31449
ESP	SRR6463197	7.70845	5.63887
ESP	SRR6463199	7.779	6.06805
ESP	SRR6463201	8.19156	5.96759
ESP	SRR6463207	5.83643	4.45251
ESP	SRR6463221	6.73074	6.23517
ESP	SRR6463268	6.5012	5.07937
ESP	SRR6463269	6.04647	4.84751
ESP	SRR6463270	7.22417	5.11199
ESP	SRR6463271	7.0202	6.36731
ESP	SRR6463272	6.92149	5.76803
ESP	SRR6463273	8.16594	7.33176
ESP	SRR6463274	7.27443	5.35567
ESP	SRR6463275	8.84432	6.52527
ESP	SRR6463276	7.6567	6.28181
ESP	SRR6463277	8.48801	7.18656
ESP	SRR6463392	7.19839	5.27659
ESP	SRR6463393	7.00376	5.97218
ESP	SRR6463394	5.88246	5.01968
ESP	SRR6463395	7.39013	6.48724
ESP	SRR6463396	5.93072	5.11027
ESP	SRR6463397	7.19381	6.54549
ESP	SRR6463398	8.72672	7.22065
ESP	SRR6463399	6.11562	5.33343
ESP	SRR6463400	3.66493	3.48012
ESP	SRR6463424	5.08989	5.54182
ESP	SRR6463008	2.71407	3.18908
ESP	SRR6463010	5.43532	5.14788
ESP	SRR6463011	6.31576	5.95899
ESP	SRR6463013	6.53116	4.86724
ESP	SRR6463014	7.8166	7.43544
ESP	SRR6463016	7.94454	5.98203
ESP	SRR6463019	7.23769	5.84324
ESP	SRR6463021	6.61766	7.04925
ESP	SRR6463022	7.82475	6.05706
ESP	SRR6463024	6.97231	5.55783
ESP	SRR6463025	3.47384	4.63208
ESP	SRR6463027	7.97855	7.16068
ESP	SRR6463032	1.09377	2.66213
ESP	SRR6463037	3.75124	4.95465
ESP	SRR6463041	8.40404	7.14787
ESP	SRR6463039	8.19913	6.56858
ESP	SRR6463388	3.13045	2.17638
ESP	SRR6463046	7.78142	5.85032
ESP	SRR6463049	7.38148	5.65808
ESP	SRR6463059	3.97885	3.25455
ESP	SRR6463349	3.49473	4.27215
ESP	SRR6463054	3.52864	3.31395
ESP	SRR6463061	7.94993	7.11892
ESP	SRR6463063	7.13652	5.93018
ESP	SRR6463070	7.04474	4.43531
ESP	SRR6463065	7.22866	6.79681
ESP	SRR6463068	6.55449	5.28482
ESP	SRR6463331	7.26161	6.37745
ESP	SRR6463074	6.43438	5.66315
ESP	SRR6463083	7.19121	4.82841
ESP	SRR6463078	6.92711	5.46359
ESP	SRR6463081	5.92122	5.63286
ESP	SRR6463084	3.9541	4.54277
ESP	SRR6463152	9.05096	7.10614
ESP	SRR6463087	7.93888	7.18839
ESP	SRR6463088	7.67012	6.95176
ESP	SRR6463090	5.94244	5.93394
ESP	SRR6463092	7.75331	6.99452
ESP	SRR6463094	7.56778	5.63368
ESP	SRR6463096	7.1517	5.497
ESP	SRR6463102	5.08528	4.98614
ESP	SRR6463099	1.42266	2.15168
ESP	SRR6463403	2.37681	3.28219
ESP	SRR6463230	6.99027	5.59922
ESP	SRR6463114	6.57151	4.89281
ESP	SRR6463117	5.56004	4.34302
ESP	SRR6463120	7.62261	5.38239
ESP	SRR6463121	2.87898	3.11681
ESP	SRR6463126	6.25304	4.95768
ESP	SRR6463128	5.17492	4.06217
ESP	SRR6463130	6.46159	5.18281
ESP	SRR6463141	1.11367	1.98745
ESP	SRR6463258	1.44158	2.37516
ESP	SRR6463142	3.81567	4.83667
ESP	SRR6463146	5.35942	4.05591
ESP	SRR6463148	8.33435	6.28751
ESP	SRR6463150	10.1768	8.74433
ESP	SRR6463161	5.86446	4.94193
ESP	SRR6463160	5.11874	5.29444
ESP	SRR6463165	5.85689	4.18077
ESP	SRR6463167	5.81583	5.68813
ESP	SRR6463169	5.23607	5.34513
ESP	SRR6463176	7.23569	5.57826
ESP	SRR6463171	5.93673	5.05124
ESP	SRR6463178	4.55729	3.73787
ESP	SRR6463175	3.64025	2.90812
ESP	SRR6463179	2.17451	2.42356
ESP	SRR6463184	5.70944	5.02358
ESP	SRR6463192	2.54577	2.99951
ESP	SRR6463189	4.77862	4.69132
ESP	SRR6463196	6.53668	4.85996
ESP	SRR6463198	6.53849	5.50436
ESP	SRR6463200	6.98438	5.90301
ESP	SRR6463202	6.60507	4.88889
ESP	SRR6463203	5.79378	6.06485
ESP	SRR6463205	7.22633	5.51255
ESP	SRR6463208	7.19158	6.0755
ESP	SRR6463209	6.14755	5.14258
ESP	SRR6463213	4.58308	5.2456
ESP	SRR6463215	4.60076	5.56234
ESP	SRR6463217	2.50323	3.45343
ESP	SRR6463222	4.54899	3.94502
ESP	SRR6463245	7.87704	6.56107
ESP	SRR6463227	5.34602	4.48593
ESP	SRR6463233	6.53354	6.22002
ESP	SRR6463237	4.81472	4.84996
ESP	SRR6463235	6.72876	6.42299
ESP	SRR6463241	9.12858	8.02605
ESP	SRR6463240	6.16263	6.08572
ESP	SRR6463242	6.93696	5.64736
ESP	SRR6463243	5.88251	4.3057
ESP	SRR6463377	6.96518	5.32407
ESP	SRR6463249	5.84802	4.69372
ESP	SRR6463344	7.85255	6.50647
ESP	SRR6463255	3.09794	2.9987
ESP	SRR6463257	6.62908	5.62259
ESP	SRR6463265	2.08297	2.55742
ESP	SRR6463260	3.9508	4.52897
ESP	SRR6463337	4.35001	4.44029
ESP	SRR6463278	2.56062	2.50555
ESP	SRR6463283	4.09713	4.12676
ESP	SRR6463288	6.50518	6.26403
ESP	SRR6463292	3.68172	4.10928
ESP	SRR6463295	3.31738	3.6905
ESP	SRR6463298	7.47401	6.95937
ESP	SRR6463313	5.7093	4.41514
ESP	SRR6463303	8.12369	5.6437
ESP	SRR6463305	5.60194	4.53657
ESP	SRR6463307	5.38707	4.2931
ESP	SRR6463308	9.02032	5.55328
ESP	SRR6463310	6.96101	4.82137
ESP	SRR6463316	5.92863	4.70315
ESP	SRR6463318	6.85823	5.36658
ESP	SRR6463319	7.48562	5.5008
ESP	SRR6463320	8.76305	7.40573
ESP	SRR6463322	5.39153	4.9665
ESP	SRR6463324	4.77907	4.80459
ESP	SRR6463326	6.63624	5.36796
ESP	SRR6463328	6.58901	4.72919
ESP	SRR6463330	4.96453	4.61043
ESP	SRR6463332	0.813725	1.31282
ESP	SRR6463343	6.59933	6.03214
ESP	SRR6463347	7.1759	5.95778
ESP	SRR6463351	3.43451	3.94326
ESP	SRR6463355	2.6435	2.77363
ESP	SRR6463358	8.04249	6.19705
ESP	SRR6463361	7.12844	6.05078
ESP	SRR6463363	5.25753	4.46368
ESP	SRR6463365	1.8338	2.40889
ESP	SRR6463368	8.17098	5.88389
ESP	SRR6463371	8.19144	7.06292
ESP	SRR6463381	5.9748	5.46699
ESP	SRR6463379	6.59574	5.252
ESP	SRR6463383	4.16367	4.30776
ESP	SRR6463385	7.54579	5.61707
ESP	SRR6463386	5.58466	5.91331
ESP	SRR6463408	3.62782	4.24787
ESP	SRR6463413	4.44618	4.96044
ESP	SRR6463418	6.02848	5.20029

## Sheet: Carbohydrate_utilization
Table S2. (E) Phenotype Alpha Diversities (PADs) for utilization of carbohydrates in samples from 3 analyzed IBD datasets.
Dataset	sample-id	Glc	Gal	Fru	Man	Tag	GlcA	GalA	GalNAc	GalN	GlcNAc	ManNAc	NANa	ddGlcA	Xyl	Ara	Fuc	Rha	Rib	Gnt	Mal	Scr	Tre	Chb	Lnb	Lac	Mtl	Atl	Xtl	Srl	Gtl	Rtl	Ino	(Man)n	FOS	Aga	Mel	Raf	Bga	Bgl	(GalA)n	(GlcA)n	(Mal)n	a(Xyl)n	b(Xyl)n	b(Ara)n	a(Ara)n	(Fuc)n	(Rha)n
CHN	ERR2061183	10.7968	10.7775	13.8995	9.05421	4.8204	7.64206	7.29069	4.88808	5.49688	10.4374	0	9.07884	4.69996	7.66347	7.21713	5.87692	6.50045	6.88536	6.63847	13.1843	9.67903	6.35276	6.75549	5.6254	7.68362	6.72135	4.32026	4.41614	5.86235	4.61575	4.32026	5.39457	7.11745	7.21783	5.36975	5.85717	2.0188	4.79639	8.78961	7.65696	4.29975	11.6125	5.83039	8.05433	2.0188	6.58235	4.84409	7.03654
CHN	ERR2061190	8.70464	7.4752	9.72254	7.28383	3.93914	7.195	7.20978	5.37978	5.9267	7.90469	2.20045	7.03573	4.33619	6.85722	6.87153	6.15743	5.96247	5.9837	5.15823	9.39156	8.49672	5.70211	6.27887	5.7339	7.06804	5.83672	2.10064	0	5.20886	4.59938	2.10064	4.62985	5.58963	5.8113	4.4001	5.47433	1.98913	5.32358	7.70581	7.02611	4.28923	8.1674	5.39456	6.64327	1.98913	6.20147	4.92566	6.06576
CHN	ERR2061200	11.2424	10.2928	12.7742	9.12121	4.17223	8.6266	8.46945	4.99345	6.49697	10.8486	4.49462	9.37005	4.83864	8.92052	7.54775	7.18678	7.73441	7.67894	5.78198	12.5272	11.7139	6.57337	8.01172	6.25201	7.27165	6.62202	4.31478	4.26421	5.54325	4.53591	4.31478	6.17375	7.64005	7.59402	5.80778	5.23023	4.26421	5.74041	10.3024	8.28151	4.26965	11.0122	6.90186	9.85954	4.26421	7.6735	5.99708	7.43535
CHN	ERR2061203	13.8241	11.8994	16.0935	11.3066	5.33347	9.21827	8.91743	6.65642	8.08414	11.6961	4.60438	10.3185	4.80215	9.45952	8.80449	6.45557	7.24864	8.86913	6.53469	15.6312	13.0616	8.65738	9.02925	8.12343	9.5316	7.88281	4.31424	4.38858	7.01518	5.39945	4.31424	6.56637	8.42687	7.45623	6.60998	6.6286	4.42896	6.57792	12.6715	8.85619	4.55084	12.2778	7.05571	9.95813	4.29917	8.09161	5.35643	8.08697
CHN	ERR2061211	11.1031	11.4448	13.5981	8.75771	2.07427	8.25038	8.08951	5.84317	6.67282	10.362	2.40647	8.69212	4.48554	8.63508	8.11292	6.39925	6.69997	7.53954	5.25849	12.5047	10.691	6.09319	7.29396	6.67148	8.35213	5.77107	2.10064	0	5.43248	4.50377	2.10064	4.941	7.21192	7.45591	5.1773	6.80112	0	5.51605	10.4349	7.71665	4.26965	10.5652	6.32576	8.56305	0	6.6111	5.5342	6.71887
CHN	ERR2061214	10.8744	9.66149	13.2563	9.64251	4.60626	7.65119	7.58066	5.79026	6.37569	10.3601	4.1468	8.41526	4.31661	7.80221	6.88438	6.35494	6.48922	7.81924	5.52899	12.0129	10.5129	7.04016	7.01147	5.94909	7.68129	6.20622	4.43582	4.46556	5.40435	4.42973	4.5959	5.88001	7.64158	6.11334	4.62976	5.67672	1.98026	5.25334	9.7061	7.1535	4.26965	9.67732	5.82059	8.00218	1.98026	5.90175	5.06928	5.90849
CHN	ERR2061218	11.4089	9.85778	12.4924	8.90759	4.2489	7.83859	7.45129	5.76805	6.63164	8.66855	1.99805	8.09641	4.46422	8.16424	7.07628	5.98951	6.65442	6.51697	5.02982	12.0836	9.36415	5.67766	6.77553	6.0113	6.84509	6.14593	2.09593	2.3999	5.13028	4.48102	2.09593	5.25066	6.01612	6.90463	5.56229	4.97309	2.0151	5.32161	8.96457	7.33932	4.54786	10.1135	6.6671	8.13307	2.00728	6.64997	5.24189	5.7516
CHN	ERR2061253	9.93265	8.70085	10.6028	7.92269	4.24408	7.54501	7.22246	5.08069	5.56919	8.72961	2.00162	8.09847	4.65495	7.82129	7.65028	6.14624	6.8637	7.58742	5.14034	10.3948	9.26174	5.90267	7.43882	6.10891	7.15269	6.39507	4.31424	0	6.08381	5.02317	4.31424	5.55811	6.83025	7.12882	5.98427	5.09007	1.98913	5.76867	8.46128	7.51943	4.5484	9.21908	5.23484	8.69676	1.98913	6.77643	5.53853	6.76081
CHN	ERR2061258	10.7842	9.26254	12.8812	9.07678	4.42287	8.90477	8.22582	5.55267	6.30521	9.45988	2.21028	7.94003	4.65495	8.45151	7.27451	6.18338	6.9007	7.12664	4.78912	12.7765	10.7339	7.57007	6.9391	6.86782	8.28387	5.93474	4.31424	4.38913	5.83891	4.7266	4.31424	5.68637	6.35415	7.50677	5.7499	6.78849	1.98026	5.21076	10.127	7.94999	4.26965	10.6905	6.41997	8.56719	1.98026	6.80484	5.28168	6.15793
CHN	ERR2061261	11.5081	10.7989	13.6115	9.70187	4.2489	7.68859	7.79089	4.88721	6.00668	10.1594	4.57125	9.59916	4.62787	7.89872	7.41048	6.86231	6.50445	8.19446	5.35336	13.4012	10.1683	7.14045	7.73636	7.25752	8.59482	5.73757	2.09593	2.13953	5.95565	4.82931	2.09593	6.39424	7.53843	7.11444	5.97304	5.89424	4.3054	5.60898	10.2411	7.21682	4.26965	10.9348	5.90846	7.86793	4.3054	6.89438	5.47422	6.14972
CHN	ERR2061264	10.9119	12.4571	14.4063	11.4529	2.03523	9.11332	8.41578	6.04866	6.899	11.6775	2.62896	10.5593	4.6575	9.30044	8.02135	7.10298	7.62558	7.556	5.9442	14.1753	12.0031	6.93697	8.79466	6.80956	9.33825	6.05408	4.31424	5.05916	5.88913	4.39742	4.31424	6.20614	9.40065	8.36463	5.73366	6.32578	4.26421	6.00955	11.3229	7.79828	4.52561	11.7933	5.88733	9.75916	4.26421	7.05162	5.79977	7.5027
CHN	ERR2061269	10.6412	10.342	12.0171	8.06146	1.92308	7.52388	7.609	5.16655	6.5661	10.1625	4.35897	9.02527	4.47409	7.84772	6.79665	6.61752	6.82882	6.87637	5.89799	11.8025	9.59948	5.83355	7.15508	5.6988	7.13866	6.34907	2.09593	2.3926	5.55103	4.42882	2.09593	5.71348	7.53082	7.23273	5.17186	5.99132	1.9807	5.49765	9.39431	7.67531	4.26965	9.77849	5.48102	8.18595	1.9807	6.54373	5.32414	6.95695
CHN	ERR2061281	9.0254	9.00544	9.68162	7.91881	0	8.26565	7.8964	4.39274	4.97575	8.53181	1.98225	7.19129	4.33789	7.55044	6.77241	6.52531	6.51172	5.33178	5.3105	10.0537	8.10065	5.29044	6.90031	5.83632	6.65032	5.51443	4.31424	2.14116	4.4839	4.26965	4.31424	4.31424	6.99411	6.9896	4.13291	5.66837	0	4.13291	8.35477	7.44475	4.26965	8.98886	5.58424	7.83256	0	6.60275	5.95591	6.67799
CHN	ERR2061296	13.9155	14.5454	16.3051	10.7571	4.29253	8.74013	8.61753	6.60042	7.63614	12.5037	4.82947	11.121	4.47191	9.60674	9.23621	7.29007	8.26899	8.56226	6.73876	16.0452	12.4896	6.38786	9.01666	7.10586	10.088	6.72819	2.09593	2.39367	5.75269	4.44083	2.09593	7.03401	9.19451	8.39574	5.20013	6.96525	4.30663	5.95175	12.3484	7.82663	4.47795	13.1916	6.70492	10.2445	1.99998	7.82671	5.8372	7.30831
CHN	ERR2061298	11.849	10.9904	13.7537	10.3817	4.28076	7.88346	7.65449	5.62032	6.14243	10.597	2.13942	9.51374	4.74678	8.65501	7.72177	6.35162	7.40025	7.23938	5.9648	13.3894	10.9011	6.42958	7.20426	5.94223	8.55731	6.97893	4.31424	0	5.79621	4.63947	4.31424	6.1693	7.6381	7.08551	5.59846	5.51146	2.03295	5.69282	10.4911	7.66451	4.26965	11.3739	5.74485	8.5823	2.03295	6.86253	5.50019	7.38256
CHN	ERR2061299	9.34466	9.26872	10.7971	7.40467	1.84491	7.60819	7.16967	5.32516	5.44243	9.71232	4.12704	8.28673	4.33789	7.88977	7.23852	6.48889	6.10598	6.94716	5.63961	10.4353	8.74251	5.42744	7.38053	5.7217	6.95301	5.25968	4.31424	4.38913	5.49141	4.38692	4.31424	6.24952	6.44895	6.13547	4.85016	5.13521	1.98913	5.52739	8.88455	6.83631	4.5484	8.91159	4.62979	7.95276	1.98913	6.55857	5.41051	6.46051
CHN	ERR2061300	9.32925	10.4136	10.9938	8.3648	4.46525	7.90306	7.61017	5.08069	5.71965	9.10686	1.9607	8.32546	4.61453	8.22116	7.48555	6.13594	6.88622	6.85078	5.03287	10.5848	8.87858	5.54705	7.5481	5.9985	7.36198	5.8825	2.09593	2.28351	5.19651	4.68876	2.09593	5.27499	7.39594	6.43023	4.92965	5.2707	4.26378	5.8081	9.00038	7.56355	4.42596	9.97662	5.39516	8.08386	4.26378	6.95045	5.27468	6.47795
CHN	ERR2061302	10.8781	10.4056	13.6519	9.34945	4.28784	7.72443	7.52959	5.79026	6.55583	9.78101	4.33249	9.0378	4.26965	8.24529	7.35655	6.07327	7.04504	7.96328	5.43274	12.3355	10.3222	5.74644	6.63129	5.93947	7.3617	6.2714	0	4.38858	5.15492	4.38692	0	5.63986	6.81578	7.56461	5.81038	5.09291	4.27336	5.63184	9.4482	7.06367	4.26965	10.2656	6.11693	7.70424	1.98026	6.58039	5.13033	5.61057
CHN	ERR2061303	11.6818	11.4322	13.708	8.22103	2.06307	7.71963	7.5458	5.21217	5.97321	11.3317	2.2077	9.5054	4.53459	9.42269	7.7585	6.47386	6.90112	8.25301	5.56363	12.6234	10.6475	6.57787	8.12063	7.23316	8.81084	5.19689	2.09593	2.28351	5.68351	4.56718	2.09593	6.13878	8.45472	7.9147	6.59403	6.31068	4.27887	6.4342	10.373	7.51346	4.41869	11.1759	6.12514	9.82559	4.27887	6.90794	5.58292	7.32165
CHN	ERR2061304	10.794	11.1343	11.7567	9.35853	1.848	8.23812	7.76457	5.35871	6.12146	10.1729	2.09598	9.28293	4.46422	8.57026	6.97481	7.14689	6.93325	7.34682	5.56122	11.8848	10.8425	6.15639	8.38021	6.36689	7.46968	6.20561	2.09593	1.9807	5.6348	4.39508	2.09593	6.00941	8.61793	7.55721	4.95492	6.42056	1.9807	5.35721	9.53041	7.27376	4.5225	10.0865	6.02064	8.61596	1.9807	6.66112	6.55635	7.17216
CHN	ERR2061305	7.61692	7.32365	8.13555	5.80708	3.94334	6.67142	6.38626	4.4281	5.01246	6.747	0	6.17094	4.33789	6.65797	6.71891	5.32022	6.13182	6.32581	4.66157	8.05221	7.76914	5.22897	5.44413	4.48606	5.02987	5.5406	4.31424	0	4.60738	4.53859	4.31424	4.46646	5.4109	5.58071	4.61895	4.99509	0	2.29357	6.20252	6.36447	4.26965	7.90896	6.01783	7.22456	0	6.60104	2.44832	5.4893
CHN	ERR2061306	12.5467	12.6449	14.5198	8.82361	1.94084	10.2531	9.60519	4.96573	5.6124	12.0412	4.77761	9.47326	4.65604	11.2689	9.45666	7.20074	8.10981	8.10017	5.631	14.4874	11.654	6.09778	9.75037	7.86706	8.03609	6.72947	2.10064	4.65747	5.66151	4.62566	2.10064	6.38594	8.18313	8.88335	5.58724	6.32059	4.28043	5.83227	10.0319	8.75882	4.65036	12.3038	7.78582	11.3824	4.28043	8.23684	5.81267	7.86409
CHN	ERR2061307	10.9089	9.70093	12.2861	7.48288	2.03145	7.5432	7.701	5.23373	5.37843	9.13726	4.46942	8.2228	4.51866	7.83122	8.02607	7.14971	7.15877	6.91238	5.64747	11.4869	9.53092	5.89894	7.13087	6.50274	7.84729	5.93376	4.31424	0	5.39341	4.5372	4.31424	6.20802	6.75538	6.16863	4.99664	5.18733	0	5.93253	9.16496	7.71636	4.26965	9.57022	5.99425	8.62983	0	7.13358	5.37962	6.13352
CHN	ERR2061308	10.028	9.10371	10.9663	7.93558	1.90185	8.36139	7.49964	5.47466	6.15527	9.24404	4.7984	7.97294	4.74408	8.83158	6.60791	6.88101	6.59752	7.44704	5.13526	11.199	10.2516	7.08579	6.82375	5.93831	7.22995	5.73119	4.31424	2.40833	5.79227	4.63083	4.31424	6.4431	6.88524	6.71306	5.10653	6.45388	1.99588	5.18188	10.1172	7.20974	4.41513	9.13922	6.53201	8.87031	0	6.52521	5.5638	6.39958
CHN	ERR2061309	14.2045	14.025	17.2956	11.3958	4.33132	8.44319	8.46738	6.29553	8.11592	12.7037	5.03658	11.8093	4.51173	9.04082	7.84777	6.50816	6.94092	8.54323	6.5109	16.0075	11.7849	7.5132	9.49815	8.44086	10.2043	7.37226	4.30954	0	6.03718	4.54507	4.30954	6.478	8.46096	8.52328	6.71116	7.24809	2.02406	6.7952	13.0462	8.27162	4.41811	13.2665	6.35102	10.2101	2.01572	7.37173	5.1493	7.58638
CHN	ERR2061311	12.5976	12.2743	15.662	10.4289	4.09618	8.49763	7.79343	5.3023	6.29227	12.0373	4.49617	10.2332	4.73025	8.3983	8.34335	6.21787	6.82778	8.19112	5.86021	15.4987	12.9034	7.43664	9.13851	7.13327	8.76449	6.24302	4.30954	4.67719	5.67132	5.01834	4.30954	6.4878	8.04412	7.95143	6.82468	6.91974	4.28402	6.27949	11.2674	8.41504	4.41621	13.8516	5.89648	9.77455	4.28349	7.97457	5.01954	7.12935
CHN	ERR2061314	9.54729	8.77078	11.0515	8.22139	2.04034	7.91462	7.53852	5.14668	6.49998	9.01512	4.15266	8.37329	4.42965	7.64883	6.81529	6.6253	6.38895	6.58339	4.85431	10.8604	9.09191	6.10219	6.56111	6.15996	7.55339	6.21627	0	0	5.22822	4.76572	0	4.94659	6.35626	6.75614	4.93025	5.64109	0	5.04389	9.95217	7.17417	4.26965	8.41792	5.80382	7.85125	0	5.33392	5.26198	5.88788
CHN	ERR2061317	9.40132	8.64123	11.1428	8.036	4.25528	7.76207	7.59198	5.5849	6.76582	8.76669	4.46762	8.01672	4.4507	7.0613	6.8086	6.45185	6.37755	7.05613	5.23557	10.2899	9.08644	5.89735	6.27595	5.64339	7.48889	6.63851	4.31424	0	5.3436	4.6888	4.31424	4.91516	6.46189	5.95021	2.44558	5.29778	1.99535	5.37842	9.78796	7.28892	4.38246	9.23834	4.91827	6.84388	1.99535	6.35851	4.83437	6.55525
CHN	ERR2061320	8.7595	7.87116	10.4226	7.30433	1.83387	7.51567	7.2091	4.35606	4.68865	8.18131	1.99805	6.72383	4.47113	7.59661	6.94762	5.98178	6.58814	6.60442	4.71455	10.2588	8.74561	5.62472	6.7379	5.91131	6.61133	5.50017	4.32214	2.14009	5.16806	4.65158	4.32214	5.00046	5.98882	6.88867	4.7745	5.40454	1.98913	4.55423	7.43126	7.0141	4.41513	8.93877	6.49473	8.08518	1.98913	6.60695	5.10404	6.0015
CHN	ERR2061326	11.9269	12.1751	13.0132	9.11034	2.0494	8.44459	8.64901	5.1072	5.8869	10.4331	1.95582	9.42092	4.65798	9.52631	8.42523	7.10516	7.8251	7.51673	6.05438	13.0439	10.4717	6.36548	7.60173	6.52372	7.64069	6.76973	4.31424	0	6.26791	4.66053	4.31424	6.27076	9.31775	8.336	5.51453	6.28579	0	5.67905	9.88534	8.18809	4.53008	11.3286	6.58477	9.80099	0	7.27458	6.01087	7.83025
CHN	ERR2061327	13.2542	12.1324	15.6279	11.8947	4.5137	7.84091	7.38424	6.05111	7.14809	11.7364	5.10301	10.4639	4.59285	7.86097	8.00886	6.9557	7.16188	8.74196	6.51211	15.94	12.35	7.75871	8.54508	7.28828	9.95826	7.17001	4.3208	4.93819	6.70613	5.74636	4.3208	6.77249	9.04004	7.12698	6.51299	6.34917	4.29187	6.30812	11.7563	7.84403	4.55084	12.8726	5.74398	9.17613	4.29134	7.69907	5.53337	7.32008
CHN	ERR2061328	9.11087	8.31278	10.0933	7.7814	0	7.55221	7.29781	5.16655	5.16655	8.551	0	7.55904	4.31191	7.82316	8.03974	6.80912	5.62203	6.86694	4.99183	10.0229	8.86081	4.99561	7.93587	6.59749	7.29872	5.63569	2.09593	2.13953	5.47164	4.26965	2.09593	5.5986	6.15869	6.15559	4.95191	5.57889	4.27989	5.6827	7.32474	6.89806	4.26965	8.56093	4.72982	7.80893	4.27989	6.51489	5.72081	5.71124
CHN	ERR2061329	10.6566	9.39298	11.6338	9.23957	4.09851	6.7712	6.49366	4.80655	5.707	9.87577	2.01776	9.49349	4.84193	7.33777	6.99032	6.86759	6.1974	7.08956	5.62584	11.8986	9.75253	6.43286	6.94636	6.15742	7.62385	6.12306	4.31424	1.99278	5.79897	4.674	4.47112	5.54753	7.10947	6.26753	5.86398	5.17287	4.30283	5.0469	8.74218	6.24062	4.45663	10.1187	4.29975	6.78103	4.27103	6.28791	5.78414	6.23187
[truncated: 1,030 more rows]
[truncated: 5 more columns]

## Sheet: GHases
Table S2. (F) Phenotype Alpha Diversities (PADs) for the predicted presence of glycosyl hydrolases (GHase) families in microbiome samples from 3 analyzed IBD datasets.
[truncated: 1,064 more rows]
[truncated: 238 more columns]
