# Supplementary material for: Metabolic Phenotypes as Potential Biomarkers for Linking Gut Microbiome With Inflammatory Bowel Diseases
Source: Front Mol Biosci. 2021 Jan 18;7:603740. doi: 10.3389/fmolb.2020.603740 (PMC7848230; doi:10.3389/fmolb.2020.603740)
Supplement: Supplementary file 3 [file Table_3.XLSX]

## Sheet: ESP_genera
Table S3. (A) Genus-level taxonomic profiles for samples from the ESP dataset.
sample-id	Bacteroides	Blautia	Prevotella	Ruminococcus	Faecalibacterium	Alistipes	Lachnoclostridium	Akkermansia	Roseburia	Bifidobacterium	{unclassified:[Eubacterium] rectale}	Eubacterium	Dorea	Oscillibacter/Oscillospira	Escherichia	Dialister	Coprococcus	Oscillospira	Parabacteroides	Fusobacterium	Acidaminococcus	{unclassified}	Lactobacillus	Veillonella	Gemmiger	Erysipelatoclostridium	Anaerostipes	Streptococcus	Phascolarctobacterium	Hungatella	Faecalimonas	Anaerobutyricum	Flavonifractor	Fusicatenibacter	Methanobrevibacter	Candidatus Nitrosoarchaeum	Holdemanella	Bilophila	Oscillibacter	Alistipes/Tidjanibacter	Ruminiclostridium	Spiroplasma	Barnesiella	Bacteroides/Lactobacillus	Sporobacter/Flintibacter	Clostridium	Ruminiclostridium.1	Megamonas	Intestinimonas
SRR6463089	0.28791	0.029152	0.00207561	0.0615041	0.0768479	0.0498606	0.039648	0	0.0688343	0.0008432	0.00471918	0.00843263	0.0450574	0.0427443	0	0	0.0130605	0.0236931	0.00609699	0	0	0.00773636	0	0	0.000975172	0.00282799	0.0073782	0.00207983	0.0104441	0.00225644	0	0.0227417	0	0.00625665	0.00264326	0.00322348	0	0.00529229	0.00184813	0	0.00141833	0	0.000618909	0	0	0.000802289	0.000838106	0	0.00373924
SRR6463091	0.282279	0.0255405	0	0.0734231	0.0406241	0.0597524	0.0184042	0.0382266	0.0262925	0.00167652	0	0.0312872	0.00792528	0.0459184	0.00113841	0.0251337	0.000921544	0.00777897	0.0163828	0	0	0.00499477	0	0	0.00179084	0.0036227	0.00663749	0.000351744	0	0.00349634	0	0.00449529	0.00119874	0	0.00699268	0.0657312	0	0.00805127	0.00166492	0.032693	0.0116628	0	0.00931025	0.00531444	0.0161779	0.00883872	0.00259728	0	0.00269718
SRR6463093	0.0598382	0.0107211	0.0453462	0.0895037	0.00570106	0.0124148	0.00323833	0.292497	0.00444417	0.00351903	0	0.00591965	0.00276317	0.0186137	0.000454449	0.00632729	0.00304112	0.0288938	0.0102543	0	0	0.0262308	0	0	0.00193618	0.000288656	0.00633123	0	0.00338519	0	0	0.00254775	0	0.000964656	0.0812623	0	0	0.00386875	0.01474	0.00216244	0.0131154	0	0.0014356	0	0.0106287	0.0303202	2.21544e-05	0	0.010767
SRR6463095	0.126542	0.0669181	0	0.0600558	0.0923899	0.00674401	0.0125983	0	0.129214	0.138792	0.0381356	0.0227341	0.0182823	0.000732565	0.000383133	0.0121173	0.00989858	0.00479789	0.00309404	0	0.00504888	0	0	0	0.0106664	0.0114353	0.00869792	0.00578193	0	0.0043175	0	0.00776797	0.000778566	0.0186219	0	0	0.0565	0.00015846	0.00056623	0	0.00343277	0	0.000509607	0.012542	0	0.00022589	0.000637009	0.00472802	0
SRR6463097	0.0713395	0.0337133	0.0742507	0.149412	0.0210265	0.0478098	0.0484405	0.00282209	0.0220361	0.00579705	0.00736923	0.0111135	0.0105163	0.212895	0.000424655	0.0388971	0.00407011	0.0399147	0.00311736	0	0	0.0170518	0	0	0.00213769	0.000194207	0.00168265	0.000629805	0	0.0016694	0	0.0066329	0.00238486	0.00118803	0	0	0.00280953	0.00489431	0.00286184	0	0.00384559	0.0106183	0.00188404	0.00197944	0.0332864	0.000704747	0.00731855	0	0.00787005
SRR6463122	0.236805	0.035778	0.108674	0.0509872	0.0568445	0.0332752	0.0309842	0.00384084	0.0310639	0.00348644	0.0198956	0.0125467	0.0113383	0.0105618	0.00835283	0	0.0415501	0.00742347	0.01818	0	0	0	0.000308164	0.000160035	0.0198677	0.000861861	0.0063445	0.00123971	0.0158499	0.00720158	0	0.00852987	0.000704154	0.0117871	0	0	0.00226586	0.00248413	0.00294465	0.000122515	0.00526515	0	0.00256056	0.00353357	0.00362454	0.00426791	0.00336074	0	0.00384084
SRR6463123	0.0572387	0.0293902	0.506389	0.0344712	0.0302342	0.0675307	0.0152082	0.000113556	0.00338112	0.000113429	0.0253456	0.0254478	0.0093809	0.0174741	0	0	0.00298555	0.0130971	0.00468417	0	0	0.001533	7.61266e-05	0	0.00498595	0.00321802	0.00379465	0.00202844	0.0107651	0.00542937	0	0.00211852	0	0.00284413	0	0.0104755	0	0.00130292	0.0028105	0	0.00530163	0.00165029	0.00420723	0.00671113	0.00212593	0.00174622	0.00479062	0	0.00472675
SRR6463124	0.137642	0.0460466	0.0967943	0.0522252	0.0520418	0.015979	0.0382218	0.00370548	0.0188009	0.0179612	0.0219907	0.0523903	0.0131589	0.0241235	0	0	0.0169969	0.0220744	0.0033648	0	0	0.0764942	0.000262056	0.000192611	0.011253	0.00192402	0.00809579	0.000426303	0.00572331	0.00602598	0	0.00412739	0	0.010783	0.0062186	0	0	0.00102671	0.000770445	0	0.0117355	0.00227509	0.00508494	0.0102359	0.0075386	0.00556699	0.00443006	0	0.00913528
SRR6463125	0.167718	0.034294	0.262107	0.0805596	0.0774446	0.0131267	0.0290976	0	0.0452065	0.0148597	0.0261872	0.0168423	0.0101666	0.0065069	0	0	0.0294295	0.00953778	0.00486427	0	0.00109203	0.00214826	0	0.000456504	0.0051149	0.00283402	0.00840207	0.00153177	0.00672404	0.00555861	0	0.00609568	0	0.00768933	0	0	0	0.00196389	0.000644477	0	0.00103385	0.000867232	0.00214826	0.0198284	0.00173299	0.00913055	0.000765316	0	0.00322238
SRR6463195	0.277582	0.0613889	0	0.0794696	0.0696224	0.0520205	0.0397297	0.000162764	0.0622818	0.00970874	0.007007	0.0469005	0.0151803	0.00966181	0.000121725	0.00507824	0.0327706	0.00581301	0.00472598	0	0	0.00402842	5.36979e-05	0	0.0109079	0.00213396	0.00379783	0.00432285	0.00393076	0.00292976	0	0.010422	0	0.0118695	0.00286872	0.000854512	0	0.00141204	0.00109866	0.0212606	0.0102541	0.00728585	0.00319832	0.0101809	0.00683759	0.00361741	0.00688188	0	0.00720232
SRR6463197	0.031078	0.0240225	0.146372	0.100954	0.0217299	0.0149497	0.0732751	0.0168256	0.00572032	0.00315049	0	0.00334962	0.00641615	0.00906373	0	0	0.00489258	0.0366511	0.00189413	0	0	0.106536	0	0	0.00283435	0.00167956	0.00392856	0.000450481	0.0306583	0.0117469	0	0.00407071	0	0.00839035	0.00750174	0	0.00358642	0.00164912	0.00201597	0	0.00510293	0.00206588	0.00358223	0	0.00934698	0.00805047	0.00571354	0	0.00418702
SRR6463199	0.274198	0.0539535	0	0.120725	0.0531769	0.01949	0.105606	0.00390356	0.0226038	0.003855	0	0.0213223	0.011802	0.0319496	0.000723931	0	0.0205057	0.0125332	0.00460852	7.34075e-05	0	0.0213223	0	0	0.00844833	0.00900859	0.0102008	0.00111625	0.00627516	0.00535819	0	0.00915588	0.000552391	0.0132085	0	0	0	0.0017726	0.00261465	0.0158581	0.00204385	0	0.00415398	0.00561229	0.00104256	0.00678298	0.00129812	0	0.00425341
SRR6463201	0.00298175	0.0362098	0.528723	0.0738534	0.015794	0	0.0328864	0	0.0211339	0.00117227	0.00508399	0.01071	0.017829	0.00856322	7.98767e-05	0.0159249	0.0116044	0.0214922	0.000280367	3.10484e-05	0	0.00943903	0	0	0.00497383	7.10304e-05	0.00178571	0.000542965	0.00181304	0.00579425	0	0.00399523	0	0.00444863	0.00602789	0	0.00525625	0	0	0	0.0032359	0.00392514	0.00155136	0.0059064	0.00716921	0.00324407	0.00370318	0	0.00392514
SRR6463207	0.0840391	0.0419899	0.425451	0.0658364	0.0300014	0.00880544	0.0138776	0	0.0684521	0.00221986	0.00482689	0.0138673	0.00905331	0.00901108	3.79885e-05	0.0420286	0.0128911	0.00422055	0.00763845	0	0	0	0	0.000300014	0.002241	0.00984483	0.0067855	0.000962486	0	0.00200009	0	0.00543359	0.00186675	0.0018451	0	0	0	0.0027862	0.00164452	0.0172895	0.000583361	0	0	0.00634696	0.0120959	0.00534026	0.000600028	0.00581361	0.00160007
SRR6463221	0.108481	0.0693674	0.000267653	0.0769077	0.0911025	0.0380746	0.051407	0	0.089115	0.0187318	0.0192163	0.0371644	0.0146002	0.0118776	0	0.011559	0.03163	0.0163599	0.00855256	0	0	0	0.000317019	0.00512108	0.000785547	0.0010194	0.00550042	0.00404054	0	0.00792549	0	0.0137629	0.00115834	0.00600654	0	0	0.000542796	0.0026388	0.00125995	0	0.0169331	0.00127978	0	0.0225084	0.0025611	0.0174205	0.00972396	0	0.00262151
SRR6463268	0.0891823	0.239055	0	0.0546365	0.0707381	0.0195102	0.0292509	0	0.0660994	0.0167662	0.0380447	0.0393791	0.0308759	0.0112746	3.87936e-05	0	0.0178372	0.0117476	0.00112823	0	0.00167938	0	0.000135085	0	0	0.054762	0.0571744	0.00242126	0.00226035	0.00905502	0	0.0206802	0.00415305	0.0125614	0	0	0	0.00142263	0.0031772	0	0	0	0.00177015	0	0.00128497	0.000487137	0	0	0.00462963
SRR6463269	0.0830764	0.139272	0.000401081	0.0606641	0.010843	0.052617	0.00524977	0.30953	0.00285206	0	0.0943493	0.0118605	0.0120602	0.00575676	0.00152262	0	0.0252012	0.0065927	0.00218768	0.000153653	0	0	0.000582403	0	0.00356985	0.0731714	0.0126416	0.00351302	0.00113055	0.000282637	0	0.015044	0.00334025	0.00576462	0	0	0	0	0.00277498	0	6.42356e-05	0	0.00195276	0	0	7.65362e-05	0.00396976	0	0.00272359
SRR6463270	0.175901	0.0377182	0.113608	0.0597022	0.0480326	0.028925	0.0305495	0	0.0899839	0.0113705	0.0154381	0.0145494	0.00822184	0.0222225	0.000144682	0.0158444	0.149492	0.0173545	0.00781701	0	0	0.000888709	0	0.000634792	0.00295169	0.00358406	0.00236989	0.000447037	0.000482442	0.00374527	0	0.00672879	0.0015235	0.00899484	0	0	0.0096356	0.00468988	0.00114263	0	0.00537986	0	0.00327553	0.0122642	0.0102803	0.000847368	0.00109502	0	0.00749054
SRR6463271	0.32047	0.0599778	0	0.032721	0.0411502	0.0966045	0.0422968	0.000509456	0.0179931	0.00322723	0	0	0.00581918	0.00900907	0.0823166	0	0.00130739	0.00793958	0.0105398	0.000185257	0	0.00125048	0.00175993	0.00149363	0.0202771	0	0.00148205	0.0139074	0.0103651	0.003022	0	0.00411618	0.00111154	0	0	0	0	0.00394016	0.0125512	0.00478654	0.00680819	0	0.000611348	0	0.00638671	0.00748161	0.00144153	0.00336241	0.00771132
SRR6463272	0.094915	0.0176231	0.342994	0.0548456	0.0447172	0.111542	0.0393057	0	0.0247555	0.00184744	0	0.0129778	0.00564831	0.0439647	0.000333229	0.0188768	0.00382809	0.0325064	0.00902288	0	0	0.00722121	0.00038774	0.000203414	0.000740724	0	0.00244097	0.00731145	0.00130185	0.00320378	0	0.00414457	0.000864511	0.000750606	0	0	0	0.00326374	0.0043056	0.00491503	0.00472938	0.00377736	0.000467853	0	0.00733778	0.000265569	0.00200872	0.00144424	0.0042717
SRR6463273	0.00646076	0.0269514	0.17709	0.11378	0.029373	0.0146847	0.00991455	0.00468926	0.00818015	0.0101129	0.0113584	0.0132862	0.0247296	0.0939359	0.000222662	0.0578342	0.0118481	0.0283501	0.00147005	0	0	0.00755492	0.0140681	0	0.00813651	0.000523292	0.000694705	6.87978e-05	0	0.00214924	0	0.00530798	0	0.00261956	0.0149796	0	0	0.00699889	0.00303933	0	0.00522657	0	0.00466321	0	0.0188744	0.0140369	0.00661055	0	0.0129606
SRR6463274	0.100464	0.0568151	0.337347	0.0432845	0.0273301	0.0232894	0.0111653	0	0.0200562	0.00480121	0.0279437	0.0111775	0.016007	0.0323016	0	0	0.0143523	0.0336366	0.0136752	0	0	0	0	0	0.0083827	0.000850768	0.00223424	0.000498615	0.0116684	0.00363457	0	0.00475563	0.00273773	0.00412802	0	0	0	0.000281805	0.00629364	0	0	0.0130337	0.00934605	0.00387059	0.000919618	0.00146718	0.00233651	0.0100446	0.0082604
SRR6463275	0.0266703	0.0190907	0.0535545	0.0646365	0.0477229	0.0321583	0.0266964	0.0249543	0.0125524	0.00162558	0.0128014	0.0126277	0.0103032	0.0925055	8.66004e-05	0.0655006	0.0114248	0.0555388	0.00545901	0	0.00353181	0.0742549	6.20342e-05	0.00277913	0.00530331	0.000235743	0.00162116	0.00939609	0.00081637	0.00243174	0	0.00252944	0	0.00283617	0.018542	0	0.00345128	0.00408314	0.000521087	0	0.00213863	0.0511945	0.00724311	0.00123324	0.0284205	0.00229362	0.00828311	0	0.00911902
SRR6463276	0.347137	0.0151982	8.29898e-05	0.0653862	0.0590726	0.0654085	0.0261553	0.0125139	0.0588021	0.00209564	0.00945917	0.0230241	0.0107351	0.0213719	0.000129253	0.00040831	0.0274969	0.00883209	0.00311093	0.000126021	0	0.0530802	0.000180031	0.00133268	0.00730713	0.00236444	0.00207935	0.00783312	0.00542144	0.00788264	0	0.00545831	0.000453677	0.00272039	0	0	0	0.00423206	0.00287329	0.000814014	0.00592616	0	0.0021096	0.00680516	0.00476465	0.000788241	0.000396968	0	0.000340258
SRR6463277	0.13932	0.0188538	0	0.0716732	0.0514481	0.0664808	0.0754897	0.034059	0.00282211	0.00309487	0.00931295	0.0144592	0.00413484	0.0301439	3.54714e-05	0	0.0383928	0.0132294	0.00716199	0	0	0.172647	0.000109535	0	0.00488254	0.00757032	0.00585633	0	0.00735408	0.00425391	0	0.00465855	0.000705527	0.00405827	0.00381815	0	0	0.00278742	0.00260077	0	0.00863233	0.000804184	0.00332013	0.00552801	0.0114208	0.00614757	0.00466893	0	0.0206263
SRR6463392	0.0243404	0.0116066	0.749483	0.0213416	0.0188234	0.0105122	0.0118315	0	0.0486564	0.001918	0.00293117	0.0111354	0.004293	0.00370254	0.000107615	0	0.00549169	0.00251819	0.00135982	0	0	0.000151091	0	0.000717683	0.00361857	9.84308e-05	0.000453274	0.000740294	0.00382261	0.0041739	0	0.00183198	0	0.0036379	0	0	0.00332204	0.000394641	0.000277001	0	0.000509933	0	0.000604365	0.00506156	0.0023917	0.00144022	0.000679911	0	0
SRR6463393	0.0540187	0.0109177	0.524852	0.0288979	0.0169634	0.0155633	0.0259515	0.00360285	0.0151653	0.000259273	0.023999	0.0145515	0.0043023	0.021661	0.0832995	0.0161928	0.0016249	0.0106527	0.00354566	0	0	0.0222176	0.00103415	5.00396e-05	0.00305564	0.000488986	0.00250198	0	0.000280222	0.00490388	0	0.0020266	0	0.00192034	0.000600475	0	0	0.00548942	0.000767274	0	0.00596722	0	0.00112089	0.00498394	0.00996222	0.00202415	0.0013886	0	0.00160127
SRR6463394	0.0496526	0.0142797	0.604948	0.049003	0.034291	0.00968613	0.0104027	0	0.00990061	0.0179936	0.00978727	0.0032002	0.0117104	0.00791525	0.000341901	0.0280284	0.0140476	0.010757	0.00354307	0	0	0	0.00623927	0	0.00295069	7.23895e-05	0.000666708	0	0	0.00486697	0	0.00326687	0.00086672	0.00307522	0.00100006	0	0	0.0017414	0.00391135	0	0	0	0.00146676	0	0.0036126	0.000287098	0.000616704	0	0.00240015
SRR6463395	0.195834	0.02749	0.0379507	0.0409583	0.0578358	0.0677406	0.0728445	0	0.033344	0.0329168	0.0397569	0.0682483	0.0100183	0.0122545	0.000488988	0.00939311	0.0116304	0.0162588	0.0105656	0	0	0.00483698	0.00019504	0	0.0230333	0.000169416	0.00450758	0	0.000780159	0.00514905	0	0.00555863	0	0.0128971	0.0068654	0	0.000914844	0.00296926	0.00130026	0	0.00957645	0.00289748	0.000655333	0.0161025	0.0200443	0.00391472	0.00758704	0	0.00312064
SRR6463396	0.208938	0.0613706	0.000137051	0.139423	0.0428923	0.0428124	0.0375181	0.000515082	0.0419745	0.00692178	0.0747619	0.00817576	0.0228599	0.0105197	0	0.0228697	0.00699793	0.00110178	0.012061	0	0.00758576	0.00632147	0	0	0.00184942	0.000655865	0.0019979	0.00039571	0	0.0114138	0	0.0093066	0.00442503	0.00839752	0	0.0168572	0	0.00754802	0.00449527	0.000470497	0.000386312	0	0	0.0113786	0	0.000296563	0	0	0.00885005
SRR6463397	0.235172	0.050141	0.112305	0.0660437	0.0682555	0.0154209	0.0681924	0.000820237	0.0299504	0.00228297	0.0404611	0.0318838	0.0091774	0.00433393	0	0.00372622	0.0113177	0.00768049	0.00554916	0	0	0.0126551	0	0.00145006	0	0.00045802	0.00341766	0.0035481	0.00537841	0.0035153	0	0.00558054	0	0.0204627	0.000878826	0	0.00896956	0.00170518	0.000527295	0	0.00580025	0.000567639	0.00527295	0.00833127	0.00690219	0.00189564	0.0029221	0	0.00307589
SRR6463398	0.178119	0.0408299	0.000256089	0.0763558	0.0514483	0.0248184	0.0611006	0.00384987	0.0273749	0.00278057	0.0196694	0.0485317	0.0103318	0.0171887	0.0016951	0	0.00839456	0.0173197	0.00571648	0	0	0.0589147	0.000117315	0.000641646	0.00885592	0.00235606	0.00531464	0.00394353	0.00928636	0.00312073	0	0.00593522	0	0.00824389	0.00460818	0.00221659	0.00524413	0.000261185	0.000972191	0.000893113	0.00965385	0.00283675	0.00291657	0.0129496	0.0030897	0.0127859	0.0123225	0	0.00449152
SRR6463399	0.254375	0.0492534	0.000115709	0.0615146	0.119339	0.133881	0.0123172	0	0.0923035	0.0150068	0.00521846	0.0105634	0.0132752	0.0147785	0.00112632	0.00183437	0.0104743	0.00208189	0.0223196	0	0.00785405	0	0	0.00450685	0.00589131	0.0106282	0.00458592	0	0.00249854	0.00683935	0	0.00424988	0.00616727	0.00907381	0	0	0	0.00389437	0.00247745	0	0.000237203	0	0.00328921	0.017553	0	0.00381917	0.00158135	0.00626215	0.00300457
SRR6463400	0.221365	0.236751	0	0	0.12844	0.0034383	0.00324541	0	0.024013	0.0163118	0.0012097	0	0.00423491	0	0.000419757	0.00580034	0.0128764	0	0.0113437	0	0	0	0	0.000775446	0.0136409	0.00767869	0.0124761	0.00188923	0	0	0	0.00108562	0.00100808	0.0197438	0	0	0.0680473	0	0	0	0	0	0.0008685	0.0219606	0	0.0295112	0	0	0
SRR6463424	0.117035	0.0520719	0.360803	0.0602169	0.0846592	0.0123118	0.013532	0	0.0219037	0.000227323	0	0.0363268	0.018581	0.0236914	0	9.53459e-05	0.00195705	0.00674365	0.0107945	0	0.00905786	0.00905786	0	0.000536321	0.0060092	0.00681967	0.00297956	0.00216123	0	0.0121566	0	0.00482689	0.00107264	0.00226491	0	0	0	0.00520311	0.00528375	0	0.000148978	0	0.000262201	0	0	0	0.00309874	0.0203087	0.00357547
SRR6463008	0.289827	0.313457	0.00060133	0	0.0111219	0	0.0605636	0.104152	0	0.0354996	9.86181e-05	0	0.0305073	0.00475328	0.0320064	0	0	0	0	0	0	0	0	0.00616363	0	0.0121711	0.0249833	0.000897054	0	0.00217782	0	0.00172582	0.0132313	0	0	0	0	0	0	0	0	0	0	0	0	0.000413823	0	0	0
SRR6463010	0.0071212	0.154323	0	0.198631	0.000773083	0.00885672	0.0161192	0.00226771	0.00432927	0.0873226	0	0.0071536	0	0.00075308	0	0	0.0209579	0	0.000338684	0	0	0	0.0147663	0	0	0.00183548	0.00294344	0.0604823	0.00474158	0	0	0.0136836	0.00829776	0.000703668	0.179974	0.0121632	0	0	0.00704365	0.00660881	0.00175232	0	0	0	0	0.00135482	0	0	0.00618467
SRR6463011	0.171533	0.0556717	0.0194501	0.0530701	0.151374	0.0494636	0.0221453	0.000446052	0.0654419	0.0429554	0.00459839	0.012238	0.0158011	0.00581405	0	0.0104619	0.0161602	0.00776928	0.00997535	0	0.00879939	0.0164228	0.000231885	0	0.019355	0.00210016	0.00275741	0.000578269	0.000437942	0.00760316	0	0.00606732	0.00103403	0.0177987	0	0	0	0.00245117	0.00202751	0	0.00367993	0.0014342	0.000437942	0.00576624	0.00174051	0.0117645	0.00716218	0.0292691	0.00328457
SRR6463013	0.0543423	0.0067771	0.712498	0.0328405	0.0356812	0.0116212	0.00580554	0	0.00646544	0.00127317	0.0110654	0.0124884	0.00344836	0.00404086	0	0	0.00909114	0.0093998	0.00080404	0	0	0.0122123	0	0	0.00455117	0.000126833	0.000247786	0.000616972	0.00562828	0.00318582	0	0.000411501	0	0.00431045	0	0	0.000980074	0	0.000707959	0	0.000411501	0.000547738	0.000106194	0.00758225	0.00355596	0.000713351	0.00196459	0	0
SRR6463014	0.0849315	0.0338692	0.00621636	0.114959	0.0545635	0.015956	0.0598413	0.0271306	0.0123578	0.101759	0.0155785	0.0164079	0.0056433	0.00816687	0.000221546	0	0.0327359	0.0271916	0.00623954	0	0.00576741	0.0530083	0	0	0.014812	0.00147758	0.00800669	0.000456354	0.00352525	0.00106924	0	0.00439036	0	0.00695848	0.0621454	0	0	0.00125736	0.00142565	0	0.0146453	0.0108176	0.000984995	0.00406958	0.00639146	0.00537302	0.00375853	0	0.00816509
SRR6463016	0.0273816	0.0343399	0	0.0560792	0.057543	0.0372847	0.0422756	0.000143977	0.0685031	0.00423409	0.0672086	0.0482324	0.0113163	0.0507537	0	0.00524078	0.040404	0.0183904	0.00191284	0	0	0.0259159	0	0.00345546	0.014922	0.00500247	0.00897459	0.00779708	0.00299473	0.00410336	0	0.0112662	0	0.00329395	0.00295154	0	0	0.0011819	0.000719887	0.000413332	0.00925055	0.0898676	0.00374341	0.00469366	0.0149894	0.00609686	0.00665895	0	0
SRR6463019	0.0391366	0.0407204	0.425054	0.0284514	0.0268563	0.00495901	0.0361414	0	0.023396	0.00105036	0.00362065	0.0397518	0.0116729	0.00754877	0	0	0.0426557	0.0132584	0.00171065	0	0	0.0160289	0	0.00011786	0.00689332	0.00207822	0.00946393	0.000365199	0.00692073	0.00608157	0	0.00216862	0	0.00344446	0.000565727	0	0	0.000140728	0.00232577	0	0.00351222	0.00272218	0.000641158	0.0220256	0.00292766	0.0013169	0.00150861	0	0.0147089
SRR6463021	0.0843787	0.00979735	0.316812	0.0879727	0.0638419	0.0361385	0.0254742	0.0233561	0.00742574	0.00187322	0.0125675	0.0171125	0.00482804	0.0240025	0.000515002	0.0436248	0.0122289	0.0238224	0.00944409	0	0	0.0299555	0	0	0.00593149	0.0039815	0.00158768	0	0.00020659	0.0114915	0	0.00083927	0	0.00435159	0.00249629	0	0	0.00154171	0.00263975	0	0.00197982	0.0138173	0.00165272	0.00605996	0.00345888	0.00255119	0.0049065	0.00533689	0.00189374
SRR6463022	0.273849	0.0213943	0.000442333	0.163541	0.081326	0.107238	0.0405054	0.00135128	0.0339457	0.0224633	0.0447417	0.00586742	0.00537338	0.0176989	0.000212753	8.53443e-05	0.00952644	0.020081	0.0106833	8.86049e-05	0	0.0179223	0	0	0.00552825	0.00196913	0.00120904	0.00573382	0.00612345	0.00333376	0	0.00340044	0	0.0046648	0	0	0	0.00605053	0.00291593	0	0.00105347	0	0.00251766	0.0036698	0.00639757	0.00366697	0.00169355	0	0
SRR6463024	0.301615	0.0328964	0	0.0838191	0.0861955	0.0849157	0.0220322	0.0299133	0.0170458	0.00209765	0.0170458	0.09177	0.00187272	0.0103976	0	0	0.00205107	0.00618277	0.0211058	0	0	0.00225558	0	0.00165141	0.00600225	0.00171434	0.00565686	0.0167319	0.0139202	0.00773343	0	0.00201391	0	0.00493446	0	0	0.00659497	0.00342666	0.00220188	0	0.00128891	0	0.0125346	0	0.0104466	0.00310595	0.00507506	0.000225558	0.00233614
SRR6463025	0.191099	0.0918131	0.000516927	0.0499282	0.0361657	0.00230704	0.0404916	0	0.0728313	0.0113804	0.184518	0.0220418	0.0288763	0	0	0.0172161	0.0190102	0.000411002	0.00971198	0	0	0	0.000107023	0.000122273	0.0227878	0.0131345	0.0123541	0.00160677	0.00110861	0.0100672	0.00156413	0.00672502	0.00407577	0.0231913	0	0	0	0.000547492	0.00108687	0	0	0	0.000260849	0.0159118	0	0.000364218	0	0	0.000733639
SRR6463027	0.0379664	0.0195584	0.33288	0.0310059	0.0588838	0.0735269	0.00743223	0	0.0322407	0.00142682	0.0303364	0.00715606	0.0156533	0.0112595	0.000484675	0	0.00603453	0.00747075	0.00232055	7.31703e-05	0.0115975	0.000768289	0.130617	0.00214023	0.00710183	0.000572016	0.000390242	0.0133712	0.0100536	0.0124847	0	0.00153658	0	0.00141751	0.0039512	0	0.0012632	0	0.00160975	0.000735204	0.000603655	0.0023453	0.00039512	0.00131707	0.0100567	0.00180043	0.00414327	0	0.000713411
SRR6463032	0.00348164	0.193268	0	0.0115092	0	0	0.0142319	0.0171338	0.00332272	0.000126342	0	0.00118994	0.0299266	0	0.00733602	0.00345277	0	0	0	0.0389059	0	0	0.471573	0.100096	0	0.00633294	0.0537097	0.00214647	0	0	0	0	0	0.0140185	0	0	0	0	0	0	0	0	0	0	0	0	0	0	0
SRR6463037	0.258829	0.0930454	0.0024237	0.000615941	0	0.162856	0.108327	0	0	0.000338662	0.000197101	0	0.0157887	0	0.0814118	9.85505e-05	0	0	0	0.000200751	0	0	0	0	0	0.00760619	0.00299302	0.00960009	0.0925882	0.00710385	0.00251528	0	0.0254589	0	0	0	0	0.0262311	0.00186151	0	0	0	0.00665216	0	0	0.00212407	0	0	0
SRR6463041	0.0371212	0.0368132	0.347506	0.0499848	0.0471458	0.0590269	0.034166	0.00031112	0.0261897	0.00261559	0.00402679	0.0368144	0.00929917	0.0366119	1.89939e-05	0.0299475	0.0188689	0.015612	0.00206673	0	0	0.00200006	0	0.00108337	0.00780602	0.00223677	0.000992622	0.00402805	0.000320009	0.00808357	0	0.0034251	0.000666686	0.000356714	0.00226673	0.00900027	0.00717357	0.00350757	0.00277786	0	0.00315843	0.0038317	0.00205339	0.0100003	0.00917328	0.00469667	0.00536682	0	0.00246674
SRR6463039	0.083062	0.0510756	0	0.0858569	0.0959403	0.0369114	0.0383222	0.00146334	0.0362009	0.0227023	0.00214014	0.0847823	0.0171781	0.079849	0.000482048	0	0.0172624	0.0518523	0.011563	0	0	0.00109751	0	0	0.0056105	0.0302877	0.00464407	0.00140087	0.00856054	0.00683654	0	0.00817413	0.00214928	0.0148831	0	0	0	0.00757606	0.0107007	0	0.0077054	0	0.000365835	0.0042071	0.0041762	0.00534768	0.016474	0	0.00434429
SRR6463388	0.00366893	0.0153718	0.642937	0.0015732	0.0967518	0	0.0101194	0	0.027141	0.0554363	0.00448362	0.0288977	0.00905243	0.000972774	0	0.0372062	0.00110661	0	0.000168557	0	0	0	0.0476526	8.60344e-05	0.00101905	0.00214052	0.00403132	7.78983e-05	0	0	0	0.000559223	0	0	0	0	0	0	0	0	0.000491625	0	0	0.00138638	0	0.000930601	0	0	0
SRR6463046	0.143872	0.0336641	0.0306195	0.00890158	0.0623661	0.0820725	0.0117623	0	0.00379556	0.0103855	0.0689514	0.0434617	0.0125158	0.0778848	0	0	0.0136265	0.00549071	0.0548725	0	0.0419934	0	0.000232891	7.34151e-05	0.067328	0.00975679	0.00117464	0.0111125	0.00386163	0.00719468	0	0.00442326	0.000624028	0.00445638	0	0.0151969	0.00428852	0.0126559	0.00724362	0	0.00294578	0	0.0102928	0	0.0206501	0	0.00683678	0.00942649	0.00396441
SRR6463049	0.0212035	0.0303047	0.0017789	0.122402	0.0607671	0.013905	0.0389724	0.0134463	0.0196597	0.00631625	0.00407823	0.0337784	0.013045	0.0688882	0	0.0199035	0.0294434	0.0129137	0.00174148	0	0	0.0824512	0	0	0.00999567	0.00185304	0.00194553	0.00124682	0	0	0	0.00523632	0	0.00666565	0.0295894	0	0.0181213	0.000909729	0.00421122	0.00116654	0.0106666	0.163865	0.00257106	0.00421122	0.00519529	0.00770962	0.0147393	0	0.00299218
SRR6463059	0.271822	0.050393	0	0.0258324	0.000112836	0.197915	0.0326159	0.260059	0.0285249	0	0.0201412	0.004536	0.0121319	0.000334901	0.00488232	0.0203951	0.00134279	0.000402985	0	0	0	0	0.000148904	0	0.0191062	0.00238903	0.00129761	0.000521469	0	0.000465448	0.00238892	0.00379763	0.00600851	0.00266996	0	0	0	0	0.000902687	0	0.000200989	0	0	0	0	2.70086e-05	0	0	0
SRR6463349	0.0936919	0.0698054	0.0774648	0.0109469	0	0.0176748	0.0520039	0	0.0172085	0	0	0.00525451	0.0290301	0	0	0	0.0242905	0	0.00425365	0	0.0269537	0	0	0	0	0.000538826	0.000421658	0.000116767	0.00869913	0.0194125	0.109981	0.00383141	0.00817368	0.00123876	0	0	0.00716322	0.014378	0	0	0	0	0	0	0	0	0	0.0123773	0.00452472
SRR6463054	0.185685	0.0634368	0	0.0106327	0.0351629	0	0.0214385	0.514842	0.0157776	0.00053998	0	0.00149392	0.0108283	0.00357319	0.0014332	0	0.0051751	0	0	0.000169378	0.00447159	0	0	0	0.00183612	0.00602479	0	0.00152977	0	0.00141007	0.0074814	0.00293448	0.00945131	0.00888767	0	0	0	0.00261652	0.00137196	0	0	0	0	0	0	0	0	0	0
SRR6463061	0.0966577	0.0350045	0.0254362	0.0459203	0.141683	0.0493864	0.0202949	0.00569239	0.0251654	0.0420634	0.00662756	0.0379357	0.0123405	0.0211654	0.000564721	0.0148815	0.0126218	0.0293275	0.00376104	0	0	0.0887402	0.000163951	0.000228712	0.0578578	0.00636828	0.00529708	0.000554778	0	0.00698842	0	0.00639123	0.0018297	0.00735179	0	0.00386269	0	0.00265503	0.00210076	0.000924088	0.0034688	0.0124133	0.00178904	0.00843693	0.00297059	0.00338341	0.00276996	0	0.00604816
SRR6463063	0.235585	0.0400392	0	0.101232	0.0535221	0.0449886	0.0219233	0.00141272	0.0237297	0.00185501	0.0400568	0.0388459	0.0150135	0.0086625	0.000689975	0	0.0382932	0.0314429	0.0205335	0	0	0.0501315	0	0.00045409	0.0154331	0.0111098	0.00266399	0.00311254	0.015766	0.00526744	0	0.00395058	0.00750762	0.00947278	0	0	0.0116752	0.00474422	0.00524726	0	0.00440467	0	0.00302727	0	0.00176936	0.00012882	0.00484363	0.0100021	0.00278509
SRR6463070	0.138915	0.0400722	0.0025731	0.128955	0.0680815	0.102738	0.0386579	0	0.0569802	0.00830858	0.0293296	0.0136021	0.0127049	0.0803551	0.000605508	0	0.0306252	0.0361962	0.00212533	0	0	0	0	0	0.0199436	0.00295378	0.000991822	0	0.00408064	0.00132833	0	0.00483513	0	0.00501924	0.00754493	0	0	0.00103095	0.00155858	0	0.00778403	0.00970943	0.00119019	0.00871387	0.0397894	0.00406269	0.0108126	0	0.00340053
SRR6463065	0.0999535	0.0170854	0	0.0527422	0.0506245	0.0609392	0.366075	0.0345879	0.0157763	0.0170102	0.00518819	0.0172057	0.00273494	0.00910548	0.00037707	0	0.00893741	0.0390382	0.00907555	0	0.0035735	0.00251468	0	0	0.00240977	0.00132208	0.000647053	6.99041e-05	0.00667053	0.00119117	0	0.00155513	0.00105881	0.0049815	0	0.0287203	0	0.00404957	0.00260292	0.00278635	0.00536025	0.00662838	0.000397055	0.00359997	0.00942779	0.00175462	0.01843	0	0.00496319
SRR6463068	0.0631919	0.0540978	0	0.0267794	0.153621	0.0941722	0.0130163	0	0.018274	0.319906	0.0155624	0.0341788	0.0103789	0.01251	0.000975675	0.0114753	0.00807938	0	0.0156554	0	0	0.000898261	0.00671621	0	0	0.00208473	0.00414198	0.00282683	0	0.00193688	0	0.0054036	0.00617554	0.0062149	0	0	0	0	0.00688667	0.00139682	0.00788785	0	0.00866822	0	0	0	0.00178249	0	0.00336848
SRR6463331	0.191608	0.0427839	0.093413	0.0410697	0.0706057	0.0208981	0.0528318	0	0.035553	0.0426795	0.0221886	0.0204555	0.00880468	0.0112947	0	0.0136451	0.023329	0.0060512	0.00374866	0	0	0.00537018	0	0.000183074	0.015863	0.00510196	0.0170869	0.000601653	0.00126932	0.00683477	0	0.0043175	0.00170869	0.00869209	0.000610248	0.0568751	0.00483692	0.00341557	0.00207484	0	0.00495826	0.000899313	0.00275832	0.00742061	0.00174622	7.95975e-05	0.00204433	0	0.00317329
SRR6463074	0.267047	0.0567793	0.017146	0.064198	0.000667601	0.121281	0.0137688	0	0.000238171	0.0591096	0	0.02202	0.000539301	0.0249805	0.000755658	0.0312654	0.00043943	0.00685341	0.0138418	0	0.0207858	0	0.00230623	0	0	0.000834575	0	0.00139136	0.0017105	0.00156976	0	0	0.0207858	5.99223e-05	0	0	0	0.0152695	0.0102847	0	0	0	0.012688	0	0.00807416	0.000312502	0.00296361	4.33039e-05	0.0128829
SRR6463083	0.326482	0.0634051	0	0.0248951	0.113008	0.0500632	0.0218921	0	0.0240807	0.04291	0.0146605	0.0438431	0.0176073	0.00957829	0.00198659	0	0.00846339	0.016691	0.00956619	0.0074667	0	0.00126781	8.4498e-05	0	0.00490723	0.0218997	0.00549383	0.00173857	0.00666175	0.00728989	0	0.00841363	0.00363054	0.0163101	0	0	0	0.00546172	0.0024972	0	0.00018729	0	0.0102347	0.005417	0	0.000149853	0.0022907	0	0.00172883
SRR6463078	0.00535875	0.104538	0	0.0828632	0.043233	0.0122897	0.0175548	0	0.00476418	0.00588141	0.0358498	0.0117854	0.0631204	0.00703107	0.000126545	0.0230971	0.0122562	0.00223953	0.0017626	0	0.0186882	0.000197411	0.00034735	0	0	0.00272217	0.0166812	0.0414648	0	0	0	0.0117583	0	0	0.266949	0	0	0.00103125	0.00671197	0.00628125	0.0201976	0	0.000355339	0	0	0.00178167	0	0	0.00572491
SRR6463081	0.155482	0.067974	0	0.0422933	0.252473	0.0238819	0.035027	0.00388569	0.053591	0.0112759	0	0.0112782	0.0187922	0.0129523	0.000913304	0.0489014	0	0.00110203	0.0134681	0	0	0.0032057	0	0.00233142	0.0103673	0.00314842	0.0134704	0.00814764	0	0.0147171	0	0.00389784	0.0111471	0.016292	0.00291427	0.00203999	0	0.0112004	0.00393426	0.0113643	0.000109285	0	0	0.00527483	0.00190736	0.000724411	0	0	0.000728567
SRR6463084	0.173703	0.109065	0.000164978	0.0176289	0.0504207	0.0214951	0.0599555	0.0178121	0.015456	0.0118459	0.0258727	0.0594902	0.0161614	0.000514771	0.00272202	0.0113637	0	0.00137366	0.00446913	0	0	0	0	0.0246044	0.0161524	0.0329208	0.0546764	0.00392984	0	0.0203768	0	0.0121542	0.00642589	0.019531	0	0	0	0	0.00563675	0.027914	0.00116258	0	0	0.0117695	0	0	0.00105689	0	0.00524217
SRR6463152	0.189159	0.0549825	0.0501105	0.0477764	0.0429215	0.077339	0.0488018	0.0160134	0.017014	0	0.0132402	0.0243034	0.0194382	0.0242101	0.000110759	0.0249587	0.0093861	0.0123988	0.00991747	0	0	0.0841953	0	0	0.0169569	0.00569851	0.00599191	0.000234667	0.000633131	0.0108993	0	0.0054913	0.00138845	0.00870981	0.00474848	0.00727546	0	0.00385449	0.00360996	0.000265731	0.00733099	0.00335566	0.00825292	0.0036655	0.00453094	0.0014087	0.00653264	0	0.00469295
SRR6463087	0.148027	0.0193286	0.000931039	0.0745806	0.0288935	0.137563	0.0434036	0.00763452	0.0163938	0.00074575	0.0953883	0.0202675	0.00700305	0.0396624	0.00176469	0	0.00809271	0.0203967	0.00969234	0	0	0.00885893	0	0	0.0198116	0.00398047	0.00460152	0.00249801	0.022457	0.0027189	0	0.003025	0.00172857	0.00548816	0	0.0315464	0	0.00378931	0.00744246	0.00730576	0.0106415	0.0120158	0.00759131	0.00920464	0.00712564	0.000639511	0.0108486	0	0.00252083
SRR6463088	0.180748	0.0465381	0.0237789	0.0586901	0.043447	0.0414332	0.0458263	0.00374302	0.0245675	0.000428928	0.0549069	0.0284819	0.0218408	0.0191999	0.000717568	0	0.0112302	0.0153448	0.00425774	0	0	0.0222482	0	0.000288597	0.00332177	0.00276889	0.00430272	7.39045e-05	0.00957093	0.00692633	0	0.0114258	0	0.00712537	0.0125409	0.12352	0	0.00266277	0.001889	0	0.0176307	0	0.000671644	0	0.0112132	0.00706423	0.00934005	0	0.00613925
SRR6463090	0.286388	0.0475197	0	0.0551001	0.0388714	0.0142427	0.0407521	0.00195774	0.0731654	0.000547482	0	0.0422563	0.015798	0.00611647	0	0.0124883	0.00487629	0.000476231	0.00878775	0	0	0	0	0.00139103	0.013421	0.000537011	0.0140992	0.000789119	0	0.00564138	0	0.00915759	0.0022411	0.00310828	0.000850071	0.124574	0	0.00501738	0.00206078	0.0104271	0.0149535	0	0.00426581	0.000927351	0.00249364	0.00385915	0.000173878	0	0.00193198
SRR6463092	0.0441848	0.0567256	0.304143	0.15253	0.0163459	0.00696417	0.021991	0.0143806	0.0294242	0.00274993	0.00151475	0.0134794	0.0296278	0.010448	0	0.0166623	0.0304946	0.0160321	0.0101075	0	0	0.0294322	0	0	0.0138032	0.00319568	0.00426091	0.000320693	0.00818733	0	0	0.00877214	0.000287611	0.00705762	0.010354	0.00105457	0	0.0010374	0.00194936	9.1742e-05	0.00161781	0.0047296	0.000402655	0.00176401	0.00484459	0.00228441	0.00182154	0	0.00690267
SRR6463094	0.303006	0.0512704	0	0.0756741	0.0464551	0.0844769	0.00768769	0	0.0388139	0.0196259	0.025737	0.0339687	0.0222046	0.0128464	0.000630831	0.0165936	0.0183837	0.0230944	0.0134714	0	0.0112882	0.000390744	0	0	0.00897507	0.00315367	0.00513756	0.000358182	0.000156298	0.00319108	0	0.011413	0.000846612	0.00819457	0	0	0.0184271	0.0017982	0.00316937	0	0.0035981	0	0.00398559	0.00513177	0.00285475	0.00168029	0.00247471	0.000755439	0.00377719
SRR6463096	0.0453836	0.144994	0.0992552	0.074962	0.010746	0.0222177	0.0219551	0.0056558	0.0125468	0.00324547	0.0315187	0.0199537	0.027799	0.0951208	0.000696099	0.0298898	0.0178064	0.0583641	0.00352922	0	0	0.0195465	0.000203609	0	0.00501893	0.000560053	0.00437382	0.00043016	0.000461513	0.00257905	0	0.0110288	0.000542957	0.00576015	0	0	0.0227411	0.00541944	0.00402693	0	0.000661729	0.0715076	0.00176461	0.00173746	0.00896664	0.000165903	0.00480178	0	0.012488
SRR6463102	0.432778	0.0176698	0.000213288	0.00388658	0	0.22684	0.0421953	0	0	0.0619647	0.00452787	0.001302	0.00424871	0.00127186	0	0.0318311	0.00188234	0	0.00359509	0.0891107	0	0	0.000194329	0.00187042	0	0.00409336	0	0.000940854	0	0.00619424	0	0.00570841	0.0082104	0	0	0	3.16497e-05	0.00126894	0.00770838	0	0	0	0.00843388	0	0	0	0	0	0
SRR6463099	0.433892	0.301211	0.000267659	0	0	0	0.019402	0	0	0.00426293	0	0	0.00435316	0	0.0351535	0	0	0	0	0.16788	0	0	0.00203148	0.000308644	0	0.000640448	0	0.010723	0	0	0.0169824	0	0.00102881	0	0	0	0	0	0	0	0	0	0	8.2305e-05	0	0.000973418	0	0	0
SRR6463403	0.367526	0.213685	0.000434894	0	0.0145267	0	0.0465679	0.123241	0	0.0562025	0	0	0.0218287	0.00427846	0.0408637	0	0	0	0.000134854	0	0	0	0	0.00687004	0	0.0161828	0.0165953	0.000886361	0	0.00194039	0	0.0019535	0.0171489	0	0	0	0	0	0	0	0	0	0	0	0	0.00029135	0	0	0
SRR6463230	0.197264	0.0398499	0	0.0782208	0.0610119	0.165833	0.015236	0.00517107	0.124831	0.0100512	0	0.026312	0.0118577	0.00601037	0	0.00830057	0.00330827	0	0.00595776	0.00313398	0	0	0	0.00020147	0	0.00229689	0.00286535	0.00644049	0	0.00120882	0	0.00433161	0.0127934	0	0	0	0.00850943	0.00729202	0.00940194	0.0314255	0.000226654	0	0.0101138	0.00120882	0	0	0.000705145	0.0060441	0.00715219
SRR6463114	0.11853	0.120027	0.0706609	0.0158276	0.189852	0.0759683	0.0173921	0	0.000825098	0.00113015	0.0613429	0.0243721	0.0272554	0.0115925	0	0	0.00685044	0.00893367	0.00571222	0	0	0	0	0.000357014	0	0.0036524	0.0130641	0.0259597	0.0346859	0.00519653	0	0.00543454	0.00864766	0	0	0	0.0399697	0	0.005818	0	0.000396682	0	0	0	0	0.00023391	0.000654525	0	0.00269744
SRR6463117	0.0272214	0.298053	0.0719413	0	0.158173	0.00294954	0.0249403	0	0.00588483	0.0248808	0.00426343	0.0269449	0.0383866	0.00423964	0	0.067078	0.0323559	0.0236459	0.00190839	0	0	0	0.000666812	0.000213172	0	0.00756092	0.00470557	0.00165133	0	0.00156326	0	0.00774524	0.00213172	0.0266399	0	0	0.0247813	0	0.0013264	0	0	0	0.00233068	0	0	0.00328896	0	0	0.00284229
SRR6463120	0.0361505	0.0307808	0.000311163	0.164096	0.0770777	0.0127577	0.0315169	8.50512e-05	0.0921955	0.0149413	0.0271739	0.0303123	0.0177242	0.0424091	0	5.10307e-05	0.0347659	0.0355571	0.000455632	0	0	0.00191365	0	0	0.0802626	0.00170379	0.00351545	0.00145995	0.00472034	0.00602801	0	0.00263127	0.00140335	0.00670838	0.00612369	0	0	0.00133289	0.00238143	0.000549374	0.00987126	0.007703	0.00135231	0.0134721	0.0166996	0.00791539	0.00921743	0	0.014161
SRR6463121	0.0155024	0.312815	0	0.0252	0.00702222	0.00201258	0.0216036	0	0.00352	0.00361476	0.0993067	0.00586667	0.0167282	0	0.0967521	0	0.00782288	0.00306256	0.00137143	0.0236667	0	0	0.099628	0.0109333	0.0472829	0.00422729	0.0269926	0.0337787	0	0.0128	0.0102337	0.0495	0	0.0207134	0	0.000533333	0	0.00507463	0	0	0	0	0.00048	0	0	0	0	0	0
SRR6463126	0.148376	0.0684086	0	0.108223	0.0566134	0.114611	0.0361194	0	0.0438642	0.00583576	0.00472027	0.00836503	0.0176384	0.0114135	0	0	0.0195125	0.0103768	0.0166874	0	0	0.040182	8.76103e-05	0	0.0146447	0.00178407	0.000597503	0.000525971	0.00687128	0.0115393	0	0.0110351	0.00470533	0.00479545	0	0.0209126	0.00632535	0.00769173	0.00189209	0	0.00317423	0	0.0069609	0.00591527	0	0.000189218	0.00560159	0.0517138	0
SRR6463128	0.00630392	0.0161286	0.855887	0.0249905	0.0171162	0.00704144	0.00419223	0	0.00892545	0.00143759	0.00226653	0.00409539	0.00579683	0.000737548	5.56669e-05	0.0177102	0.00116802	0.0020579	0.00232236	0	0	0	6.87592e-05	0	0.0029117	0.000347927	0.00112024	4.12797e-05	0	0.00254008	0	0.000869489	0.000273547	0.00112476	0	0	0	0.000495767	0.000156313	0	0	0	0.000859719	0.000640881	0	0	0.000488477	0	0
SRR6463130	0.31698	0.0384558	0.0891727	0.0091899	0.0631922	0.0752032	0.0235134	0.00148524	0.0353115	0.00970357	0.0305216	0.04659	0.0218367	0.00911318	0.000674386	0.0261773	0.0109183	0.0198135	0.00389874	0	0.00241351	0	0.00436288	0	0.00967276	0.0105829	0.00742618	0.00353005	0.000556964	0.00845888	0	0.00624843	0	0.00724464	0	0	0.00535193	0.0037408	0.00245992	0	0.000522153	0	0	0.00957977	0.000805351	0.000170183	0.000870255	0	0.00487343
SRR6463141	0.00128602	0.600016	0.000250757	0	0	0	0.00680507	0	0	0	0	0.000625632	0.0141723	0	0.293779	0	0	0	0.00183717	0	0	0	0	0.000564807	0	0.0290588	0	0.00233021	0	0	0.0263886	0	0	0	0	0	0	0	0	0	0	0	0	0	0	0.000536151	0	0	0
SRR6463258	7.66153e-05	0.374371	0	0	0.000134077	0	0.0386356	0	0	0.0244564	0	0	0.000911751	0	0.371666	0	0	0	0	0.00104708	0	0	0.000141246	0.0312303	0	0.018505	0	0.00514847	0	0	0.100823	0	0	0	0	0	0	0	0	0	0	0	0	0.00176981	0	0.00675275	0	0	0
SRR6463142	0.00387395	0.32522	0.00244136	0.0753426	0.0242348	0.000647068	0.0384427	0.00017587	0	0.00440251	0	0.00487511	0.152111	0.000578202	0.136878	0.000907487	0.013784	0	0.000572833	0.00107867	0	0	0.000358774	0	0.02273	0.0135196	0	0.0266373	0.019416	0.000395707	0.00706723	0.0381593	0	0	0	0	0	0.00185057	0	0	0	0	0.000464296	0	0	0	9.23316e-05	0	0.000369326
SRR6463146	0.460893	0.0560747	0.000182828	0.0212697	0.0537053	0.0809703	0.0430054	0.000124932	0.0199439	0.00127656	0.0052659	0.017934	0.0225258	0.0110956	0.00102776	0	0.00549748	0.031443	0.0216445	0	0	0	0	0	0.0225193	0.00560568	0.0104943	0.000412409	0.00599675	0.00817526	0	0.00344345	0.00491921	0.00452937	0	0	0	0.00926504	0.00299838	0	0.002647	0	0	0	0	0	0.000644182	0	0.00327947
SRR6463148	0.359553	0.0209171	0.000257764	0.0726196	0.0621519	0.0292694	0.0471276	0.000125813	0.0467724	0.0041292	0.0100852	0.0365664	0.00844018	0.0480964	5.37665e-05	0	0.0112675	0.0156263	0.0055322	0	0	0.0012833	0	0	0.0257125	0.00230317	0.000972958	0	0.00991914	0.007964	0	0.00354794	0.00124555	0.00768809	0	0	0	0.00864733	0.00518352	0.0180232	0.00116063	0	0.00664295	0.0105985	0.00583683	0.00399723	0.00462365	0	0.00305727
SRR6463150	0.200927	0.0292476	0.000242813	0.130149	0.0364141	0.0652835	0.022032	0.00103924	0.00605204	0.0504018	0.0275215	0.0126054	0.0146964	0.0569632	0	0	0.018441	0.0210964	0.0139293	0	0	0	0	0	0.0221239	0.00919299	0.00255395	0.000839485	0.00963436	0.00663279	0	0.00568525	0.000611317	0.0122151	0.00516563	0	6.63754e-05	0.0120667	0.00301583	0.00187198	0.00411111	0.0124974	0.00784931	0	0.0164879	0.0161187	0.00166584	0	0.00516563
SRR6463161	0.299777	0.0388061	0.0268495	0.129075	0.00186309	0.0692692	0.0109511	0.016743	0.0169318	0.000656427	0	0.00137124	0.00318995	0.00744104	0.000127391	0	0.00354744	0.0244238	0.00977326	0.225414	0	0	0	0	0.00045925	0.000938627	0	0.0027855	0.00828704	0.00447143	0.00241996	0	0.00462047	0.00151248	0	0	0.00684551	0.000556148	0.00149048	0	0.000316726	0	0.001252	0	0	4.53032e-05	0.000279464	0	0
SRR6463160	0.250516	0.262164	0.000396283	0.000506444	0.0312194	0.0100015	0.104126	0.00306117	0	0.0156763	8.1031e-05	0.000243093	0.0535971	0.000781121	0.0166987	8.1031e-05	0	0	0.00601944	0.015636	0	0	0.00051486	0	0	0.0412633	0.000150057	0.00766325	0.0245254	0	0	0	0.0168139	0	0.00141804	0	0	0.026708	0.00274605	0	0	0	0	0	0	0.00229165	0	0	0.00249846
SRR6463165	0.00242965	0.191329	0	0.220549	0.051615	0.00415092	0.0102384	0.00219999	0.00670149	0.130651	0.0258244	0.0233875	0.0322535	0.00139093	0	0	0.0162985	0	7.2527e-05	0	0	0	0	0	0.0768407	0.00330742	0.00943925	0.00157908	0	0.000930763	0	0.0176633	0	0.0132386	0.0420536	0	0	0	0.000282049	0	0.0034269	0	0.000135384	0	0	0.00438037	0.00226345	0	0.00329998
SRR6463167	0.429373	0.0265721	0.0233889	0.127173	0.0823065	0.0486413	0.0231335	0.000841631	0.00209913	0.0129784	0.00843611	0.0709049	0.00049325	0.00465689	0.000698185	0	0.00112351	0.00228817	0.0132186	0	0	0.000445569	0	0.0004827	0	0.0102079	0.00282194	0	0.00828759	0.00118818	0	0.000538396	0.00475274	0	0.00163375	0	0	0.00393475	0.0167336	0	0.000798311	0	0.00175257	0	0	0.000251843	0.00157806	0	0.00297046
SRR6463169	0.230891	0.0307168	0	0.0702848	0.156033	0.0110792	0.0246813	0	0.101538	0.0189387	0.123373	0.0193324	0.00808116	0.00761903	0.00218222	0	0.0141321	0.00513722	0.00471596	0.000287684	0	0	0	0.00900811	0.0226642	0.00353748	0.00436321	0.0192675	0.00211448	0.00129458	0	0.00334433	0.0017261	0.00784231	0	0.00151034	0	0.0028178	0.00215763	0.00671033	0.000593348	0	0.00319329	0.00366797	0	0.0137369	0	0.00949357	0.000970934
SRR6463176	0.00194601	0.0682858	0.00328609	0.0765727	0.0510485	0.0111537	0.0095655	0.0955338	0.00965152	0.124982	0	0.0303991	0.0259215	0.0164968	0.000458724	0	0.0331361	0.000257722	0.000762343	0	0	0.000276021	0	0	0.0417768	0.00819171	0.00534662	0.00183042	0	0	0	0.00840713	0	0.00356484	0	0	0	0	0.000460034	0	0.00121909	0.217654	0.00053364	0.000184014	0	0.000788115	0.00871765	0.000828062	0.00234618
SRR6463171	0.206249	0.0670608	0	0.0538473	0.0517993	0.0223676	0.0477392	0.00763251	0.0260726	0	0.0273549	0.020852	0.0190953	0.0151024	0	0	0.0181096	0.028221	0.0186669	0	0	0.00259505	0	0	0.0201396	0.00586733	0.00206926	0.00309063	0.00522063	0.00786148	0	0.00587703	0.00175548	0.0120543	0	0.0653343	0	0.00632245	0.00686926	0.0265129	0.00685017	0	0.0033583	0.00757145	0	0.00579973	0.00511378	0	0.00312933
SRR6463178	0.0375679	0.210078	0.000307605	0	0.00702992	0.000859296	0.0735612	0	0	0.212437	0	0.0111545	0	0	0	0	0.00703242	0.0134636	0.00140131	0	0	0	0.00151805	0	0	0.00340819	0.0517552	0.0557124	0.00431605	0	0	0	0.0159049	0	0	0	0	0	0.00144802	0	0.00049046	0	0	0	0	5.96304e-05	0	0	0.00707663
SRR6463175	0.232196	0.111671	0	0.0658105	0.0736764	0.0565362	0.0153594	0	0.0703086	0.018856	0.099041	0.0313344	0.0190495	0	0.000197155	0.0440121	0.000408569	0	0.00529885	0	0	0	0	0	0	0.00477873	0.0338933	0.00185187	0	0	0	0.0129061	0.00692014	0.0155767	0	0	0	0.00227228	0.00249125	0	0	0	0	0.0141171	0	0	0	0	0.00152243
SRR6463179	0.00221327	0.00492684	0	0	0	0	0.0279306	0	0	0.0501713	0	0.000287127	0	0	0.0376292	0.000215345	0	0	0	0.0084543	0	0	0.011562	0.00403772	0	0.00144187	0.000159515	0.0622201	0	0	0.0860851	0	0	0	0	0	0	0	0	0	0	0	0	0	0	0.000610909	0	0	0
SRR6463184	0.120706	0.0623642	0.365966	0.0314394	0.091768	0.0100349	0.0624685	0.00013973	0.00607828	0.000189068	0.00205404	0.022301	0.0148302	0.00787978	0	0	0.0372206	0.00675168	0.00926712	0	0	0	0.000414889	0.000288194	0.00252454	0.00349326	0.0109688	0.00350281	0.00410808	0.00835763	0	0.0047683	0.000576388	0.00931966	0	0	0	0	0.000698652	0	0	0	0.0029553	0	0.000510431	0.00289941	0.00158507	0	0.00125757
SRR6463192	0.0140801	0.579024	0	0	0	0.0113395	0.0498708	0	0	0.000344756	0.0335714	0	0.0608116	0	0.0256535	0	0.000933767	0	0.00174726	0	0	0	0	0.000948941	0	0.00414425	0	0.0619035	0	0	0.0804207	0	0.0345836	0	0	0	0	0.0088914	0	0	0	0	0	0	0	0	0	0	0
SRR6463189	0.579902	0.0541699	0.000343776	0.00339786	0.0957441	0.0142496	0.019276	0	0	0.0132424	0	0.0258539	0.011498	0.00269699	0.00028683	0	0.00886035	0.00262269	0.014627	0	0.0180884	0	0	0	0	0.00349802	0	0.00750711	0.00847703	0.0118548	0.000891607	0.00556242	0.0267802	0	0	0	0	0.00514657	0.00849046	0.000144513	0	0	0.0043694	0	0	0	0	0	0.000805419
SRR6463196	0.301836	0.0721265	0.000210533	0.0945497	0.0716855	0.0197672	0.0254697	0	0.068611	0.00635701	0.0294223	0.0300142	0.0284164	0.00690699	0	0.011542	0.0414302	0.00780632	0.00634177	0	0	0	0	0.000400765	0.0162689	0.00527525	0.00509691	0.00210586	0.00308281	0.00110981	0	0.0100345	0	0.0138783	0.00172637	0	0	0.0011503	0.00139754	0.00873216	0.00163389	0	0.00271287	0.0143042	0.00127629	0.00175669	0.000693631	0	0.0095567
SRR6463198	0.0229214	0.0556751	0.44945	0.0629659	0.0503197	0.00375169	0.0754206	0.000141397	0.012678	0.00189125	0.00682948	0.00928979	0.0103113	0.00461639	0	0	0.0079438	0.00754514	0.00201491	0	0	0.0134681	0	0.00013256	0.00885217	0.0037537	0.00789467	0.000448089	0.0151224	0.0173388	0	0.00937197	0	0.00991997	0.000212096	0	0.0035925	0.000989252	0.00130792	0	0.00548797	0	0.000869592	0	0.00100076	0.000362242	0.0040033	0	0.00323446
SRR6463200	0.1876	0.0837407	0	0.134277	0.0789481	0.0369319	0.0431872	0.00874301	0.0418882	0.00909015	0.00461944	0.0178514	0.00877576	0.0347981	0.000111532	0	0.0182377	0.0098692	0.00595606	0	0	0.00528496	0	0	0.00784053	0.0102864	0.00358855	0.000964911	0.0104133	0.00332756	0	0.0111816	0	0.00967861	0	0	0	0.00350578	0.0018269	0.00964647	0.0021776	0	0.00258376	0.0072032	0.00202591	0.00335904	0.00433073	0	0.00479561
SRR6463202	0.00686888	0.0128614	0.737797	0.0334699	0.0101269	0	0.0103795	0	0.00166641	0.000352419	0.000340084	0.00315144	0.00589813	0.00724684	0.000145335	0.00469316	0.00146408	0.00787496	0.000647779	0	0	0.0123564	0.000224923	0	0.00114314	0	0.000676105	0.000518907	0.00632556	0	0	0.00188463	0	0.000920276	0.00459113	0	0.00125547	0.000126897	0	0	0.000935231	0.00250588	0.00113361	0.000680168	0.00348539	0.00149987	0.00143119	0	0.00090689
SRR6463203	0.206372	0.0311853	0.0230891	0.203232	0.0515578	0.0499637	0.0131324	0.0039987	0.0058832	0.0552624	0.00775919	0.0240433	0.00565099	0.0271941	0.000908962	0	0.0122438	0.0123686	0.00951667	0	0	0.00127618	0	0	0.0147279	0.00424008	0.00167322	0.000539232	0.00296074	0.0014038	0	0.00443473	0.00127618	0.00357896	0	0	0	0.00142856	0.00238221	0	0.0149313	0	0.00178666	0.000867804	0.0106446	0.000333331	0.0354141	0	0.0215675
SRR6463205	0.0909894	0.019568	0.000264926	0.122016	0.0482451	0.242604	0.0137296	0.0392237	0.0193659	0.00271302	0.00608269	0.0566088	0.00642966	0.0631271	3.86821e-05	0.014899	0.0124919	0.0193456	0.00788784	0	0	0.00552149	0	0	0.0190414	0.00819658	0.00289652	0.00331818	0	0.00355276	0	0.00204793	0	0.00222115	0	0	0	0.00716024	0.00271549	0	0.000554412	0	0.00883438	0.00801974	0.00746724	0.0113213	0.00639271	0	0
SRR6463208	0.116671	0.0779326	0.0464054	0.0741119	0.053492	0.128585	0.0128081	0.00112538	0.00240324	0.00585033	0.0610102	0.0379218	0.0226456	0.0187647	0.00150485	0.0237202	0.0167984	0.00982307	0.0161339	0	0	0.000326724	0	0	0.0151617	0.00354749	0.0068491	0.00153392	4.35632e-05	0.00778692	0	0.0171122	0.00196034	0.00837908	0	0	0	0.0111346	0.00344875	0.0447617	0.000912104	0	0	0.0040296	0.0191625	0.00847831	0.00277715	0.000522758	0.00479195
SRR6463209	0.303598	0.0864907	0	0.0999166	0.0341032	0.0319456	0.0271576	0.000662198	0.0431873	0.00350906	0.0468114	0.0347834	0.00989631	0.0101158	0.000180085	0	0.00719732	0.0208929	0.0112746	0	0	0.00830757	0	0	0.0269634	0.00854955	0.00680258	0.000317957	0.0101136	0.00835272	0	0.00519223	0.00243809	0.0146612	0	0	0.00337276	0.00849087	0.00246819	0	0.000158024	0.00364532	0.00368423	0	0.00192419	0.00148653	0.00568888	0	0.00153509
SRR6463213	0.0333124	0.334929	0.00253434	0	0	0.00906281	0.0232706	0	0	0	0.0178408	0.00925368	0.023765	0.000358087	0	0	0.0286844	0	0.00117632	0.00302025	0	0	0	0	0	0.00381036	0.0281444	0	0.00380342	0.0198993	0.089562	0.0114446	0.00754803	0.00593222	0	0	0.244182	0	0.00254868	0	0	0	0	0	0	0.000396276	0	0	0
SRR6463215	0.174047	0.322131	0.00314397	0	0.000108869	0.02163	0.0953323	0.000130643	0	0.000462767	0	0.00114966	0.0158844	0	0.0136784	0.00295253	0.000482076	0	0.0128216	0.00226447	0	0	0	0	0	0.0201993	0.010103	0.0132901	0	0.0536615	0.16634	0.00723434	0.000849178	0	0	0	0.000468101	0.00906699	0	0	0	0	0.00138481	0	0	0.000230974	0	0	0
SRR6463217	0.449329	0.212187	0	0	0	0.00243199	0.0354747	0.0342045	0.00391926	0.00131539	0	0	0	0	0.00770274	0	0	0	0	0.098785	0	0	0	0.0751996	0	0.00906614	0.0103536	0.00188185	0	0.000943138	0.0049187	0	0.00754511	0	0	0	0	0	0	0	0	0	0	0	0	0	0	0	0
SRR6463222	0.0217399	0.0195275	0.316758	0.000850704	0.102971	0	0.00455143	0	0.0346627	0.0939484	0.0445131	0.00589113	0.0109281	0.0023307	0	0	0.013616	0	0.00969196	0	0.0114491	0	0	0.00430669	0.0100083	0.000588843	0.00280024	0.167282	0.00463634	0.00156849	0	0.00563592	0.00116972	0.00508147	0	0	0.00787433	0.000317427	0.000389906	0	9.30458e-05	0	0.000319014	0.00044662	0	0.00993944	0.000518398	0	0.000425352
SRR6463245	0.0298981	0.0291992	0.0128102	0.152637	0.0249718	0.168242	0.0157953	0	0.00374577	0.12767	0.00196817	0.0121971	0.0251507	0.0272144	0.000424499	0.0401258	0.00572827	0.0571304	0.00230676	0	0	0.00686089	0.000401951	0	0	0.000391281	0.00154774	0.00520413	0	0	0	0.00666164	0.00232161	0	0	0	0	0.00217215	0.00806212	0	0.00433137	0	0.00501746	0.00181571	0	0.00120597	0.00173255	0	0.00266812
SRR6463227	0.128626	0.107922	0	0	0.0902398	0.0109944	0.0345842	0	0.0207315	0.0268999	0.133563	0.0155855	0.0207339	0.0297228	0	0.0193805	0.0109108	0	0.0194753	0	0.0183611	0	0.00567414	0.00386873	0	0.0014202	0.0112173	0.170266	0	0.000736902	0.00149556	0.0120668	0.00294761	0	0	0	0	0.00268089	0.00190366	0.029529	0.00117444	0	0.00692688	0.00195279	0	0.00149322	0	0	0.000552676
SRR6463233	0.407158	0.025232	0	0.0438728	0.0255003	0.0371078	0.0418983	0	0.0346813	0.000232783	0.00457018	0.0183349	0.00369944	0.038135	0	0	0.0077155	0.0253249	0.00559982	0	0	0.0457921	0	0.000429018	0.00470573	0.00919868	0.00205728	0	0.0192742	0.00776749	0	0.00138867	0.000993517	0.00136646	0	0	0	0.00380826	0.00295044	0.0323249	0.00401923	0.0159135	0.00982678	0.00346828	0.00327185	0.00213765	0.00465146	0	0.0111545
SRR6463237	0.46821	0.126299	0	7.2908e-05	0.0470621	0.0166959	0.0353347	0	0	0	0	0.000801988	0.00941617	0.00224162	0.00054006	0	0.0181598	0	0.0219662	0	0	0.000145816	0.000192426	9.11351e-05	0	0.0125155	0	0.00104839	0.0305631	0.00277051	0	0.0018227	0.0216172	0	0	0	0	0.0115347	0.0156752	0	2.73405e-05	0	0	0	0	0.000628251	0	0	0.00506711
SRR6463235	0.100004	0.0332304	0	0.0663491	0.00693917	0.155603	0.0145488	0.00775763	0.0126933	0.00482876	0.0175508	0.0763095	0.0132362	0.0305483	0.000212904	0	0	0	0.0138478	0	0.0387882	0	0	0	0	0.00452063	0.00771019	0	0.0105048	0.0036831	0	0.00851382	0.00362972	0.000433329	0.0488944	0.024981	0	0.00525815	0.0234152	0.000204318	0.0218317	0	0.000427026	0	0	0.0228193	0	0	0.00715268
SRR6463241	0.106713	0.0185114	0.00781712	0.0904186	0.0362143	0.0189028	0.0270937	0.0697901	0.00778756	0.00139144	0.00347248	0.0339078	0.00784362	0.119543	0.000163673	0.0141197	0.0172183	0.0498859	0.00496069	0	0.0010426	0.0153198	0	0	0.0115506	0.00220399	0.0027377	0	0	0.00587258	0	0.00344695	0.00159581	0.00916266	0.0360015	0	0	0.00233417	0.00612791	0.0142325	0.0139155	0.00602041	0.00492786	0.00252776	0.0148845	0.0104769	0.0129101	0	0.00446827
SRR6463240	0.27633	0.0314574	0	0.0903131	0.063723	0.0511799	0.0205954	0.00400305	0.0315799	0.000760988	0.00846227	0.0426185	0.00515282	0.00544112	5.96758e-05	0.0239904	0.0264855	0.0140424	0.0108721	0	0	0.00893705	0.000143327	0.00293247	0.011539	0.00430599	0.00262215	0.000418924	0	0.0128121	0	0.00277537	0	0.0131397	0	0.0354689	0	0.00229262	0.00265319	0.00293982	0.00408451	0.0168746	0.00536223	0.0100263	0.00136028	0.000190435	0.00415433	0.00441267	0.0016757
SRR6463242	0.198347	0.0507227	0.000120632	0.0723033	0.0433387	0.0641361	0.0559236	0	0.0768061	0.000631278	0	0.0635304	0.0297029	0.0141527	0	0.00813605	0.0151024	0.01995	0.00962689	0	0	0	0	0.00503866	0.00633827	0.00126199	0.00201959	0.00136057	0.00479755	0.0161361	0	0.00465226	0.000556417	0.00764246	0.000927361	0	0	0.00475215	0.00160743	0	0.00690884	0.00118442	0.00383309	0.00385782	0.00455447	0.00647657	0.0033385	0	0.0017929
SRR6463243	0.0331754	0.164772	0.14831	0.00312939	0.136661	0.00840023	0.0225761	0	0.0651042	0.00565319	0.00962691	0.0314875	0.0869758	0.00286771	0.000257359	0	0.0576902	0.00863929	0.000866459	0	0	0	0.00197442	0.00274225	0.0118564	0.00423151	0.00316882	0.0440674	0.00689111	0.00938817	0	0.00811383	0	0.0173571	0	0	0.0223906	0.000577823	0.00193571	0	0	0	0.000567807	0	0.000982093	0.00544735	0	0	0.00212928
SRR6463377	0.0905959	0.0290911	0.145023	0.0153967	0.159379	0.0429007	0.0325904	0	0.109861	0.0135261	0.00243859	0.0873164	0.00571587	0.0056433	0	0.0278696	0.00608316	0.0180179	0.00279051	0.000144672	0	0	0.00607159	0.0014308	0	0.00259373	0.00424403	0.0553792	0.000273719	0.00734065	0	0.0035148	0	0.00642749	0	0	0.0150355	0.000974916	0.000207363	0	0.00399692	0.00623399	0.00169208	0	0.00462069	0.00106635	0.00507003	0	0.000497671
SRR6463249	0.285791	0.0638884	0	0.0558224	0.118887	0.0268941	0.0144458	0	0.0410875	0.00488023	0.0802235	0.024062	0.0253486	0.0200324	0	0	0.0121877	0.00323636	0.00193759	0	0.00410243	0	0	0	0.0118197	0.00550882	0.00212099	0.00234366	0	0.00508618	0	0.00477222	0.000753508	0.0119097	0	0	0.0644968	0	0.00117212	0	0.011491	0	0.00065304	0.00753508	0	0.00329371	0	0	0
SRR6463344	0.0628683	0.0471984	0	0.11206	0.10419	0.0299886	0.0661365	0.00858128	0.0230954	0.00416128	0.0290473	0.0355857	0.0142704	0.0266312	0.000454345	0.0181574	0.0546436	0.0198467	0.00561418	0	0	0.0603727	8.35123e-05	0.00207887	0.00459472	0.00211496	0.00451846	0.00343377	0	0.0034458	0	0.00787409	0.0010252	0.0107185	0.0150362	0	0	0.000382536	0.00896099	0.0137892	0.0113626	0.00575066	0	0.0038274	0.00457724	0.0220158	0.00662107	0	0.00546772
SRR6463255	0.472073	0.170256	0	0	0.0722987	0	0.0341457	0	0.0185193	0.0629413	0.00684305	0.0102885	0.0156716	0	0.000988427	0.0176579	0.000264872	0.00576387	0.0125445	0	0	0	0	0	0	0	0.00951753	0	0	0	0.00260457	0.000986978	0.0129204	0	0	0	0	0	0.00582217	0	0	0	0	0.000669949	0	0	0	0	0
SRR6463257	0.0407002	0.0234266	0	0.102506	0.00999631	0.0545887	0.021047	0.0238408	0.00122079	0.0141093	0.000928861	0.005122	0.0155953	0.197608	0	0.00835975	0.00590025	0.103628	0.00500447	0	0	0.00411353	0.000398083	0	0.0341586	0.00646903	0.00905271	0.000584042	0	0.00116108	0	0.00744747	0.00165868	0.00212997	0.00165868	0	0	0.0015349	0.000221157	0	0.00517508	0	0.00583855	0.000663472	0.0239941	8.46986e-05	0.00993549	0	0.00199042
SRR6463265	0.293147	0.303192	0	0	0	0	0.138413	0	0	0	0	0	0	0	0.0808626	0	0	0	0	0.00101438	0	0	0.000693218	0.0276328	0	0.00226572	0.0016846	0.00596299	0	0	0.0962513	0	0.00472774	0	0	0	0	0	0	0	0	0	0	0	0	0.0019076	0	0	0
SRR6463260	0.0582326	0.152041	0	0.0584491	0	0.00195357	0.024631	0.35572	0.0277704	0.0878165	0	3.03041e-05	0.000773445	0	0.192919	0.00100004	0.00232034	0	0.00243876	0.000101014	0	0	0	0.000277788	0	2.74196e-05	0	0.0224034	0	0	0.00277695	0	0	0.000680259	0	0	0	0.000414609	0	0	0	0	0	0	0	0	0	0	0.000404055
SRR6463337	0.322936	0.0261104	0.000159622	0.0579392	0.0505835	0.073323	0.0214764	0	0.0415262	0.00246351	0.0969076	0.0646596	0.009373	0.000298835	0.000198106	0.022644	0	0.00916596	0.0700845	0	0	0	0	0.000184064	0.00304768	0.00938862	0.0020088	0	0	0	0	0.0016259	0.00343586	0	0	0	0	0.00412083	0.00264507	0	0.00487769	0	0.0124182	0.00467931	0	0	0	0	0.00188154
SRR6463278	0.213815	0.0805887	0.138608	0.0167905	0.151291	0	0.0276058	0	0.018082	0.00505119	0.0252237	0	0.0169051	0	0.00398273	0.154229	0.0141857	0	0	0.000716335	0	0	6.79105e-05	0.00136755	0.00400092	0.00257374	0.0305757	0.0274134	0	0.0003039	0.00428936	0	0.0167145	0.00765356	0	0	0	0	0	0	0	0	0	0.000790139	0	0.000177814	0	0	0
SRR6463283	0.136335	0.326121	0.000707155	0.000267044	0.0115719	0.00100771	0.0376586	0	0.0398532	0.00153844	0.0028383	0.010987	0.0764673	0	0.00130425	0.00201428	0.0169208	0	0.00710665	0	0.0349955	0	0	0	0	0.14476	0.0254667	0.000752237	0.00491361	0	0.0101356	0.037596	0.00183116	0.0157101	0	0.00289934	0	0.00176511	0.000712118	0	0	0	0.000671426	0	0	0	0	0	0
SRR6463288	0.140307	0.119651	0.00011571	0.0663581	0.0672872	0.0427204	0.0975464	0.0149439	0.00928658	0.00138962	0	0.0521377	0.0494323	0.0184132	8.44747e-05	0	0.00172871	0.00219265	0.00415109	0.000105424	0	0.00249065	0	0	0.108237	0.000656757	0.0021612	0.00106492	0.0101049	0.00109707	0	0.0103777	0.00308367	0.000372	0	0	0	0.00637267	0.00339994	0	0.0023424	0	0.00495759	0	0	0	0	0	0.00249065
SRR6463292	0.0206215	0.262668	0	0	0	0.00449459	0.0644046	0	0.00518017	0.000324947	0	0.00608204	0	0	0.0025482	0.17617	0	0	0.000660165	0.000993797	0	0.0113293	0	0.000223604	0	0.0277907	0	0.00160092	0	0.00122982	0.0244507	0	0.0115529	0	0.000149069	0	0	0	0.00561495	0.00149783	0	0	0.0042932	0	0	9.51509e-05	0	0	0.00119256
SRR6463295	0.572678	0.033183	0	0	0	0.00494288	0.0800569	0	0	0.0105377	0	0.000875849	0.00253936	0	0.00269581	0.042854	0.000201995	0	0.0162881	0.0158487	0.188412	0	0	0	0	0.000186799	0.00156402	0	0	0.000586506	0	0	0	0	0	0	0	0.00379332	0	0	0	0	0.0141074	0	0	0	0	0	0
SRR6463298	0.129068	0.0366885	0.097425	0.0909279	0.0436309	0.126187	0.0503815	0.000378651	0.017189	0.000454809	0.00601023	0.012227	0.0117749	0.0515871	0.000809083	0	0.00952661	0.0271333	0.0108432	0	0	0.00268498	0.00015142	0	0.00529359	0.00158098	0.000872045	0.000391693	0.00997573	0.0100687	0	0.00242681	0.00123922	0.00489668	0	0.00991377	0.00239951	0.00820753	0.000757302	0	0.00463417	0.0627224	0.0102442	0.000330459	0.0140521	0.0107408	0.0054345	0	0.00929416
SRR6463313	0.0762102	0.0626806	0	0.0932627	0.0642233	0.0616921	0.122769	0	0.0411088	0.00460487	0.0306341	0.0151854	0.0273695	0.0179695	0	0.0481894	0.038463	0.0311029	0.00332298	0	0	0	0	0	0	0.00497973	0.00375489	0.000618146	0	0.0128922	0	0.00685755	0	0.0074092	0	0	0	0.00483099	0.00394995	0	0.0198869	0.00318912	0.000438884	0.0018872	0	0.00475445	0.011411	0	0.00493744
SRR6463303	0.0728409	0.0321783	0.0446208	0.053654	0.0553129	0.0478294	0.0950114	0	0.0207047	0.0043497	0.0294242	0.0126903	0.00837851	0.0130664	0.00141784	0.00883347	0.00705861	0.0427786	0.00666509	0	0	0.0447894	0	0	0.00213457	0.000422147	0.000190079	0.000602362	0	0.00917561	0	0.00182735	0	0.00740293	0.0049766	0.0192843	0.0124449	0.000464236	0.0116121	0	0.010653	0.00226503	0.000311038	0.000590972	0.00478155	0.00552198	0.0436036	0	0
SRR6463305	0.138337	0.0695787	0.243643	0.0156398	0.137745	0.0502194	0.0143357	0.00994823	0.00286968	0.00407513	0.00522282	0.0127414	0.00714773	0.00559085	0.001349	0.00482106	0.00190606	0.00024115	0.0104948	0	0	0	0	0	0.033761	0.00613819	0.00312476	0.00212195	0.00264011	0.00746117	0	0.0016142	0.00459149	0.00217079	0	0	0.00358321	0.00235571	0.00899167	0	0.00035871	0	0.0026975	0	0	0	0	0	0.00330013
SRR6463307	0.159346	0.0274705	0.253995	0.0149319	0.162726	0.0557788	0.0102186	0.00947292	0	0.00124684	0	0.00823662	0	0.0072581	0.00174967	0.00433507	0	0	0.0084981	0	0	0	0	0	0.0483698	0.00933537	5.35193e-05	0.00289227	0.00399789	0.00415444	0	0	0.00662302	0	0	0	0.000261495	0.00224661	0.00690399	0	0.000180628	0	0.00120418	0	0	0	0	0	0.00216753
SRR6463308	0.0153931	0.114105	0	0.158575	0.0450841	0.0350218	0.118176	0	0.00317761	0.0252771	0.00195545	0.0167639	0.00804249	0.0418237	0	0	0.0373938	0.0728902	0.00160045	0	0	0.0322853	0	0	0	0.00182461	0.0139982	0.00136274	0.000835141	0.000993004	0	0.00748572	0	0.00366422	0	0.00336094	0	0.000912058	0.015922	0.000877147	0.00740933	0	0.000387017	0.00609042	0.0212064	0.00382657	0.0161427	0	0.00728203
SRR6463310	0.0415096	0.101571	0	0.149411	0.0411019	0.06045	0.0307657	0	0	0.0110784	0.0497666	0.0085413	0.0248225	0.017359	0	0	0.0210422	0.0214359	0.00109323	0	0.0065006	0	0	0	0.00843605	0.011579	0.00625374	0.000956141	0.00607271	0	0	0.00876347	0.00222172	0	0.0198721	0	0	0.000829002	0.0134126	0.00366153	0.0324619	0.102044	0.000493717	0	0.00728927	0.00193226	0.0123738	0	0.00469031
SRR6463316	0.259618	0.0431132	0.283404	0.0179367	0.0398942	0.0256359	0.032702	0	0.023506	0.000624085	0.0114615	0.0446264	0.0266568	0.00384942	0.00352601	0.0137395	0.0121453	0.0132892	0.00843024	0	0	0	4.0082e-05	0.00385639	0.00452185	0.00551149	0.00168405	0.0010421	0	0.0161878	0	0.00172641	0.00156946	0.0073633	0	0	0.0215396	0.00150588	0.000657678	0	0.000605363	0	0	0.016143	0	0.00181529	0.00134525	0	0
SRR6463318	0.127642	0.0791986	0	0.0905964	0.0896784	0.0288831	0.037929	0	0.0415606	0.00260408	0.0155083	0.0218032	0.0130132	0.0113669	0.000224177	0.00706745	0.00667816	0.0104995	0.0112	0	0	0.0207445	0	0	0.0147073	0.0137784	0.00774145	0.000604504	0.00128759	0.0305803	0	0.00243212	0.00200292	0.00535837	0	0.0165956	0	0.00389694	0.000810706	0	0.0185807	0.013376	0.00054365	0.0325904	0.00248242	0.000415375	0.0144854	0	0.00300438
SRR6463319	0.281611	0.0223831	0.00132295	0.162553	0.0790043	0.121609	0.0449158	0.000387434	0.0367288	0.0275349	0.0490105	0.00617958	0.00609387	0.0154207	0.000179368	0.000174345	0.0108296	0.0107711	0.0099626	0.000144805	0	0.00329319	7.68719e-05	0.000411649	0.00412395	0.00196662	0.00190489	0.00679461	0.00627644	0.00334162	0	0.00322055	0	0.00384218	0	0	0	0.00426467	0.00248604	0	0.000956479	0	0.00431989	0.00147225	0.00551372	0.00172908	0.0011623	0	0.00072644
SRR6463320	0.105366	0.023941	0.000266365	0.0794109	0.0870816	0.0712364	0.03387	0.0206458	0.0221071	0.00194006	0.00698941	0.0395338	0.0056706	0.0152452	0.000400035	0	0.00293605	0.0246475	0.00530446	0	0	0.0260543	0	0	0.00222877	0.00775833	0.00402168	0	0.00180976	0.00245721	0	0.00278874	0	0.00333904	0.00358831	0.00842473	0	0.00477355	0.000832072	0.0108986	0.011233	0.00906406	0.00209058	0.00171615	0.0130605	0.0339263	0.0210813	0	0.00530446
SRR6463322	0.157472	0.148486	0.000522945	0.0981544	0.0197591	0.0799423	0.0327313	0	0.0032035	0.00192448	0.0875287	0.0298657	0.0235955	0.0397755	0	0.0230551	0.00600359	0	0.00439625	0	0	0.000378366	3.69859e-05	0	0.0113757	0.0257174	0.00598379	0.00024425	0	0.000536019	0	0.0082137	0.0124861	0.00719035	0	0	0	0.0131299	0.0308999	0	0.000283774	0	0	0.00297648	0	0	0	0	0.00990058
SRR6463324	0.0800769	0.0737481	0.49138	0	0.0335617	0.0276855	0.0286128	0	0.0861192	0.000185433	0.0100208	0.0187055	0.0161555	0.00566516	0	0.0346433	0.0106529	0.000868817	0.00691912	0	0	0.00167013	0	0	0	0.00536246	0.00620335	0	0	0.00691912	0	0.00134207	0.00286308	0.00400585	0	0	0	0.00311592	0.00381745	0	0	0	0	0.000381745	0	0	0.00128242	0	0.00178943
SRR6463326	0.0737983	0.0564612	0	0.169612	0.0580685	0.045371	0.0417661	0.15586	0.00288738	0.00524502	0.0276839	0.0146644	0.0105577	0.0223202	0.000947255	0	0.00868507	0.0237245	0.00337486	0	0	0.000874964	0.000230929	0	0.0137249	0.00440807	0.00425816	0.00464101	0.0143494	0	0	0.00837778	0.0049873	0.0128177	0	0	0	0.0016324	0.00233324	0	0.00395921	0	0	0	0.00165138	0.00449337	0.0171055	0	0.00183742
SRR6463328	0.118003	0.0340027	0	0.0840507	0.0784775	0.117471	0.0153131	0	0.042971	0.0616455	0.122619	0.0177634	0.0171964	0.0156603	0.00525908	0	0.0249851	0.0127572	0.0048418	0	0.0151306	0	0.00501833	0	0.0139439	0.00934781	0.00316062	0.000639322	0.00889681	0.00219394	0	0.00308287	0	0.0137906	0.00817054	0	0.0350255	0	0.000605225	0.00347498	0.00544703	0	0.00139202	0.00193672	0.00359266	0.00212473	0.00382048	0	0.00824619
SRR6463330	0.269168	0.059722	0	0.00483685	0.0731506	0.0053834	0.0361034	0.00032608	0.0371296	0.162125	0.0794113	0.0193691	0.0123333	0.0139961	0	0	0.00964603	0	0.00673899	0	0	0	0	0.00065216	0.0154972	0.00227772	0.011594	0.0103421	0.00884764	0.00540749	0	0.00657595	0.00434773	0.0169858	0	0	0	0	0.00387673	0.0370285	0	0	0.00543467	0.00302167	0	0.000144924	0	0	0.00527163
SRR6463332	0.00437884	0	0	2.59902e-05	0	0	0	0	0	0.159162	0	0	0	0	0.00450201	0	0	0	0	0	0	0	0.636759	0.18956	4.36811e-05	0	0	0.000350868	0	0	0.00039321	0	0	0	0	0	0	0	0	0	0	0	0	0	0	1.45604e-05	0	0	0
SRR6463343	0.033793	0.0986658	0	0.160713	0.0403761	0.019112	0.035027	0.0157662	0.0105447	0.0885692	0.0131215	0.00535711	0.0405994	0.0249778	0	0.00447556	0.0183291	0.0442105	0.00554602	0	0	0	0.000402631	0	0.0816303	0.0482449	0.017518	0.00325328	0.00328886	0.00127147	0	0.00995982	0.00279723	0.0115104	0.0659467	0.00423822	0	0.00120188	0.00226039	0	0.00116551	0	0.00088155	0	0.00252874	0.00103282	0.00241579	0	0.00305152
SRR6463347	0.182203	0.0288592	0	0.0337221	0.0479582	0.263564	0.0159315	0.000945921	0.00408638	0.00698133	0.0244048	0.0270912	0.00876111	0.00800505	0.000673733	0	0	0.00768395	0.0229183	0	0.00119817	0.025729	0	0	0.00164278	0.0113593	0.00285878	0.000399685	0.00817276	0.00491879	0	0.00255399	0.00293235	0.00453763	0	0.0191076	0	0.00741207	0.00346838	0.0617338	0.00860788	0.00580427	0.0121456	0.0028756	0.0109422	0.0164362	0.000733088	0	0.00198643
SRR6463351	0.198552	0.0854527	0.00013502	0.00313696	0.0832524	0.00087041	0.0290431	0	0.127157	0.014505	0.018342	0.0111454	0.0226062	0	0.15004	0.022623	0.00840925	0	0.00751288	9.19569e-05	0	0	0	0.00627391	0.00630596	0.0187732	0.00693001	0.000747204	0	0.0208977	0	0.00281403	0.000922634	0.0245809	0	0	0	0	0	0	0	0	0.000996445	0.0040965	0	0.0139753	0	0	0
SRR6463355	0	0.762347	0	0	0	0.000637889	0.027847	0	0	0.00221088	0.00301117	0.00115398	0	0	0.0895256	0	0	0	0	0	0	0	0	0.0121709	0	0.0042875	0	0.0100064	0	0	0.00607132	0.000856472	0.000315542	0.00434141	0	0	0	0	0	0	0	0	0	0	0	0.0307315	0	0	0
SRR6463358	0.152237	0.0623867	0.0133356	0.163446	0.0423749	0.0580208	0.0114691	0	0.00892772	0.00622575	0.0656836	0.00686748	0.0128396	0.0179788	0.000413048	0	0.00684213	0.0456549	0.00342284	0.0453982	0.0018822	0	0	0	0.00991755	0.00313175	0.00098349	0.00233752	0.00677591	0.0117129	0	0.00228916	0.00976708	0.00594111	0.000991969	0	0.0252031	0.00233471	0.0107845	0	0.000133534	0	0	0.00183133	0.0133331	0.00081717	0.00850804	0.000793575	0.00396787
SRR6463361	0.0469149	0.039261	0.0639357	0.0203474	0.108625	0.00342249	0.0244409	0	0.0169049	0.0666229	0.0174136	0.0221771	0.0137652	0.00559385	0.000539255	0.00361207	0.0194255	0.00315906	0.0100836	0	0.00623042	0.000552062	0.000246456	0.00256315	0.0149779	0	0.00898197	0.00135433	0.00452691	0.00400245	0	0.00798519	0	0.009429	0.00114356	0.000157732	0.00024833	0.000205993	0	0	0	0	0.000378557	0.0149215	0.0021127	0.0137967	0.00090696	0	0.000946393
SRR6463363	0.0162498	0.119478	0.00495177	0.155145	0.148482	0.0079018	0.0125211	0	0.00562201	0.0697672	0.0920589	0.0195692	0.030486	0.00421094	0	0.0603066	0.0153601	0.000995355	0.00168606	0	0	0.0459406	0.000223298	0	0.00952697	0.0104999	0.012719	0.0155283	0	0.00253816	0	0.0180526	0	0.0215415	0	0	0	0.000189415	0	0	0.00226848	0.000512316	5.07631e-05	0	0.00108171	0.000267916	0.0038231	0	0
SRR6463365	0.490591	0.162055	0	0	0	0	0.101914	0	0	0	0	0	0	0	0.0804878	0	0	0	0	0.000610188	0	0	0.000237677	0.0258862	0	0.0040489	0.00133848	0.00256869	0	0	0.0685889	0	0.0104076	0	0	0	0	0	0	0	0	0	0	0	0	0.0118239	0	0	0
SRR6463368	0.158633	0.047238	0	0.0985461	0.120962	0.0721672	0.019963	0	0.00752723	0.0134064	0.0335877	0.0261646	0.0120234	0.0422482	0.000628172	0.000881954	0.00662189	0.0222684	0.0261961	0.00062778	0	0.000612468	0.00286901	0	0	0.0176625	0.00270847	0.0099815	0.00534072	0.00361356	0	0.00531316	0.00422603	0.0140574	0	0.0395654	0	0.00525625	0.00293985	0	0.0130915	0	0.0115144	0.000857455	0.00205088	0.00336567	0.00875829	0	0.00189865
SRR6463371	0.163339	0.0278452	0.15172	0.0846786	0.021628	0.023863	0.015788	0	0.013099	0.00121075	0.0524293	0.0122807	0.00855415	0.0185408	0.00265596	0.00121813	0.00378401	0.0345043	0.00621495	0.0442892	0	0.000372897	0	0	0.00703316	0.00251027	0.00055244	0.000109418	0.0117587	0.00490981	0	0.000637032	0.00279673	0.00181174	0.00335607	0	0.0107294	0.0150272	0.011104	0	0.0118705	0	0.0024114	0.00425102	0	5.12573e-05	0.0123677	0.00967045	0.00807943
SRR6463381	0.361592	0.041655	0.177474	0.0420944	0.0647763	0.0121269	0.0107089	0	0.0248155	0.00248066	0.0390816	0.0439058	0.0115848	0.00265711	0.000561532	0	0.00315162	0.0121461	0.00879565	0.000203355	0	0.00187712	0	0	0	0.00579849	0.00192926	0	0.011319	0.00544365	0	0.00346094	0.0035196	0.00580106	0	0.00131398	0.0234181	0.00749447	0.00509951	0	0	0	0.000901018	0	0	0.000259602	0	0	0
SRR6463379	0.0580806	0.134613	0.00117945	0.235215	0.0764758	0.0559933	0.0272014	0.000347617	0.0114644	0.00450958	0.0198976	0.0259045	0.0202413	0.0219682	0	0.00350398	0.0120448	0.00975666	0.00336692	0	0	0.0152256	0	0	0	0.00735998	0.0123752	0.00297433	0.0156428	0	0	0.00758675	0.0128271	0.0145076	0	0.00521426	0	0.00132302	0.0091771	0	0.0110803	0.000477643	0.00179371	0.00513083	0	0.000456887	0.00380641	0	0.00948996
SRR6463383	0.00849207	0.0261165	0.593396	0.0440319	0.060773	0	0.0131424	0	0.0253047	0.00015878	0.000611858	0.00336522	0.0211801	0.00314865	0	0	0.00436773	0.0083042	0.00191466	0	0	0.000509882	0	0.000182101	0.0115075	0.00159758	0.00331828	0.00144475	0.0100228	0.00111081	0	0.00156607	0.000546302	0.00184116	0	0	0.00930077	0	0.000776963	0	0	0	0.000684698	0	0	6.07002e-05	0.000364201	0	0
SRR6463385	0.0466573	0.0333279	0.000320345	0.152274	0.0502654	0.031611	0.0916615	0	0.0884584	0	0	0.0596946	0.0144336	0.026938	0	0.00868495	0.0903275	0.0148081	0.00188803	0	0	0.0216713	0	0.000328353	0.0233618	0.00223715	0.00273628	0.000592539	0.00300443	0.00576671	0	0.00373502	0	0.0107987	0.00800361	0.00435068	0	0	0.00153232	0	0.00716221	0	0	0.0074372	0.00759661	0.00486241	0.00671072	0	0.00254474
SRR6463386	0.0916739	0.060004	0.477324	0.00599275	0.00693501	0.0206161	0.0168203	0.0148047	0.0254862	0.00583516	0.0886837	0.00535503	0.00904567	0.00258841	0.000180398	0.0551605	0.00365498	0.0030659	0.00940749	0	0.0068144	0	0	0	0.00286319	0.00241611	0.00319614	0.00025616	0	0.00732699	0	0.00156038	0.00235187	0.00327113	0	0.00434192	0	0.00378028	0.00443238	0	0.000214835	0	0.00231569	0.00323835	0.000357972	0	0	0	0.000678425
SRR6463408	0.278759	0.0483713	0.000263355	0	0	0.249493	0.085557	0	0.00976689	0	0	0	0.00887422	0.000926317	0.021226	0	0.000380324	0.000412436	0.0494585	0	0	0.00019632	4.20685e-05	0	0	0.00204633	0	0	0.0510823	0.00257669	0.00460011	0.00611044	0.015951	0	0	0	0	0.0136618	0.00595502	0	0	0	0.00388713	0.00137424	0	0	0	0	0.000638038
SRR6463413	0.236145	0.447912	0	0	0	0.00697714	0.0419613	0.000138848	0	0.0404601	0	0.000354064	0.00378503	0	0.0107993	0	0.0306069	0	0.0119459	0.0016199	0	0	0	0	0	0.0132064	0	0.000531682	0	0	0.0299152	0	0.0502979	0	0	0	0	0.00734395	0.00558865	0	0	0	0.00235348	0	0	0	0	0	0
SRR6463418	0.171621	0.0496744	0.18691	0.03964	0.0371036	0.0214409	0.0797411	0	0.0033493	0.00161484	0.0542001	0.0112972	0.0180726	0.00902241	0	0	0.00848457	0.0111316	0.0117149	0	0	0.0215312	0	0	0	0.0250953	0.00435645	0	0.0164541	0.00847292	0.00223149	0.00245881	0.00338917	0.00419324	0	0.100213	0	0.0027276	0.00425307	0	0.0030569	0	0.000558216	0	0.000566429	0.00025719	0.00558216	0	0.00372144
[truncated: 400 more columns]

## Sheet: CHN-genera
Table S3. (B) Genus-level taxonomic profiles for samples from the CHN dataset.
sample-id	Bacteroides	Escherichia	Prevotella	Faecalibacterium	Blautia	Lachnoclostridium	Roseburia	Alistipes	Ruminococcus	Streptococcus	Fusobacterium	Eubacterium	Klebsiella	Veillonella	Phascolarctobacterium	Enterococcus	Lactobacillus	Pseudomonas	Parabacteroides	Dialister	{unclassified:[Eubacterium] rectale}	Bifidobacterium	Flavonifractor	Gardnerella	Clostridium	Bilophila	Bacteroides/Lactobacillus	Megamonas	Erysipelatoclostridium	Haemophilus	Hungatella	Tyzzerella	Oscillospira	Acidaminococcus	Atopobium	Oscillibacter/Oscillospira	Gemmiger	Psychrobacter	Megasphaera	Lachnospira	Romboutsia	Sutterella	Parasutterella	Coprococcus	Comamonas	Dorea	Morganella	Acinetobacter	Prevotellamassilia
ERR2061183	0.0352743	0.00489205	0.00795203	0.00681047	0.00464746	0.0026218	0.00339075	0.0043061	0.00184752	0.0503339	0	0	0.0286909	0.00326033	0.00417323	0.00302344	0.0134553	0.0591838	0	0	0.0132152	0.0011845	0.00130413	0.0378199	0	0	0.000521653	8.69422e-05	0.0001416	0.00557879	0	0	0.000730607	0	0.0160843	0	0	0.36066	0.00676907	0.0194096	0	0	0.00111783	0	0	0	0.0498055	0	0
ERR2061190	0.258039	0.0811516	0.00477862	0.00879143	0.0194005	0	0	0.00639807	0.00263743	0.00106134	0.00527486	0.00210994	0.0235485	0	0.00241136	0.00871636	0.0020932	0.00478445	0	0	0.0030142	0.00164262	0	0	0.00368759	0	0	0.00512415	0.0178365	0	0.00866584	0	0	0	0	0	0	0.0103938	0	0	0.000964031	0	0	0	0	0	0	0	0
ERR2061200	0.294236	0.0202734	0.00388387	0.00638613	0.0144039	0.0290154	0.000597145	0.00516399	0	0.230816	0.000710886	0.000298572	0.0447236	0.025503	0.00418001	0.0305836	0	0.00845955	0.011232	0.000995241	0.00209001	0.0941116	0.0102012	0	0.00407205	0.00204247	0.00278667	0	0.000162091	0.00174167	0	0	0	0	0	0	0	0	0.000284355	0	0.00116713	0	0.048127	0	0	0	0	0	0.0167285
ERR2061203	0.0205814	0.0402275	0.114935	0.172101	0.0149782	0.112324	0	0	0.014833	0.0070308	0.0198248	0.000570499	0.00477793	0.0142625	0.0020538	0.00331915	0.00950832	0.0017115	0.000407499	0.0170009	0.00319479	0.00994876	0.0419317	0.0490629	0.0108927	0	0.0263571	0.000912798	0.00737127	0.00456399	0.0263856	0.000631549	0	0	0.0370824	0	0.00830979	0	0.00301549	0	0.00182462	0	0	0.0012631	0	0	0.00334149	0	0.000242765
ERR2061211	0.0222233	0.0089917	0.0318476	0.414107	0.0385369	0.0442712	0.0126243	0.01226	0.00587898	0.00876343	0.00931699	0.000371304	0.00394511	0.00959203	0.0027229	0.00163819	0	0.00926051	0.000972463	0.0027229	0	0	0.00433188	0	0.0152963	0.00115455	0.0212881	0	0.00718957	0.0837497	0.00170181	0.0930544	0.00294686	0	0	0.00339091	0.0015601	0	0	0	0.0115455	0.0670116	0	0.00125595	0	0	0	0.00176812	0.0028967
ERR2061214	0.0337363	0.00478875	0.00239529	0.0135979	0.0437674	0.00139624	0.000226632	0.00748312	0.0034939	0.002128	0.00551065	0.00128425	0.00165252	0.0102928	0.00256849	0.000282936	0.0157923	0.00572398	0.000647519	0	0.00173751	0	0	0.0141645	0.000765388	0.00112752	0	0.000679894	0.00233768	0.00327357	0	0.00027876	0.000952233	0	0.0139756	0.00126481	0	0	0.00248787	0	0.000442954	0.00021584	0.000377719	0	0	0	0.00420887	0	0
ERR2061218	0.522644	0.0342352	0.0123165	0.0221316	0.0168835	0.0201946	0	0	0	0.0108079	0.00106873	0.0144011	0.00105203	0.00327299	0.00112217	0	0.0278315	0.00677976	0.00106873	0.00729409	0	0.00290609	0.0537705	0.036938	0	0	0.00261839	0	0.00233531	0	0.00724733	0.0198415	0.000785831	0.001091	0.0112217	0	0	0	0.00284151	0	0	0	0.00173669	0	0	0	0.000801548	0	0
ERR2061253	0.270913	0.11267	0.00758062	0.149687	0.0672665	0.0366978	0.00771655	0.00758309	0.00294729	0.00320768	0.000918637	0.0100744	0.0215688	0.0104495	0	0.0143614	0.0301428	0.0592138	0.00107174	0.00557307	0.00664481	0.00350434	0.012325	0	0	0	0	0	0.00349102	0	0.00884188	0.00158191	0	0.00178624	0	0	0.0213148	0	0	0	0	0	0.0797683	0.000988693	0	0	0	0	0
ERR2061258	0.384548	0.020987	0.00520779	0.134873	0.0563692	0.0342019	0.0243412	0.00402867	0.00498212	0.00075183	0.00151243	0.0196438	0.0128112	0.0010676	0.000711732	0.0007997	0.0432889	0.0016014	0	0	0	0	0.0619207	0.0306045	0.000757162	0.00663929	0	0	0.00409574	0.00142346	0	0.0296774	0	0	0.010676	0	0	0	0	0.00131316	0.00106229	0.0204369	0	0	0	0	0.0588704	0	0
ERR2061261	0.0514553	0.0659931	0.00278137	0.101207	0.149543	0.00647092	0.0982611	0.00358604	0.000356363	0.0228924	0.00556605	0	0.00136606	0.277725	0.00446641	0	0.0132071	0.0045904	0	0.00171054	0	0.00453141	0.00783998	0.00855271	0.00370685	0.00159565	0	0.000665211	0.00696475	0.00118788	0.00237575	0.0887181	0.000399286	0	0	0	0	0	0.00336594	0.00675029	0.000202623	0.00162909	0	0	0	0	0.000746665	0	0
ERR2061264	0.179539	0.0154472	0.00213295	0.0433175	0.0277554	0.0238413	0.00699609	0.0663309	0.168781	0.0702105	0.00144919	0.00251859	0.00669001	0.00620903	0.0210582	0.000257209	0.000416434	0.209509	0.039278	0.000839531	0	0.00318357	0	0	0.00402789	0.0432035	0.000349805	0.00146918	0.00186107	0.00652968	0.0076957	0.000516317	0.00156775	0	0	0	0	0	0	0	0.000372926	0.00174902	0.00024986	0.00361422	0	0	0.000549693	0.00319821	0
ERR2061269	0.223286	0.466891	0.000631777	0.0493593	0.0118368	0.0235175	0.020895	0	0.0395018	0.00439011	0.00616734	0.0397177	0.00194271	0.00431714	0.0170959	0	0.00148016	0.00194271	0.000493387	0	0	0.00114996	0	0	0.00253692	0.0177196	0.00967039	0.00103611	0.0049687	0.000575619	0.00259028	0.000637216	0	0.00892209	0	0	0	0	0.000493387	0	0	0	0.00851093	0	0	0.00238956	0.00160351	0	0
ERR2061281	0.551836	0.168221	0.00338855	0.0208396	0.130595	0	0	0.00655333	0.00385919	0.00489193	0.00179497	0.0166717	0.0146649	0	0.00246988	0	0	0.00115776	0.00860047	0	0	0	0	0	0	0	0	0	0.00569869	0.00231551	0	0.00427216	0	0	0	0	0	0	0	0	0	0	0	0.00170886	0	0	0.00904152	0	0
ERR2061296	0.292205	0.0452381	0.0091375	0.0541173	0.00354905	0.00812964	0.0363368	0.018769	0.149777	0.0241099	0.0016624	0.00457964	0.000891528	0	0.000900912	0.00134406	0.0264405	0.00289346	0.00461181	0.0353608	0	0.00174983	0.00281535	0.0703838	0.000192932	0.00602289	0	0	0.00228244	0	0.00112614	0	0.00778099	0	0.0352857	0.0129126	0.00115663	0	0.00274059	0.00214701	0.000800384	0	0.000804386	0.0008311	0.000976476	0.00353217	0.00144789	0	0
ERR2061298	0.271504	0.0118065	0.00635979	0.198978	0.0302743	0.0234383	0.00279377	0.0131781	0.0279377	0.0309918	0	0.0856755	0.00558753	0.00931255	0.00223501	0.00384849	0.0277859	0.00291654	0.00944559	0.00428377	0	0.00715193	0.0251439	0.040044	0	0.00312735	0.00428377	0.00111751	0.00262895	0.031197	0	0.00103091	0.00286941	0	0.0251439	0	0	0.00256898	0.00176541	0	0	0.00425717	0	0	0	0	0	0	0
ERR2061299	0.0358	0.0764045	0	0.0161538	0.000746707	0.00415483	0.00772095	0	0.00205344	0.00216913	0.479919	0.00542109	0.0668396	0.00533895	0.00657102	0.00197131	0	0.00513361	0.101616	0	0.00673529	0.00738568	0.00205344	0	0.00113595	0	0.0013142	0.00755667	0.000802649	0	0.018481	0.00136391	0	0	0	0.00300046	0.0062121	0	0	0.000757728	0	0	0	0	0	0	0.0167796	0	0
ERR2061300	0.680577	0.0207054	0.00539481	0.0168524	0.00287256	0.0520996	0.0339681	0	0.00750457	0.00552968	0	0.0088475	0.00148117	0.00197489	0.00979544	0.00458589	0.0431093	0	0.0117365	0	0	0.0010521	0.0260685	0.00394977	0	0.00471615	0.00300183	0	0.00111503	0.000263318	0.0128368	0	0	0	0	0.00432852	0.00110638	0	0	0	0	0.00519113	0	0	0	0	0	0	0
ERR2061302	0.597724	0.00459749	0.0100686	0.0580439	0.0156118	0.00146025	0.0022517	0	0.000187642	0.0316862	0.0317859	0.00120091	0	0.0395924	0.00630477	0.00100301	0.0157857	0.00375284	0.00139391	0.0121592	0	0.0161372	0.0258946	0.0191395	7.60453e-05	0.00280063	0.00165125	0	0.00220036	0.00325246	0	0.00318507	0	0	0.0120091	0.00159938	0	0	0.00247242	0	0	0	0.00107224	0	0	0.000969368	0.0116874	0	0
ERR2061303	0.187022	0.0345245	0.00129444	0.130518	0.0702479	0.0624997	0.1384	0	0.00766595	0.0268363	0.000421206	0.0596764	0.00147422	0.0109092	0.00200494	0.00433675	0	0.00147422	0.0085926	0.0204032	0.0534258	0.00193991	0.00855048	0	0.00284084	0.0013202	0.00247669	0	0.00480202	0.0115972	0.00221133	0.00217597	0.00198215	0	0	0.00466724	0.0196563	0	0	0	0	0	0	0.0109887	0	0.00456954	0	0	0
ERR2061304	0.420811	0.0161211	0.00173601	0.0230137	0.222847	0.028742	0.0116729	0	0.0167264	0	0	0.00156588	0.000800734	0.00676176	0.00825646	0.00226592	0	0.000711764	0.0437226	0.00298941	0	0.00157994	0.0103206	0	0.000378598	0.00690517	0	0	0.0404956	0.00533823	0.00516029	0.00288908	0.00119624	0	0	0	0	0	0	0.00105057	0	0	0	0	0	0.00341436	0	0	0
ERR2061305	0.0102925	0.238868	0.0213541	0	0	0.00898984	0	0.00458866	0	0.00364798	0	0	0.0177839	0.0252319	0	0.437993	0	0.0234079	0	0	0	0	0	0	0.0414326	0	0	0	0	0	0.00182399	0	0.00306553	0	0	0	0.00306553	0	0	0	0.0347427	0	0.00121599	0	0	0	0	0	0
ERR2061306	0.428513	0.0789386	0.0195784	0.0479783	0.0576746	0.0312097	0.0175859	0.0026113	0.00124559	0	0.0395462	0.0028787	0.00283718	0.00608955	0.0147256	0	0.00153776	0.0131031	0.00593138	0.0023251	0.00952184	0.00864227	0.0127327	0	0	0.00619696	0.00177151	0.00121791	0.0227209	0.00387517	0.0123175	0.0165466	0.000620275	0	0	0.00252783	0.000775344	0	0	0.00439199	0.000531168	0.0165288	0.00324249	0.00234921	0	0.00857971	0.0237255	0	0
ERR2061307	0.0860362	0.28419	0.0176994	0.0319218	0.0387171	0.00601759	0.00769295	0.00336688	0.0038663	0.00481717	0.0232828	0.0180824	0.0205211	0.0035689	0.00618609	0.00584001	0.00309827	0.0752442	0	0	0.00832742	0.0525336	0.00654298	0	0.00724835	0.00177557	0.00166548	0.00285512	0.00400419	0.00198272	0	0	0	0	0	0.00398355	0	0	0.00135958	0	0	0	0	0	0	0	0	0.256111	0
ERR2061308	0.262516	0.0907129	0.00102569	0.00200253	0.182874	0.0582058	0.0385687	0	0.0955207	0.00306726	0.132897	0.0270342	0.0114144	0	0.00408516	0	0	0.00180228	0.000686582	0	0	0.000622548	0.0108137	0	0.00140603	0	0.0199452	0	0.00998003	0.00180228	0.00300379	0.0130793	0	0	0	0	0	0	0	0	0.00441923	0	0	0	0	0	0.000772404	0	0
ERR2061309	0.0606959	0.00451161	0.0198013	0.0156558	0.00541163	0.00728209	0.000359903	0.00169766	0.0583043	0.0761013	0.00121467	0.00280724	0.00139462	0.0026093	0.00136763	0.00248023	0.00556993	0.00440881	0.000719806	0.0272087	0.0313836	0.0119917	0.018535	0.0320314	0.00503208	0.00577457	0.00172754	0	0.000703394	0.00269927	0.000809782	0	0.00030244	0.00131964	0.0280724	0.0107368	0	0	0.00205659	0	0.00214868	0	0.00102829	0.00272251	0	0.00119525	0	0	0
ERR2061311	0.306676	0.0868684	0.0165358	0.0384365	0.0078811	0.0205888	0.0400623	0.00396127	0.00436044	0.00887101	0.000922845	0.0134366	0.00274546	0.000484494	0.00348836	0.00193797	0.0126619	0.00129198	0.00101513	0.00232557	0.0165374	0.0104678	0.00872089	0.0180878	0.00339031	0.00361562	0.00116278	0	0.00399799	0.00193798	0.00290696	0.00774713	0.0159236	0	0.0077519	0	0.0200855	0	0.00591364	0.00131105	0.00151512	0.00258397	0.00138427	0	0.00108116	0.00131105	0.00332224	0.00140904	0
ERR2061314	0.528473	0.0729492	0.00832689	0.0128026	0.0228378	0.0519375	0.00995757	0.00603896	0	0.00125221	0.0282281	0.0978687	0	0	0.0110956	0.00142251	0	0.00142251	0.0634033	0.0110956	0	0	0	0	0.000153508	0	0.0369853	0.00199151	0.00695037	0	0.0039119	0	0	0	0	0	0	0	0	0	0.000606614	0.00121929	0	0.00367438	0	0	0	0	0
ERR2061317	0.07322	0.263826	0.000886889	0.00828255	0.00445164	0.00589534	0	0.00457389	0.00242416	0.0490891	0.00393926	0.00581799	0.124541	0.0733309	0.00315141	0.133485	0.0148884	0.0130464	0.000173154	0	0	0.00396321	0	0	0.142226	0.00135681	0	0.00775732	0.00302691	0.00141409	0.0045453	0	0	0	0	0	0	0.0103097	0	0	0.00697786	0.00173154	0	0	0	0	0	0	0
ERR2061320	0.144031	0.222154	0.0156791	0.0114098	0.0182759	0	0.00350642	0.00393803	0.00104358	0.00161681	0.00202752	0.00333945	0.0264025	0.00187844	0.00133578	0.00234512	0	0.457196	0.000238532	0.00350642	0.0108532	0.00545958	0.00333945	0	0	0	0.00166972	0	0.00416977	0.00111315	0.00354816	0.0023105	0	0	0	0	0	0	0	0.00523714	0.000712035	0.00238532	0	0.00215647	0	0	0.00155046	0	0
ERR2061326	0.494467	0.0370582	0.0240153	0.0632234	0.0233107	0.0274309	0.00880982	0.0278668	0.0171014	0.00316205	0	0.0306789	0.00906893	0.00233201	0.00953533	0.00194092	0.00194334	0.00518225	0.0122893	0.00393851	0.0153394	0	0.030057	0	0.0021002	0.00657449	0.00248748	0.00186561	0.00652704	0.000690966	0.00725514	0.00248595	0.0211935	0.00276386	0	0.017984	0	0	0.00700603	0	0	0	0.0198406	0.00152981	0	0	0	0	0
ERR2061327	0.201775	0.0330748	0.00905317	0.0197436	0.0201887	0.00572126	0.0490694	0.00347686	0.00302735	0.0650015	0.00203077	0.0185327	0.0100034	0.00197436	0.00210598	0.0238361	0.00911243	0.00289573	0.0149675	0.0200069	0	0.118099	0.0271146	0.0171111	0	0	0.00336958	0.000421197	0.0180644	0.039575	0.0256667	0.00446842	0.000884867	0	0.00684445	0	0	0	0.00332699	0.00106853	0.000841945	0.00060171	0	0.00611979	0.00165218	0.0126281	0.0642325	0.000618368	0
ERR2061328	0.449958	0.105272	0	0.0128602	0.0447159	0.00084574	0.00478182	0	0.00489049	0	0	0	0.00190186	0.00543388	0.00391239	0	0	0	0	0	0	0.016583	0.0988966	0	0	0	0	0.0371678	0.00660798	0.00543388	0	0.0348891	0.0015221	0	0	0	0.0505336	0	0	0	0.0020855	0	0.0562019	0	0	0	0.0020183	0	0
ERR2061329	0.0653449	0.0169567	0.0226458	0.00529048	0.018382	0.014976	0.00460271	0	0	0.0551749	0.000659112	0	0.0201369	0.000198393	0.000952286	0.575414	0.00283418	0.0208984	0.00283418	0.00904671	0	0.00752891	0.00238071	0.0297589	0	0.00296109	0.00190457	0.00730086	0.00809943	0	0.00476143	0	0	0.0010581	0.0134907	0	0	0.00145944	0.00453469	0	0.00109983	0	0	0	0	0.000878492	0	0	0
ERR2061330	0.148343	0.008082	0.136784	0.0387388	0.214447	0.0278238	0.00924242	0.022014	0.0576507	0.00211175	0.00130727	0.000640563	0.00160141	0.00205895	0.0020132	0	0	0	0.00183018	0.0240669	0	0.00296338	0	0	0.00273533	0.00102436	0.000732073	0.00109811	0.000546471	0.00533803	0.00514738	0	0.0155078	0.0030503	0	0.00292495	0.0449856	0	0.00379109	0	9.75576e-05	0.000719	0.00163409	0.0256631	0.0159854	0.00312346	0.000326818	0	0
ERR2061331	0.0972292	0.0236082	0.00119473	0.0100689	0.0077187	0.0061052	0.004082	0.0180994	0.0042861	0.00710923	0.00051025	0	0.00520455	0	0.00212264	0.00750172	0.0261981	0.0114671	0.00268246	0.004082	0	0.0600622	0	0.036738	0.00182738	0	0.00228592	0.00032656	0.00177286	0.000272134	0.00755171	0	0	0	0	0.00472195	0.00365894	0.085206	0	0	0.00609254	0	0.00104966	0	0	0.00120502	0	0	0
ERR2061334	0.483958	0.0207295	0	0.0834672	0.225492	0.0110744	0.00445741	0.0197887	0.0019665	0.00222743	0.00880245	0.00760381	0.00114713	0.00426076	0	0	0	0.001311	0.00973888	0	0	0	0.00393301	0	0	0.0048918	0	0.0010488	0.00455506	0.000437001	0.017043	0.0307191	0	0	0	0	0	0	0	0	0	0	0	0	0	0.0198344	0	0	0
ERR2061335	0.181301	0.36701	0.025167	0.00855634	0	0.000493232	0.0112817	0.0263088	0.00839789	0.0354267	0.000950704	0	0.000792254	0	0.00405634	0.0102073	0.0411217	0.0112053	0.00117706	0.00976057	0	0.00154758	0	0.108697	0	0.00236494	0	0	0.000275267	0.00116197	0	0.00245569	0	0	0.080493	0	0.00284057	0	0	0.00140325	0	0	0	0.00152019	0	0	0.00226358	0	0
ERR2061336	0.513812	0.0166472	0.0142517	0.00907161	0.0306785	0.0687797	0.0216118	0.0471955	0.0470256	0.0022679	0.0088048	0.00816445	0.00240131	0.00200109	0.0121666	0.00164884	0.0021018	0.00240131	0.0205826	0.00144079	0	0.00523446	0.0264144	0	0.00158141	0.0448005	0.0012807	0.00544297	0.00608366	0.00146747	0.00160087	0.003249	0	0	0	0.0185185	0	0	0	0.00221523	0.00452272	0.000343044	0	0.00103377	0	0	0	0	0
ERR2061337	0.242981	0.0459413	0.00396053	0.00255601	0.0175996	0.0052231	0.00490152	0	0.0274019	0.0185074	0.00614401	0.00144339	0.00112765	0.0025936	0.00333785	0	0.0484072	0.0045106	0.00045106	0.155977	0	0.10596	0.0146595	0	0	0.00117814	0.0802888	0.00162382	0.00416288	0.00661555	0	0	0	0	0	0	0	0	6.44372e-05	0	0.000528962	0.000837684	0	0	0	0.00216376	0	0	0
ERR2061338	0.0590587	0.251842	0.0064773	0.0188639	0.0052654	0.0110715	0.00708185	0.0190885	0.0131204	0.14874	0	0.00189692	0.0439454	0.251342	0.00885231	0.00780852	0.00181789	0.0115396	0.000270989	0.00101169	0	0.00275666	0.00790385	0	0	0.00212342	0.00505846	0.00113815	0.029796	0.000210769	0	0.000933296	0	0	0	0.00211732	0.00123982	0	0	0	0.000876333	0	0	0.00116662	0	0	0.0283635	0	0
ERR2061339	0.436421	0.436508	0.0136773	0.0113192	0.00635538	0.00497007	0.00672922	0.00499637	0	0.00511844	0	0.00137077	0.00225865	0.0281942	0.00299077	0	0	0.00218077	0.0032934	0.00174461	0.00398769	0.00124477	0	0	0.001108	0	0.000623076	0.00124615	0.00135304	0.000830768	0	0.00287397	0	0	0	0	0.00104719	0	0	0	0.00033213	0	0.00097912	0.000689752	0	0	0	0	0
ERR2061340	0.225787	0.0551481	0.000914965	0.0160683	0.00767323	0.0160282	0.00156306	0.204201	0.0181941	0.00495225	0.00364417	0.00427655	0.0029073	0.0226957	0.00105038	0	0.00850009	0.00131297	0.0109861	0.0643733	0.00502682	0	0.00975352	0.00300108	0.000494099	0.0146975	0.000300108	0.000225081	0.00362509	0.00118793	0.00309487	0.0010382	0.00063048	0	0	0.0234103	0.00693528	0	0	0.000276853	0.000359938	0.000267954	0.000589499	0.000484492	0	0.000415279	0	0	0
ERR2061341	0.420409	0.125279	0.00281445	0.0571467	0.0211153	0.0246363	0.00131877	0.00272152	0	0.00589345	0.088376	0	0	0.0039151	0.0319802	0	0.0190928	0.00174441	0.0262577	0.00576962	0	0	0.000824232	0.0259633	0	0.0104567	0	0.00197816	0.000626452	0.00810495	0.0403874	0	0	0	0.00329693	0	0	0	0	0	0	0.00800682	0	0.00517046	0	0.0162717	0	0	0
ERR2061342	0.141044	0.112284	0.00065392	0.0721655	0.399553	0	0.0037535	0.00316164	0.00536214	0.00401217	0	0	0.0103891	0.00368647	0.00134054	0	0	0.0124	0.000191505	0	0	0.00182634	0.00871348	0	0	0	0	0.00589836	0.0138275	0.0996465	0	0.0197865	0	0.00268107	0	0	0.0071345	0	0	0	0.0548791	0	0.00191505	0	0	0	0.00248957	0	0
ERR2061343	0.660086	0.00704501	0.00516961	0.0232561	0.0112882	0.0335044	0.00158966	0.00749838	0.0139095	0	0.0226463	0.00282605	0.00165589	0	0.000529885	0	0.0604807	0	0.035578	0.00600537	0	0	0.00485728	0.0379751	0	0.0204309	0	0	0.00412325	0	0.00287021	0.00798412	0	0	0	0	0	0	0	0.000488824	0.000282455	0.00643432	0.000378489	0	0	0	0.00353257	0	0
ERR2061345	0.454143	0.0253233	0.0127247	0.0603836	0.00158095	0.0146612	0.150911	0.0360023	0.0142505	0	0.0312787	0.00386455	0.00338148	0	0.0512053	0	0	0	0.0149061	0	0	0	0.0115937	0	0	0.016583	0.00231873	0.0108207	0	0	0.0062799	0.000356509	0.00838944	0	0	0	0	0	0	0	0.000514999	0	0.0117317	0	0	0	0	0	0.00678352
ERR2061346	0.564071	0.0163971	0.00229705	0.112317	0.0488876	0.0142735	0.0485546	0.00320841	0.000784827	0.0207912	0.00745585	0.000313931	0.00196207	0.00758666	0.00251145	0.000587886	0.00156965	0.00130804	0.00186863	0.0342184	0	0.0420428	0	0	0.00125901	0.00195231	0.00606933	0	0.0017611	0.006017	0	0.000965346	0	0	0	0.0019113	0	0	0	0.000868812	0.00184074	0.00142016	0	0	0	0	0	0	0
ERR2061355	0.273302	0.0627691	0.00327329	0.033924	0.0357879	0.0260749	0	0.0189912	0	0.00316872	0.286303	0	0.00209695	0.00335512	0.00357879	0	0.00244089	0.00335512	0.161845	0	0.00447349	0	0	0	0	0	0.00156572	0	0.00497864	0.000372791	0.0083878	0.00288879	0	0	0	0.00306404	0	0.00102839	0	0	0.000357689	0	0.00207698	0	0	0.00350781	0.0118228	0	0
ERR2061356	0.0724164	0.0256091	0.00380014	0.00539327	0.00326865	0.00862737	0.00359551	0.0146986	0	0.0334932	0.00616374	0.00263671	0.00539327	0.0179776	0.00383521	0.691048	0.00941674	0.0101873	0.00154093	0.00479402	0	0.00399058	0	0	0.00279287	0.00804966	0.00767043	0	0.00598601	0.00539327	0	0	0	0	0.00239701	0	0	0	0.00492277	0	0	0.00222579	0	0	0	0.00265351	0.000856075	0.00403126	0
ERR2061357	0.390915	0.478832	0.00158963	0.0203672	0.00673969	0.00652239	0.00358462	0.00768573	0	0	0.00837964	0.00309581	0	0.0144607	0.00179231	0.0136275	0	0.00264773	0.00151299	0	0	0.0048827	0	0	0.00132067	0.00151994	0	0.00472519	0.00194605	0.00162937	0	0	0	0	0	0	0	0	0.000900918	0	0	0.00104746	0	0	0	0	0	0.0011725	0
ERR2061358	0.567535	0.0136621	0.00373488	0.0190741	0.0122358	0.00831036	0.0128952	0.124694	0.00846245	0.00829975	0	0.00177309	0.00372751	0	0.0077371	0.00286761	0	0.00282082	0.0457088	0.00145071	0	0.0748851	0.00402974	0	0	0.00150363	0.000644758	0.000322379	0.0102384	0.00174622	0.00362677	0	0.00180605	0.00241784	0	0	0.0020318	0	0	0	0	0	0.00690813	0	0.00657573	0	0	0	0
ERR2061359	0.155806	0.15278	0.0188432	0.00871037	0.00348415	0.00330051	0.00878612	0.00643096	0.000757424	0.0130024	0.00595119	0	0.173829	0.157544	0	0.00722712	0.000300565	0.00461895	0.00205586	0.00908909	0.0121188	0.00144468	0	0	0.100618	0.0014131	0	0	0.000740154	0.0260049	0	0	0.0023338	0.00138861	0	0	0.00148514	0	0	0	0	0.00162305	0.00183946	0.00517061	0	0	0.00292149	0	0
ERR2061360	0.365054	0.0443273	0	0.114832	0.0129632	0.0205622	0.0035982	0.0103722	0.000333167	0.00950229	0.0233534	0.0607696	0	0.179744	0.00106613	0.00157497	0.0388279	0.000999501	0.00618739	0.0114609	0	0.00236031	0	0	0.00222275	0.0159124	0	0	0.00441329	0.00877339	0	0	0	0.00566384	0	0	0	0.00045954	0.0301061	0	0.000568302	0.00152305	0	0	0	0	0	0.000431052	0
ERR2061361	0.272261	0.0651264	0.00574789	0.0318146	0.0448403	0.0821509	0.00479183	0.00648445	0.00304399	0.0516054	0.0236482	0.00149254	0.0207679	0.0421249	0.0977218	0.000938611	0.000311724	0.00108012	0.0212658	0.0296151	0.00667713	0	0.00608798	0.00196386	0.00132493	0.0354668	0.00102121	0	0.00213232	0.034564	0	0.00130441	0.000880163	0	0	0	0.00616114	0	0.00620494	0	0.000711848	0	0	7.24673e-05	0	0	0.00448883	0	0
ERR2061363	0.446238	0.0155082	0.0011234	0.00209361	0.00739233	0.0219322	0.121848	0.0379219	0.00261701	0.00916811	0.0791358	0.0103005	0.0102587	0	0.00376849	0.00114197	0	0.00240765	0.0555703	0.000167488	0.0043547	0	0.00272169	0	0.00281556	0.0121867	0.00100493	0	0.00140938	0	0.00115148	0	0	0	0	0	0	0	0	0	0	0	0	0	0	0	0	0	0
ERR2061364	0.533519	0.0200721	0.0028137	0.0206003	0.0214543	0.123602	0.00362566	0	0.00103002	0	0.0267363	0.00263684	0	0.00061801	0.040871	0	0.018828	0.00350205	0.0110653	0.00148322	0	0	0.0226604	0.0309005	0	0.0122987	0	0.0379046	0.00178939	0.000961348	0.00267804	0.00729753	0	0	0.0107122	0	0	0	0.00894643	0	0	0	0	0	0	0	0	0	0
ERR2061365	0.441864	0.0386151	0.00676449	0.0375319	0.0142532	0.0187114	0.00161953	0.0167337	0.00414522	0.00425164	0.00689187	0	0.00183161	0.12185	0.0201284	0.00267178	0.00157546	0.00125321	0.0031399	0.00293057	0.00763491	0.000770348	0.00655523	0	0.000167653	0.00964004	0.00670947	0.00347042	0.000251206	0.110089	0.0191837	0.00213433	0.00172819	0.00334188	0	0.000704296	0.00324035	0	0.00829448	0	0	0.010907	0.00126698	0.00106716	0.00104871	0	0	0	0
ERR2061366	0.516345	0.0616708	0.000156898	0.00343084	0.0487608	0.0136416	0.00128656	0.00191164	0.00643282	0.0214016	0.00468677	0	0.00281436	0.00337723	0.0425853	0.0011825	0.0782583	0.00321641	0.00863836	0.0195558	0	0.00856758	0.0598253	0	0	0.00912117	0.0106785	0.00231582	0.00216523	0.00192985	0	0	0	0.00300198	0	0	0	0	9.18975e-05	0	0	0	0	0	0	0.00166161	0	0	0
ERR2061367	0.0377562	0.0356945	0.00192629	0.00969275	0.273747	0.378267	0.00229754	0.0057574	0.0132827	0.00638252	0.0016411	0	0.0140006	0.00107697	0.00258473	0.00255462	0.00244114	0.0187601	0.0046156	0.000717981	0	0	0	0	0.0959783	0.00187532	0	0	0.0374972	0	0.0204625	0.0105975	0.00181004	0	0	0	0	0	0	0.00450394	0.00290867	0.00123083	0	0	0	0	0.00594899	0.000615413	0
ERR2061369	0.166041	0.00454449	0.00427957	0.00824142	0.000870062	0.08379	0.00175463	0.00413827	0.00917191	0.00351037	0.00877313	0	0.00259206	0.00219328	0.0382827	0.00175463	0	0.0093713	0.00284842	0.00127609	0.00462583	0.0129238	0.00279145	0	0.000404031	0.0657687	0	0.00239267	0.00199173	0.000398779	0	0	0.00245746	0.406754	0	0	0	0	0.11167	0	0	0	0.00068362	0	0	0	0	0	0
ERR2061380	0.474577	0.0778769	0.0119514	0.00896748	0.000960801	0.0562648	0	0.00815775	0.0146522	0.0753696	0.000600501	0	0	0.00408341	0.00441969	0.00399974	0	0.00456381	0	0	0.0190239	0	0.0019216	0	0.0284541	0	0	0.000384321	0.00365125	0.000640534	0	0	0	0	0	0	0	0	0	0.0127634	0	0	0	0	0	0	0	0	0
ERR2061381	0.315023	0.0271438	0.0198277	0.00892612	0.00856908	0.027774	0.000789257	0.00292514	0.00324159	0.00818471	0.0304428	0.00304428	0.10514	0.00169127	0.174313	0	0.0229014	0.0029095	0.0987377	0.00259327	0.00349528	0	0	0.0372078	6.12777e-05	0.0323949	0	0.000902008	0.000183634	0	0	0	0.00300038	0	0.0259327	0	0.00173706	0	0.00386575	0	0	0	0	0	0	0	0	0.000161073	0
ERR2061382	0.149168	0.0275945	0.0162263	0.00334269	0.00635927	0.00256959	0.00966935	0.328347	0.024581	0.0446121	0.000838585	0	0.00745991	0.00269046	0.0111532	0.00161574	0.030686	0.0120118	0.00838585	0.00567442	0	0.00239922	0.00244587	0.0836488	0	0.039791	0	0	0.00106227	0.000326116	0	0	0.000685118	0	0.05332	0.00148912	0.017676	0.000562269	0	0	0.000834413	0	0.000209646	0.000361014	0	0	0.000908467	0	0
ERR2061383	0.503282	0.0558505	0.00168357	0.00736283	0.0873875	0.0351847	0.00563716	0.0289781	0.0400354	0.00210447	0.0481213	0.0226407	0.00974999	0.00241593	0.00207079	0.00103411	0.00780657	0.00226345	0.0262301	0.00566017	0	0	0.00483185	0.00310619	0	0	0.00455575	0	0.00112421	0.00839822	0.0196726	0	0.00193352	0	0	0	0.00174016	0	0	0	0	0	0	0.00127355	0	0	0	0	0
ERR2061386	0.315539	0.0109145	0.0133483	0.141267	0.0238814	0.0063885	0.0270905	0.0109715	0	0.0198582	0.00572936	0.0192917	0.0119718	0	0.00232595	0.00220399	0	0.00649897	0.0311755	0.00711466	0	0.00205044	0.0755933	0	0	0.0168473	0.00451508	0.0216176	0.00193123	0.00285043	0.000171026	0.00265058	0	0	0	0.0118703	0	0	0	0	0	0.00244322	0	0	0	0.0557884	0	0	0
ERR2061387	0.0596313	0.0429587	0.00102442	0.00378012	0.00621621	0.00228801	0.00520817	0.00158496	0.00357012	0.439085	0.00261776	0	0.0119704	0.0424214	0.00705623	0.0141437	0.141384	0.029611	0.000360012	0.0208327	0	0.0421275	0.00462015	0	0	0	0.0110884	0.00268809	0.0124955	0.00126004	0	0	0.00164711	0	0	0	0	0	0	0	0.000626886	0	0	0	0	0	0	0.000281889	0
ERR2061388	0.318582	0.0226716	0	0.0389766	0.00574314	0.0140025	0.00292325	0.0164701	0	0.00328808	0.0689309	0.0172147	0.00162403	0.0590739	0.00129922	0.0189074	0.159295	0.00162403	0.00684411	0.0293949	0	0.00850501	0	0	0.00098725	0.0454485	0.00308565	0	0.0013225	0.00554875	0	0	0	0.0163756	0	0	0	0	0.0987756	0	0.000432843	0.00290005	0	0	0	0	0	0.00195659	0
ERR2061389	0.421981	0.0323339	0.00287934	0.00983775	0.00975645	0.0522806	0.00482944	0.118458	0.0405136	0.0219798	0.0013117	0.00375623	0.0174396	0.0154274	0.0360598	0	0.000536605	0.00389038	0.00919893	0	0	0.00107202	0.0303182	0.00375623	0	0.00720812	0.00118053	0.000429284	0.00314622	0.000626039	0	0.000594027	0	0	0	0	0.00180371	0	0.000536605	0	0.000514866	0.000613262	0	0.0022771	0	0.00118805	0	0	0
ERR2061390	0.180676	0.0439957	0.00280481	0.0162913	0.0186684	0.168597	0.0106783	0.0143359	0.00410704	0.0240433	0.00375501	0.00509273	0.0137586	0.00369634	0.0885478	0.000452983	0.0133759	0.0466149	0.00152547	0.00147854	0	0.0026858	0.00780338	0	0.0029128	0.254085	0.00131425	0	0.0059755	0.000410704	0.00308028	0	0	0.00465465	0	0	0	0.000944148	0	0	0	0	0.00574986	0.00166707	0.00212015	0.00242482	0	0	0
ERR2061393	0.0761793	0.106237	0.00419271	0.0030854	0.014281	0.000771779	0.0248595	0.0143459	0.00165289	0.237256	0.00578513	0	0	0.000991736	0.00158678	0.0853397	0	0.0231405	0.00170012	0	0	0	0	0	0.0034833	0.00246701	0	0	0.000430722	0.0204959	0.00561984	0	0	0	0	0	0	0	0	0	0	0	0	0	0	0	0	0	0
ERR2061395	0.202291	0.0332407	0.0276964	0.0257891	0.0146567	0.00946819	0.0097333	0.00176584	0.0121666	0.0073185	0.00160439	0.00199657	0.018094	0.00249572	0.00399315	0.517138	0.00994722	0.0499144	0.00106959	0.00399315	0	0	0	0	0	0.00465619	0.00149743	0.00299486	0.000677448	0.00103988	0.00717519	0	0	0	0	0	0.00244678	0	0.000713062	0.0108209	0	0	0	0	0	0	0	0	0.00531004
ERR2061398	0.511125	0.139382	0.000872893	0.00978222	0.01209	0.0272893	0.00322097	0.141129	0.00536829	0.00487007	0.00623744	0.00271993	0.00196837	0.0025052	0.0113092	0	0.0177523	0.00339992	0.0155425	0.00429463	0.00257678	0	0.00178943	0.00322097	0	0.0229688	0	0.00114524	0.00108804	0.000715772	0	0	0.00180447	0	0	0	0.00200496	0	0	0	0.00045785	0	0	0	0	0	0	0	0
ERR2061399	0.438928	0.0881586	0.00512563	0.00814871	0.0263566	0.0199654	0.0156112	0.00445064	0	0.00286926	0.0611626	0	0	0.0219801	0.0323375	0	0.00859461	0.0018477	0.0101706	0.0179272	0	0	0.0212295	0.0115797	0	0.0273651	0.00102931	0.00660474	0.00693844	0.000714799	0.0660474	0.0117111	0.00084094	0	0	0	0	0	0.00300864	0.0185162	0	0.00729095	0	0	0	0.00102868	0.00196059	0	0
ERR2061400	0.247689	0.0228419	0.0411027	0.0292784	0.0142988	0.0252347	0.0359512	0.0125259	0.00868139	0.0235641	0.013861	0.00388109	0.0153201	0.0142988	0.0210396	0.00571683	0.0026263	0.0365768	0.00233449	0.00122561	0.0130732	0.00890542	0.0331936	0	0.208251	0.00381097	0.0120518	0.00224695	0.00177432	0.00170223	0.00612804	0.00188439	0.00257481	0	0.00817072	0.00559638	0.0028609	0	0.00145906	0.00113064	0	0.00131315	0.00423127	0	0	0.00131907	0.00102134	0.0024804	0
ERR2061406	0.394281	0.0231657	0.0144881	0.0134708	0.00350565	0.00520232	0.00292137	0	0	0	0.446553	0	0.00632965	0	0.00603751	0.00106232	0	0.00632965	0.00194758	0.000973792	0.011296	0	0	0.0160676	0.00434112	0.0101739	0	0.000973792	0.00148025	0.00162299	0	0	0	0	0.00681654	0.00177861	0	0	0	0.00197633	0	0	0	0	0	0	0.00264315	0.00375605	0
ERR2061411	0.680376	0.049295	0.0187864	0.00744195	0.0128069	0.0493503	0.0183072	0.00781405	0.00362795	0	0	0	0	0	0.00625124	0.0129607	0	0.00697683	0.0059004	0.00334888	0	0	0	0	0	0.00916359	0	0	0.00230288	0.000372097	0.00669775	0	0.00156343	0	0	0	0.0025015	0	0	0	0	0	0	0	0	0	0	0	0
ERR2061413	0.290717	0.0636578	0.293426	0.0201792	0.001601	0.054728	0.00264164	0.0263957	0.00220137	0	0.00204413	0.00528329	0	0	0.011227	0	0	0.00137586	0.00408826	0.0944387	0	0.00269923	0.0220137	0	0	0.00903547	0.0041826	0.0325803	0.000478039	0	0.00963099	0.00670159	0	0	0	0.00636621	0	0	0	0.00162463	0	0.00534618	0.00314481	0	0	0.00121847	0	0	0
ERR2061414	0.372023	0.0123571	0.159371	0.0125757	0.00540358	0.0444046	0.00277178	0.00615952	0.00307976	0.0038497	0.00174153	0.0620058	0.00121907	0.000641617	0.00585154	0	0.000305532	0.000898263	0.0021265	0.144543	0.00153988	0.0105052	0.013089	0	0	0.000957637	0.00400369	0.0520479	0.00128184	0.000941038	0.0116774	0.00227289	0	0	0	0.00281257	0	0	0	0	0	0.00549957	0.00190652	0	0	0.00435636	0	0	0
ERR2061415	0.0896875	0.412707	0	0.0115928	0.0296236	0.0129207	0.0170869	0.00285304	0.00396929	0.00146419	0	0	0	0.30091	0.00211695	0.00325642	0.000864063	0.00226817	0.00183613	0.00211695	0	0.0045313	0	0	0	0	0	0.0040827	0.00385826	0.0709432	0	0.000557974	0	0	0	0	0	0	0	0.00195291	0.000403015	0	0.000432032	0	0	0	0	0	0
ERR2061416	0.0818711	0.307203	0.0289605	0.0228342	0.0129348	0.0418578	0.0131931	0.00526575	0.0111634	0.00714686	0.00144979	0.00284159	0	0.125588	0.00385645	0.0222356	0.00248695	0.00482056	0.000724896	0.00466833	0	0	0.0172525	0	0.0514059	0.00227206	0.00365347	0.00507427	0.00308533	0.00304456	0.147915	0.0138559	0	0	0	0	0.00341127	0	0	0.00936212	0	0	0.000579917	0.000374485	0	0.000561727	0	0	0.00777335
ERR2061418	0.625168	0.030806	0.0252891	0.0116029	0	0	0.0299206	0.00558951	0	0	0.0438018	0	0.0107388	0	0	0.0119762	0	0.00888731	0.0194674	0.0139235	0	0	0	0	0.00180087	0	0	0	0	0	0	0	0.00414907	0	0	0	0	0	0	0	0	0	0	0.00109315	0	0	0	0	0
ERR2061426	0.256631	0.0596467	0.0164305	0.132749	0.00408273	0.244981	0.0151021	0	0.00132088	0.00858573	0	0.00237759	0.00528353	0.00924617	0.00237759	0.0121205	0.0652847	0.00693463	0	0.00317012	0.00422682	0.000586407	0.0217946	0	0.00477766	0	0.0744977	0	0.00501964	0.00682456	0	0	0	0	0.00660441	0	0.00258996	0	0	0	0.000422457	0.00132088	0	0.000731116	0	0.0048741	0	0	0
ERR2061427	0.49369	0.00563126	0.00787415	0.00274524	0.0087089	0.215253	0.00175695	0.0146067	0	0.00565875	0	0	0.00148243	0.000988286	0.0129136	0.00239585	0.00156871	0.006918	0.0137419	0.00487555	0	0	0.0144949	0.0247072	0.0013534	0.000983369	0	0	0.00772602	0	0	0.0108189	0	0	0.004612	0	0	0.0430151	0	0	0.000210722	0	0.000941225	0	0	0	0.00677682	0	0
ERR2061429	0.300471	0.0095038	0.0151875	0.00622689	0.00452865	0.00674955	0.0153893	0.0109096	0.00889555	0.0688948	0.00276751	0.00106747	0.0143441	0.0060045	0.00747227	0.245637	0	0.0642704	0.000889555	0.00338031	0.00587107	0	0	0	0	0	0.00124538	0	0.000965858	0.000296519	0	0	0	0	0.0507047	0	0.00124588	0	0.00126477	0	0.00113802	0.00127079	0	0.001313	0	0	0	0	0
ERR2061430	0.28119	0.0239826	0.112664	0.0672622	0.0081223	0.00603061	0.00935998	0.0223621	0.00455843	0.00224712	0.000347309	0	0.00243116	0	0.00838752	0	0.00145677	0.00379869	0.0135451	0	0	0.0283426	0.0264389	0	0	0.0195037	0.00230961	0	0.00125386	0	0.00243116	0	0	0.155392	0	0.00240526	0.00153225	0	0.0195045	0.00134566	0.000583168	0.00121558	0.00251799	0.00078497	0	0.00224277	0	0	0
ERR2061431	0.17751	0.561724	0.019906	0.0115021	0.0175122	0.00582011	0.0290452	0.00254762	0.00375067	0.0148399	0.00600107	0.0115221	0.0033756	0.00630112	0.00396071	0.00404567	0	0.00254014	0.0496374	0.00480086	0.00852152	0.00133209	0.00480086	0	0.000912017	0.00134352	0.00192034	0.000120021	0.00254117	0.00490087	0.00180032	0	0	0	0	0	0	0	0	0	0.000639773	0	0.000342918	0.0021037	0.00169899	0.00310018	0	0.00332274	0
ERR2061436	0.421522	0.0460552	0.00623213	0.0305056	0.169589	0.00249678	0	0.00295168	0	0.0484049	0.00363162	0	0.00443244	0.00169476	0.00125151	0	0.13508	0.00726922	0	0	0	0.0435519	0.00182512	0.0122544	0.00221899	0	0.0028159	0	0.000566193	0	0	0	0.000438205	0.00252041	0.0260732	0	0	0	0	0	0.000222373	0	0.0131856	0	0	0.00153938	0	0	0
ERR2061437	0.0372495	0.0176483	0.676618	0.0552349	0	0.00763274	0.0105824	0.00243497	0.0464593	0	0	0.0115632	0	0	0.0014454	0.00763997	0	0.00103243	0.0014749	0.00227134	0.0565771	0	0	0	0.000523013	0	0.00454268	0.014041	0.00358715	0	0	0	0.00462713	0	0	0	0.0135922	0	0	0	0.000770469	0	0	0.00533358	0	0	0	0	0
ERR2061438	0.0168205	0.0153189	0.216005	0.0368588	0.00523608	0.0147753	0.0345399	0.0020061	0.125462	0.00338866	0.00463266	0.0234519	0.00675913	0.00273403	0.0189559	0.00238929	0.000482192	0.000911343	0.00286422	0	0	0.000786998	0.00212647	0	0.000462276	0.0102016	0.0068047	0.00449596	0	0	0.019442	0	0.0382917	0.00111386	0	0.0741651	0.00919002	0	0	0.00168145	0.00194316	0.0016491	0	0.0272394	0	0.00347499	0.00494729	0	0.00517074
ERR2061439	0.318124	0.0130627	0.0903682	0.0400193	0.00329599	0.0250421	0.0292945	0.0447548	0.140863	9.33199e-05	0.00416473	0.0180219	0.00212023	0.00159017	0.0234285	0	0	0.00172268	0.00772369	0.00901097	0	0.00158873	0.00583062	0	0	0.0126581	0.00614866	0.00424045	0.00305027	0	0.0161667	0.000880168	0.0527087	0.00388708	0	0.00242035	0.0160353	0	0.00159819	0	0	0	0.00802657	0.01154	0	0	0	0	0
ERR2061440	0.238011	0.0127167	0.00142565	0.0263032	0.00654077	0.0641177	0.0590891	0.015039	0.0268345	0.00121618	0.0138917	0.144003	0.00677506	0.00252404	0.0308199	0.00089558	0	0.00092991	0.0176114	0	0.0342207	0.00521242	0.0249747	0	0.00695313	0.00971548	0.0211488	0.0206174	0.00190396	0.00159413	0.0140815	0	0	0	0	0.0160141	0.0592404	0	0	0.0004902	0.0010197	0	0	0.00892165	0	0.00117648	0	0	0
ERR2061442	0.134652	0.0294618	0.0221834	0.0241915	0.0218941	0.126894	0.0444792	0	0.000311479	0.0113492	0.0224265	0.00510825	0.00101231	0.00809845	0.129575	0.00268315	0	0.00171313	0.00498366	0.0431087	0	0.0115857	0.0358201	0	0.00119921	0.0251043	0.0179412	0.130198	0.0102812	0.000726784	0.000778697	0.0456299	0	0	0	0.00208601	0	0	0	0.00137924	0	0.0158409	0.0014239	0	0	0.00413773	0	0	0.000530177
ERR2061443	0.168936	0.0201078	0.266821	0.00955748	0.00227241	0.0236604	0.0370536	0.0110972	0.000551393	0	0.00128658	0	0	0	0.0638146	0	0	0.000367595	0.00451617	0	0.0214676	0	0.00294076	0	0	0.0150879	0.00411707	0	0	0	0.0147038	0	0.00267717	0.000980255	0	0	0.00741369	0	0	0.000813865	0	0	0.00199552	0.00162773	0	0	0	0	0.248401
ERR2061444	0.197956	0.0301953	0.00972417	0.110526	0.00935112	0.0754428	0.0755852	0.076165	0.0717644	0	0.000498364	0.0143529	0.00182733	0	0.0183398	0	0	0.000332243	0.00398691	0	0.0558167	0.00271588	0.00830606	0	0	0.00818209	0.0150174	0	0.00137082	0.00121822	0.00863831	0.000367796	0.00725908	0.00974578	0	0.0151709	0.017124	0	0.000969359	0.0110339	0	0.00560066	0	0.00649773	0	0.00245197	0	0	0
ERR2061446	0.540096	0.0249403	0.00276616	0.0437111	0.0106582	0.0280373	0.0203198	0.0208778	0.023923	0.00124794	0.00930339	0.0062377	0.00177207	0	0.0486257	0	0	0.000354415	0.0113413	0.00141766	0	0.00141609	0.023037	0	0	0.0111085	0	0.0252343	0.00531045	0.000708829	0.015417	0.00300795	0	0.0491455	0	0.00755222	0	0	0	0.011901	0.00279602	0.0044555	0	0.000392341	0	0	0	0	0
ERR2061447	0.514984	0.011148	0.00170207	0.0356401	0.0373847	0.0231444	0.0188419	0.0377797	0.0213093	0.00263273	0.105295	0.00398771	0.00305309	0.00486002	0.0130597	0	0.000395606	0.0123834	0.00583914	0	0	0.00210229	0.00249232	0	0.00156559	0.0122756	0	0	0.00811829	0.00589848	0.0218078	0.00211525	0	0.0106339	0	0.00212435	0.00139626	0	0	0.00119558	0.00196622	0.00185143	0.00220748	0.0039546	0.00312843	0.0045064	0	0	0
ERR2061448	0.0987235	0.0125117	0.501772	0.00844995	0	0.0652061	0.00342759	0.139111	0.0299914	0	0	0.000285632	0.00160668	0.00160668	0.00342759	0.0141388	0	0.00196372	0.00367241	0	0	0	0	0	0.00135654	0	0.00214224	0.000714081	0.00108546	0	0.0187446	0	0.0132015	0	0	0.00130426	0.00580066	0	0	0	0.00076128	0	0.017444	0	0	0	0	0	0
ERR2061449	0.48094	0.0322038	0.0016403	0.0107776	0.00741185	0.106182	0.0118985	0.0136652	0.00439726	0.00275211	0.0273443	0.00569057	0.00148731	0.0020693	0.0508012	0	0.000295614	0.00297461	0.021432	0	0	0	0.0100878	0	0.00172966	0.0347457	0.000827719	0.000517324	0.00629102	0.000344883	0.0131918	0.000859025	0	0.0619065	0	0	0	0	0	0.000954473	0	0	0.0495892	0.000381789	0	0.00133626	0	0	0
ERR2061450	0.507844	0.0254297	0.0162886	0.0214048	0.0345708	0.0494245	0.0208055	0.0227174	0.0223145	0.00198091	0.00137603	0.0615175	0.0020067	0	0.0196496	0	0	0.00240804	0.00605451	0.00539402	0.0256858	0	0.00288965	0	0.00483122	0.00335449	0.00834789	0	0.00397419	0.000535121	0.0115586	0.00106629	0	0	0	0.0017593	0	0	0.0015595	0.0284345	0	0.0154115	0.00201817	0.0015402	0	0.000829339	0	0	0
ERR2061451	0.0874692	0.0245712	0.207664	0.0515894	0.0248746	0.0197218	0.0561839	0.00222913	0.00177216	0.000277332	0.000787624	0.0122869	0.000492265	0.000393812	0	0	0	0.00098453	0	0.00173277	0	0	0	0	0.0515636	0	0.306543	0.00913644	0.00136829	0.00721989	0	0.00697527	0	0	0	0	0.00308872	0	0	0.0122067	0.0196486	0.00258791	0.000225036	0.000581273	0	0.00174382	0	0.000225036	0
ERR2061452	0.140866	0.0037667	0.240192	0.0270718	0.00376373	0.0137673	0.0602002	0.0942584	0.00802711	0.0195337	0.000485674	0.033695	0.00122768	0.00217204	0.0692032	0.000834014	0.00981841	0.000472183	0.0260645	0.000982141	0.00543955	0.00205856	0.00132211	0.0186985	0	0.00831606	0.0159409	0.000226648	0.00147653	0.00125916	0.00868817	0	0.0159775	0	0	0.0431217	0.00962883	0.00173677	0.000863421	0.0119178	0.000402715	0.00464089	0.00809457	0.00202115	0	0.000348475	0	0	0
ERR2061453	0.0592628	0.0050246	0.563058	0.0349686	0.00378158	0.0222557	0.0112508	0.0077453	0.0114028	0.000810866	0	0.0356376	0.000912224	0.0012163	0.019704	0	0.0241646	0.00206502	0.00347514	0.0036489	0.0115548	0.00315103	0.00212852	0	0	0.00453843	0.00413542	0.00668965	0	0	0.0109467	0	0.0117542	0	0	0.00573901	0.00732505	0	0	0.00157087	0	0	0	0.0024685	0	0	0	0	0.0784125
ERR2061454	0.195793	0.00453294	0.0242675	0.0887607	0.00740085	0.0685554	0.0591124	0.0300201	0.0923701	0.00544766	0.00290432	0.0551569	0.0075686	0.000773433	0.0221865	0	0.0159176	0.00143638	0.00549296	0.00645265	0.0268713	0.000490524	0	0.0384507	0.00392506	0.0029684	0.00848567	0.000707139	0.000767795	0.00176785	0.00430913	0.00260937	0.00841832	0	0.0380087	0.0104941	0.0313211	0	0.00486158	0	0.00381652	0.00820787	0	0.0145962	0	0.000489257	0	0	0
ERR2061455	0.515824	0.0256212	0.00865255	0.0303907	0.00470856	0.0271497	0.0608641	0.0584007	0.00212853	0.00455935	0.000253396	0.00851411	0.00221722	0.00789329	0.0246909	0.00139962	0.010699	0.00175188	0.00319279	0	0.0146159	0	0.0039023	0.0352981	0	0.00450062	0.0134097	0.000638558	0.000269629	0.00112339	0.00576476	0.000261812	0.00914214	0	0.017383	0.00518363	0.000397484	0.00791062	0.00451045	0.00117815	0	0	0.0112508	0	0	0	0.00141902	0.000506793	0
ERR2061456	0.465807	0.00286889	0.00491211	0.0453142	0.0130221	0.0194856	0.0831599	0.013656	0.0619923	0.00125873	0.00341515	0.00209788	0.00125873	0.0017832	0.00201396	0.000785723	0.0140691	0.000813992	0.00863127	0.0233284	0	0.0013039	0.00377618	0.0526567	0.0016579	0.00360084	0.00193005	0	0.00132114	0.00230767	0.0120628	0	0.000587641	0	0.0100698	0	0.0456009	0	0.00833157	0.00650265	0.000178924	0.000719273	0.00359636	0	0	0.00317391	0	0	0
ERR2061457	0.0517848	0.00186753	0.681647	0.0242921	0.00517391	0.00605953	0.028765	0	0.00424148	0.00296607	0.00308472	0.010488	0.000674782	0	0.0060152	0	0.0198915	0.000952073	0.0020932	0.013727	0.0132643	0	0	0.0208218	0.00171894	0	0	0	0	0.00179942	0.00192795	0	0.0038883	0.00334178	0	0.00469515	0	0	0	0.00768333	0.000986583	0.00110168	0	0	0	0	0	0	0
ERR2061458	0.0525908	0.00900147	0.0215125	0.0210634	0.0139959	0.0165064	0.00106054	0.0129232	0.00463985	0.0278797	0.00143614	0.000176756	0.00237516	0.00961111	0.00866105	0	0.0369104	0.0012152	0.00044189	0.00167918	0.00150243	0.00166751	0	0	0.000390657	0.00923353	0	0.147061	0	0.00574457	0.00673883	0	0.00136157	0.234349	0	0.000941623	0.00247558	0	0.248721	0	0	0.00252509	0.000631272	0.00195671	0.00064712	0.00154906	0.000568145	0	0
ERR2061460	0.423481	0.0112639	0.00220832	0.0515079	0.00671651	0.0344718	0.12217	0.0349352	0.00422525	0.0111582	0.00188627	0.00869195	0.00618698	0.0128267	0.0146073	0	0.00071858	0	0.00758821	0.0360957	0	0.00913023	0.0289732	0	0.00089899	0.00653158	0	0.0523931	0.0044566	0.000905412	0.00120722	0.00490014	0	0.00583487	0	0	0.0256998	0.000693802	0.000431148	0.0023387	0	0	0.00448394	0.0070161	0.00770294	0	0	0	0
ERR2061462	0.390367	0.0108109	0.0197314	0.00787957	0.010858	0.0198482	0.0239083	0.0814091	0.0538091	0.00947417	0.0154827	0.0109484	0.0169514	0	0.0836063	0.00298594	0	0.0052876	0.014752	0.00298594	0.00373243	0.0265122	0.00497657	0	0	0.00603502	0	0	0.00499818	0	0.00279932	0.00160683	0	0	0.00622071	0.0124982	0.00243949	0	0.0709641	0	0.000530551	0	0	0	0	0.00206592	0	0	0
ERR2061463	0.489762	0.0212948	0.00774167	0.0634817	0.00556628	0.0234576	0.0510243	0.0265634	0.0860075	0.00556517	0.00255975	0.0321504	0.00153585	0	0.0184302	0.00184302	0	0.00153585	0.0109703	0	0.0323552	0	0	0	0	0.00802308	0	0	0.0020011	0	0.00281572	0	0.0117591	0	0	0.00249351	0.00774377	0	0.000438814	0.00151129	0.000873261	0	0	0.00434496	0	0	0	0	0
ERR2061464	0.385783	0.169855	0.0251314	0.0551008	0.0195358	0.0258645	0.0111304	0.011436	0.00702536	0.00252048	0.0382951	0.00991815	0.013362	0.000413256	0	0	0	0.00261729	0.00133816	0.0102488	0	0.00428562	0.0242444	0	0.0159568	0.0049344	0.00870593	0.00595089	0.019743	0	0.0101937	0.00203324	0	0.00854063	0	0.00134188	0	0	0	0	0	0.0025189	0.000551008	0	0.000576369	0.00304986	0	0	0.0273159
ERR2061465	0.079711	0.00433398	0.239923	0.0407539	0.00590052	0.00789224	0.365696	0.010099	0.0104232	0.00059516	0.0611945	0.0198323	0	0.00450734	0.00631028	0	0	0.00225367	0.00209269	0.00247904	0	0	0.00338051	0	0.000913342	0.00798876	0.00270441	0	0.000367048	0	0.00760614	0	0.00252512	0	0	0	0.0217792	0	0	0.00249484	0.0052858	0	0	0.00436597	0	0.00207903	0	0	0
ERR2061469	0.241848	0.0341222	0.000671538	0.073192	0.0695084	0.0314086	0.0752799	0.00454555	0.0137665	0.0100818	0	0	0	0.0474945	0.00578194	0	0	0.00481828	0.00393329	0.00550661	0	0.15982	0.00481828	0	0.000278957	0.00359573	0	0.00412996	0.0112105	0.00275331	0	0.00584188	0	0	0	0	0	0	0.000786659	0	0.0045497	0	0.00412996	0	0	0.00279394	0	0	0
ERR2061470	0.0522542	0.0139151	0.300366	0.0388176	0.00585561	0.0174425	0.0309546	0.0054327	0.0560936	0.0156626	0.00780009	0.0281535	0.00133302	0.00394575	0.0335282	0.000313652	0.00426567	0.00117306	0.00237659	0.00102376	0.0808772	0.00383562	0.00362582	0	0.00476676	0.0109825	0.0126264	0.00102376	0.00166736	0.00590085	0.01429	0.000393512	0.00836407	0.00191955	0	0.0519412	0.0178035	0	0.00487506	0.000787025	0.000136429	0	0.000548444	0.00535177	0	0.00118054	0	0.000853135	0
ERR2061471	0.0440314	0.00963275	0.496409	0.0662821	0.00470301	0.0339779	0.020192	0.0173984	0.0353478	0.000832536	0.0016213	0.0282782	0.00130042	0.00342838	0.0131461	0.0104675	0	0.00165508	0	0.00340474	0	0	0	0	0.000814485	0.00105869	0.000945761	0.0019861	0	0.0011822	0.00567456	0	0.0108617	0	0	0	0.00304657	0	0.00709321	0.00270467	0.000201655	0.000607989	0	0.00514759	0	0.000872473	0	0.000135109	0.0833074
ERR2061472	0.32005	0.16509	0.00189922	0.00800309	0.0353473	0.0792197	0.00752723	0.011019	0.000973349	0.00251334	0.0190266	0.00804635	0.00227115	0	0.116023	0.00207648	0	0.000648899	0.00389339	0.00233604	0	0	0.0804635	0	0.00170936	0.00484253	0	0.00311472	0.00197277	0	0.00486674	0.00790172	0	0	0	0	0	0	0	0.00478892	0.00124522	0	0	0	0	0	0	0	0
ERR2061473	0.242295	0.00468582	0.0124613	0.084919	0.0210855	0.0178015	0.10777	0.0303722	0.164472	0.00338079	0.000349941	0.0291151	0	0	0.0274354	0.0125822	0	0.00734876	0.00329944	0.00195967	0.0109182	0	0	0	7.091e-05	0.0041784	0.00363939	0	0.00471147	0.00128312	0.0115481	0	0.0111746	0	0	0.0144877	0.0231334	0	0	0	0.015669	0.000899848	0	0.00142042	0	0.000516518	0	0	0
ERR2061474	0.0895492	0.27253	0.00753147	0.093644	0.0397034	0.0408209	0.0420223	0.00126657	0	0.0264403	0.00690463	0.034504	0.0180407	0.0286974	0.014634	0.000987181	0	0.0169085	0.00297283	0.0030879	0.00778689	0.00238414	0.0187959	0	0.0010577	0.00375718	0.0170506	0	0.0322158	0.00570591	0.00134257	0	0.00112821	0.00179009	0	0	0	0	0.00858988	0	0.0039361	0	0.0042195	0.0018578	0.000950249	0.0018578	0	0.000225263	0
ERR2061475	0.0989351	0.283079	0.0155412	0.0393923	0.065222	0.0514319	0.0320726	0.00197673	0	0.0134278	0.00586693	0.016595	0.0255631	0.0352016	0.0154217	0	0	0.0337032	0.0021552	0.00318491	0.00620219	0.00456748	0.0297537	0	0.000624143	0.00156368	0.0164274	0.000335253	0.034308	0.00279378	0	0.000618549	0	0	0	0	0	0	0.00860643	0.00463912	0.00625473	0.00155653	0.0028736	0.00340202	0	0	0	0	0
ERR2061476	0.562277	0.0146715	0.00241543	0.0328458	0.0204547	0.0145962	0.0341992	0.041575	0.0675897	0.008219	0.00693228	0.0140626	0.000742744	0	0.0190142	0	0	0.000495163	0.014289	0.00257485	0.0301059	0	0	0	0.00010687	0.00997716	0	0	0.00473119	0.00313603	0.0039613	0.00127902	0.0110961	0	0	0.00180881	0.00748985	0	0	0	0	0	0	0.000913584	0	0.00164445	0	0	0
ERR2061478	0.132168	0.00353924	0.308314	0.0526199	0.00574035	0.00554113	0.180342	0.0165789	0.0160586	0.00181369	0.0495539	0.010423	0.00212095	0.00166646	0.0122409	0	0	0.00666389	0.00692556	0.00290874	0	0	0.0045449	0	0.00122794	0.0176369	0.00157557	0	0.00210549	0.0045449	0.00196946	0.00670834	0.01324	0	0	0	0.0308934	0	0.000519417	0.00122986	0.0107889	0.00294336	0	0.00257153	0	0.00357778	0	0.0011254	0.00361013
ERR2061479	0.117682	0.007686	0.340223	0.0304162	0	0.0037049	0.262902	0.0149711	0.00872813	0.00181603	0.0456061	0.00571296	0.00257877	0.0011902	0.0109498	0.00297179	0	0.00277713	0.00691449	0.00491949	0	0	0.00317387	0	0.00104509	0.00710567	0	0	0.000689222	0	0.0017853	0	0.0142246	0	0	0	0.0220037	0	0	0.00146396	0.00532925	0.00249375	0	0.00395269	0	0.000878376	0.000793466	0	0
ERR2061480	0.0510888	0.0374835	0.188111	0.229953	0.0170894	0.0307203	0.0298183	0.00780469	0.0324247	0.00798543	0.00357309	0.011422	0.00333588	0.00613801	0.00864659	0.00249879	0	0.00346931	0.00152497	0.173786	0.0149447	0.00236955	0.00293557	0	0.000980015	0.00557639	0.0102478	0	0.000869284	0.00382514	0.00880671	0.000590856	0.00403669	0	0	0	0	0	0	0.000787808	0.0160463	0	0	0.00108324	0.00301485	0	0.00381243	0	0
ERR2061481	0.149912	0.0030706	0.00336478	0.0392312	0.0106289	0.0410129	0.0755884	0.0321301	0.0730736	0.001518	0.00355668	0.156408	0.00280223	0	0.00517335	0.000862225	0.00186815	0.00107778	0.00135493	0.0522508	0.0386277	0.00714798	0.00258668	0	0	0.00739969	0.00224179	0.0660464	0.000655329	0.00100593	0.0200467	0.00397705	0.0161818	0	0	0.00524947	0.0103853	0	0.0495366	0.0404069	0	0	0.00369525	0.000477246	0	0.000954493	0	0	0
ERR2061482	0.533747	0.022306	0.000969345	0.0196066	0.0271698	0.0292482	0.0214613	0.0712377	0.0606083	0.0172075	0.0082467	0.00158973	0	0	0.0282971	0.00448013	0	0.00278202	0.0196445	0	0	0.00151609	0.00437174	0	0.00418773	0.00800794	0	0	0	0.000529908	0.0168908	0	0	0	0	0.00822689	0	0	0	0.00498622	0.000508441	0	0	0.00395965	0	0	0	0	0
ERR2061484	0.283684	0.0923885	0.0137211	0.0779186	0.00630168	0.0311457	0.196478	0.0219609	0.011316	0.00145491	0.00157038	0.0252185	0.00202071	0	0.00439706	0.000726548	0	0.000808284	0.00424926	0	0.00491437	0	0.00743621	0	0	0.0159244	0.00297448	0.000775952	0	0.00107771	0.0116393	0.000954431	0.0295239	0	0	0.00433053	0.017026	0	0.000102153	0	0	0	0.00378739	0.000954431	0	0	0	0	0
ERR2061485	0.0873346	0.0253333	0.0180522	0.0735001	0.0208024	0.016605	0.152294	0.00678851	0.148799	0.0107644	0.00102797	0.00431749	0.00282693	0.00179895	0.0413245	0	0.00157458	0.00334091	0.00396504	0	0.0363903	0.00479366	0	0	0	0.0375901	0.00616784	0.00102797	0.00346006	0.00462588	0.0100227	0	0.0066228	0	0	0.0031293	0.0227479	0	0	0	0.00701389	0	0.00102797	0.0121384	0	0.00170697	0	0	0
ERR2061486	0.224419	0.293894	0	0.00520192	0.0740901	0.0507225	0.0451068	0	0.0109769	0.00139703	0.012205	0.00126962	0.0124317	0.00171928	0.123894	0.000693458	0	0.000661261	0.0125451	0.000211603	0	0.00123344	0.0478753	0	0.00241198	0.0254635	0.00380886	0	0.0092476	0	0.00158703	0.0033185	0	0	0	0	0	0	0	0.000292809	0	0	0	0	0	0	0	0	0
ERR2061502	0.153806	0.020696	0.411954	0.0441695	0.00658241	0.0147251	0.0389954	0.0176351	0.021651	0.00347114	0.000473245	0.0292465	0.000473245	0.0010648	0.00274482	0	0.000469489	0.00177467	0.00331272	0.0189298	0.0843323	0	0.00141974	0	0.000560305	0.00141267	0.00397526	9.4649e-05	0.00534392	0.00370709	0.00378596	0.000785831	0.00848395	0	0	0.000864375	0.00397685	0	0	0	0.000504526	0	0.00851841	0.0319571	0	0.00506425	0	0	0
ERR2061514	0.244151	0.0124584	0.00616233	0.0366026	0.00643123	0.029004	0.0457112	0.0681473	0.0731729	0.00428371	0.00411915	0.0111946	0.00189492	0.00126328	0.0231666	0	0	0	0.0118831	0.00824045	0.214718	0	0.0015548	0	0.00092154	0.00768699	0.0106504	0.00015548	0.000633063	0.0011661	0.00816271	0	0.0214493	0	0	0.00745453	0.00250423	0	0.000184218	0.00207976	0.00107742	0.0124939	0	0.0128372	0	0.0022232	0.0019435	0	0
ERR2061556	0.13384	0.0203723	0.334212	0.11502	0.0256245	0.0724021	0.0138025	0.0453859	0.00748326	0.000878317	0.00142538	0.0151328	0.00384556	0	0.00266071	0.00124565	0	0.00166295	0.00783961	0.0154654	0.0264409	0	0	0	0.00465952	0	0.00748326	0	0.00532648	0.000554315	0.00873047	0	0.00372649	0	0	0.00506224	0.00279487	0	0	0.00414203	0.000443216	0.00487006	0.00225686	0.010892	0	0	0	0	0
ERR2061566	0.43773	0.0450608	0.0168606	0.0343597	0.024612	0.0452017	0.00479944	0.0174937	0.115078	0.00633729	0.00171409	0.00239972	0	0	0.00174525	0.00409922	0.00843064	0.00299965	0.00529809	0	0	0.0053268	0.00163617	0.0207249	0	0.00325607	0	0	0.0207261	0.00145438	0.00463583	0.0118738	0	0	0.0065447	0	0.00152771	0	0.00777653	0.0364265	0.0225599	0	0.0065447	0	0.00348902	0.000805006	0.00280487	0.00146414	0
[truncated: 259 more columns]

## Sheet: NLD-genera
Table S3. (C) Genus-level taxonomic profiles for samples from the NLD dataset.
sample-id	Bifidobacterium	Blautia	Ruminococcus	Faecalibacterium	Bacteroides	{unclassified:[Eubacterium] rectale}	Methanobrevibacter	Dialister	Alistipes	Collinsella	Streptococcus	Gemmiger	Akkermansia	Dorea	Prevotella	Roseburia	Lachnoclostridium	Coprococcus	Eubacterium	Fusicatenibacter	Clostridium	Intestinimonas	Romboutsia	{unclassified}	Anaerobutyricum	Erysipelatoclostridium	Holdemanella	Anaerostipes	Oscillibacter/Oscillospira	Eggerthella	Oscillospira	Intestinibacter	Acutalibacter/Neglecta	Blautia/Ruminococcus	Spiroplasma	Parabacteroides	Butyricicoccus/Agathobaculum	Adlercreutzia	Raoultibacter	Lactobacillus	Enterorhabdus	Olsenella	Senegalimassilia	Sporobacter	Ruminiclostridium	Catenibacterium	Ruminiclostridium	Ruminiclostridium	Escherichia
G37960	0.131821	0.0748431	0.296593	0.0387868	0.0119757	0.0352124	0.00278048	0.0241744	0.0207373	0	0.0192421	0.0350628	0.000804415	0.018894	0	0.00312673	0.00424594	0.0271214	0.0144795	0.00665937	0.00686487	0.01726	0.0135014	0	0.0133122	0.0173962	0	0.0148292	0.0103806	0.00461664	0.00852322	0.0026175	0.00473185	0.00218683	0	0.00181368	0.00200201	0.0068725	0	0.00467792	0	0	0	0.00649528	0.00991529	0	0.00014427	0.00392152	0.00101636
G37961	0.22963	0.101754	0.161365	0.101856	0.00454724	0.084752	0	0.0415444	0.000884677	0	0.000685313	0	0.0127393	0.0170406	0	0.0145677	0.00343699	0.0119807	0.0295836	0.0332325	0	0	0.00952584	0	0.0195514	0.0119686	0	0.0120119	0	0.00636967	0	0.0162599	0	0.0147881	0	0	0.00171871	0.000796209	0.00842212	0	0	0	0	0	0	0	0.00451185	0.00289732	0.000856952
G37962	0.103634	0.0440984	0.083658	0.069892	0.0247695	0.00412194	0	0.0673669	0.0119479	0.00190364	0.0221489	0.0136173	0.0258277	0.0364143	0	0.00648969	0.0315655	0.0230329	0.0159056	0.00210445	0.0328726	0.0107768	0.0353061	0	0.00451329	0.00673034	0	0.0216673	0.00380743	0.000419536	0.00561878	0.0145501	0.00224751	0.00789941	0.0455187	0	0.00523965	0.0110128	0.00588399	0	0	6.99226e-05	0	0.0026882	0.0114946	0	0.0244445	0.00663719	0
G37963	0.192237	0.0653914	0.0824515	0.0585854	0.0568278	0.0364143	0.0133326	0.00138472	0.045277	0.0016654	0.00243788	0.0132088	0.0420717	0.024737	0	0	0.0168123	0.0294151	0.0129303	0.0285347	0.0212081	0.0112742	0.0118199	0	0.0112742	0.00989462	0.0319391	0.00798396	0.0212757	0.00364892	0.0116625	0.00262333	0.0060016	0.00969106	0	0.00781911	0.00202867	0.00360214	0.00254489	0	0	0.00336823	0.0022143	0.00429809	0.00142682	0	0.00376587	0.00118122	0.000333198
G37964	0.0788179	0.0752195	0.12451	0.120426	0.0741064	0.00614104	0	0.0514205	0.00927998	0	0.00469299	0.0333494	0	0.00975229	0	0.0112329	0.00512007	0.0580719	0.0174481	0.0219505	0.00330366	0.0137275	0.0205891	0.102892	0.0113541	0.0190283	0	0.00576851	0.0089305	0.00644324	0.0123862	0.00383881	0.00191663	0	0	0.00166172	0.00163196	0	0	0	0	0	0	0.00412076	0	0	0	0.000481105	0.0051659
G37967	0.044685	0.0656771	0.0856736	0.0469347	0.00934483	0.00981454	0.0507526	0.0174707	0.00513856	0.00207694	0.00439148	0.0244688	0	0.0352768	0.0487152	0.00749326	0.0209701	0.0172064	0.0173893	0.0200052	0.0789532	0.0265217	0.0489516	0.0253508	0.00887025	0.00149234	0.0257235	0.00203621	0.0202691	0.00675344	0.019421	0.0138714	0.00396406	0.00465114	0.0109208	0	0.00891836	0	0.00700457	0.00226372	0.00215839	0.0107693	0.00196834	0.00789959	0.00235437	0	0.00118355	0.00897206	0.0019579
G37968	0.000933656	0.140794	0.140397	0.0765106	0.0374935	0	0.0251031	0	0.011548	0.00777948	0.00794033	0.0351932	0.0475965	0.0205669	0	0.0320375	0.0210514	0.00123814	0.00144156	0.0354476	0.000709597	0.0317517	0	0.005468	0.0220118	0.0125487	0.023033	0.0232942	0.00790655	0.0114331	0.0147944	0	0.00334179	0	0	0.00610712	0	0.0140428	0.000248546	0	0	0	0	0.00365508	0.00223691	0	0.00156894	0.0112933	0
G37973	0.107407	0.199531	0.0552869	0.15043	0.00251189	0.0679567	0	0.0158181	0	0.0249831	0.0328986	0.0292378	0	0.0277129	0.0120047	0	0.00627377	0.00895581	0.0153768	0.0180682	0.00037716	0.0162933	0.000488539	0	0.0269646	0.0292453	0.0243618	0.0233462	0	0.000792036	0	0	0.00270985	0.00410906	0	0	0.0131597	0	0.0261372	0.00250325	0	0	0	0	0.000275798	0	0	0.0113502	0
G37974	0.0947282	0.145818	0.0880232	0.0708519	0.0326022	0.00695417	0	0	0.0186833	0.0242791	0.00339918	0.00719894	0.00498886	0.0480589	0.0196162	0.01926	0.00484798	0.00873037	0.00852642	0.0265258	0.00229733	0.0193507	0.0127324	0	0.0270986	0.00681202	0.0564823	0.00584554	0.00184082	0.0106328	0.00457344	0.00904165	0.00787648	0	0	0.00468651	0.0113023	0.00801242	0.0064704	0	0	0	0.00524083	0.00139744	0	0.0611605	0	0	0
G37975	0.0191041	0.14256	0.151721	0.0113771	0.0408283	0.00154684	0	0.000235389	0.0696593	0.0141065	0.00278251	0.00096548	0.0246598	0.00963207	0	0.000907928	0.0058516	0.0266472	0.00776783	0.0100353	0.0142755	0.0232446	0.00406893	0	0.00418235	0.0333075	0	0.0322445	0.00122838	0.00339072	0.0156125	0.00767182	0.00397966	0	0	0.00169336	0.00259566	0.0126101	0.00615373	0	0	0	0	0.0132812	0	0	0.0129779	0.0089847	0.00140112
G37976	0.137355	0.0830816	0.0920041	0.0661263	0.00929397	0.105469	0	0.029533	0.00481383	0.00991375	0.000623349	0.0396708	0.00131906	0.0325089	0	0.0260271	0.00372782	0.0235171	0.00837253	0.0343533	0.0155003	0.01687	0.0124564	0	0.0262943	0.00780172	0.0592252	0.00629444	0.00196543	0.00728952	0.0180269	0.00399669	0.0120763	0	0	0.00160667	0.00296241	0.00541507	0	0	0.00591492	0	0	0.00163351	0.00190048	0	0	0.00242116	0
G37981	0.150432	0.0642958	0.0242303	0.0842933	0.018921	0.0656843	0	0	0.00396313	0.0565623	0.00330837	0.0387479	0.00315069	0.0212869	0	0.00791672	0.0278221	0.0201797	0.0123927	0.0187679	0.00807909	0.0101272	0.0128439	0	0.010446	0.0175771	0	0.0109024	0.00844933	0	0.00827911	0.0106206	0.00344613	0	0.00851239	0	0	0.00705153	0.0249054	0	0	0	0.00420091	0.00327802	0.00401337	0	0.00817678	0.00742662	0
G37986	0.00873542	0.0369459	0.0422185	0.0234138	0.0339114	0.00166841	0.060883	0.0238625	0.015376	0.0176235	0.00318079	0.0127439	0.0679749	0.00834231	0.00417237	0.00245355	0.0143339	0.0176159	0.0155064	0.000892433	0.0291648	0.0100245	0.00857956	0.253416	0.00680859	0.00454402	0.00873031	0.00167464	0.0154073	0.00570157	0.0185955	0.00156943	0.00430033	0.00286308	0.0138948	0.00505731	0.000911985	0.00101647	0.002075	0.000462614	0.00667364	0	0.0116134	0.0108392	0.0170521	0	0.00737816	0.00279529	0.000619128
G37988	0.141598	0.0802374	0.143443	0.0980149	0.00191734	0.0231418	0.00164389	0	0.00155084	0.0762554	0.00103406	0.0561481	0	0.0377659	0.00451113	0.0281053	0.0050496	0.0196657	0.00466653	0.0285494	0.00514116	0.0116133	0.00906803	0.0225903	0.0116266	0.0134155	0.0087748	0.0126091	0.00209855	0.00890884	0.00288168	0.0125731	0.00846678	0.00332686	0	0.00028787	0.00851772	0.00519682	0.00135754	0	0.0104361	0	0.00639881	0	0.000596574	0	0.000689374	0.00141852	0.0107568
G37995	0.0783849	0.105507	0.016142	0.116698	0.0062517	0.0723489	0	0.0206125	0.000968412	0.0676475	0.140036	0.0697571	0	0.0266478	0	0	0.00481315	0.00310607	0.0269153	0.0394887	0.000633383	0.000461933	0.00421332	0	0.013704	0.00872707	0	0.0512346	0.000968707	0.00212147	0	0.00149928	0	0.0202062	0	0.00107051	0.000890301	0.00153978	0	0.00407435	0	0	0.0246364	0	0	0	0	0.0100984	0
G37996	0.0677718	0.0451757	0.0575611	0.0928747	0.00496131	0.0120914	0.00557954	0.0185608	0.00832867	0.0218662	0.00754865	0.0109996	0.00781607	0.0400047	0.0333842	0.00466139	0.0127459	0.0288503	0.0216684	0.0248368	0.0680875	0.0245782	0.0247421	0.0464726	0.00538532	0.0157665	0.0581734	0.00318607	0.0155659	0.0123362	0.0139672	0.0237783	0.0104457	0.00981345	0.0120735	0.00234078	0.00276873	0.00367261	0.000565017	0	0.00638469	0.0104528	0	0.00557895	0.0022071	0	0.00146551	0.00372558	0
G37997	0.221544	0.0617598	0.0760885	0.109942	0.020078	0.0481409	0.0256859	0.0102098	0.00889015	0.0526858	0.00572619	0.068269	0.00262065	0.0113858	0.0158731	0.00911124	0.0169299	0.0158368	0.00936971	0.0150419	0.00497676	0.00683881	0.0199436	0.0121699	0.0107832	0.00627945	0.00376533	0.0102433	0.00334404	0	0.00316758	0.00172225	0.00407261	0.00417187	0.0073991	0.00176932	0.00412857	0.00193856	0	0	0	0.00215396	0.00822094	0	0.00247705	0	0.0062734	0.00386366	0
G38000	0.130193	0.0394423	0.129306	0.0993581	0.00316317	0.012792	0.0520993	0	0.00183006	0.0406818	0.0116561	0.0174503	0.000849846	0.0228448	0.0130856	0.0255176	0.0167099	0.012987	0.00660663	0.0207178	0.0498714	0.0102536	0.0215199	0.0486629	0.00523764	0.00633082	0.00414031	0.00518529	0.00421802	0.00905271	0.0100292	0.0110613	0.00847673	0.00214698	0.0142121	0.00156773	0.00303803	0	0.00133019	0.00320984	0.00549814	0	0.00314074	0.00176987	0.00259111	0	0.00171817	0.00376888	0
G38001	0.0266247	0.0999775	0.139183	0.10284	0.0582495	0.0172497	0.023834	0	0.0372665	0.033442	0.0015603	0.0296668	0	0.0229093	0.000201497	0.0254615	0.00992971	0.0316431	0.0187863	0.0164465	0.000460857	0.0189185	0.0077153	0.00570034	0.012423	0.0247661	0.0252236	0.010033	0.00689075	0.0172387	0.0104598	0	0.00430424	0.0024871	0	0.0132536	0.00581806	0.00499812	0.00142095	0	0.00677431	0.000367172	0.00889473	0.00590097	0.00153868	0	0.00090875	0.00184848	0.000129451
G38005	0.0236523	0.0780535	0.0459403	0.0837544	0.0185456	0.0960764	0	0	0.00870463	0.0216395	0.058438	0.0189898	0	0.00863735	0.224575	0.00782183	0.00899411	0.0123647	0.0247087	0.0193892	0.000625275	0.0065074	0.00441102	0	0.00366648	0.00601102	0.0351592	0.00541744	0.00372536	0.00783478	0.00195883	0	0.00125148	0	0	0.00394051	0.0102432	0	0	0	0.0104118	0	0.00375551	0	0.00339939	0	0.000291376	0.00118979	0
G38008	0.0466035	0.0799147	0.112788	0.0913532	0.0218289	0.0284359	0.0698749	0.000633786	0.0297052	0.013225	0.0269222	0.02157	0.00123236	0.0170335	0.011774	0.0138799	0.0244971	0.0398942	0.00722516	0.0131552	0.0458285	0.00845048	0.0209235	0.00126757	0.0047534	0.00165156	0.00812017	0.00140841	0	0	0.00727878	0.0222298	0.00245585	0.00318005	0.0158705	0.00217298	0.00397605	0.00945398	0.013056	0.000694147	0	0	0.0167953	0.00571059	0.00363107	0	0.00415922	0.00236349	0.0010834
G38009	0.0278595	0.0660061	0.143082	0.115397	0.0499665	0.0382266	0	0.0592179	0.0139048	0.00442173	0.00439461	0.0020976	0.00495266	0.00846521	0	0.00458022	0.04687	0.0414488	0.0294069	0.00568002	0.00260915	0.0083799	0	0.00404137	0.00738441	0.00778229	0	0.00314329	0.0119407	0	0.00819061	0.00190081	0.00635938	0.00172665	0.00937148	0	0.00855654	0.0139665	0.00556283	0	0	0	0	0.00472792	0.0099697	0	0.0055866	0.00726555	0
G38010	0.158059	0.0198755	0.129519	0.017742	0.0089934	0.0040863	0.0850445	0.0387027	0.0158988	0.0511699	0.000801901	0.0117014	0.0330982	0.0112129	0.000666555	0	0.018822	0.00686701	0.00528356	0.00211293	0.0365359	0.0111267	0.0180499	0.0212123	0.00818236	0.00121518	0.000876058	0.00289193	0.0260274	0	0.00714478	0.0103222	0.00725414	0.000958904	0	0.000650685	0.00288943	0.0059863	0.00843288	0	0	0.0582291	0.00689726	0.00426499	0.00300942	0.0115159	0.00178938	0.000618151	0
G38013	0.152705	0.0372018	0.0476299	0.0905463	0.00717357	0.0073269	0.025312	0	0.00151916	0.0482287	0.000620167	0.00851388	0.00308642	0.0230256	0.111497	0.00143647	0.00754107	0.0227842	0.0119968	0.00430802	0.00150859	0.00769929	0.00423822	0.089674	0.011486	0.000295048	0.0106873	0.00575909	0.0124695	0.00855476	0.0250906	0.00107297	0.00459524	0.00372913	0.027513	0.000891421	0.00226951	0	0.000724639	0	0.0180757	0.000603866	0.0133857	0.00766813	0.00352255	0.0128401	0.0066551	0.000842896	0.000186378
G38015	0.171494	0.0572565	0.0839075	0.0920174	0.0202638	0.00904412	0.0777606	0.0305884	0.00701554	0.0469916	0.00119572	0.00862116	0.00435585	0.0236023	0.00102746	0.0020461	0.0340939	0.0167024	0.00973189	0.0142915	0.0149234	0.0138843	0.0125382	0.0430714	0.00784483	0.00396716	0	0.0109565	0.00497243	0.00366809	0.00756157	0.00286875	0.00450323	0.00238908	0.00348408	0.00119131	0	0.00507228	0	0	0	0	0	0.00602036	0.00912365	0	0.00745796	0.000967171	0.00434752
G38017	0.137217	0.0214073	0.0488117	0.0572155	0.00523238	0.0306542	0.0336152	0.00198556	0.00460077	0.0361232	0.0302879	0.0374689	0.000174172	0.0136574	0.171733	0.0160238	0.00406627	0.0442178	0.00630502	0.00517374	0.01791	0.00731522	0.0210752	0	0.00372292	0.0033851	0.00943667	0.00152884	0.00381747	0.00661853	0.011709	0.000538484	0.0039518	0.00308009	0.00616019	0.00174172	0.00368586	0	0	0.03855	0.0114953	0.00766356	0.0059799	0.00365907	0.0010668	0	0.00483327	0.00326572	0
G38019	0.09995	0.0727882	0.0539236	0.132233	0.0191184	0.0209819	0.016226	0	0.072645	0.0241712	0.0156985	0.0191208	0.000559518	0.0221949	0.11148	0.0052315	0.00390983	0.0166204	0.0111624	0.0153558	0.0175706	0.00881241	0.0189986	0	0.0129039	0.0127274	0.0241941	0.00455386	0.00468394	0.0107241	0.014654	0.00581589	0.0235875	0.00512401	0	0.00349699	0.00686659	0.00790319	0.00134284	0	0	0	0	0	0.0015037	0	0.00155616	0.00470345	0.000976367
G38020	0.131552	0.0405734	0.0294472	0.0281891	0.00737447	0	0.0914867	0.0711607	0.01402	0.00905825	0.000719671	0.0205717	0.0396298	0.0130858	0.00709593	0.00377689	0.0179134	0.00880605	0.0223783	0	0.0169827	0.0197363	0.00426684	0.0884594	0.00275207	0.00110988	0.00215999	0.0171327	0.0364549	0	0.0132813	0.00051135	0.00744458	0.00297969	0.016792	0.000438085	0.00323252	0.00349906	0.0116373	0	0.0117946	0	0.00348596	0.0325755	0.00147432	0	0.000520928	0.00114014	0
G38025	0.0536414	0.0442542	0.0217761	0.083766	0.0245922	0.0311526	0	0	0.015468	0.0781609	0.00952604	0.0104381	0.0474183	0.0318324	0	0.00449961	0.0399649	0.0123411	0.0258797	0.0544692	0.020348	0.0141137	0.014401	0.0786267	0.00305098	0.0103477	0	0.0171207	0.0406386	0	0.0319144	0.0041614	0.00354894	0.00331452	0	0.00161033	0.00166443	0.0104805	0.0133032	0	0	0	0	0.010151	0.00181661	0	0.00787199	0.00246873	0.000172518
G38026	0.0827604	0.0343208	0.0920846	0.0745632	0.0189866	0.0304851	0	0	0.0183416	0.0237546	0.0302654	0.0178231	0.0107933	0.0121048	0.125636	0.00181695	0.0117458	0.0259836	0.0193148	0.0104352	0.0082248	0.00501958	0.000768788	0.135458	0.00512563	0.00305515	0.0184077	0.00188529	0.027978	0.00216808	0.0108523	0	0.00348541	0.00330422	0.00285403	0.00509028	0.00120181	0.00275724	0	0	0	0	0.00537308	0.0040003	0.0112941	0	0.0112764	0.00491354	0.00020142
G38028	0.0505466	0.0979592	0.13099	0.085505	0.0547087	0.0508406	0	0.0376628	0.100773	0.0422025	0.00234667	0.0299951	0.0107188	0.0214437	0	0.0185687	0.00818049	0.00959734	0.0186633	0.031933	0	0.0127154	0.000963475	0.00493904	0.00941833	0.019648	0	0.00857035	0.00588609	0.0115945	0.00609322	0	0.00659363	0.00763256	0	0.00731098	0.0105359	0	0	0	0.0211013	0.00210172	0.00444864	0.00297302	0.000420344	0	0.000105086	0.00545134	0
G38030	0.125069	0.0466815	0.125274	0.07161	0.0585771	0.00908225	0	0	0.0190312	0.0951191	0.00372072	0.0113504	0.0116439	0.0154679	0	0.0124881	0.00290083	0.0129222	0.0141823	0.00496263	0.0120254	0.00497777	0.00227168	0.000698635	0.018492	0.00728218	0.0104681	0.00277513	0.0191407	0.0227638	0.0187379	0.00891913	0.0048924	0	0	0.00880779	0.00312053	0.0106542	0.00621785	0	0.0321372	0	0	0.00787676	0.0179243	0	0.00342768	0.00261988	0
G38035	0.0857621	0.0341508	0.134182	0.0808746	0.00411855	0.0232939	0.0230645	0	0.00120216	0.0420259	0.00530739	0.0199888	0	0.0240986	0.0800348	0.019522	0.0101676	0.0165281	0.00657531	0.00352662	0.0480912	0.0137623	0.0127157	0.001784	0.00638735	0.00117605	0.0222896	0.000906158	0.017068	0.00739085	0.0203814	0.0110175	0.00506858	0.0052581	0	0.000382285	0.00362502	0	0.000458742	0.000229371	0.00835931	0	0.00496971	0.00256999	0.00109907	0	0.000238928	0	0
G38036	0.104064	0.118152	0.114626	0.0778019	0.00128628	0.0126484	0.00133987	0	0	0.051719	0.0190013	0.0423354	0	0.0597751	0.00483661	0.00862878	0.00611362	0.0120638	0.0123268	0.0193317	0.000535949	0.0131307	0.00642795	0	0.0203995	0.00087288	0.0853677	0.00515106	0.00106048	0.0168824	0	0.000942767	0.00352795	0.00733403	0	0.000421102	0.00613575	0.0131307	0.00632419	0	0.00943269	0.00595498	0	0	0.000669936	0.0735256	0	0.010652	0
G38037	0.130153	0.101434	0.0941061	0.0508137	0.000913734	0.0122711	0.0017767	0	0	0.0805913	0.0258198	0.0367617	0	0.0587427	0.00398675	0.00620662	0.00531859	0.00777991	0.0143084	0.0113639	0.000605395	0.0175301	0.00990004	0	0.0198991	0.00126035	0.0889188	0.00405352	0	0.0254266	0.00179163	0.00106072	0.00192435	0.00453839	0	0.000270736	0.00686232	0.0182408	0.006254	0	0.0145927	0.00589603	0	0	0.000740293	0.0662068	0	0.0110452	0
G38038	0.0538433	0.0356323	0.0605514	0.0586795	0.0187559	0.028648	0.0212011	0	0.01359	0.0243182	0.0335302	0.0227973	0	0.0142952	0.0686008	0.0185398	0.00839197	0.0492972	0.0228858	0.00800348	0.0186512	0.0110278	0.0156265	0.0605514	0.00614466	0.000424163	0.0168075	0.000642047	0.0184327	0.0114212	0.016642	0.0170581	0.00193777	0.00157632	0	0.00387166	0.0035858	0	0.00113941	0.0192202	0.00351589	0.0365334	0.00371664	0.00102588	0.00162773	0.00827118	0.000559531	0.000844382	0.00118254
G38039	0.0411151	0.0736252	0.141163	0.0975039	0.0195534	0.0224093	0.00711797	0	0.00457319	0.00640617	0.0305596	0.0199039	0	0.0212389	0	0.0139005	0.00412125	0.0312922	0.0200776	0.0144461	0.0183532	0.00828384	0.0101659	0	0.0081918	0.015537	0	0.00137723	0.0105725	0.010636	0.0088691	0.0260232	0.00539709	0.0133575	0	0.00206877	0.00410853	0	0	0.0678311	0.0125669	0.00269992	0.00544074	0.003197	0.0138064	0	0.00104315	0.00803839	0.007762
G38041	0.0649694	0.0449007	0.107914	0.066432	0.0116256	0.00848262	0	0.00791255	0.0606639	0.0751807	0.00656296	0.0155851	0.000950115	0.0132315	0	0.0033292	0.0192085	0.0295132	0.0194964	0.000525894	0.00626988	0.0115154	0.0538344	0	0.0130261	0.0122927	0.0161303	0.00763892	0.00645557	0.0104133	0.0106349	0.0208944	0.00360884	0.0024963	0.0479698	0.000863247	0.0036785	0.00210925	0.000684082	0	0.0230308	0.024779	0.0291115	0.00335335	0.000655579	0	0.0259096	0.00138242	0.000389791
G38043	0.0376721	0.0815928	0.163156	0.103557	0.0163855	0.0118216	0	0	0.00622942	0.00361573	0.0201974	0.0158027	0.00303447	0.0189014	0	0.0186813	0.0596227	0.0270865	0.0221559	0.019138	0.00554872	0.00711606	0.00564539	0.0424399	0.00625059	0.0387018	0.0257827	0.0051002	0.00655723	0.0178649	0.00466898	0.00120289	0.00976893	0.0104733	0.0047238	0.00100742	0.00602721	0.00480815	0	0.000415452	0	0.0109412	0	0.0023704	0.00751674	0	0.00681154	0.00472801	0.000456614
G38045	0.111605	0.103577	0.0512295	0.0985883	0.0659667	0.0652094	0	0.045082	0.0262054	0.00327869	0.00272583	0.016072	0	0.0382278	0.000730846	0.0055214	0.00765716	0.014619	0.0205373	0.0415885	0.0022042	0.0114982	0.0140059	0	0.00885132	0.0375522	0.0634853	0.00979052	0.00512901	0.00774135	0.00784467	0.00250018	0.00471955	0.0150992	0	0.00331772	0.00726701	0	0.00309654	0	0.00510018	0	0.00895567	0.00159444	0.00034153	0	0	0.00381375	0.00103789
G38046	0.114899	0.226424	0	0.100807	0.0170163	0.0310991	0	0	0.00440963	0	0.0216703	0	0	0.0279417	0	0.0184475	0.0125585	0.0186853	0.0310367	0.0239747	0	0.0239943	0.00229225	0	0.0247343	0.0770068	0	0.0335504	0	0.00457033	0.000698294	0.00305634	0.00218217	0	0	0	0.0695658	0.0148017	0	0	0	0	0	0	0	0	0	0.00627123	0
G38050	0.0402533	0.063096	0.117747	0.122	0.00756901	0	0.0804906	0	0.00392053	0	0.00218211	0.00441125	0	0.0167877	0.0210545	0.00209975	0.0163588	0.0149852	0.00466612	0.00844766	0.0943907	0.017498	0.0378998	0.0667839	0.0107357	0.00174156	0	0.00210624	0.0135829	0.0101585	0.0130295	0.0349928	0.0028183	0.00291633	0.00371715	0	0.00242816	0.00437449	0	0.000179216	0	0.00583265	0	0.00216478	0.00215079	0	0.00233306	0.00548634	0
G38051	0.0326385	0.0577794	0.118756	0.106747	0.00501656	0.0191718	0.0307432	0.0364862	0.0115307	0.00115287	0.0304551	0.0228445	0.00153004	0.0337574	0.0221305	0.014934	0.033365	0.0226493	0.0221394	0.0136487	0.0290249	0.0136103	0.0296685	0.0492105	0.0102878	0.00147198	0.0109413	0.0040564	0.00815634	0.0123471	0.00436558	0.0231362	0.0153991	0.00620258	0.0111549	0.00126572	0.00564752	0	0.00187875	0.000213495	0.00824089	0.00224169	0.003238	0.00191368	0.00548414	0.00921434	0.00572432	0.00380287	0
G38052	0.217226	0.0682867	0.00608482	0.130865	0.0308048	0	0	0.0389033	0.0319222	0.00779649	0.0246259	0.066459	0	0.0205182	0	0.0197485	0.00338707	0.013618	0.0272283	0.0143847	0.00320655	0.0193923	0.0068351	0	0.0118976	0.0343336	0	0.0168858	0.0128908	0.0209094	0.00720573	0.0164971	0.00576458	0.00595724	0	0	0.00696786	0.013258	0	0	0	0	0	0.00875773	0	0	0.000791521	0.00613429	0
G38053	0.0316032	0.0276477	0.120704	0.061841	0.0289672	0.0260503	0.0463807	0.0308679	0.00508372	0.00150661	0.00308093	0.012587	0	0.0106825	0.0306953	0.00380593	0.0306937	0.0174217	0.0207596	0.00599579	0.00846061	0.00512422	0.0048746	0.121142	0.00464245	0.00431785	0.0081887	0.00472031	0.0119724	0.00729945	0.0193344	0.00149413	0.00179113	0.00154902	0.0429253	0.0135144	0.00170173	0	0.000455486	0.000958353	0.0063768	0	0	0.0158748	0.00259496	0	0.019172	0.000383221	0.000124777
G38058	0.0189195	0.060428	0.0806659	0.0756627	0.0122831	0.00352507	0.00491544	0.0325262	0.0169589	0.0127942	0.0969712	0.00833992	0	0.027868	0.150024	0.0375423	0.0163702	0.0343459	0.00933934	0.0142385	0.00428196	0.00909357	0.0203924	0.00372169	0.00799637	0.00789886	0.0343097	0.00259036	0.00361257	0.00550061	0.0151259	0.005697	0.002203	0.00298622	0.00377713	0.00361134	0.00228993	0	0.000393235	0.000253301	0.00345485	0	0.0044473	0.00204564	0.000263327	0.0281416	0.000974311	0.00168529	0.000100029
G38060	0.0112857	0.109707	0.0779479	0.0608823	0.0897035	0.0461248	0.0287783	0.000286193	0.0777154	0	0.0271539	0.0161	0.063307	0.021664	0	0.0265736	0.0356549	0.0286751	0.0193498	0.0170877	0.00403913	0.0108117	0.000152555	0.000953978	0.0081585	0.027915	0	0.00893912	0.014012	0.00299443	0.00973129	0.000372912	0.00329572	0	0	0.00843816	0.00838419	0	0.000922178	0.00478536	0.00162176	0	0.00211995	0.0111342	0.0074927	0	0.00625054	0.00317993	0.000147219
G38061	0.0364135	0.0877757	0.0258059	0.115551	0.0884699	0.118776	0	0.0767956	0.0198892	0.00124421	0.0031438	0.01265	0.000537623	0.0305017	0	0.0153165	0.018945	0.027122	0.0218429	0.0291838	0	0.0135942	0.00567427	0	0.0260363	0	0	0.0151815	0.00448896	0	0.0126822	0.00277573	0.00551822	0.00574812	0	0.00100393	0.00889266	0.00449299	0.0116127	0	0	0	0	0.00722854	0	0	0.00188648	0.00338414	0.000574384
G38062	0.0207588	0.234034	0.00534015	0	0.0677266	0	0	0.0387813	0.0640235	0	0.0305864	0	0	0.0222451	0.000231551	0	0.0412805	0	0.00289555	0	0.00198383	0.025158	0.000531358	0	0.01071	0.00471587	0	0.00498414	0	0.00735753	0	0.00101211	0.0180166	0	0	0.0298031	0	0	0	0.00664759	0	0	0	0	0	0	0	0	0.0500375
G38063	0.0071848	0.0944809	0.0436986	0.0446627	0.0297821	0.0219067	0.0442962	0	0.0172045	0.0120195	0.000707053	0.00271862	0.0730062	0.011538	0.0018541	0.00518024	0.0198766	0.0162043	0.0191528	0.0139108	0.037604	0.0209409	0.00405724	0.0687989	0.0126936	0.0177692	0.00618263	0.00977454	0.0123855	0.00886083	0.0174635	0.0013813	0.00366947	0.00252639	0.0452597	0.00238368	0.00693311	0.00478102	0.00344234	0	0.00617708	0	0.00556193	0.0173295	0.010841	0	0.0108111	0.000358577	0.000667437
G38064	0.107944	0.066955	0.160505	0.1424	0.0522015	0.0593503	0	0.0387937	0.0563442	0.00776725	0.00342805	0.00673573	0.00216348	0.0168239	0	0.00480931	0.00600315	0.0178643	0.00719268	0.0262861	0.0012803	0.00856525	0.00583048	0	0.0138188	0.0119224	0.0149492	0.00839383	0.00916633	0	0.015975	0.00968722	0.0021459	0.00315842	0	0.00781285	0.00143959	0.00393682	0.00536259	0	0	0	0	0.000685494	0.00162261	0	0.00703574	0.00240731	0.000151568
G38066	0.0786079	0.0746489	0.17082	0.0806141	0.0794526	0.0296934	0	0.0404697	0.0199078	0.00101758	0.00947566	0	0.0346423	0.00654032	0.0300114	0.00780146	0.00854914	0.0418427	0.00498782	0.0265922	0.000103186	0.0102592	0	0.00467087	0.00742334	0.0023818	0	0.00692289	0	0.00358656	0.000280364	0	0.00196255	0	0	0.00760207	0.00740764	0.00387849	0.0148133	0.00109622	0	0	0.018461	0.00432228	0.0124695	0	0.00474385	0.00430595	0.00318425
G38069	0.165679	0.03812	0.10569	0.0830769	0.0186785	0.0295683	0.058496	0	0.0388981	0	0.00236053	0.00651429	0.0120631	0.00989505	0	0.00811587	0.0290462	0.0142515	0.0212864	0.0231614	0.0279409	0.0189845	0.0061477	0.0331042	0.00484994	0.00713722	0	0.0084771	0.0176625	0.00553714	0.0094723	0.00225163	0.00279184	0.00374694	0.00380722	0.00440711	0.00419865	0.0127552	0	0.000291661	0	0	0	0	0.00142384	0	0.0112572	0.00129035	0.00424244
G38070	0.0638085	0.0240257	0.11648	0.071366	0.0695205	0.0115061	0.021798	0.012382	0.0511436	0.0274316	0.00217293	0.00964673	0	0.00967795	0	0.00752478	0.0139058	0.00444414	0.0189911	0.00993505	0.00159944	0.0103018	0.0167447	0.0308556	0.00517578	0	0.00223709	0.00112805	0.0332689	0.00358323	0.0159478	0.00497671	0.00242562	0.00773223	0	0.00483452	0.00467888	0	0.000199068	0	0.00637019	0.0170314	0.00895807	0.0255666	0.00533752	0.0153246	0.010787	0.00136859	0
G38072	0.175205	0.0506731	0.0574398	0.0713523	0.0140308	0.0100877	0.05122	0	0.0138517	0.0367343	0.00222598	0.0183745	0	0.0244438	0.0037304	0.00289578	0.0177133	0.0177089	0.0176194	0.0118519	0.00303113	0.014309	0.00502212	0.00904083	0.0161103	0.00183041	0.00209612	0.0100605	0.0322395	0.010491	0.0231728	0	0.0147377	0	0.0469427	0.00952637	0.00688605	0	0.00271905	0.000774943	0.00625381	0	0.00808916	0.00677857	0.00652571	0	0.0178098	0.00169091	0.000135565
G38073	0.139036	0.0387374	0.0887631	0.104034	0.022223	0.00992881	0.0282898	0	0.0160705	0.0120216	0.0153844	0.0273346	0.000324471	0.0176678	0.0940184	0.0163533	0.00260729	0.0318559	0.00842002	0.0108656	0.0507398	0.0111942	0.0276302	0	0.00352862	0.00368597	0.0302672	0.000554305	0.00625977	0.00940966	0.0127471	0.0208848	0.00773686	0.00230545	0	0.00255521	0.00297596	0.00225102	0	0.0013845	0	0.00254169	0.00356918	0.00310156	0.00685952	0	0.000273772	0.00212934	0
G38074	0.146135	0.108232	0.0163377	0.153121	0.0202045	0.0514161	0	0.0394647	0.00791636	0.00628079	0.0836771	0.035329	0	0.018391	0	0.0131719	0.0107487	0.0254752	0.0208766	0.044523	0	0.00820063	0.00348352	0	0.0168463	0.0231367	0	0.0187604	0.00154815	0.000635708	0.00377507	0	0.00288472	0.00851179	0	0	0.00568994	0.0231398	0.0254792	0.000482996	0	0	0	0.00121087	0.000778742	0	0.00193891	0.00351229	0.000706342
G38076	0.0779292	0.079052	0.145751	0.0899972	0.0452335	0.0365096	0.00854544	0.0513905	0.0129558	0.0276106	0.0220214	0.00367306	0	0.0116618	0	0.00493483	0.031114	0.0327834	0.00774983	0.00918806	0.00125894	0.00972412	0.0109637	0.056724	0.00731151	0.017821	0	0.00207906	0.00941868	0.00496028	0.0127938	0.000753954	0.000949218	0	0	0.00286251	0.00600586	0.00471472	0	0.000362165	0	0.00275026	0.0122779	0.0139494	0.00333346	0	0.00950312	0.00270728	0
G38078	0.0705854	0.0324158	0.0766311	0.0621839	0.0204603	0.0158739	0.00777298	0.0560573	0.0133974	0.0246243	0.00725238	0.0173817	0.0352244	0.0115336	0.0408143	0.00545093	0.0344613	0.00994814	0.0190487	0.00905257	0.0148781	0.0253524	0.0106154	0.0192849	0.00532138	0.0170076	0	0.00773525	0.0151557	0.0436643	0.034745	0.00727277	0.00738631	0.00651805	0.0161344	0.00516325	0.00485845	0.00183665	0	0	0	0	0.0593633	0.0109692	0.00459984	0	0.00569855	0.00182846	0
G38082	0.156817	0.0998244	0.119723	0.0811881	0.0135542	0.00695379	0	0	0.0160004	0.0389121	0.00577577	0.0684798	0.000605731	0.0130757	0	0.0126961	0.00872017	0.0167861	0.0243261	0.0212118	0.00139991	0.0127809	0.00131737	0	0.0198528	0.0107861	0.0682549	0.00197872	0.00785514	0.0239062	0	0.000852414	0.00410607	0.00158128	0	0.000674957	0.00258473	0.0162942	0	0	0	0	0	0.00410607	0.0219275	0	0	0.00758678	0.000431432
G38086	0.168708	0.0889501	0.191258	0.0619878	0.0585895	0.0298541	0.00933861	0.0855329	0.0610846	0.00782385	0.000647292	0	0	0.0122916	0	0.00264717	0.00309008	0.0045856	0.00538257	0.00879133	0.000949132	0.0143388	0.00150514	0	0.0143388	0.00237922	0	0	0.0251599	0.00475509	0.0129351	0	0.0023069	0.00359148	0	0.0123114	0.00211732	0.00867682	0	0.000194074	0	0.0050002	0	0.0046138	0.00104784	0	0.00566199	0	0.00523735
G38087	0.0809792	0.0312763	0.206235	0.0475618	0.0562646	0.0265483	0.0258065	0	0.010386	0.0279847	0.00240025	0.00866561	0.0404065	0.0168176	0.0224896	0.00297142	0.0345251	0.0249133	0.0120272	0.014881	0.0155516	0.0159416	0.00128727	0.00655027	0.00906581	0.00430155	0.0110709	0.000789189	0.0201562	0.0083128	0.0215756	0.0127549	0.0100804	0.0052668	0	0.0041827	0.00147845	0	0.00129427	0	0.00830227	0.00210451	0.00389333	0.00331592	0.00541581	0	0.000720135	0.00101608	0
G38089	0.0217599	0.147022	0.032455	0.11215	0.0768228	0.0629037	0	0.0290718	0.0372982	0.0467745	0.0868728	0.023251	0.00222923	0.0216294	0	0.00275376	0.00390332	0.0122663	0.00613694	0.0301215	0	0.0137688	0	0.00413063	0.0123181	0.0131558	0.0498256	0.0147741	0.00562846	0.00576978	0.00611579	0	0.00369151	0.00625289	0	0.00410253	0.00416254	0.0300946	0.017624	0.000393394	0	0	0	0.00369151	0.00307339	0	0.00110642	0.00260623	0
G38090	0.0156578	0.0393824	0.108228	0.103736	0.0254653	0.0347554	0	0	0.0447875	0.0148358	0.00591936	0.0126333	0.018891	0.0144891	0	0.0109174	0.0386921	0.0164964	0.0202559	0.00709858	0.0206017	0.0130061	0.00363779	0.00890151	0.0110156	0.0305738	0	0.0069234	0.00975508	0	0.0139632	0.0110083	0.00152376	0.00349814	0	0.00665494	0.0078404	0.00133523	0.0305025	0	0	0	0	0.00324145	0.0146257	0	0.00518018	0.00562526	0
G38095	0.175872	0.035844	0.0646054	0.0971937	0.00992213	0.0133242	0.0461107	0.0991758	0.00812963	0.0210043	0.00306979	0.0114622	0.0358807	0.0175915	0.0778742	0.00810843	0.00966706	0.0137236	0.00776071	0.00816349	0.00531107	0.0173356	0.00189113	0.0191498	0.00854182	0.00211207	0.00200264	0.00737995	0.0039579	0	0.0147089	0.00106376	0.00304906	0.00227039	0.00103971	0.00139664	0.00211542	0	0.0233426	0	0.00673267	0.00223974	0.00762633	0.00175039	0.000944892	0	0.00178899	0.00207876	0.00228282
G38098	0.130246	0.0517626	0.0719795	0.0587946	0.0260227	0.00230632	0	0.0810684	0.0436886	0.0451592	0	0.0225762	0.0674537	0.0174326	0.0805065	0.00977086	0.00396135	0.00571936	0.0195417	0.00530756	0.00422996	0.0116556	0.0228559	0.00148795	0.0105551	0.00821253	0	0.00640644	0.00562416	0.00144662	0.0154213	0.00155986	0.00229236	0.00250602	0.00941063	0.00829	0.00406508	0.00396786	0.0144827	0	0.0085309	0.00247991	0	0.00239656	0.00660277	0	0.00378187	0.00720725	0
G38099	0	0.0959716	0.0236955	0.0602893	0.0500648	0.0711663	0	0.0578905	0.0188167	0.00686133	0.0133427	0.0874706	0.0853677	0.0265256	0	0.00264879	0.00395934	0.00797829	0.0162119	0.0244942	0.000939665	0.0296792	0.00389558	0	0.012127	0.00297995	0	0.0185274	0.00383735	0	0	0.000442293	0.00934153	0.0149824	0	0	0.00783298	0.024254	0.010659	0	0	0	0	0	0.000737992	0	0	0.0051061	0
G38100	0.116054	0.0987108	0.00263896	0.0923637	0.0440274	0	0	0.111514	0.0213118	0.0693499	0.0295984	0	0.00165972	0.0206516	0	0.0200146	0.0076895	0.00547525	0.0248959	0.0182998	0.00026485	0.0276344	0	0	0.0213358	0.00879059	0	0.0245086	0.00603261	0	0.000836836	0.00148632	0.0025384	0	0	0.00297328	0.0101915	0	0.0206735	0.000568145	0.0240992	0.00314241	0.0160661	0.00178525	0	0.0503648	0.00194188	0.00120745	0
G38102	0.0819061	0.113565	0.0895614	0.0996671	0.0951807	0.0448288	0	0	0.040095	0.0375142	0.00566927	0.00566147	0	0.0199475	0	0.0132034	0.00541766	0.00996387	0.0143298	0.0328906	0.0122406	0.00695103	0.00257657	0.0360384	0.00759267	0.0181251	0.0226418	0.0106226	0	0.0057747	0	0.00810593	0.00560156	0.0086902	0	0.00493447	0.00573185	0.00497266	0	0.00143649	0	0	0.0105513	0	0	0	0.000294082	0.00143031	0.000502705
G38106	0.155548	0.032258	0.0314103	0.0445863	0.0363412	0.0267664	0	0.100074	0.0323576	0.0238996	0.0145636	0.0196658	0.0719621	0.00976895	0.0757008	0.00229148	0.0790795	0.0147614	0.012491	0.00207793	0.00780371	0.00672816	0.00863865	0	0.00270589	0.00046055	0	0.00206395	0.0221289	0.0024865	0.0225337	0	0.000901349	0.00255578	0.0108852	0.0132474	0.00152227	0.00921466	0	0.00169961	0	0	0	0	0.00961689	0.0206295	0.000914153	0.00254134	0
G38107	0.0376252	0.0701432	0.202571	0.0386006	0.0365617	0.00828713	0.108223	0.0475638	0.0348212	0.0425261	0.00278777	0.00507026	0	0.0145858	0	0.00556655	0.00174498	0.00649821	0.0166179	0.00130769	0.0026795	0.0257337	0	0.0321671	0.011313	0.00397805	0	0.009426	0.0136094	0.00894138	0.00940747	0.00043012	0.00485646	0	0	0.00361394	0.000453944	0.0346751	0	0.000559596	0	0	0	0.00381797	0.00797364	0	0	0.000845069	0.00316872
G38109	0.205933	0.0261637	0.0777478	0.0410912	0.0648675	0.0100572	0.00134258	0.00563885	0.0399113	0.00788463	0.00327796	0.013607	0.113509	0.018961	0.00949632	0	0.00805442	0.0115973	0	0.00608013	0.015888	0.013731	0.00468434	0.00646881	0.0130902	0.00571171	0	0.00596704	0.00951159	0.00577718	0.021573	0.00255036	0.00796593	0.00131046	0	0.0018831	0.000423428	0.0124494	0.0141582	0	0	0.00463802	0.0148498	0.00482058	0.000457699	0.000132522	0.000503469	0	0.00761528
G38112	0.124033	0.0377229	0.0948547	0.0329039	0.0235456	0.00633877	0.0277845	0	0.0370455	0.0253132	0.000540784	0.00617928	0.075558	0.0221023	0.043691	0.00422691	0.0142406	0.0336686	0.0133477	0.00502325	0.0167264	0.0107508	0.0091319	0.00481691	0.0208994	0.00451758	0.0025165	0.0123642	0.0285829	0.0156375	0.0120261	0.00544788	0	0.00693694	0.0139674	0.00111696	0.00306366	0.00467729	0.00374183	0	0.00966174	0	0.00472383	0.00805654	0.008002	0.0283183	0.00143111	0.000322872	0
G38113	0.128729	0.0599523	0.0872661	0.0562268	0.00358391	0	0	0.100092	0.015346	0.0744728	0.0130092	0.0641823	0.026485	0.014303	0.00772551	0.0104795	0.0129063	0.0112126	0.0282602	0.00435825	0.0295571	0.0151394	0.0429371	0	0.00919368	0.00409201	0	0.00732512	0.00957681	0	0.00550391	0.000515108	0.00327829	0.00662312	0	0	0.00579228	0.0123477	0.0318678	0	0	0	0	0.00454148	0.00399959	0	0	0.00139583	0.000321197
G38115	0.13776	0.0443495	0.0667326	0.0446274	0.0148255	0.012788	0	0.0528026	0.00983063	0.135283	0.000777866	0.0296326	0.000500182	0.0175802	0.0179944	0.00570625	0.00387122	0.0265164	0.0061189	0.00682906	0.00557963	0.0166311	0.00798976	0.0608555	0.00929505	0.00142108	0	0.00112078	0.0052023	0.0336234	0.00938717	0.0166905	0.00530072	0.00351005	0.0148651	0.00239373	0.00231365	0.02751	0.0003668	0.00392791	0	0.0424321	0	0	0.00596051	0	0.00134424	0.00244881	0.00149627
G38116	0.124364	0.0144044	0.0184647	0.0303887	0.00617416	0.00566039	0.0661256	0.0215684	0	0.0853688	0.000580372	0.00571739	0.00582172	0.00605647	0.0198692	0.00310901	0.00327507	0.00792	0.00290384	0.00665823	0.0438624	0.0204111	0.0116204	0.0285124	0.00849585	0	0.00626015	0.00144958	0.0112738	0.0159922	0.0282922	0.00187317	0.00347759	0	0.00327648	0.000390786	0	0.000473453	0.00189381	0	0.0538263	0.0589653	0.0160974	0.034157	0.00331417	0.0475795	0.000105212	0	0.000344711
G38117	0.0547221	0.0299522	0.0859733	0.0675048	0.0466677	0.0120577	0.0185599	0.0514196	0.0969475	0.0360236	0.000885975	0.017041	0.0083208	0.0177146	0.00348776	0.00421521	0.0212722	0.0204357	0.0166516	0.00571794	0.0139781	0.011111	0.0172794	0.0505227	0.00473339	0.00962962	0.0121236	0.00174388	0.0225237	0.0227369	0.0139985	0.0105387	0.0073691	0.00146853	0.0304509	0.00239873	0.00099391	0.00087194	0.0020528	0	0.0258294	0	0.0099152	0.00964403	0.00678868	0	0.00237292	0.000236669	0.000248416
G38120	0.091683	0.150351	0.0293014	0.0815114	0.0183788	0	0	0.0983503	0.0105854	0.0038784	0.0153633	0.0674379	0	0.0283078	0	0.0307182	0.00607685	0.0168317	0.0169771	0.0399865	0.0129883	0.0175016	0.0284102	0	0.0156417	0.0191485	0	0.0111663	0.00326718	0	0	0.0247695	0.0122645	0.0146098	0	0.00512241	0.00433691	0.00292709	0.0290758	0.00274782	0	0	0	0.00181064	0.000929962	0	0.00330823	0.0108241	0
G38121	0.0267421	0.0401382	0.0866067	0.102572	0.0293415	0.0258285	0.0335604	0.0422497	0.0119771	0	0.0108889	0.0300239	0.00117938	0.00992633	0	0.0354377	0.0233269	0.0308158	0.017108	0.0168575	0.0408217	0.00999008	0.0249397	0.0622299	0.00437066	0.00274564	0.0344957	0.00146845	0.00513189	0.0111001	0.00798693	0.0156983	0.00510114	0.00205936	0	0.0030773	0.00310475	0	0.00062438	0	0.000832506	0.00120251	0.00343409	0.00139917	0.00472187	0	0.00606169	0.00202923	0
G38122	0.131918	0.0386282	0.180127	0.0799284	0.0404041	0.0218928	0.0407793	0.0151322	0.0580553	0.00891822	0.00425449	0.00882394	0.027378	0.0117038	0	0.0042865	0.0118936	0.0050159	0.0052934	0.00676749	0.00651331	0.00992512	0.00355772	0.00489064	0.010051	0.00704374	0	0.00394767	0.0325342	0.00340427	0.0199445	0	0	0	0.0761002	0	0	0.00115074	0.00212887	0.000514296	0.00500571	0	0.00858259	0.00427095	0.00368596	0	0.00194187	0.0011867	0
G38124	0.281715	0.0374339	0.0183473	0.0612238	0.0087565	0.0341425	0	0.0955779	0.0318257	0.0757959	0.0224606	0.0385587	0.0279452	0.00363518	0.0674388	0.00185126	0.00278898	0.0114179	0.0140696	0.00900257	0.00313702	0.017587	0.00256571	0	0.00500832	0.00321609	0	0.00370252	0.005716	0.0143252	0.00429664	0.000634379	0	0	0	0.00714058	0	0.00588436	0	0.000329613	0	0.00434899	0.00533339	0.00077784	0	0	0.00332235	0.00266119	0.000866483
G38125	0.0610341	0.0394998	0.0678732	0.0836334	0.00897998	0.00511389	0.0186292	0.0218071	0.0118026	0.01578	0.0423335	0.0108714	0.000365278	0.0206395	0.0917649	0.0197067	0.013538	0.0221222	0.0180265	0.00935098	0.0234956	0.0109127	0.0123155	0.0101365	0.00859544	0.00332161	0.0340192	0.00666632	0.00303008	0.025052	0.00511593	0.0141652	0.00856919	0	0	0.00151329	0.0107397	0.00255694	0.00796305	0.0640897	0	0.0385469	0.00152199	0.00199521	0.00120998	0	0.00321901	0.00433767	0
G38126	0.084911	0.0929537	0.0203207	0.0653241	0.0160764	0.0135746	0	0.130358	0.00743513	0.0597563	0.00946842	0.0332792	0	0.0329669	0.00863579	0.017621	0.00657438	0.0161254	0.0337599	0.0144976	0.0696807	0.0165859	0.0682708	0	0.0101456	0.0124527	0	0.00688791	0.00537125	0.0046268	0.0161454	0.00203157	0.00395396	0.0087418	0	0.00243663	0.00167315	0.00476403	0	0.000770199	0	0	0.0105475	0.00164748	0.00149979	0	0	0.00577859	0.000502694
G38129	0.199349	0.0323398	0.063766	0.0595969	0.0139063	0.00469564	0.0505211	0.0325007	0.012988	0.0363604	0.00153653	0.010915	0.0263873	0.0106366	0.00494725	0.00151604	0.0328977	0.0148323	0.0127593	0.0167147	0.0219644	0.0183769	0.00562193	0.0247074	0.00883505	0.0113046	0	0.0123878	0.015978	0.00917821	0.00984756	0.00150704	0.000929665	0.00282075	0.00314749	0.00131703	0.00473352	0.00270429	0.00250762	0.000123609	0.0172091	0	0.0036467	0.0171816	0.00640733	0	0.00517811	0.0045174	0.000420248
G38131	0.148583	0.0395438	0.121964	0.0995243	0.0488142	0.0359759	0	0	0.0194124	0.0203318	0.00431849	0.0206126	0	0.00925244	0.00161508	0.065756	0.0024081	0.0152364	0.0163527	0.00578278	0.0100739	0	0.00543346	0	0.00701803	0.0034327	0	0.00142329	0.00282086	0.0184422	0.00755797	0.0161261	0.0310716	0.00470498	0	0.00767019	0.00373479	0.0054509	0	0.00139679	0	0.075828	0	0.000458059	0.00194188	0	0.00109018	0.00330461	0
G38132	0.00848328	0.00786255	0.0569296	0.0342036	0.0223356	0	0	0.133556	0.0802365	0	0.00109998	0.00948748	0	0.0194622	0.0929444	0.00701778	0.0155295	0.013167	0.00552423	0.00202924	0.0137532	0.0123733	0	0.0568671	0.00642098	0.00241552	0.000162844	0.00173587	0.0735058	0.00462436	0.0483826	0.00794133	0.00896234	0	0.0583775	0.00933799	0.000758785	0	0.00119983	0	0.00604916	0.00288849	0.00654076	0.00710686	0.00640536	0	0.000749896	0.00403069	0.00051631
G38136	0.0668774	0.128005	0.0688039	0.0944937	0.0523855	0	0	0	0.016795	0.0435622	0.0138746	0.0842151	0.023192	0	0	0.0160679	0.0172936	0.000636817	0.00356054	0.0224562	0.00137255	0.0164403	0.0155903	0	0.0195285	0.00903371	0	0.0126153	0.0122213	0.026583	0.0197944	0.00546143	0.00569915	0	0	0.00820067	0.0174255	0	0.00239792	0	0.0105363	0	0	0	0	0	0	0.00397382	0
G38139	0.0541265	0.0425736	0.14764	0.0617793	0.0349205	0.0145262	0	0.0495306	0.00688231	0.0394522	0.001969	0.0142054	0	0.0144679	0.0306001	0.0209088	0.0354489	0.0253662	0.0110296	0.0134954	0.011392	0.00825938	0.00985372	0.0788658	0.00752021	0.0059111	0.0127155	0.00375654	0.020662	0.00527058	0.0130711	0.0155823	0.00216052	0.00336938	0	0.00192826	0.000546312	0.00331018	0.00195397	0	0.00349658	0.00391365	0.00696316	0.00750779	0.00797817	0	0.0019604	0.0019604	0
G38140	0.0380475	0.193819	0.00559722	0.0262301	0.00664057	0.0133345	0	0	0.00341673	0.139601	0.0693033	0.0634056	0	0.0333197	0	0	0.000832729	0.0195605	0.0383245	0.0332285	0	0.0264222	0.0153392	0	0.0109475	0.0281881	0	0.022334	0.000952163	0.00186574	0.00170619	0.00607249	0.00115283	0.0160812	0	0	0.00788139	0.0267514	0.00803365	0.0151381	0.0231132	0	0.0611304	0	0	0	0	0.0108446	0.000164155
G38142	0.203349	0.131016	0.0117728	0.168588	0.0226746	0.0268093	0	0.000233124	0.0042886	0.0322644	0.00307822	0.0403559	0	0.0289039	0	0.0195047	0.00557865	0.022022	0.0148267	0.0772922	0.0186538	0.00815934	0.000919572	0	0.0210686	0.00103779	0	0.0355126	0.00149029	0	0.00999103	0	0.00463636	0.0270915	0	0	0.0103116	0.00979121	0	0	0	0	0	0	0.00131132	0	0	0.0121224	0
G38147	0.053073	0.233149	0	0.0516039	0.00398572	0.0314677	0	0	0.00520055	0.00450195	0.0175547	0.0808744	0	0.0633558	0	0.0336268	0.00927344	0.0346232	0.0204425	0.0428022	0	0.0246918	0.000930519	0.000459382	0.022481	0.0781848	0	0.0186815	0	0.00803919	0.00186584	0	0.0101013	0.0351065	0	0	0.0116738	0.0368654	0.0117602	0.00381981	0	0	0	0	0	0	0	0.00637393	0
G38148	0.197886	0.0711851	0.0150671	0.146168	0.00186509	0.0355235	0	0.0391973	0	0.0228322	0.0439783	0.0489449	0	0.0191023	0	0.0312071	0.00562729	0.0154331	0.0280241	0.0283453	0.010064	0.00387115	0.0600442	0	0.0128659	0.0346641	0	0.00718567	0	0.0201907	0.00221124	0.00906328	0.00297667	0.00517752	0	0	0.00679392	0.0192799	0	0.000422931	0	0	0	0.000765428	0.00466816	0	0	0.00850136	0
G38150	0.0241262	0.0615716	0.0560804	0.0933373	0.0241836	0.00861021	0	0.0220719	0.0243289	0.034681	0.000539121	0.00930082	0.102614	0.0324921	0.0116718	0.00288208	0.0240251	0.0152324	0.0136658	0.0178357	0.035071	0.0174125	0.00739979	0.0896446	0.00412047	0.00487648	0.014975	0.00110079	0.0179307	0.00296213	0.0260188	0.00126744	0.00216963	0.002111	0.0540653	0.00289065	0.00135397	0.00105076	0	0.000184884	0	0	0.00646466	0.00777031	0.00445821	0	0.00109579	0.000652971	0
G43090	0.201489	0.110479	0.185628	0.0719191	0.0129437	0	0	0.000349829	0.0283032	0	0.00966527	0.0326801	0.000291524	0.021235	8.53242e-05	0.0349479	0.00312745	0.02017	0.00699659	0.0267858	0.000939908	0.0127688	0	0	0.0112601	0.000816648	0.0593874	0.00254598	0.00441946	0.01376	0.00362568	0.00578076	0.00666341	0.00268816	0	0	0.00403532	0.0124189	0	0	0.0251177	0.0134684	0	0.00146987	0	0	0	0.00126813	0.000398666
G43093	0.077915	0.0722195	0.117153	0.052782	0.026999	0.00660385	0.000406641	0.0127848	0.00514056	0.0422907	0.00186139	0.0401857	0.000759063	0.0124243	0.0457422	0.014818	0.00392401	0.0109238	0.00803523	0.0154854	0.000798505	0.0450558	0	0	0.00949507	0.000989008	0.000194269	0.00247599	0.0221827	0.00927142	0.011026	0.000346816	0.00123018	0.0120537	0.015769	0.00362492	0.00143894	0	0.0036435	0.000238499	0.011386	0.000795209	0.00639782	0.00250591	0.000548966	0.0012186	0.000548966	0.00788884	0.00535237
G43094	0.0690671	0.0390878	0.139093	0.0755184	0.0284866	0.00816015	0.0448066	0.0716609	0.013017	0.00919871	0.00373528	0.00843651	0.0138475	0.0103473	0.0633247	0.024384	0.0238603	0.0206125	0.0219879	0.0100736	0.0249714	0.00971799	0.0100124	0.057121	0.00676921	0.00306076	0.00562213	0.00159906	0.0165755	0.00667648	0.0153353	0.00765557	0.00536113	0.00165546	0.00962039	0.00517163	0.00319123	0.00163203	0.00100889	0.00474109	0.00201778	0	0	0.00245199	0.00517427	0	0.00600883	0.00495172	0.000317022
G43098	0.0884621	0.239894	0.0754843	0.0561081	0.0612067	0.00624457	0	0	0.0181703	0	0.00759978	0.0260422	0.0568058	0.0165096	0	0.00266005	0.00785121	0.00823872	0.0176174	0.0266471	0.00374359	0.0156114	0	0	0.0188384	0.021458	0.0444312	0.033064	0.00918608	0.00959361	0.00508141	0.00115294	0.00361562	0.00896016	0	0.00755029	0.00329797	0	0.00230247	0	0	0.00139543	0.0153498	0.00415308	0.000828539	0	0.000218037	0.00261644	0.000149085
G43100	0.00415047	0.0392264	0.177943	0.0161627	0.0260632	0	0.0971079	0	0.0106204	0.00147572	0.0242077	0.00147631	0.0111558	0.00894613	0.00597745	0.00706239	0.0147485	0.0207609	0.0249819	0.00243101	0.106776	0.0118585	0.0338252	0.0342579	0.00174583	0.00323322	0	0	0.0419549	0.0126491	0.00597907	0.0209301	0.00605289	0	0	0.00609865	0.00525673	0.000527044	0	0.000209144	0.00621912	0	0.00184465	0.0104818	0.00833388	0	0.00378813	0.00299756	0.00863391
G43103	0.0418937	0.135536	0.153937	0.143085	0.0322726	0	0	0	0.0194241	0.00620921	0.0239598	0.0131653	0.0521746	0.0171046	0	0.0191343	0.00614711	0.0218382	0.0239313	0.00898986	0.0103404	0.0134748	0.0267083	0.00215598	0.0163854	0.0174866	0	0.016601	0.00111573	0.00474314	0.0116556	0.00602202	0.00084548	0	0	0.00511274	0.00403895	0.0129358	0	0	0	0	0	0.00489171	0.0130436	0	0.000512044	0.0087856	0
G43104	0.0391372	0.0925284	0.235624	0.125307	0.0153743	0.0101932	0	0.0042283	0.0605076	0.0201222	0.0161685	0.00465299	0.00912357	0.0121547	0	0.0165357	0.0166342	0.00693062	0.0306552	0.0153936	0.0118379	0.0218022	0	0	0.0113022	0.00981734	0	0.00851533	0.00172387	0.00503369	0.000687374	0.0015093	0.00486449	0.0127167	0.0469392	0.00873705	0.00661409	0.019537	0.0148746	0.000302022	0	0	0	0.00200925	0.00113258	0	0.012246	0.00545055	0
G43107	0.301573	0.116207	0.0784515	0.0411464	0.000538207	0.0448548	0	0	0	0.100347	0.0169807	0.0489787	0	0.0438731	0	0	0.00292453	0.0142291	0.0122774	0.0259232	0.0121809	0.0203885	0.0385108	0	0.00565117	0.0192018	0	0.00325035	0	0.000960329	0	0.00819832	0	0	0	0.000189955	0.00530491	0.00631601	0	0.000630413	0	0	0	0	0.00060944	0	0	0.0014682	0
G43108	0.1363	0.0533501	0.137389	0.0724065	0.012234	0.00436268	0	0	0.0161974	0.0144672	0.018036	0.0152558	0.0426886	0.0159427	0.0038787	0.0199839	0.00239312	0.0248747	0.0106112	0.00656921	0.0234437	0.00703659	0.035498	0.100905	0.00835595	0.00702895	0.044588	0.00978868	0.0118669	0.00370594	0.00634673	0.0130229	0.00212872	0.00228134	0	0.00186972	0.0027829	0.00562927	0	0.00125452	0	0	0	0.00106436	0.00128418	0	0.000175915	0.00439787	0.000721701
G43113	0.161328	0.111219	0.127945	0.0845796	0.00883327	0.014633	0.00842054	0	0.00940029	0.0791905	0.00286615	0.0446055	0.000374246	0.0356293	0	0.00320604	0.0120177	0.0166408	0.0192363	0.00424652	0.0010997	0.0112274	0.0724154	0.012163	0.00895852	0.0126171	0.0106666	0.0131194	0.00404436	0.00505232	0.00241111	0	0.0137853	0.0117001	0	0.00072176	0	0.00187123	0.000898191	0	0	0.000665327	0	0.00225386	0.0186655	0	0.000327465	0.00446756	0
G43114	0.112728	0.0136232	0.0911381	0.0363723	0.0135584	0.00447995	0.118286	0.0589205	0.0133464	0.021509	0.000184497	0.00686152	0.0335341	0.0101749	0.0304478	0.00219413	0.00974965	0.0114075	0.00736178	0.000990903	0.0158005	0.0104794	0.0183362	0.0979825	0.0053052	0.00243211	0	0.00375512	0.0196987	0.00991177	0.0227494	0.000335162	0.00330233	0	0.00288184	0.00374265	0.000863438	0	0.00366779	0	0.0167147	0.00168835	0.0035368	0.0115215	0.00304558	0	0.00350405	0.00052397	0
G43115	0.223063	0.0141855	0.066829	0.0153787	0.0211929	0.0108169	0.0697982	0.0725024	0.0118939	0.0425732	0.000514698	0.00987801	0.00889226	0.0256209	0.00632827	0.00702549	0.0123352	0.0135521	0.0118036	0.00141589	0.00730171	0.00840501	0.0444912	0.0338028	0.0111915	0.00210294	0	0.00229412	0.00689711	0.0082832	0.0299923	0.0127006	0.000665358	0.000769338	0.00634349	0.00271466	0.000950829	0.0066692	0.000438522	0	0.0198797	0	0.00176627	0.00639768	0.00429387	0	0.00397411	0.00203273	0.000676732
G43118	0.00135763	0.0993963	0.147034	0.0970923	0	0.0411754	0	0.0151069	0.13175	0	0.00105264	0.0246752	0	0.0208125	0	0.0126157	0.0118872	0.0246367	0.0186545	0.0322483	0.0357383	0.0146485	0.00922134	0	0.0108618	0.0100624	0.0098027	0.00832631	0.0248139	0	0.010942	0.00223097	0.0140682	0.0121258	0	0	0.00414848	0.0135524	0.0095664	0	0	0	0.027902	0.0031821	0.0007972	0	0.000149475	0.00326354	0.000170342
G43121	0.0873191	0.0231293	0.116696	0.0358223	0.0217005	0.00209254	0.115837	0	0.0401869	0.0193111	0	0.0159515	0.0938653	0.0167116	0.000328098	0.000448401	0.0054266	0.00540508	0.0141695	0.00510173	0.034927	0.0104627	0.0134648	0.0255589	0.00347511	0.00374885	0.00272643	0.00385293	0.0147875	0.0268044	0.0193009	0.00576834	0.00820603	0	0.00886541	0.00698225	0	0	0.00424486	0	0.0258279	0	0.00438437	0.00343314	0.00175624	0	0.0172821	0.00113969	0.000276791
G43125	0.256176	0.110179	0	0.0643655	0.00500498	0.0324782	0	0.00524174	0	0.117836	0.0186581	0.0464234	0	0.0365511	0	0.0119738	0.00616101	0.0134163	0.0308338	0.0250311	0.000683373	0.0291636	0.00339675	0	0.0326645	0.0305213	0	0.0161306	0	0.0196137	0.00208725	0	0.00590189	0.00670769	0	0	0.0279456	0.00256948	0	0	0	0	0	0	0	0	0	0.00340456	0.000622239
G43128	0.129285	0.0280157	0.0235694	0.0995877	0.0238667	0.00473251	0.0868248	0.0293267	0.0502711	0.0113282	0.0129571	0.00610627	0.0538463	0.0210039	0.000545325	0	0.0184415	0.0113098	0.0205324	0.00470955	0.00798612	0.0131355	0.00363502	0.0411766	0.00810489	0.00214439	0.0239525	0.0156508	0.0358459	0.0207436	0.0151352	0.0194463	0.00746321	0.00847263	0.00288305	0.00255524	0.00336118	0.00158371	0	0.00066617	0.00372639	0	0.0086328	0.0059497	0.00216596	0	0.000419219	0.00125766	0.000371577
G43130	0.255166	0.0334132	0.0714091	0.0894538	0.0381827	0	0.024498	0.0272829	0.0523342	0.012867	0.000655476	0.00225263	0.0441808	0.00947949	0.000584733	0.0116757	0.023533	0.00678676	0.00634417	0.00840789	0.00910584	0.0104247	0.00604905	0.00565912	0.00660851	0	0.00506116	0.00138996	0.0376277	0.0115168	0.0116386	0.00301659	0.00888539	0.00106598	0	0.00489322	0.00330655	0	0.000774405	0.000124103	0.0060761	0	0.00253171	0.00492242	0.00255033	0.00565944	0.000632927	0.00115416	0.00475199
G43132	0	0.193523	0.198723	0.0423815	0.00891504	0.0194313	0	0.00814159	0.00298525	0.0309923	0.00702355	0.0324599	0	0.0336479	0	0.000986859	0.0136055	0.0177252	0.00314808	0.00430613	0.0399843	0.0373156	0.0255763	0	0.0146888	0.0319417	0	0.0225552	0.00677433	0.00986037	0.00136833	0.0261549	0.00228056	0.0187971	0	0.00147324	0.000988571	0.0259174	0	0	0	0	0	0.00167241	0.000508849	0	0.00173009	0	0
G43133	0.167136	0.0750889	0.0969707	0.0398003	0.0409694	0.028376	0.111519	0.000661717	0.0178098	0.00400922	0.018743	0.0421955	0.0477474	0.00976704	0.00151901	0.00755136	0.0324764	0.0198213	0.0152195	0.00671484	0.00355963	0.00671448	0.00302931	0.00408707	0.010315	0.0185113	0	0.00274634	0.00716875	0	0.00752322	0.00228235	0.0013629	0.00356467	0.00656646	0.00283593	0.00185676	0.00330858	0.00474879	0	0	0.00214085	0.00506019	0.0144468	0.00165429	0	0.00440334	0.00832011	0
G43137	0.185561	0.0424253	0.0193622	0.0661955	0	0	0.0493156	0.0234994	0	0.0278683	0.0110854	0.00630433	0	0.00989268	0.0317205	0.00906878	0.00364236	0.0187472	0.0140996	0.00213731	0.101568	0.00513015	0.101128	0	0.00641269	0	0.011931	0.00121358	0.006146	0.0413722	0.00268861	0.0266405	0.00213235	0	0	0	0.00264093	0	0	0.00198586	0.0226389	0.0110326	0.00507499	0	0	0.0253354	0.000496466	0.00190312	0
G43144	0.0175771	0.0247194	0.0855997	0.0301822	0.0294391	0	0.0565345	0	0.137411	0.0198053	0.00783418	0.00556814	0.0623096	0.0117262	0.0566235	0.0181701	0.0142052	0.0181865	0.0114346	0.0060229	0.00451792	0.0129938	0.0177703	0.0236169	0.00721499	0.000376224	0	0.00326239	0.0411095	0.0144984	0.0337665	0.00103045	0.00579802	0	0.00231147	0.00531477	0.0018664	0.00164133	0.000875374	0	0	0.000486319	0.003617	0.0144312	0.00274694	0	0.0186017	0.00214284	0
G43145	0.268283	0.0559681	0.0620888	0.134986	0.0288349	0.0510303	0	0	0.00400737	0.0329064	0.00680547	0.00936025	0	0.0170853	0	0.0270349	0.0287041	0.017033	0.0118372	0.018496	0.0274696	0.00311506	0.00504182	0	0.00913279	0.00467367	0.00820966	0.0110443	0.0014655	0.00519177	0.00468013	0.019805	0.00436283	0.0111486	0.00625994	0.00242732	0.00368414	0.0100531	0.0004531	0	0	0.004531	0.0044366	0.00126919	0	0.0162656	0.000637171	0.00499118	0.000484081
G43146	0.150817	0.0353888	0.0848124	0.0531217	0.00979154	0.0139139	0.0706444	0.127844	0.0243353	0.00867666	0.0051346	0.0191041	0.01394	0.0193978	0.0257859	0.00238413	0.00545257	0.0122588	0.0141875	0.00901385	0.0259592	0.0138748	0.0256046	0.00508093	0.00691299	0.00740517	0	0.00464666	0.00904227	0	0.0147249	0.00114585	0.00908677	0.00287988	0.00316787	0.00427133	0.00901679	0.00185649	0.0100055	0.000232643	0.00429924	0	0.00710027	0.00990786	0.0101619	0	0.000512978	0.00163664	0.000640266
G43148	0.132633	0.0527331	0.0873714	0.132076	0.00750853	0.0329342	0	0	0.00525828	0.01987	0.0125854	0.0172563	0	0.00898472	0	0.0179925	0.0197852	0.0215417	0.0100915	0.0103559	0.0406967	0.00547599	0.00233518	0	0.00535376	0.00371606	0.0539997	0.00130381	0.00130976	0.0520871	0.00197214	0.0439931	0.00942247	0.00522895	0	0.000335265	0.00444403	0.000977855	0.00305091	0.00137665	0.00539776	0.00912665	0.00521523	0	0.00185792	0.01032	0.00672275	0.00488928	0.000501464
G43152	0.014319	0.0332985	0.0422213	0.0220062	0.0101276	0.0040357	0.181606	0.012151	0.00196571	0.0136863	0.000845751	0.0092156	0.0874401	0.0161868	0.00305994	0.00640447	0.00749759	0.0241588	0.00802753	0.00671753	0.0759256	0.00965058	0.0107795	0.0232491	0.00457854	0.00290537	0.021695	0.00177902	0.0102154	0.017181	0.017141	0.00874519	0.0101372	0.00161613	0.00711096	0.00391663	0.000913088	0	0.00131599	0	0.00938738	0.00341182	0.0108203	0.0207658	0.00205623	0.0253862	0.00328997	0.00038383	0
G43153	0.154212	0.0418141	0.127485	0.0261939	0.0308652	0.00595972	0.139861	0.0141784	0.0275746	0	0.00148079	0.00902008	0.0852303	0.0173361	0.000293062	0	0.00249685	0.0257159	0.00677677	0.00407908	0.0208859	0.0109342	0.027336	0.000720933	0.0100931	0.00420088	0.027684	0.00849099	0.00724225	0	0.0125877	0.00397103	0.00316376	0.000607102	0	0.00425694	0.00308465	0.00516669	0.0181675	0	0	0	0.0144988	0.00787574	0.00126163	0	0.000720933	0.000660855	0.000787344
G43154	0.145358	0.0561218	0.0948635	0.0804533	0.00877588	0.0190384	0	0.0794957	0.00850214	0.0297405	0.0139243	0.0113074	0.000250341	0.0123323	0.152403	0.00917186	0.00639246	0.0290986	0.017987	0.0136487	0.00397867	0.00704083	0.00742615	0.00262858	0.00509287	0.00373065	0.0164923	0.00623766	0.0193185	0	0.0128326	0.00380315	0.00489111	0.00150204	0	0.001207	0.00231234	0.00272246	0.0129176	0	0	0	0.0107647	0.00157778	0.000938778	0	0.00204184	0.00281633	0.000454679
G43156	0.185229	0.0728067	0.0911292	0.0519413	0.00470655	0.00556514	0.0935955	0.102652	0.005589	0.0146717	0.00828358	0.00949489	0.00311985	0.00956771	0.0643051	0.00447741	0.00445861	0.0042938	0.00384501	0	0.00494958	0.0144188	0.0138616	0	0.00458492	0.0046692	0	0.00823528	0.0187122	0	0.0153761	0.000755107	0.00375544	0	0	0.00101184	0.0161035	0.0103714	0.0100173	0.000927523	0	0	0	0.00389716	0.00983385	0	0.00369955	0.00524894	0
G43158	0.0461785	0.046013	0.107235	0.0525995	0.021272	0.0226348	0.0409767	0.036107	0.0508227	0.0124542	0.00283	0.0264257	0.0925865	0.0140562	0.000124153	0.00555971	0.00986068	0.0201921	0.00610833	0.00347491	0.0261197	0.0212943	0.00779641	0.012047	0.00820807	0.00291084	0	0.00345008	0.011415	0.0426452	0.00712924	0.00363591	0.011787	0.00242904	0.0261929	0.00385407	0.0030315	0.0073809	0.0018325	0.000174154	0	0	0.00899282	0.0117395	0.0096079	0	0.0121106	0.00235425	0
G43165	0.1478	0.195606	0.108364	0.148818	0.0201716	0.00238599	0	0.0334038	0.00937888	0.0295495	0.00183107	0.00505542	0	0.017891	0	0.018262	0.00518148	0.00846575	0.013643	0.0294044	0	0.00856508	0	0	0.0202656	0.0107279	0	0.0200192	0.00232797	0	0	0	0.00582659	0.0384463	0	0.00179168	0.00562445	0	0.000978867	0	0	0	0	0	0.00172066	0	0.00470315	0.00489433	0
G43166	0.121256	0.0912115	0.0617269	0.114868	0.00622304	0.0187143	0	0	0.00597991	0.0834697	0.0111533	0.0190519	0.01583	0.0226104	0.00745666	0.0343632	0.0105869	0.0118807	0.0103432	0.0164102	0.00361891	0.0130799	0.0147811	0	0.0166265	0.0136556	0.0223296	0.0089435	0.00159268	0.0142872	0.00986415	0.00399025	0.0136971	0.0154628	0	0.000344964	0.00541031	0.00764669	0	0.0433266	0.0239865	0.00107322	0.00456118	0.0028747	0.00216321	0	0.000125768	0.00651478	0
G43169	0.0524191	0.0588402	0.165667	0.101395	0.0383312	0.0685497	0.00632434	0.0561169	0.0405872	0	0.00502406	0.00972178	0.0213382	0.0204911	0	0.0281202	0.0317827	0.0164213	0.0214411	0.0326434	0.0045743	0.00447331	0.00504855	0.0038563	0.0123595	0.0182557	0	0.00755836	0.00765391	0	0.00229002	0.00730149	0.00302455	0.00629998	0	0.0119435	0.00695673	0.00578446	0	0.00498088	0	0	0	0.00332701	0.00842603	0	0.00343211	0.00724985	0.000197759
G43173	0.288378	0.0911205	0.0999634	0.122216	0.0408356	0.0187462	0.000697999	0	0.00291617	0.00402845	0.00143953	0.0231828	0.00119657	0.0220401	0	0	0.0054319	0.0161162	0.00989164	0.0267499	0.00297021	0.0177491	0.00102053	0.00319085	0.0144087	0.0287341	0.0181672	0.023466	0	0.00206076	0.00742968	0.00429472	0.01134	0	0	0.000598284	0.00339011	0	0.000797713	0	0.00725919	0.00895211	0.00618227	0	0.000623213	0	0.000224357	0.000373928	0.00019886
G43179	0.0589421	0.0479453	0.0220714	0.00308758	0.0199338	0	0.177812	0	0.0114692	0.0183518	0.0223612	0.0132974	0.124854	0.03183	0.00189367	0.0037051	0.00177375	0.0106278	0.00538398	0	0.00683782	0.0325644	0.0062336	0.00173677	0.00151967	0.00364576	0.0790125	0.00389164	0.00898783	0.0247972	0.00445948	0	0.00989195	0	0	0.00736058	0.00195819	0	0.00185255	0	0.00463138	0	0.00916627	0.00810815	0.00126639	0.042932	0.0112166	0.000651287	0
G43180	0.0403771	0.0854485	0.012887	0.121033	0.00742506	0.00724186	0	0	0.00647611	0.00497878	0.181304	0.0334567	0.00586725	0.0523784	0.0234588	0.0084717	0.00728922	0.0192998	0.0111645	0.0254701	0.0309847	0.01471	0.0145028	0	0.00751217	0.00049144	0.0247085	0.00427471	0.0102572	0.0199486	0.0100018	0.0226255	0.0224688	0.00487026	0.00161461	0.00269414	0.00449258	0	0	0.00594345	0.00764419	0	0.00854942	0.00288784	0.00220022	0.0086275	0.00125727	0.00546911	0.000501474
G43181	0.0482812	0.0725269	0.148383	0.10081	0.0221386	0.0312606	0.0203509	0.034072	0.0191	0.00306312	0.0312698	0.0155736	0.00230783	0.0164513	0	0.0279772	0.0347513	0.0113417	0.0111195	0.0131998	0.00266329	0.0118539	0.00380239	0.00146862	0.0115391	0.012005	0.0578153	0.00310042	0.00536482	0.0154555	0.00146921	0.00228144	0.00252704	0.00432856	0	0.0108498	0.00302058	0.00146862	0	0.00262422	0.00226587	0.00503527	0.00377645	0.00117537	0.00810363	0	0.00348797	0.00474679	0.00041841
G43183	0.138776	0.0466003	0.0918645	0.0362354	0.00929255	0.00924769	0.0705825	0	0.0116997	0.00692046	0.00118604	0.0285629	0.000918645	0.0166667	0.00343558	0.0082678	0.0011915	0.0222599	0.0061243	0.00389831	0.158311	0.00535876	0.0298706	0.0177605	0.00819125	0	0	0.000918645	0.00251684	0.00775744	0.0102929	0.059676	0.00651886	0.000902528	0	0	0.00116856	0	0	0.0262163	0.00232723	0.0151747	0.00306215	0.00188704	0.00241144	0.00721484	0.00654534	0.0046315	0
G43186	0.16156	0.0463729	0.050655	0.0638755	0.0181466	0.00605492	0.129555	0	0.0611906	0.00419447	0.00154839	0.016392	0.0370399	0.0219996	0	0.00510778	0.0242648	0.009736	0.00865955	0.00508644	0.00798125	0.0213952	0.0256042	0.012854	0.0152219	0.00301169	0	0.00603237	0.00895858	0	0.018903	0.00100974	0.00914354	0.000925774	0.00348946	0.000531557	0.0024937	0.00456656	0.00514161	0.00249446	0.0154925	0.04871	0	0.0056851	0.00367861	0	0.0011205	0.00126849	0.000313207
G43188	0.0278113	0.0558845	0.0541466	0.081424	0.030003	0.0110742	0.0196811	0.044824	0.0123485	0.0170633	0.0027521	0.0170927	0.00113002	0.0167487	0.139589	0.0317315	0.0101281	0.0180692	0.0209053	0.0223085	0.0104234	0.0452948	0.0119668	0.00131835	0.00887534	0.0112675	0.0266656	0.00301338	0.0151357	0.0116141	0.0112896	0.00750935	0.00770226	0.01019	0	0.0111118	0.00320155	0	0.000452007	0.00134823	0.0067801	0.00117187	0.00721955	0.00522277	0.000823971	0	0.00218941	0.00435527	0.00287065
G43189	0.131648	0.0735984	0.113552	0.0805251	0.030485	0.0152387	0.0297293	0	0.00427199	0.0184676	0.0309591	0.019964	0.0177851	0.0133677	0.0315766	0.0104676	0.00905029	0.0293508	0.0205152	0.00962619	0.0119133	0.00777687	0.0152805	0.0102379	0.00797376	0.00855083	0	0.00385015	0.0140845	0.0150287	0.0118019	0.00766122	0.00363985	0.00306723	0	0.00385328	0.00758161	0.00462675	0.00102379	0.00173994	0.00669402	0	0	0.00397075	0.00563577	0	0.00371616	0.00487285	0.000252414
G43190	0.106577	0.110722	0.133008	0.11847	0.010169	0.0553084	0	0.0506369	0	0	0.020087	0.00121162	0	0.0199514	0	0.0107848	0.00851844	0.00994912	0.0299899	0.0753898	0.0165077	0.00403711	0.0171543	0	0.0147787	0.0210716	0	0.0403711	0.00491581	0.00259528	0	0.00866939	0.00137317	0.0234941	0	0.00173019	0.0108043	0	0.00669006	0	0	0	0	0	0.00378479	0	0.0098044	0.00587543	0
G43191	0.118171	0.106671	0.0445788	0.0408299	0.00400626	0.0141021	0	0	0.0058119	0.0219339	0.0231851	0.0747265	0.00124316	0.0260616	0.0126705	0.000679851	0.00943479	0.0569398	0.0304185	0.00490267	0.000993387	0.0212696	0.0449037	0	0.0271843	0.0123379	0.0369252	0.00495968	0.00209321	0.0111107	0.00773708	0.00452268	0.013091	0.00753255	0	0.000782523	0.0110784	0.00244746	0.0151044	0.00360706	0.00834469	0.00191653	0.0165495	0.00352576	0.00761919	0.0232965	0.000203955	0.00354008	0
G43193	0.10629	0.0710774	0.157607	0.0789939	0.0234288	0.00526276	0.0454583	0.045285	0.01925	0.0108091	0.0052691	0.0171691	0.00924397	0.0201756	0.00303464	0.0287719	0.0105033	0.0115995	0.0190027	0.0227049	0.00357563	0.00787839	0.0780279	0	0.00762234	0.0115139	0.0270483	0.00271367	0.0091135	0.0115024	0.00873905	0.000302369	0.00189787	0.0243152	0	0.00103544	0.00975745	0.00401798	0	0	0	0	0	0.00300129	0.000571183	0	0	0.0164855	0
G43194	0.0870098	0.146938	0.13083	0.0530878	0.027447	0	0.00715577	0	0.0052572	0.00286231	0.00863946	0.0373567	0.0627344	0.0333218	0	0.017392	0.0175779	0.0259611	0.0149448	0.0246759	0.0023455	0.02666	0.0108963	0	0.0189818	0.0230062	0.0253989	0.0150292	0.00967712	0.0220372	0.0106784	0.00783129	0.00415074	0.0109586	0	0.000995113	0.00417409	0.00810565	0.000354622	0.00110229	0.00420481	0	0	0.00308645	0.00299213	0	0.00251718	0.00383119	0.00440211
G43195	0.0479254	0.130411	0.0825279	0.0714825	0.00743108	0	0	0.0786828	0.013271	0.0326048	0.0352679	0	0.0159429	0.00343174	0.000266858	0.0282804	0.00898273	0.016034	0.0164743	0.0288093	0.00147472	0.0191471	0.0470741	0	0.0253015	0.010522	0.000288507	0.00182353	0.00290243	0.000729413	0	0.00848168	0.00906293	0	0	0.00102713	0.0125801	0.00234454	0	0.00421697	0.032511	0	0.0172454	0.00205777	0.000742438	0	0.0416352	0.00386849	0.000111327
G43196	0.0788643	0.0394468	0.0741979	0.0693574	0.0393486	0.0157546	0.017903	0.0844225	0.0542969	0	0.0113703	0.0149331	0	0.0168827	0.0406254	0.023612	0.020552	0.00829453	0.0185395	0.012454	0.0269561	0.0104102	0.0121446	0	0.00545378	0.000835141	0.00467967	0.00517197	0.0227685	0.000884097	0.0392643	0.00646107	0.00234026	0.0042995	0	0.0125605	0.0111336	0.00430997	0.0288039	0.000248041	0	0	0	0.00156017	0.00116038	0.00732908	0.000198922	0.0022876	0.0464151
G43198	0.0324844	0.0355966	0.0520695	0.0848284	0.00955949	0.00342502	0	0	0.0127354	0.0234197	0.00191764	0.00406228	0.000719974	0.022772	0.157178	0.0687318	0.020635	0.0118984	0.0710923	0.0099912	0.0268446	0.0146566	0.0095726	0.0422728	0.00565051	0.0295997	0	0.000668547	0.00615242	0.0255076	0.0140883	0.00763177	0.00142612	0	0	0.00409944	0.00840312	0.00470554	0.00364101	0	0	0	0	0.00177184	0.00354844	0	0.00511053	0.00788757	0
G43199	0.108798	0.0961401	0.0897108	0.140936	0.0233869	0.0587677	0	0	0.00326894	0.0320728	0.0306	0.0260123	0.00046201	0.0126073	0	0.00955899	0.0246847	0.00861794	0.0244219	0.037029	0.0160108	0.0115041	0.00675284	0.000554412	0.0114521	0.0159822	0	0.0123203	0.0105482	0	0.020344	0.00598446	0.00275653	0.010563	0	0.000752417	0.00911198	0.00741526	0.00848251	0.00662585	0.00377	0	0.00392709	0.00186357	0.0045046	0	0.000155929	0.00609854	3.94881e-05
G43200	0.368082	0.0869927	0.00814944	0.0977096	0.0147057	0.0304413	0	0.00817451	0.00189247	0.0719156	0.0348128	0	0.013457	0.018737	0	0.00668672	0.000975513	0.00689336	0.00576729	0.015406	0.0299041	0.0179288	0.00181782	0	0.034259	0.00321267	0	0.0101137	0	0.0159645	0	0.00799305	0.0175597	0	0	0	0.00913407	0.00639417	0	0.000147068	0	0	0	0	0	0	0	0.00651955	0
G43201	0.198847	0.10303	0.0810075	0.107286	0.00165307	0.0043148	0.00266173	0.0719787	0.00185026	0.0628167	0.0107626	0.0241725	0.000747151	0.0247356	0.00317767	0.00263371	0.00797768	0.0146036	0.00392254	0.0101062	0.0137186	0.0112073	0.0317519	0.0114874	0.0124156	0.0133094	0.0258582	0.00300417	0	0.0104134	0.00572921	0.00355454	0.0020013	0.00607552	0	0.000460298	0.00675546	0.00357232	0.00100865	0.00336531	0.012384	0	0.00952618	0	0.00285435	0	0	0.00761744	0
G43203	0.107139	0.042781	0.104935	0.0241537	0.017364	0.020641	0.0465609	0.164812	0.0339466	0.0265723	0.00149087	0	0.0115331	0.0191874	0.0175529	0.0172799	0.00730222	0.0123296	0.00537773	0.0103233	0.0113904	0.0131478	0.00731403	0.00237253	0.0138397	0	0.0421826	0.000593132	0.00674082	0.0217482	0.00348901	0.00895811	0.00537197	0	0	0.00420841	0.0048356	0	0	0.000494277	0.00466597	0.0253948	0.00125217	0.00127377	0.00123569	0	0.00689516	0.00197711	0
G43205	0.0392555	0.038276	0.162811	0.100454	0.0553682	0.00531877	0.044966	0.0216811	0.116537	0.00848568	0.0361595	0.0128514	0	0.0131093	0	0.0150631	0.0053782	0.0261062	0.0116932	0.00876449	0.0413361	0.00781576	0.0265986	0	0.00581107	0.00141069	0.0190884	0.000924808	0.0179214	0.00588719	0.00750613	0.0114272	0.00608451	0.000555597	0	0.00478516	0.0054229	0.00131954	0.000568419	0.000714512	0.00446615	0.0010827	0.00230074	0.01052	0.000482141	0	0.00111654	0.00479603	0.00034702
G43207	0.178326	0.0567039	0.0327878	0.075214	0.105023	0.0308257	0	0.033459	0.0306579	0.0285021	0.0190581	0.0344229	0.0853687	0.00976479	0.000188906	0.021822	0.00521489	0.0144328	0.00598958	0.0159809	0.00225993	0.00748698	0.00560106	0	0.0126827	0.0126002	0	0.00430286	0.0105705	0.00283989	0.00885883	0.00327531	0.0182962	0.0070114	0	0.00831681	0.000335869	0.00793878	0	0.000593173	0	0	0	0.0019164	0.00103269	0	0.00238809	0.00329169	0.00568198
G43209	0.297342	0.0151749	0.0264121	0.0198971	0.00922411	0	0.102655	0.0298281	0.00730901	0.0746582	0.00788643	0.00956853	0.00645629	0.0228385	0.00133134	0.00487743	0.00497137	0.0100385	0.00531763	0.000909642	0.00475962	0.0204253	0.0267688	0.0216579	0.00913418	0	0	0.00234774	0.00182245	0.0184885	0.000591868	0.0100617	0.00542545	0	0.00584903	0.000955866	0.000733033	0.00184885	0.00133821	0.0106529	0.0264121	0.0223622	0.013793	0.00123306	0.000572262	0.0409325	0.000242111	0	0.0011538
G43212	0.188374	0.0421286	0.0768936	0.0593318	0.00603888	0.00311249	0	0.0409379	0.00920248	0.0257213	0.00369146	0	0.0314131	0.0165499	0	0.00255772	0.0174094	0.0154731	0.0130984	0.00610151	0.000384258	0.0126445	0.000691296	0	0.00154003	0.000915272	0.0452942	0.00285792	0.0726405	0.00345832	0.0250656	0	0.00381432	0.00204769	0.15815	0	0.00719859	0	0.000778122	0	0	0	0.00381856	0.00847628	0.00413377	0	0.000702472	0.00132389	0.00264793
G43213	0.175129	0.117569	0.108883	0.112218	0.0110204	0.101799	0	0.000270638	0.0118541	0.0305048	0.0036076	0.0352512	0.00644376	0.0132323	0.00200473	0.00807404	0.0126301	0.0197236	0.0141505	0.0319929	0	0.0082158	0.00043279	0	0.00548525	0.0183658	0	0.0179137	0.00765013	0	0.00546908	0	0.0149993	0	0.0106133	0.00618601	0.00171014	0.00463951	0.012836	0	0	0	0.00895683	0	0.000314133	0	0.00662097	0.00488115	0
G43216	0	0.155206	0.0785658	0.140655	0.0322986	0.0495283	0	0.012597	0.0396287	0.042552	0.00760354	0.0200971	0.00143273	0.0188495	0	0.0280282	0.00546294	0.0285488	0.0366668	0.0419692	0	0.0109108	0.00237926	0.00479413	0.00303766	0.0199598	0	0.023989	0.00296912	0.00578601	0.00569572	0	0.00115767	0.0204642	0	0.00276312	0.00820121	0.0400062	0.000264503	0.000290876	0	0	0	0.00226903	0.000578601	0	0.00549671	0.00514542	0
G43222	0.0497466	0.0367259	0.0654907	0.0539881	0.0521037	0.0183211	0	0.0588385	0.0561686	0.0328245	0.00168037	0.0161482	0.0142604	0.0126008	0.00844581	0.00656324	0.0100109	0.0138751	0.0116066	0.00966299	0.0362687	0.028249	0.0125885	0.0624452	0.00495197	0.00294744	0	0.0108072	0.023652	0.0186089	0.0160139	0.0173437	0.010049	0.00044427	0.0195221	0.00748191	0.00049916	0.00944831	0.000422057	0.000932426	0	0	0	0.0130852	0.00695434	0	0.00756584	0.000599512	0.00083351
G43223	0.227781	0.0560098	0.140751	0.0860585	0.0187646	0	0	0.00213106	0.0134482	0.0357673	0.0469285	0.0287175	0	0.0191811	0	0.0245264	0.00022411	0.0188091	0.0121528	0.0132301	0.00777259	0.0061916	0.0130482	0	0.0124912	0.001282	0	0.00249584	0	0.014975	0.00282335	0.0159035	0.00451736	0.000970043	0	0.00341464	0.00954111	0.00417573	0.00299501	0.00822576	0.0193524	0	0.00537566	0.000806671	0.00410374	0.0523432	0	0.00277182	0.000123069
G43227	0.14469	0.170988	0.0704733	0.164827	0.00661033	0.0223978	0	0	0.0028484	0.0405685	0.00336315	0	0	0.0258277	0	0.0212998	0.0054084	0.0178768	0.0176767	0.0227385	0	0.0146848	0.015831	0	0.0198313	0.0371043	0	0.0214096	0.00108623	0.0282717	0	0.000497463	0.00192215	0.0119617	0	0.000823447	0.00795118	0.0127634	0	0.00197209	0	0	0.0126262	0	0.000137241	0	0.00452896	0.00243603	0
G43230	0.129741	0.0448603	0.150871	0.0847553	0.0606279	0.0133987	0	0	0.0938599	0.0168845	0.00505602	0.0261397	0.0177923	0.0207346	0.000132844	0.016479	0.00480376	0.00746983	0.0120552	0.0198972	0.0460919	0.00962235	0.0446142	0	0.00866919	0.0059138	5.9138e-05	0.00415556	0.00790325	0	0.00406843	0.030117	0.000915397	0	0	0.00238614	0.00777863	0.00245098	0.0194626	0.000390594	0	0	0	0.00213593	0.00242828	0	0.00136165	0.00285947	0
G43234	0.156159	0.10658	0.0214488	0.140863	0.0716532	0.0451338	0	0.0286137	0.0023679	0.0535765	0.0103998	0.013678	0	0.0244177	0	0.0141813	0.0083582	0.0147769	0.0245977	0.023702	0.000486543	0.0195093	0.00741947	0	0.0193667	0.0265837	0	0.0128541	0.00361197	0.00600872	0.00856471	0	0.00396278	0.00211366	0	0.00841003	0.00752022	0.025442	0	0	0	0	0	0.00172573	0.00125499	0	0.00082715	0.00869933	0
G43235	0.0159682	0.211047	0.0236497	0.0534098	0.01572	0.0167471	0	0	0.00579872	0.0894387	0.00961191	0.157658	0	0.0388322	0	0.011904	0.00937422	0.00997946	0.0198702	0.018581	0.000650047	0.0243286	0.00106159	0	0.0122492	0.0428298	0	0.0180547	0.000551142	0.0147858	0.00564196	0.0016889	0.00437411	0	0	0.00126088	0.0133079	0	0	0.00282272	0.014484	0	0	0	0.00591241	0	0.000282891	0.0118248	0
G43237	0.173542	0.0671546	0.158513	0.0732431	0.0541051	0.0289325	0	0.0522563	0.0197613	0	0.00302809	0.0531188	0.00575685	0.0161846	0.00536209	0.0158513	0.004557	0.0133137	0.0142952	0.0311073	0.0111317	0.00683983	0.002935	0	0.013872	0.0197731	0	0.00866378	0.0121285	0	0.0105854	0.00949773	0.00747208	0.00107997	0	0.005423	0.0024322	0.00923376	0.007729	0.00269318	0	0	0	0.00263439	0	0	0.000406115	0.00243669	0.000779467
G43239	0.0881807	0.0753196	0.117789	0.106594	0.025213	0.0130834	0.000304266	0.0761881	0.0306418	0.0170997	0.00814821	0.0107814	0.00360048	0.017936	0.0595173	0.0347624	0.0113441	0.048559	0.0180734	0.0115082	0.00110213	0.00669384	0.00353571	0.0565934	0.008025	0.00723498	0.0124382	0.006491	0.00477007	0	0.012699	0	0.00132104	0.00701412	0.00751056	0.00232546	0.00350974	0.00167346	0.0028601	0.00379057	0.000730237	0	0.00238341	0.00157673	0.00205379	0	0	0.000931813	0
G43240	0.136199	0.0824838	0.113683	0.0649382	0.0319838	0.0179353	0	0.0197256	0.0226057	0.0178702	0.00744879	0	0	0.0263347	0	0.00195303	0.0197167	0.00612574	0.0194326	0.0209897	0.000891098	0.0227853	0.00950835	0	0.0223988	0.0410857	0	0.0610864	0.000495441	0.0127489	0.00980162	0.00197801	0.00373829	0.00945677	0	0.00899788	0.00861049	0.0299464	0	0	0	0	0	0.00136767	0.0164583	0	0.000732386	0.00724248	0.0014606
G43241	0.175868	0.0636874	0.0575588	0.043048	0.000716063	0.0124848	0.106146	0.0949246	0.00119211	0.0253233	0.00824213	0.0144416	0	0.0426187	0.000924614	0	0.0327956	0.0196307	0.0154164	0.0193509	0.00680191	0.0226192	0.0324666	0.0222401	0.00966684	0.000631134	0	0.00626204	0.00269269	0.0118782	0.00212376	0.00387983	0.00261931	0.01112	0.00212824	0	0.00293717	0.00139	0.000505456	0	0.0192073	0.00415597	0	0.00495545	0.0056232	0.0124855	0.00094773	0.00180069	0.000216007
G43243	0.0793129	0.0542485	0.0569901	0.0363856	0.041562	0.00819232	0.015138	0.0820716	0.0413942	0.0063817	0.0143813	0.0626904	0.00232512	0.0264512	0.000144792	0.00949632	0.0143895	0.0171687	0.0182546	0.0269167	0.00513368	0.0181804	0.0226098	0	0.0145814	0.00575276	0	0.00702482	0.0253904	0	0.0261903	0.0399193	0.0362923	0	0.0449557	0	0.004016	0.00237459	0.0142475	0	0	0.000791529	0	0.00403247	0.0100363	0	0.00452655	0.0012244	0.000401684
G43246	0.237345	0.0871192	0.11664	0.0472333	0.005663	0.0267305	0	0.116859	0.00255806	0.0485978	0.00551733	0.0315085	0.0152196	0.0264344	0.00192005	0.00808214	0.00662638	0.0145244	0.0135752	0.0028726	0.000369314	0.0230918	0.00971671	0	0.0171877	0.0129921	0	0.0127122	0.00383426	0.00180769	0.00323415	0	0.00543925	0.00257804	0	0	0.00840553	0.0151321	0.0153946	0	0	0	0	0.000931043	0.00470146	0	0.00157444	0.00520441	0
G43247	0.154181	0.125935	0.0111531	0.179244	0.0180264	0.02578	0	0.00077587	0.00490741	0.0300826	0.0200779	0.0233136	0	0.0252789	0.00025805	0.0329392	0.0120921	0.0163646	0.0387935	0.018707	0.00458427	0.0125197	0.007106	0	0.0149223	0.056806	0	0.0279979	0.000912536	0.00564269	0.00745839	0.00118433	0.00686567	0.0150719	0	0.00377859	0.00945139	0.00652436	0.00126961	0.00121521	0	0	0.00199845	0	0.000529002	0	0.00579698	0.00687703	0.00243653
G43250	0.230205	0.0949168	0.0973366	0.0428124	0.00818907	0.00730725	0.100194	0.018425	0.0086699	0.043978	0.0076922	0.0145665	0.0266737	0.0264264	0.0012684	0.00201734	0.00554833	0.0157566	0.0120144	0.00475592	0.0143928	0.0158025	0.00377564	0.00403468	0.0190246	0.00574366	7.30126e-05	0.0130255	0.00484461	0.0064256	0.00163246	0.00365616	0.00502294	0.00235946	0.0205451	0.00076851	0.00260502	0.00627616	0.0221459	0.00072306	0	0	0	0.00634146	0.00207338	0.000267713	0.00201734	0.000616409	0
G43252	0.112952	0.0474598	0.0781862	0.0346304	0.00750146	0.00535522	0.0495741	0	0.0101042	0.0767174	0.0252984	0.0436304	0.0832864	0.0203256	0.0187713	0	0.00931731	0.0179542	0.00468199	0.00135504	0.00393023	0.012164	0.00600281	0	0.00996454	0.00523312	0	0.00137706	0.047602	0.00326414	0.0141434	0.00352339	0.0145292	0.00499284	0.0134953	0.00238253	0.00159243	0.0047432	0.00257051	0	0.00526342	0	0.00836435	0.00660027	0.00809021	0	0.00246723	0.00386341	0.00165648
G43254	0.108428	0.0910569	0.076305	0.068015	0.013532	0.0312117	0.0475189	0.0949911	0.0186375	0.0216261	0.011481	0.0202688	0	0.0247599	0.0352404	0.0104156	0.00817573	0.0229913	0.0109884	0.00618997	0.00764745	0.0209831	0.02404	0	0.0104916	0.0102428	0	0.0071957	0.0113873	0.0137939	0.0157173	0.0130856	0.0168306	0.000664471	0	0.00230455	0.00393376	0.00520195	0.00430183	0.0008751	0	0	0	0.000360189	0.00414987	0	0.000292244	0.00265942	0.000582823
G43256	0.00296333	0.0238834	0.0755272	0.0466302	0.0673177	0.00256955	0.00854436	0	0.0563709	0.00541351	0.00691227	0.00646387	0.0428258	0.0159946	0	0.0234087	0.0746024	0.0166851	0.0321817	0.0101031	0.0616054	0.0130972	0.00896285	0.00274418	0.00297805	0.00333169	0	0.00155226	0.0388065	0.00710991	0.0404603	0.0226598	0.00352892	0	0	0.00520324	0.0050197	0.00773359	0.00269428	9.13862e-05	0	0	0.00428258	0.0141157	0.0217819	0	0.00352377	0.00544158	0
G43257	0.0725774	0.0325726	0.0402461	0.0792056	0.0333087	0.0178014	0.0331505	0.024931	0.0201354	0.00858281	0.0277595	0.00680539	0	0.017553	0.0763138	0.0338998	0.0143751	0.0289479	0.0199357	0.0116462	0.0656123	0.00953646	0.0183002	0	0.00686852	0.0028598	0.00110941	0.00444025	0.00967677	0.0134721	0.00864985	0.0318076	0.00108123	0.00473238	0	0.0036005	0.00519891	0	0	0.00578428	0.00517693	0	0.00174078	0.00127204	0.00351941	0	0.0046547	0.00408705	0.000161723
G43258	0.206335	0.110316	0.0351531	0.121877	0.0263558	0.0149748	0	0.022919	0.0236078	0.0315385	0.0265075	0	0	0.0187246	0	0.00891737	0.00845199	0.00212529	0.00186689	0.0145106	0.00153648	0.0165835	0.0103114	0.00139024	0.0152429	0.0191058	0	0.00364109	0.00350657	0	0	0.00425582	0.00795533	0.0112473	0	0.0034614	0.00120576	0.00973165	0.00738811	0.000553299	0	0.047268	0	0	0.00364937	0	0.00213501	0.000273082	0.00147115
G43260	0.0162639	0.108678	0.167721	0.100891	0.0394691	0.0226698	0.00256552	0.000256552	0.0331867	0.0085595	0.0295779	0.0105182	0.0225066	0.00791773	0	0.00478119	0.0147727	0.0148457	0.0342846	0.0170834	0.00210135	0.0217486	0.000186484	0.00233229	0.0101746	0.0262984	0	0.0158336	0.0158326	0.0300476	0.00754564	0.000124322	0.00189458	0.0105567	0	0.0127276	0.00906214	0.00291536	0.00242558	0.00820176	0.00354508	0	0.00835737	0.0122167	0.00325063	0	0.00637006	0.00648668	0
G43262	0.0700868	0.0495671	0.0594169	0.0381851	0.00168816	0.00303713	0.106842	0.0380365	0.00198974	0.00551987	0.00112458	0.0285942	0.00919978	0.0115852	0.0187605	0.00802069	0.00405282	0.016277	0.0201511	0.00611501	0.00653289	0.017114	0.00364904	0.099671	0.00766816	0.000143945	0.0225863	0.00565413	0.0227468	0.00678936	0.0175887	0	0.00476008	0.00137014	0.024757	0.000430433	0.00125434	0	0.00101238	0	0.00366384	0.00064278	0.00293268	0.0147866	0.00503176	0.0680075	0.00323901	0.00280212	0.00010301
G43263	0.114279	0.0680992	0.138631	0.0775808	0.0157039	0.0115914	0.0466216	0.0541177	0.0106938	0.00899523	0.0067602	0.0259649	0.000426603	0.0123798	0.0449048	0.0300359	0.00944838	0.017406	0.0208426	0.0139652	0.0720614	0.0106041	0.0157881	0.00402226	0.006719	0.00528043	0.00704719	0.0023971	0.00690134	0.00420509	0.0108059	0.00637371	0.00404582	0.00431094	0	0.00383943	0.00149055	0.00292528	0	0.0010187	0	0.00593182	0.00377849	0.00363611	0.00301669	0	0.00141693	0.00102842	0.000416706
G43264	0.0780429	0.0341827	0.0740613	0.0231635	0.0366349	0	0.111557	0.00886632	0.00519256	0.0358536	0.00684891	0.0111942	0.108618	0.0215527	0.00461705	0.0014966	0.00227017	0.000477621	0.0195447	0.00185078	0.0357835	0.0313881	0.0104528	0.0105166	0.00111233	0.000122971	0	0.000988742	0.0143325	0	0.0135508	0	0.00661679	0	0.00385403	0.00536232	0	0.00194153	0.0113903	0.00054564	0	0.00330779	0.00458417	0.0116927	0	0.0226442	0.0220849	0.000647177	0.000368762
G43268	0.0219993	0.0418724	0.0576877	0.0656639	0.00737786	0	0.0751492	0	0.00872466	0.0121584	0.0259618	0.0315572	0.000991642	0.0217643	0.00242915	0.015265	0.00823559	0.0381113	0.0125982	0.022337	0.00626756	0.0229587	0.00824606	0.011641	0.0151333	0.0201952	0.0417245	0.00274498	0.00342556	0.00431149	0.0150359	0.00763933	0.00594188	0.00550055	0.0443083	0.00092389	0.00289427	0.00375099	0.0368373	0.000722595	0.0309392	0.00287432	0.011641	0.0056158	0.00337913	0	0.00415519	0.0054163	0
G43269	0.170404	0.10182	0.142293	0.0957808	0.00891299	0.0504588	0.0120765	0.0166446	0.00829703	0.00593324	0.0106243	0.0257385	0	0.027658	0	0.0151394	0.0158843	0.0146282	0.0365446	0.0311939	0.000565774	0.00971372	0.000223909	0	0.0124703	0.0249991	0	0.00740926	0.00287707	0.00472559	0.00588309	0	0.00360339	0.0179075	0.0021279	0.000862608	0.00888012	0.00144393	0.0024153	0.000262533	0.00997625	0.000583406	0.00455057	0.00448586	0.00298631	0	0.00269096	0.00357701	0
G43270	0.089075	0.179895	0.095452	0.056175	0.00355951	0.0347136	0	0.00399249	0.00277531	0.00319399	0.028597	0.032844	0.00665415	0.0244636	0	0.00423414	0.0384683	0.0150426	0.0226941	0.00573789	0.00498904	0.00777484	0.0032931	0.0136585	0.0141313	0.0276524	0	0.0285778	0.00825172	0.00126079	0.00341389	0	0.00441451	0.0117231	0.00433534	0	0.00506647	0.0213283	0.06741	0.000336209	0	0	0	0.00153037	0.00454408	0	0.0266604	0.00412382	0
G43271	0.198242	0.128673	0.11077	0.0797876	0.00369846	0.0151549	0	0.027666	0.00768302	0.00769549	0.0058072	0.0474761	0.000472116	0.0254786	0.00667872	0.00240779	0.00321411	0.0182052	0.0170906	0.0162889	0.000929166	0.0188846	0.000528488	0	0.0134553	0.0242209	0.0437002	0.00878661	0.00186834	0.0151077	0.00284328	0	0.00595104	0.0139647	0	0.00185474	0.00491361	0.00224255	0.00443789	0.0204562	0.0115196	0	0.00354087	0.00171919	0.00359989	0	0.0012098	0.00519328	0
G43278	0.154666	0.0479607	0.127172	0.0401777	0.0406429	0.00270423	0.103571	0.0319148	0.110263	0	0.00276651	0.0227587	0.0344728	0.00772001	0.000118841	0.00511611	0.00338337	0.0216542	0.0132044	0.00420274	0.00262384	0.0109022	0.00470756	0.00797869	0.0103388	0.00288328	0	0.00648311	0.00343002	0	0.0203873	0.00287648	0.00344622	0.00207722	0.00228795	0.00348034	0.00239821	0.00420252	0.0182718	8.9305e-05	0	0	0	0.00481106	0.00583936	0	0.00389799	0.0027027	9.54368e-05
G43279	0.0712144	0.0746755	0.170539	0.0870681	0.0214841	0.0334721	0	0	0.0180588	0	0.00562741	0.00766573	0.0201359	0.0179571	0.0340795	0.0186558	0.0132736	0.0189113	0.0223818	0.0185402	0.00015411	0.00779339	0	0	0.0278605	0.0294801	0.082552	0.0073265	0.00118074	0.00141263	0.00969785	0	0.00293752	0.0274612	0	0.00466885	0.00321453	0	0	0	0.000660822	0.0030168	0.00191543	0.00249488	0.00132883	0	0.00518063	0.00293599	0.000133016
G43281	0.0177053	0.0913834	0.11059	0.0755135	0.0194157	0.0172655	0	0.00517412	0.00995173	0	0.00479825	0.00637474	0.0209363	0.0282689	0.00271629	0.0116663	0.0111724	0.0195394	0.0137792	0.0194245	0.0237708	0.0103067	0.0220276	0.0254556	0.0245304	0.000705997	0.0487889	0.00255939	0.0061908	0	0.00346832	0.0165041	0.0227282	0.0200382	0.100591	0.00274714	0.00467951	0	0.0465117	0	0	0	0	0.00416586	0.00244698	0.0182358	0.000752253	0.00651953	0.00113317
G43283	0.0209291	0.113354	0.0429277	0.0892028	0.103209	0.0113319	0	0	0.0192114	0	0.000395395	0.0112157	0.12534	0.022198	0.00694882	0.00420936	0.0223467	0.0204103	0.031352	0.0177466	0.00203111	0.0170363	0.000950876	0.0146942	0.0089513	0.00456345	0	0.00392132	0.0104503	0.00378585	0.0439283	0	0.00406211	0.00988847	0	0.00561003	0.00496418	0	0.00171968	0	0.00492803	0	0.00643809	0.00691997	0.00546222	0	0.000786046	0.000794067	0
G43284	0.330423	0.0772852	0.0415849	0.0941349	0.0591359	0.0281537	0.00494714	0.0311606	0.0020305	0	0.0261481	0.0221001	0.00119931	0.0147938	0	0.0200134	0.0126593	0.00795403	0.0102798	0.0220603	0.00689784	0	0.00705502	0	0.00513186	0.0117615	0	0.0235935	0.0021514	0.0029126	0.00424725	0.00171923	0.000521908	0	0	0.00393752	0.00927231	0	0.000128497	0.0335712	0.00806963	0	0	0	0.000859325	0	0.00283497	0.00360595	0
G43287	0.0303896	0.0738661	0.0479438	0.0794243	0.008623	0.0272128	0.0140885	0.0527543	0.00596329	0	0.00933677	0.0449555	0.0723175	0.0171182	0.266223	0.0551488	0.00800904	0.00328132	0.0439262	0.0153985	0.00144951	0.00610681	0.00324381	0.00257129	0.0062943	0.0029547	0	0.0072258	0.00130456	0.00671392	0.00177061	0.00348367	0.00204071	0.00475914	0	0.0017448	0.00830707	0	0	0	0	0	0	0	0.0078344	0	0	0.0061202	0
G43288	0.0583648	0.029522	0.126163	0.0531619	0.0785139	0.0161579	0.00181041	0.0296228	0.0567887	0	0.00204189	0.0203798	0.107078	0.00751553	0	0.0142626	0.00854309	0.0381413	0.0234222	0.00479115	0.0365539	0.0066193	0.0302056	0	0.0048584	0.00270898	0	0.00227558	0.0159134	0	0.0139299	0.0205251	0.00386677	0.00140545	0.021599	0	0.0108734	0.000254589	0	0	0.000520492	0.00389741	0.00488433	0.00580015	0.001082	0	0.00972387	0.00466746	0
G43290	0.161278	0.0759983	0.0119197	0.0856343	0.0243531	0.0522701	0	0.118929	0.0433141	0	0.00941206	0.018595	0	0.0208397	0.0394512	0.0485912	0.00723759	0.0114154	0.0127405	0.0176781	0.00439012	0.0173318	0.0206877	0.0020929	0.0112166	0.00499222	0	0.0203767	0.00346427	0.0117725	0.0043602	0.00178499	0.0045434	0	0	0.0021583	0.00696573	0	0.00217138	0.00206466	0	0	0.00259432	0.00174042	0	0.0111135	0.000310664	0.00857597	0.00138818
G43297	0.228744	0.0870893	0.155775	0.0344019	0.0223584	0.0639858	0.0678872	0	0.00364811	0.00883393	0.015235	0.0163923	0.00375241	0.0078957	0	0.0117135	0.0110233	0.0167427	0.00503568	0.0102422	0.00255146	0.0103979	0.00434246	0	0.0192598	0.000363886	0.0124281	0.00214833	0.00944349	0.00515599	0.0103023	0.00242775	0.00936358	0	0	0.00189053	0	0	0.00123744	0	0	0.00653092	0	0.00464569	0.00356623	0.0431532	0.0015468	0.00446852	0
G43300	0.00880549	0.0920055	0.152043	0.0979744	0.0582683	0.0177098	0	0	0.0642101	0.0140806	0.00262009	0.0271924	0	0.0205844	0.000250222	0.0506928	0.0204682	0.0136993	0.0306362	0.0143855	0.0309184	0.0121186	0.00561899	0.00436012	0.0199171	0.00554866	0.0418412	0.00295662	0.0104816	0.00679665	0.0088007	0.0166929	0.00253245	0.00556151	0	0.00877519	0.00710707	0.00320597	0.00156451	0.00016923	0	0	0.00455248	0.00382561	0.000721343	0	0.00481697	0.0035426	0
G43303	0.0346697	0.0621408	0.152694	0.0903674	0.023361	0.0234833	9.67186e-05	0.0245665	0.0201649	0	0.00588771	0.030614	0.0538078	0.0129374	0	0.0173068	0.0203408	0.0149004	0.0158038	0.00585308	0.0774682	0.0131537	0.0242312	0	0.00692747	0.000798112	0.0306433	0.000687777	0.0119537	0	0.0116767	0.0223133	0.014413	0.00323753	0	0.00049741	0.00238231	0	0.0114128	0.00249534	0	0	0	0.00457855	0.00454577	0.000294041	0.00348187	0.00406218	0.0208041
G43304	0.0121912	0.122594	0.0709324	0.085822	0.101064	0.0485484	0	0.0341272	0.0216613	0	0.080491	0.00392365	0.0152012	0.00950059	0	0.0180823	0.0223614	0.00842865	0.0221413	0.00563868	0.00244228	0.0224835	0.00169696	0.00246722	0.0124555	0	0	0.00874579	0.00375527	0.00374062	0.00793647	0.00045818	0.0142901	0	0.0288526	0.0124498	0.00726159	0	0	0	0.00394754	0	0	0.00468162	0.00487474	0.0252416	0.00672515	0.00462603	0
G43305	0.0721812	0.090241	0.0429671	0.0646393	0.0331223	0.00216234	0	0	0.0308503	0.0139327	0.0181313	0.0152916	0.00427851	0.015064	0.0978613	0.0175354	0.0221552	0.0244384	0.0193545	0.00845077	0.00613081	0.0169099	0.00390078	0.0416489	0.00906077	0.00696248	0.0136763	0.0079475	0.0403864	0.00237892	0.0369236	0.0143199	0.00338653	0	0.0520766	0.00289123	0.00256828	0	0.00193865	0.000378957	0.00489987	0	0.0087168	0.0040877	0.00362165	0	0.00473344	0.000965328	0
G43306	0.0964429	0.109919	0.00440083	0.0901102	0.0429848	0.0405836	0	0	0.00875636	0.0696771	0.0206354	0.0308629	0	0.0220853	0.0764631	0	0.0130558	0.0202842	0.00492892	0.0217753	0.00446893	0.0150428	0.00204729	0	0.0189135	0.0116417	0.0469143	0.0044275	0.00102302	0.00413411	0.00802391	0.000912751	0.0367128	0	0	0.0058068	0.0152396	0.00668125	0	0.00345665	0	0	0.00530766	0	0.00355067	0	0	0.00504095	0.000250759
G43307	0.00216743	0.119263	0.149312	0.0741589	0.0983586	0.0794122	0.00522012	0.0167044	0.00633169	0	0.000554339	0.00756641	0.00800971	0.0250106	0	0.028371	0.0633262	0.0146762	0.0462354	0.0126582	0.00521292	0.00787161	0.00201406	0	0.00783019	0.00203324	0	0.00909609	0.00650766	0	0.0103052	0	0.00473481	0	0	0.00996677	0.00252961	0	0.00682759	0	0	0	0	0.0166647	0.00134646	0	0.00124289	0	0
G43309	0.0659108	0.107512	0.120072	0.0604457	0.142287	0.059679	0	0	0.0554639	0.0101002	0.0241895	0.00146284	0	0.0136637	0.000149055	0.033959	0.0385947	0.0266406	0.0171892	0.0161442	0.000579209	0.00658347	0.00245208	0.00244449	0.0165281	0.00912674	0	0.0196424	0.0114665	0.000351859	0.0125897	0.000746284	0.00516662	0.0112049	0	0.0129923	0.00151299	0.00225005	0.000266672	0	0	0	0	0.00438851	0.00113891	0	0.00232644	0.00260422	0
G43310	0.0317526	0.0895737	0.0256997	0.089448	0.0357965	0.0112621	0	0.0225243	0.0276801	0.00840004	0.00210204	0.0223673	0	0.0216538	0.158905	0.0309554	0.0287607	0.0116705	0.0302808	0.0109675	0	0.00596978	0	0.0209154	0.0177718	0.0169999	0.0124948	0.00447851	0.00141774	0	0.000498105	0	0.00154175	0.00900259	0	0.0101009	0.00888639	0.00529236	0.022084	0	0	0	0	0	0.000338711	0.0452626	0	0.0038105	0
G43311	0.0285031	0.11138	0.154963	0.0496433	0.0705541	0	0.0178687	0	0.022163	0.00378732	0.00744339	0.0194427	0.0102277	0.016379	8.68173e-05	0.0557562	0.0343937	0.0271363	0.0319786	0.0217248	0.00103911	0.00911235	0.00652703	0.0014238	0.0101268	0.0209087	0	0.00493585	0.00225381	0.000616982	0.0116457	0	0.00335013	0.0119899	0.00236052	0.0157229	0.00470485	0.0043426	0.00566674	0.000493048	0	0	0	0.0025126	0.0021446	0	0.00554394	0.00237597	0.00132848
G43312	0.132608	0.042626	0.062801	0.0343315	0.0504475	0.0182425	0.0892562	0.0289028	0.0337144	0	0.00881044	0.0115936	0.0635329	0.0144706	0.00152696	0.00893286	0.0292514	0.0104278	0.00638227	0.00883958	0.0144468	0.00804305	0.0160462	0.0447802	0.0102277	0.00141616	0.00707134	0.00147818	0.0113289	0.0100574	0.0128114	0.022665	0	0.00243465	0.00288315	0.00411158	0.00266964	0	0.00201728	0	0.00264334	0.00432827	0.00240567	0.00635699	0.00245639	0	0.00564101	0.00242379	0.00120147
G43314	0.0394394	0.149295	0.0340751	0.11318	0.0209628	0.0360873	0	0.0653448	0.0152418	0.0118822	0.0176793	0.00413472	0.00325574	0.0325592	0.0169981	0.0231794	0.0186445	0.01798	0.0484835	0.0198634	0.00310244	0.0127781	0.00136228	0.000220313	0.0221231	0.0326203	0	0.014867	0.00136368	0	0.00294162	0.00463487	0.0052044	0.0252471	0	0	0.00652213	0.00503048	0.0214144	0.000247664	0.0126313	0	0.0138552	0.00106968	0.0110524	0	0.00700411	0.0131362	0
G43315	0.00744746	0.146299	0.150949	0.0606151	0.014178	0.0446212	0.000149135	0	0.00731605	0	0.0679345	0.0353969	0	0.0206368	0.0263108	0.0239113	0.00972279	0.0200314	0.016544	0.00119235	0.0125924	0.0164048	0.000529975	0.00387751	0.0206303	0.0017704	0.0493014	0.0127925	0.00526626	0	0.0102487	0.00312685	0	0.0148821	0	0.00220152	0.00432875	0	0	0.00226035	0	0	0.0275071	0.00676747	0.00750646	0	0.00140435	0.0117071	0
G43320	0.112897	0.0894023	0.0230116	0.119596	0.046872	0.0148429	0.000256575	0.0439898	0.0121026	0.0259012	0.0685397	0.0278495	0	0.0141897	0.0375632	0.05774	0.0109445	0.0101186	0.0173958	0.0272788	0.00623483	0.00317511	0.00951898	0	0.00656671	0.0224747	0	0.0147103	0.00150352	0.00145392	0.000251544	0.0114269	0.0112476	0	0	0.00284981	0.0119275	0.0146248	0	0	0	0	0	0	0	0	0	0.00860328	0.00180004
G43322	0.0505056	0.157133	0.0790338	0.104095	0.00164529	0.0272275	0	0.0323124	0.00243676	0.0629231	0.0538135	0.0327145	0.0560487	0.00792402	0.0057317	0.0130263	0.00671854	0.0156425	0.00099267	0.00345741	0.0175266	0.015042	0.040096	0.00192457	0.00776157	0.00344242	0	0.00534601	0.00533445	0.026066	0.000567467	0.0102589	0.00226987	0.00443556	0	0.000303879	0.00646588	0	0.00145862	0.000203718	0.0314413	0	0	0.00360342	0.0144469	0	0.000379848	0.00424164	7.21459e-05
G43324	0.0148439	0.070691	0.0644916	0.0931376	0.0470774	0.0413353	0.0305513	0.0511684	0.047981	0.0078098	0.0190898	0.00187025	0.00220873	0.017209	0	0.0388163	0.0285148	0.0119455	0.0299747	0.016313	0.0139534	0.0116844	0.000614745	0.00596863	0.0124051	0.0139553	0.0142738	0.00762659	0.0275774	0	0.0176115	0.00616362	0.00627666	0.00891302	0.00100631	0.00690801	0.00496604	0.00376833	0.0341122	0	0	0	0	0.0223438	0.00379994	0	0.000809306	0.00390111	7.9259e-05
G43325	0.0807861	0.0970092	0.129351	0.0831419	0.0293891	0.0133772	0.144212	0	0.0169272	0.0308954	0.00101401	0.00865092	0	0.0117182	0	0.0308334	0.0182807	0.00726483	0.00471109	0.0125659	0.00115301	0.00790997	0.000266625	0.0233809	0.0033661	0.0302743	0.00992093	0.000859499	0.00403678	0.00546719	0.00881384	0.00274066	0.00371452	0.00131017	0	0.00545888	0.00180588	0	0.00139588	0.00045366	0.00800303	0	0	0.00250893	0.000683398	0	0.00183936	0.0029517	0.0208205
G43326	0.0848902	0.0633608	0.0713773	0.0557026	0.045382	0.124012	0.00117729	0	0.00631484	0.0140467	0.00258577	0.0194283	0	0.0128093	0.0477971	0.0171951	0.0185652	0.0385148	0.016482	0.0163219	0.0536535	0.0061219	0.0140643	0.0281204	0.0106124	0.00751624	0.0261863	0.00482128	0.00602084	0.0132978	0.00510677	0.00594561	0.00103643	0.00661406	0	0.00279666	0.00348913	0	0	0.00130789	0.00244876	0	0.00571826	0.000207286	0.00139593	0	0.0078542	0.00436438	0
G43328	0.011068	0.0556284	0.078877	0.0152814	0.00676865	0.00205587	0.174261	0.00348147	0.00888346	0	0.00393049	0.048718	0.021484	0.0162661	0.00108691	0.0146295	0.00658264	0.0185779	0.00681287	0.00586963	0.0506838	0.0190205	0.027069	0.00495209	0.0168446	0.00516504	0.0280737	0.00224261	0.0245766	0.0205086	0.00628416	0.0255011	0.0059689	0.00296967	0.000411043	0.000846785	0	0	0.00291123	0.00399051	0.00693292	0.0175574	0.00447689	0.0040143	0.00181014	0	0.0104013	0.00102231	0.0416201
G43329	0.267679	0.0886609	0.0496287	0.128034	0.0214577	0.0260377	0	0.045929	0.0028148	0.0059276	0.000612848	0.0468587	0	0.0158176	0	0.0226131	0.00517038	0.0148084	0.0195332	0.0224603	0	0.00835434	0	0.0721059	0.0111143	0.00380116	0	0.00491757	0.00145324	0	0.00729904	0	0.0046803	0	0.00232141	0.00241537	0.0158544	0	0.0248243	0	0	0	0	0	0.00410258	0	0.00175292	0.00369232	0
G43330	0.122587	0.0615646	0.124149	0.107672	0.0486907	0.0314494	0	0.0700763	0.0545262	0.0239745	0.0314876	0.0151568	0.00299577	0.0201726	0	0.0153528	0.00690289	0.0172336	0.0074006	0.0169134	0.0188118	0.0123963	0.0296956	0	0.0112806	0.0116628	0	0.00542683	0.00639627	0	0.00529534	0.00921133	0.0054516	0	0.0174788	0.00177976	0.00239755	0	0	0.00870512	0.00265281	0	0	0.000625024	0.0035407	0.0178407	0.000178197	0.00251025	0.000344342
G43331	0.0870393	0.0739951	0.0773284	0.0987513	0.0356042	0.0134843	0	0.0552641	0.0130007	0.00567822	0.00383227	0.0210453	0.0500281	0.018218	0.0228295	0.0510084	0.0226045	0.0298082	0.0220554	0.0169387	0.0444308	0.0140461	0.00988958	0.0104001	0.0101984	0.00772932	0.00739185	0.00431014	0.00933407	0.00543914	0.0112342	0.00632117	0.00348244	0	0.0180582	0.00443158	0.00790032	0	0.000262991	0	0.0014345	0	0.0024506	0.00242766	0.00298107	0	0.00809147	0.00227129	6.81148e-05
G43337	0.0354511	0.0697589	0.177022	0.101458	0.114491	0.0742968	0.00123253	0.0134099	0.0382549	0.00825794	0.0110667	0.0151563	0	0.0175328	0	0.0310104	0.0159424	0.0210349	0.015875	0.0141673	0.00886198	0.0150368	0.00450701	0	0.00711785	0	0	0.0162009	0.00832942	0	0.012567	0.0354385	0.00932164	0.00422952	0	0	0.00233037	0	0	0.00434431	0	0	0	0.0023822	0.00243424	0	0.00214152	0.00103224	0
G43338	0.0864799	0.138665	0.0688093	0.061037	0.00406018	0.0225032	0.00667257	0.065029	0.00400157	0.0351835	0.0359579	0.0452467	0.0207701	0.0318256	0.026793	0.0123529	0.0111542	0.0245305	0.0177704	0.0167503	0.000194368	0.0190255	0.00156023	0.015528	0.00809886	0.0224296	0	0.0244192	0.00303551	0.000281124	0.00551687	0.00933496	0.00163978	0.0024544	0.00659451	0.00188519	0.00568817	0.0088058	0.0142282	0.000334614	0.0129383	0	0	0.00572532	0.00649893	0	0.000582919	0.00430988	0.000360416
G43341	0.103883	0.0896472	0.0765832	0.0699968	0.0175215	0.0311065	0.104185	0	0.0125252	0.00585327	0.00228316	0.00991598	0.067704	0.0200629	0.000450403	0.0139417	0.0127898	0.0263518	0.009551	0.0132729	0.0331528	0.00871857	0.0032135	0	0.0182367	0.00575596	0.0728296	0.00339786	0.0100027	0.00312525	0.0164939	0.000457736	0.0017672	0.0128392	0.00254176	0.0043186	0.00457498	0	0.00119168	0	0	0.00237558	0.00365099	0.00805059	0.00173057	0	0.00178534	0.00311065	0.000299569
G43342	0.121382	0.161603	0.0797357	0.0859004	0.0315149	0.00385705	0.024769	0	0.00392344	0.0259689	0.0280653	0.0325359	0.00988799	0.0257492	0.00248293	0.0308122	0.00552679	0.0191625	0.0126164	0.0181168	0.00266304	0.0120717	0.00772961	0.00875933	0.016801	0.00614598	0	0.00445736	0.00389886	0.00915191	0.0071546	0.00179704	0.00562884	0.0224698	0	0	0.00542642	0	0.00117773	0.00144961	0.0073019	0	0.0130531	0.00255669	0.00202422	0.0473216	0.00492253	0.00495933	0.000524272
G43344	0.164054	0.263759	0.0333214	0.114007	0.00653848	0.0438415	0	0.0167083	0.00213311	0	0.00243039	0.0101338	0	0.033418	0	0.0545043	0.0182444	0.0039522	0.0246103	0.0357894	0.0193036	0.0133286	0.000761227	0	0.0197549	0.00586627	0	0.0155236	0.0029706	0	0.00266678	0.00154783	0.00713364	0.0182892	0	0	0.00549096	0	0.00752112	0.000663078	0	0	0	0	0.000654528	0	0	0.00791384	0
G43345	0.00171594	0.119274	0.0506175	0.0947395	0.135346	0.00903035	0	0	0.0232036	0.0166824	0.015534	0.0181725	0	0.0282144	0.0661917	0.0521859	0.017792	0.0511454	0.0326043	0.0131097	0.00139033	0	0.00434493	0	0.00761936	0.0106177	0.0256606	0.00273287	0.00441281	0	0	0.00224213	0.0056914	0.0180857	0	0	0.00393663	0.0172884	0	0.00561	0	0	0	0	0.00411416	0	0.000653512	0.0202737	0
G43350	0.0712161	0.0433167	0.0925345	0.0539362	0.0534199	0.0434016	0.0738778	0	0.0725637	0.00655517	0.000589449	0.0123893	0.0549495	0.0128422	0.0186529	0.00422914	0.00334597	0.0427043	0.0178329	0.00619351	0.017496	0.00607939	0.028029	0.0062556	0.0080618	0.000612253	0.0332339	0.00202646	0.0238439	0.0194717	0.0103409	0.00422689	0.00389942	0	0.0086762	0.0136566	0.00406531	0	0.000352428	0	0.00250224	0	0	0.00461513	0.00224673	0.00206636	0.00254409	0.00179518	0.000251017
G43351	0.100089	0.0734163	0.0473785	0.0483746	0.00413752	0.0639804	0.00145991	0	0.00460525	0	0.0757129	0.0568423	0	0.0261611	0.0123958	0.0219685	0.00532997	0.0205383	0.00815722	0.0107574	0.00383981	0.016059	0.0192508	0	0.0266433	0	0.0013969	0.00210875	0.00152768	0.0438884	0.0082043	0.00480539	0.00232583	0.014138	0	0.00136866	0.00395681	0.0143709	0.0030658	0.00123571	0.0168254	0.00977326	0.0204083	0.00232583	0.00131163	0.0289088	0.000239516	0.00141428	0.000545905
G43354	0.0773029	0.0913759	0.122208	0.06032	0.00399209	0.00705577	0.0467913	0.260018	0.00246669	0	0.00795896	0.0238306	0	0.0142421	0.00310298	0.00315324	0.00680915	0.0179574	0.0153603	0.0382476	0.00955365	0.0166248	0.0294562	0.00226347	0.00689772	0.00954233	0	0.0043188	0.0134955	0	0.00804554	0.000632392	0.00260168	0.00519241	0.00422211	0.000925456	0.0177763	0	0.0060255	0.000209298	0	0.000832539	0.00731073	0.00268914	0.00328788	0	0.000214639	0.00206834	0
G43355	0	0.196115	0.0197759	0.0320979	0.0496343	0.0650882	0	0.109224	0.0152601	0	0.156732	0	0	0.0141457	0	0.0212769	0.00492208	0.0268132	0.0112165	0.0146696	0.00403359	0	0.0831755	0	0	0.00440456	0	0.0340642	0	0.00970204	0	0.0390523	0	0	0	0	0.00698383	0	0	0.00184758	0	0	0.0151446	0	0	0	0	0	0.00485405
G43356	0	0.235595	0.10812	0.0848589	0.00550737	0.0867619	0	0	0.00161781	0	0.0578248	0.0382737	0	0.0377637	0	0	0.00424534	0.0197596	0.0199811	0.0386823	0	0.0168722	0.03476	0	0.0132627	0.0269206	0	0.0156122	0.00222285	0	0	0.0138474	0.00514449	0.0289754	0	0	0.00485538	0.0124467	0.0477069	0.000692257	0	0	0	0.00173549	5.53187e-05	0	0.00087127	0.00654144	0
G43359	0.240664	0.086305	0.0885322	0.0649247	0.0110681	0.0521745	0.00386027	0	0.00651683	0	0.00191964	0.0177941	0	0.0225663	0.0144464	0.0198702	0.00880603	0.030001	0.0341871	0.00865917	0.00486188	0.0112422	0.00310462	0.00535019	0.0257012	0.0145154	0.0193245	0.00380759	0.0104111	0.00720132	0.0101301	0.00157397	0.00796753	0.00212439	0.034582	0.00268961	0.0105022	0	0	0.000635533	0.00406344	0	0.00417631	0.00895398	0.00488459	0	0.00244653	0.0079491	0
G43360	0.172522	0.0592941	0.045173	0.0936218	0.00347019	0.00903775	0.20948	0	0.0037861	0	0.000645363	0.00490384	0	0.0301779	0.00441339	0.00261652	0.0140012	0.0133282	0.0161921	0.00281023	0.0125619	0.0160847	0.0123168	0.00518249	0.00931426	0.00594268	0.000480356	0.00976105	0.0142756	0.00638331	0.0275819	0.00342283	0.0155259	0.0079966	0.00442408	0.000559781	0.00741091	0	0.00217412	0	0.00690156	0.00356735	0.00520355	0.00752394	0.00758413	0	0.00174593	0.00278085	0
G43365	0.0153956	0.0722056	0.114191	0.10224	0.0366824	0.00651781	0.0536502	0	0.00755168	0	0.00269541	0.0147015	0.0503084	0.0130292	0.0237993	0.0192996	0.0394354	0.0209729	0.0192115	0.020581	0.00602035	0.00629502	0.00943975	0.0028496	0.0122144	0.00285213	0.0113129	0.0120259	0.00856418	0.001278	0.017488	0.00468949	0.00436837	0.0123583	0	0.0114798	0.00224679	0	0.00145071	0.000466298	0.00116056	0	0.001278	0.00425227	0.00494146	0.0230533	0.00371743	0.00841279	0.000287838
G43367	0.234629	0.0947613	0.0215598	0.0875097	0.0273299	0.0133885	0.028528	0.0298025	0.0176195	0	0.00922113	0.0191018	0.00264038	0.0197463	0	0.0134037	0.0252273	0.0367234	0.0288377	0.0134059	0.00839729	0.00655132	0.00812724	0.0128049	0.0173014	0.0198201	0.00485642	0.0105086	0.00525773	0.00516165	0.00627272	0.000603194	0.00754061	0.00562975	0.00642905	0.0031055	0.00794444	0	0.00278729	0.0154192	0	0	0.0040102	0.00467117	0.0121051	0	0.00011167	0.00302999	0
G43368	0.057911	0.220077	0.0892829	0.0682698	0.0133613	0.0113637	0	0.00139286	0.00685051	0	0.0266388	0.0191747	0.000481271	0.0354764	0.000414294	0.0103926	0.0131599	0.0254164	0.00745688	0.0189291	0	0.0299379	0.00136721	0	0.0212326	0.0309659	0	0.018864	0.00315418	0.0469381	0.00670878	0.00117707	0.0117998	0.0594154	0	0.000861435	0.00278436	0	0	0.00105332	0	0	0.0184299	0.00361608	0.0104146	0	0.00953342	0.00840809	0.000617015
G43369	0.272792	0.254737	0.0435452	0.00288965	0.0023079	0.0852463	0	0.0268988	0.000330912	0	0.0193733	0.00272304	0	0.0532529	0	0.00827809	0.0158413	0	0.00410898	0.0152363	0.0023596	0.0057626	0.00861157	0	0.0348387	0.0154627	0	0.0242419	0	0.00885268	0	0.000705166	0	0	0	0	0.00825742	0	0	0.0216787	0	0	0.0255559	0	0	0	0	0.00384591	0.000428287
G43378	0.101208	0.0641707	0.100772	0.161897	0.0648454	0.092848	0.025812	0.0186686	0.0245287	0	0.0105661	0.0153049	0.000394762	0.0206287	0.0433138	0.0136408	0.0112999	0.0102895	0.0120689	0.01606	0.0170263	0.00204558	0.00799433	0	0.00975017	0.0171722	0	0.00763805	0.00371984	0.00925896	0.00180945	0.00460836	0.0019904	0.00851099	0	0.00287612	0.00118587	0.00193792	0.000624442	0.00309153	0.00157187	0	0	0	4.71023e-05	0	0.000699805	0.00555134	0.00805934
G43379	0.0336395	0.185735	0.150618	0.0579232	0.0403388	0.0320087	0	0.00879385	0.0229432	0	0	0.028302	0.00558159	0.0204702	0	0.0368841	0.0488696	0.0557991	0.0157879	0.0395743	0	0.00763197	0.00258666	0.00045564	0.0122596	0.0147675	0	0.00726493	0.0140437	0	0.00941273	0.00295097	0	0.0146524	0.00377073	0.0189579	0.00298359	0	0	0	0	0	0	0.00564764	0.000512595	0	0	0.00472727	0
G43381	0.0118643	0.0935858	0.0548634	0.0886898	0.0466123	0.0469028	0	0	0.0179785	0	0.00351225	0.010274	0.00157094	0.0327962	0.186714	0.0211462	0.0296452	0.0334578	0.0350798	0.0222863	0.00338966	0.00906706	0.0177053	0	0.00744062	0.00321485	0.0149507	0.00549829	0.0293791	0	0.0248239	0.00187866	0.00924082	0.0263141	0	0.00261986	0.00602453	0	0	0.00040981	0	0	0	0.00499349	0.00449511	0	0.000742781	0.00134469	0
G43383	0.0028318	0.0802089	0.188503	0.0541107	0.0312919	0.0303554	0	0	0.0285963	0	0.00956233	0.0333566	0.00086606	0.0185356	0	0.0513068	0.00843313	0.0207726	0.0226258	0.00888829	0.146062	0.00871472	0.00237751	0.000757802	0.005467	0.00124596	0	0.00298309	0.00757967	0.00876885	0.00606484	0.10401	0.00345696	0.00401122	0	0.00171665	0.0163935	0	0.000346424	0.00112633	0	0	0.00339207	0.0040028	0.00719912	0	0.00418144	0.00476333	0.00126455
G43392	0.0183959	0.11329	0.107207	0.0860942	0.0599383	0.00628043	0.0184606	0	0.0245315	0	0.0311319	0.00478455	0	0.0102795	0.00311319	0.027461	0.0334686	0.0185576	0.0376826	0.000254574	0.00110861	0.0156059	0.000537673	0.00770779	0.0099559	0.01416	0	0.00353142	0.00731427	0.014353	0.00533098	0.00124781	0.0130476	0	0.00760764	0.013159	0.00389545	0.00689895	0.00199832	0.0672245	0	0	0	0.00713018	0.00156416	0	0.0028369	0.00510285	0
G43394	0.0883811	0.0677835	0.159314	0.0893889	0.101243	0.00400814	0.0125336	0.0165679	0.0276821	0	0.000229856	0.0429892	0.0169291	0.0201378	0.000238826	0.0512159	0.0129326	0.0140314	0.0225344	0.018295	0.00918563	0.0125336	0.00151019	0.00385147	0.00415339	0	0.000616644	0.00412709	0.00788914	0.003351	0.0136593	0.00755791	0.00281596	0	0	0.0065932	0.00326113	0	0	3.26396e-05	0	0	0	0.00517479	0.00178702	0.0106672	0.00591592	0.00527129	4.64951e-05
G43396	0.0703847	0.0599673	0.112443	0.120317	0.0113363	0	0	0.0395399	0.00210801	0	0.0903959	0.0235908	0	0.0375164	0.000847094	0.0208677	0.00134227	0.033217	0.0103319	0	0.00196358	0.0205893	0.00057286	0	0.0243267	0.0698272	0.0182251	0.0100257	0.00165194	0.0135488	0.0023099	0.00467363	0.0211766	0.0659372	0	0	0.00645994	0.0353529	0	0.000407457	0.0189613	0	0	0.000506688	0.00071823	0	0	0.00349805	0
G43398	0.263678	0.0952938	0.0646729	0.0526169	0.00309245	0.00641716	0.113804	0.011273	0.00300669	0.0488306	0.000554804	0.0308949	0	0.0128969	0	0.00169501	0.00496569	0.0127383	0.00816469	0.0162136	0.0337156	0.0174395	0.0168819	0.00193374	0.016025	0.00112757	0.0124033	0.00349347	0	0	0.000682096	0.0124762	0.00846602	0.00271402	0	0	0.011653	0.00347357	0.00931061	0	0.00716201	0.0200218	0.0133691	0.000882713	0	0.00335938	0.000626676	0.00316919	0
G43403	0.1198	0.0357402	0.0435776	0.0765673	0.0164775	0.0812451	0.000325449	0	0	0.0147103	0.0130147	0.0139113	0	0.0217246	0.195222	0.0300606	0.00542322	0.0114327	0.00962027	0.0154438	0.00134042	0.000715988	0.0885235	0	0.00616726	0	0.0116328	0.00181528	0.00140681	0.0179865	0.00164092	0.000749434	0.00169562	0.00870147	0	0.00162724	0.00504686	0	0	0.000710305	0.011586	0.00471539	0.0138858	0.0006746	0.000553263	0.0389408	0	0.00236764	0.00031525
G43409	0.0160375	0.151524	0.0749449	0.0918803	0.0559822	0.0640908	0	0.0188305	0.00940946	0.00506245	0.00630701	0.0225699	0	0.0128043	0.027345	0.0077613	0.0348153	0.0201239	0.0121141	0.00568047	0.0116603	0.0185791	0.00104844	0.00335261	0.0131869	0.0144273	0	0.00702807	0.0194761	0.0352583	0.0213804	0	0.00330253	0.00639938	0	0.00702453	0.00393513	0	0.00639232	0	0.0102143	0	0.00903343	0.00467989	0.0105817	0	0.0147585	0.00129215	0
G43413	0.153841	0.0791553	0.0580029	0.0851495	0.00592539	0.0163061	0.0111893	0	0.00134089	0.0112135	0.0227112	0.0231257	0.00100804	0.0174195	0.0868018	0.026816	0.00190626	0.0188032	0.0174674	0.00849212	0.0789411	0.00876999	0.0609469	0.000423379	0.00973771	0.000709243	0.0093712	0.0017876	0.00224624	0.00483861	0.00323591	0.0116194	0.00415077	0	0	0.00132198	0.00175206	0	0	0.00109082	0.00391928	0.00819876	0.00598778	0.000694619	0.00104333	0.024285	0.00067287	0.000340215	0.000198163
G43415	0.055579	0.0633089	0.0692782	0.0894367	0.0116984	0.0212264	0	0.063922	0.0595238	0.0117225	0.00613476	0.00932214	0.00222603	0.0127692	0.102009	0.0402301	0.0190003	0.0127794	0.0202219	0.010417	0.0524752	0.0115073	0.0168514	0.00474641	0.00734038	0.00377527	0.00477601	0.00233028	0.00485545	0.0117924	0.00522535	0.0220175	0.00609109	0.00139429	0	0.00711173	0.00201042	0	0.000794748	0.00048555	0.00556323	0.00125099	0	0.00452966	0.0071748	0	0.0218763	0.00638833	0
G43416	0.161281	0.0607511	0.0664765	0.101903	0.015215	0.0512914	0.0191952	0.0504433	0.00656265	0.0119635	0.00548832	0.00191731	0.000595201	0.0147153	0	0.0207353	0.0180355	0.0182431	0.00967201	0.0175019	0.0655645	0.0122388	0.0364545	0.0021576	0.00570091	0.00735923	0.0227078	0.00957281	0.00523179	0.00791121	0.00441816	0.0150387	0.00546018	0.0046363	0.00405677	0.00315669	0.00450401	0	0	0	0.00482113	0	0.00429041	0.0036679	0.00597061	0	0.00366421	0.00586831	0
G43418	0.0915433	0.0360368	0.0865325	0.0729373	0.0321305	0.0195106	0.118246	0.0218945	0.0243273	0.0154354	0.000981368	0.0145209	0.0144609	0.00941093	0.020529	0.0252187	0.0358374	0.0129431	0.0224072	0.00964436	0.0135445	0.00844017	0.0166899	0.0332613	0.00844849	0.00756267	0.00624679	0.00370309	0.00569605	0.0036846	0.005232	0.00778411	0.00571696	0.00604208	0.00405717	0.0142834	0.00251803	0	0.000173132	0.000897632	0.010854	0	0.00167583	0.00486828	0.00377893	0	0.00441985	0.00249293	0.000588109
G43420	0.00200397	0.363202	0.0332877	0.00479591	0.00745004	0.0153882	0.000360982	0.0575921	0.00858281	0	0.0398602	0.0573469	0	0.0257654	0	0.0554228	0.00948925	0.0191052	0.0104994	0.017621	0.00332626	0	0.0142502	0	0.000567258	0.0245582	0	0.0514199	0	0.0290161	0	0.0109185	0.000808924	0.0366519	0	0	0.00368541	0	0	0	0	0	0	0	0	0	0	0.00425443	0.00833036
G43425	0.280641	0.161529	0.0228102	0.0509601	0.0573589	0.0212625	0	0.0220206	0.0136649	0.00761695	0.0182386	0.0352903	0.00583605	0.0289394	0	0.0609145	0.0104059	0.00732642	0.0123279	0.0384804	0.00132492	0.00388067	0.00122191	0	0.0197982	0.00805472	0.0481716	0.010559	0	0	0	0	0.000985904	0.0191136	0	0.00125058	0.00432064	0.00198546	0.00357383	0	0	0	0	0	0	0	0	0.00514415	0
G43426	0.111667	0.0912491	0.178045	0.0465562	0.00354251	0.00982687	0	0	0.00131399	0.0425199	0.00357812	0.0567127	0.0456375	0.0224174	0.00258762	0.0127691	0.00763472	0.0289895	0.00475341	0.0107276	0.0021552	0.0180772	0.00472007	0	0.0205813	0.00443395	0	0.0110834	0.00306722	0	0.000979523	0.0223619	0.00884891	0.0085348	0.062398	0.000220144	0.00399927	0.0112612	0.0340918	0.000177808	0.0133712	0	0.0041291	0.00458218	0.00368952	0	0.00534166	0.00274862	0
G43429	0.204154	0.0413819	0.165567	0.0853625	0.0725051	0.0191576	0	0.0228609	0.0348855	0.0269085	0.00236139	0.0219937	0	0.0156035	0.00649167	0.00517912	0.00679664	0.0150998	0.0185641	0.0246153	0.0469361	0.0119883	0.0168807	0	0.00850905	0.0102329	0	0.0130896	0.0198911	0.00338285	0.00708189	0.0129199	0.00387343	0.00938326	0	0.00678265	0	0	0.00235019	0	0	0	0	0.00473788	0.000838293	0	0	0.000430274	0
G43430	0.0376941	0.115063	0.0815848	0.132798	0.0438629	0.0875233	0.0444741	0.0350945	0.0161556	0	0.00804876	0.0195456	0	0.00294072	0.0648181	0.0302566	0.00928774	0.0173191	0.00897562	0	0.00537229	0.00881403	0.0187463	0	0.0149563	0.0113405	0	0.00608005	0.00603701	0	0.00894982	0.00208292	0.00654263	0	0	0.0143123	0.00256088	0	0.0248556	0	0	0.00133843	0	0.00285983	0.000440701	0	0.00854777	0.00714304	0.000198797
G43431	0.180774	0.23796	0.140136	0.0700091	0.0569471	0	0	0.0302858	0.0293821	0.0232648	0.0186242	0	0.0131113	0.0109477	0	0.00910633	0.0177479	0.00326945	0.0140421	0	0	0.00590681	0.000844402	0	0.0231154	0.0123532	0	0	0.00116469	0.00364701	0.00376038	0	0.0466287	0	0	0.00027808	0.00504149	0.00375888	0	0	0	0	0.00311002	0.000902491	0	0	0.000813864	0.00483284	0.000353781
G43433	0.0355525	0.0259092	0.0670469	0.0448957	0.0772064	0.0209755	0	0.000585511	0.057493	0.0240059	0.00307856	0.00732498	0.165038	0.0122334	0.00104211	0.00479684	0.0193496	0.012394	0.0152549	0.00294887	0.025727	0.0272381	0.0369171	0.00458914	0.00435671	0.00301544	0	0.00221105	0.0518816	0.00920465	0.0251332	0.0060228	0.00656034	0.00107441	0	0.00795187	0.00163324	0	0.00180401	0	0	0.0013363	0.00396934	0.0121012	0.0132086	0	0.0109487	0.0013352	0.00087351
G43434	0.129929	0.0549247	0.159879	0.0865518	0.0573533	0.0563593	0	0.000499182	0.0209638	0	0.00111982	0.0146142	0.0042672	0.0158056	0.00536101	0.0442957	0.0157802	0.0445497	0.0190655	0.0157164	0.0349464	0.00925903	0.0188408	0	0.0127412	0.00176587	0	0.00353364	0.00585774	0.00193232	0.00884068	0.0169868	0.014772	0.00274593	0	0.00204734	0.00698294	0	0.000901749	0.0121575	0	0	0.00311318	0.00462331	0.00604856	0	0.000563593	0.00560574	0
G43436	0.0320992	0.0433294	0.0486916	0.0518214	0.00472423	0.00736824	0.0370819	0	0.0187078	0	0.0507213	0.0101189	0.0172658	0.0117608	0.0666904	0.01621	0.00780194	0.0224548	0.0191039	0.00350884	0.0589593	0.00912668	0.0101426	0.0258032	0.00698836	0.000721165	0.00461753	0	0.0102113	0.010385	0.00878042	0.0521596	0.0392843	0.00509022	0.0236051	0.000457358	0.00433493	0	0.000535177	0.00247694	0.00388003	0.0364643	0.00286702	0.0039619	0.00310594	0	0.0041094	0.00155894	0.018426
G43438	0.193303	0.0580243	0.0182015	0.0357963	0.00436379	0.0102811	0.0884705	0.0311963	0.0130606	0.00953098	0	0.0722437	0	0.0221642	0.00193047	0	0.0059343	0.0261534	0.0173411	0.0333583	0.0116499	0.0274126	0.00461007	0.000772186	0.0252201	0	0.0280152	0.0330692	0.0510761	0.0175397	0.00392427	0.0225446	0.00299728	0.00352999	0.00341388	0	0.00120549	0	0	0	0.00604511	0.00563818	0	0.00899184	0.0018891	0	0.00264749	0.000537772	0
G43442	0.0505382	0.0389497	0.107232	0.0650901	0.033818	0.032283	0.0812862	0	0.0558515	0.00441757	0.00309124	0.0033367	0.0801208	0.0110957	0	0.00185432	0.0208498	0.0253413	0.0194933	0.013952	0.0135409	0.00749926	0.00319798	0.0322155	0.0107847	0.00129861	0.0418646	0.00245421	0.00854429	0.00585152	0.0074299	0.0103497	0.00148598	0.00838638	0.0448175	0.00373413	0.00280242	0.00127801	0.000385814	0.000189952	0.00532424	0.00207911	0	0.0210739	0.00309254	0	0.00255602	0.00182056	0.000288536
G43447	0.118602	0.0301085	0.0314137	0.101189	0.00265777	0.00371422	0.0116855	0.0702616	0.000458213	0	0.0192351	0.0146296	0	0.015034	0.0883329	0.00335994	0.00166756	0.0196096	0.0116912	0.00711637	0.0211098	0.0139997	0.016113	0.055599	0.00892841	0.00041569	0.007743	0.00120633	0.0100368	0.0214282	0.00910748	0.0188056	0.0054901	0.00179245	0.0453763	0	0.0059372	0	0	0.00215234	0.00143997	0.025244	0.00213329	0.00265701	0.0045642	0.0359044	0.000192854	0.000621417	0.00201869
G43449	0.141866	0.0433353	0.0700696	0.0896139	0.0259463	0.00565197	0.0525004	0.068122	0.0148156	0.00243648	0.00690932	0.0194532	0.0459948	0.0015749	0	0.00122653	0.0051331	0.00750755	0.0148675	0.00892954	0.0355351	0.0101934	0.028617	0.00298345	0.00240333	0.0010258	0	0.00508291	0.00350667	0	0.0231907	0.0431684	0.00979625	0	0.0111229	0.00265195	0.00156691	0	0.0119338	0	0	0.0169891	0	0.0055249	0.000611192	0	0.0025898	0.00198896	0
G43450	0.0144167	0.0306206	0.11404	0.0887965	0.030965	0.0271341	0.114962	0.030777	0.0510736	0	0.00291234	0.0020854	0.013661	0.0104286	0	0.00673292	0.0150666	0.012149	0.0183448	0.0100819	0.0454819	0.0106252	0.0302376	0.0333213	0.00366823	0.00344529	0	0.00660161	0.0115297	0	0.0103865	0.00844556	0.00621571	0.00333251	0.0140559	0.00173473	0.00150454	0	0.0104951	0	0	0	0	0.0102853	0.00407481	0	0.0253704	0.00204192	0
G43453	0.18197	0.0211821	0.0734555	0.0336129	0.0249437	0	0.13565	0.00636798	0.0315098	0.0167856	0.00131564	0.0128644	0.0678371	0.00668666	0	0.00272913	0.000733638	0.00659191	0.0182969	0.00374941	0.0685674	0.00634597	0.0227991	0.0174606	0.00316381	0.000780636	0	0.0159483	0.0115015	0	0.00530192	0.0236203	0.00374012	0.00213141	0	0.0150081	0	0	0.00944926	0.000208694	0	0	0.0077032	0.00647328	0.00667611	0	0.00653855	9.17048e-05	0.000355323
G43459	0.104294	0.0506797	0.0682023	0.083544	0.0100816	0.0230575	0.128822	0.0175459	0.0211524	0	0.0186033	0.0217878	0.00271776	0.013659	0.01314	0.00130453	0.00285524	0.015404	0.00929475	0.0101089	0.0563478	0.0101101	0.0724408	0.00146759	0.00662455	0.000973791	0	0.00101463	0.0129063	0.0164696	0.0132006	0.0220608	0.0101859	0	0.0324751	0.000815329	0	0	0	0	0	0.0269783	0.00358745	0.0033344	0.00189564	0	0.000978395	0.00112108	0
G43460	0.00353347	0.244432	0.0631691	0.104594	0.00513724	0.135704	0	0	0.0066112	0	0.00285268	0.0238494	0	0.0385956	0.0560055	0.0335068	0.0238541	0.0154914	0.0105315	0.0201316	0.000947576	0.0171595	0	0	0.0276549	0.00920189	0.00493517	0.0243929	0.00235261	0	0	0.000768055	0.00271516	0.00860386	0	0.00291917	0.00263567	0	0.00104791	0	0	0	0	0.0021281	0	0	0.000261976	0.0038969	0
G43461	0.0586693	0.140547	0.0227712	0.123092	0.0469112	0.0109221	0	0.0677089	0.0478122	0	0.00801321	0.0219389	0.0318841	0.0322473	0.0647305	0.0101933	0.0084116	0.0116001	0.0171959	0.013236	0.000373334	0.0132328	0.0174947	0	0.00947119	0.013004	0	0.0154644	0.00458034	0	0.0168964	0	0.00214497	0.0100262	0	0.0078015	0.00695601	0.00631413	0.00658281	0	0	0	0.00776951	0.000959594	0.000445012	0	0.000361047	0.00615459	0.0134056
G43463	0.285526	0.0888235	0.0853075	0.0868298	0.00169582	0.0334118	0.000662379	0.00920359	0.0017431	0	0.00412723	0.0166986	0	0.0265646	0.0155982	0.00679113	0.00426986	0.017431	0.0159389	0.0159131	0.00311006	0.0105981	0.0156025	0	0.0157141	0.016004	0.0408125	0.00591106	0	0.00360241	0.00449203	0.00326321	0.0042772	0.0255264	0.00107889	0.00275908	0.00945781	0	0	0	0	0	0.0112488	0.000956998	0.000418345	0	0	0.00434904	0
G43464	0.0355328	0.174698	0.0516766	0	0.0831618	0	0	0.00924557	0.0312246	0	0.0166121	0	0.208465	0.0043414	0	0.0209101	0.0192484	0	0.0107171	0.00665938	0.000524809	0.0191228	0	0	0.0194091	0.00493641	0	0.00833706	0	0.00677916	0	0	0.0174597	0.00761331	0	0.00382753	0	0.0172487	0.0547238	0.000155109	0	0	0	0.000213872	0	0	0.00446835	0.00151837	0
G43467	0.385572	0.0658752	0.0594833	0.0500668	0.0445877	0.0194159	0	0	0.0103458	0	0.00109164	0.00847681	0.00795887	0.0173821	0.128863	0.00112737	0.00788757	0.00811049	0.00531208	0.0103644	0.00277427	0.00476607	0.0103496	0	0.0130257	0.00267285	0.0111938	0.0138303	0.00208473	0	0.00933226	0.00454832	0.00246268	0.00407198	0.00830696	0.00285567	0.00184608	0	0.00218406	0.0258075	0	0	0.00586118	0	0.00230206	0	0	0.00037018	0
G43469	0.0812394	0.0270399	0.047243	0.0696545	0.0350164	0.0079425	0.0524097	0.049384	0.0223488	0.000999566	0.00750531	0.0130536	0	0.0167724	0.144598	0.0142285	0.00697878	0.0189157	0.021261	0.00388781	0.0277135	0.018573	0.00842428	0	0.00786821	0.00090931	0.00419456	0.00108061	0.0163654	0.0374162	0.0128266	0.0265545	0.00416202	0	0.00816147	0.00964832	0.00152298	0	0.00135077	0	0.0102118	0.0120068	0.00184605	0.000567549	0.00795263	0.0157663	0.00298857	0.00178976	0
G43470	0.0908364	0.0364537	0.0682475	0.0411959	0.00273549	0.010584	0.0562759	0.134159	0.0155862	0.00118747	0.00977593	0.037095	0.00714205	0.0133122	0.00264443	0.0054598	0.00763845	0.0365787	0.0188705	0.00857313	0.0360919	0.01323	0.0104304	0.00438849	0.00842203	0.00567586	0	0.0127639	0.0014145	0	0.0094726	0.00433455	0.00470015	0.00361405	0.0124862	0	0.00192546	0.00058083	0.0103259	0	0.00800254	0.0524037	0.00752927	0.0266101	0.00563082	0	0.00377539	0.00295255	0
G43478	0.0880405	0.10306	0.0249598	0.155494	0.153059	0.0171525	0	0	0.0118657	0.0150932	0.00730519	0	0	0.0199836	0	0.0102663	0.0113418	0.0179636	0.00477038	0.013635	0.000621957	0.00847199	0.0145623	0	0.0210496	0.000141518	0.00527863	0.00800857	0.0351933	0.00291089	0.0220151	0.00764244	0	0.0131436	0	0.0111905	0.00434084	0.0125776	0.00557848	0	0	0	0	0.000438112	0	0.0377005	0.00154777	0	0
G43481	0.093625	0.0394732	0.00979335	0.074236	0.00446189	0.00342932	0	0	0.00155539	0.0505693	0.000743082	0.00439657	0	0.0189572	0.170469	0.00594196	0.0136295	0.00678953	0.00770278	0.00737358	0.0854853	0.00936469	0.0305979	0.0253242	0.00334689	0.00117433	0.0038094	0.00211035	0.00630375	0.0130578	0.018473	0.0107992	0	0.00280455	0.00788036	0.000640643	0.00784747	0	0.0017938	0	0.0567157	0.0078552	0.0335458	0.0063547	0.00395691	0	0.0016652	0.000379204	0
G43482	0.119777	0.00512148	0.0497325	0.0227332	0.0216251	0.0658503	0.207871	0	0.042121	0.0387107	0.000633299	0.00219355	0.0482325	0.0035366	0	0.00282266	0.0112336	0.0045717	0.00359991	0.00463639	0.0253548	0.00216228	0.000809937	0.0258305	0.000540571	0.00894685	0	0.0135581	0.00277524	0.00015584	0.00949447	0.00459795	0.00147328	0	0.0159911	0.00395723	0.00223015	0.00689593	0.0319784	0	0.0137451	0	0	0.0235397	0.00314115	0	0.013412	0.000511351	0
G43484	0.169219	0.101154	0.0266033	0.126131	0.00433532	0.00176069	0	0	0	0.0654543	0.0144614	0.0757522	0	0.0186361	0.00482173	0.00936716	0.00407028	0.00339098	0.00991544	0.0138204	0.0302309	0.0108885	0.00678378	0	0.0108885	0.0579383	0	0.0106053	0.00324407	0.0209532	0	0.00411637	0.00129787	0.0349211	0	0.00183129	0.00190211	0.0278775	0	0.00668059	0	0	0.0127161	0	0	0	0.000270281	0.00750994	0
G43485	0.232695	0.107141	0.0675364	0.0730572	0.0633754	0.0552014	0	0.0314371	0.0261389	0.0146351	0.00137586	0.0344276	0	0.0125507	0	0.0164392	0.0131987	0.038242	0.0220592	0.025593	0.00146987	0.00870292	0.00124971	0	0.0119443	0.0116286	0	0.0182544	0.00578518	0.0033746	0.00582085	0.00018935	0.00467658	0	0.00616619	0.0101745	0.00323488	0.000888053	0.00149193	0	0.00262864	0	0.00242734	0	0.00479549	0	0.00215353	0.00255315	0.000202405
G43489	0.145853	0.0226114	0.0226331	0.0698283	0.00120527	0.00416368	0.138127	0.079329	0	0.0358295	0	0.012085	0.0162529	0.0224397	0.00390846	0.00225429	0.00607527	0.00300712	0.00197227	0.0138227	0.0245702	0.00321863	0.0224573	0.0320494	0.00190036	0.000163582	0.00397059	0.000380453	0.00813023	0.00931349	0.00786483	0.00299333	0.00299247	0.00464233	0.0125366	0	0.00204316	0	0.000876563	0.00276209	0.0163808	0.0751775	0.00388062	0.0031843	0.00852595	0.0179346	0.00385209	0	0
G43493	0.107273	0.0380546	0.189323	0.0563183	0.00313985	0.0667463	0.0336212	0.063691	0.00418803	0.0333209	0.00241918	0.0275034	0	0.0161403	0	0.00482448	0.00484787	0.0262099	0.00451765	0.0211992	0.0268519	0.0176919	0.0370128	0	0.00889493	0.00136097	0.059755	0.00140723	0.00818782	0.00552737	0.00632724	0.0174554	0.0163484	0.00786156	0	0.00123107	0	0.00176267	0	0	0	0.000464241	0	0.00102406	0.00208909	0	0.00244815	0.00266032	0
G43495	0.0264842	0.180207	0.103283	0.0730951	0.0123665	0.0301338	0.000447887	0	0.0177465	0.0342902	0.0152897	0.0663425	0.0943548	0.0421774	0	0.00913689	0.00389044	0.0121971	0.0155865	0.0451853	0.000914834	0.0125408	0.00242566	0.00107493	0.0140189	0.0500311	0	0.00577276	0.00218149	0.0179752	0.00115422	0	0.00506852	0.00441286	0	0.0011773	0.00643279	0.0130783	0	0	0	0	0	0.00250917	0.000246338	0	0.00111972	0.00217225	0
G43496	0.0436102	0.0129891	0.022136	0.0251363	0.00188626	0.0034586	0.094072	0.069739	0.000222871	0.0496678	0.000259867	0.00598218	0.0035594	0.00650322	0.0554594	0.005295	0.00540071	0.0238161	0.0135509	0	0.0613355	0.0140328	0.0366101	0.0376099	0.00209075	0	0.0114813	0	0.00612722	0.0106467	0.0215729	0.0190909	0.0194288	0.000139259	0.0329327	0.000944973	0.00149163	0.000283492	0.000831576	0.000805162	0.0393487	0.00474586	0.00466186	0.010085	0.00281129	0.0131229	0.00323653	0.000401613	0.00119804
G43497	0.0898973	0.0544251	0.0420908	0.107973	0.0138057	0.027372	0	0.09054	0.0214289	0.0747307	0.00438994	0.00494556	0.000153862	0.0179269	0.00669862	0.0166286	0.0192067	0.0181185	0.00616216	0.0201624	0.0573853	0.0167325	0.0439072	0.0171941	0.00690936	0.00220519	0.00735479	0.00123089	0.0168264	0.00800081	0.0155478	0.0298825	0.00404049	0.00352263	0.0215818	0.00239035	0.00104087	0.00138476	0.00355421	0	0.0180941	0	0.00457739	0.00462232	0.00315897	0	0.00160112	0.000980869	0
G43498	0.049418	0.0777632	0.078825	0.0457765	0.0189395	0.0153647	0.0633438	0.00143917	0.013798	0.0544858	0.00436091	0.0222857	0.110809	0.0277684	0.0198992	0.0287145	0.01543	0.0369498	0.0175741	0.0145854	0.00155116	0.0284794	0.000691515	0.00152025	0.0204727	0.0136564	0	0.00462832	0.00888549	0.0170606	0.00388935	0.000432197	0.00102202	0.00834271	0	0.00198357	0.00653985	0.000861476	0.000729721	0.000653872	0.02327	0	0.0173984	0.00315122	0.00434539	0	0.00209035	0.0034079	0.000317621
G43499	0.124094	0.0150524	0.0577461	0.0946403	0.00625463	0.0119937	0.0297188	0.142385	0.107515	0.0282594	0.00102869	0.0072097	0.00106139	0.0173063	0.010808	0.00375908	0.00546813	0.0114804	0.00652753	0.00700085	0.0441345	0.0163852	0.0209052	0.0213604	0.00344951	0.00151256	0.00681374	0.000678108	0.0146607	0.00919869	0.0137876	0.0192645	0.00445961	0.00248588	0.0438846	0.00104243	0.0032219	0.00338317	0.000530694	0	0	0	0	0.00691239	0.00313441	0.00715946	0.00243787	0	0.000359088
G43500	0.101045	0.0271719	0.0843789	0.0746324	0.0308859	0.0122011	0.0771593	0.0794515	0.0238382	0.0252324	0.000750557	0.0145099	0.0238246	0.0105563	0.0492164	0.0303042	0.00509292	0.00649363	0.0216948	0.00426248	0.0246317	0.00794154	0.0080239	0.0664202	0.00360979	0.000646705	0	0.00230626	0.0188456	0.00788138	0.01633	0.00186647	0.00207285	0	0	0.00247529	0	0	0	0	0.00635323	0.007741	0.00216588	0.00353901	0.00248173	0	0.00446712	0	0
G43501	0.0771115	0.149565	0.0644104	0.102301	0.0330323	0.0318742	0	0.0256623	0.0192141	0.015988	0.0820477	0.0148331	0	0.0222176	0	0.0269345	0.00962244	0.00817308	0.0208761	0.0389395	0.00146252	0.0140023	0.00075996	0	0.0157207	0.0126879	0	0.00992888	0.00302249	0	0.00520583	0.00132993	0	0.0105586	0	0.00527358	0.00975952	0.0134931	0.0325871	0.000373294	0	0	0.00891053	0.00213938	0.000445527	0.033392	0.00235493	0.00547361	0
G43505	0.446749	0.0679474	0.0127848	0.0960502	0.00969541	0.00476973	0.00122931	0	0.00498683	0.0477956	0.00233742	0.0207984	0	0.018417	0.013959	0.0209966	0.00905902	0.00648677	0.0117522	0.0134272	0.0108453	0.0126619	0.00495394	0.00147517	0.00931203	0.0082221	0.0172718	0.00723928	0.00314344	0.0174562	0.00420101	0.00104845	0.00964165	0.00403732	0	0.00112394	0.00290002	0.00233569	0.00186855	0.0104082	0.00953945	0	0.00254058	0	0.00626949	0	0.000583923	0.00488651	0.000175116
G43506	0.0885785	0.0604218	0.150183	0.0459507	0.0171357	0.0122159	0	0.0577315	0.00780296	0	0.00352249	0.00915462	0.033147	0.0105707	0	0.00889787	0.0461349	0.00639756	0.0128536	0.00347454	0.0563903	0.0199779	0.0118867	0.00328813	0.00844451	0.0162497	0	0.00637697	0.0170768	0.00508165	0.00488432	0.0223288	0.00251194	0.00272699	0.00257433	0.000939465	0.00432091	0.0651647	0.0463526	0	0.00119568	0	0	0.0119457	0	0	0.00337531	0.00225436	0
G43507	0.127002	0.0753163	0.0260108	0.100727	0.012953	0.0317474	0.0434934	0	0.00386179	0.0190803	0.00634507	0.0057969	0.00197094	0.0208955	0.0806182	0.01547	0.0178283	0.0169094	0.0118939	0.00929387	0.00578614	0.0114845	0.00223053	0.114504	0.00743368	0.0054817	0.0222725	0.0122679	0.0033576	0.00867974	0.00840868	0.000303061	0.0030577	0.00380624	0.00318384	0.00160816	0.00396451	0.00233102	0.00213772	0	0.0126444	0.00085913	0.00200885	0.00850424	0.00604076	0	0.00390872	0.000341125	0.000129582
G43509	0.145012	0.0946185	0.144994	0.0651355	0.0177168	0.0660841	0.0141258	0.00749281	0.00453864	0.061007	0.00299153	0.0453025	0	0.0194523	0.00409443	0.00540465	0.00901506	0.0381114	0.0194895	0.0101605	0.000853249	0.0132045	0.00205158	0.00225194	0.00836799	0.00629057	0.0246733	0.00177425	0.00274208	0.014467	0.0115263	0.00331745	0.00212176	0.00362034	0.0060339	0.00307082	0.00433235	0.0091101	0	0	0.00818886	0.00266138	0.00545924	0.00252318	0.00478536	0	0.000870066	0.00248225	0.00218719
G43510	0.123578	0.0490717	0.0188453	0.107997	0.0394701	0.0133321	0.106051	0	0.0306071	0.00121201	0.000338289	0.0089015	0.00330101	0.0120263	0.000288403	0.00691733	0.0102522	0.0151351	0.00910487	0.00526321	0.00464173	0.0198799	0.00474304	0.00665128	0.013007	0.00173323	0.029465	0.0119559	0.0198875	0	0.0276153	0.00239515	0.00828046	0.000746811	0	0.00183702	0.00456366	0.00576444	0.000650348	0	0.0131252	0	0	0.00977095	0.0113626	0	0.00155197	0.000498846	0
G43512	0.0594861	0.0418832	0.0730338	0.0807124	0.0149845	0.0359672	0.0043192	0.00287947	0.0328447	0.0339777	0.00830382	0.0188445	0	0.0243417	0.0692283	0.017748	0.0101743	0.0100941	0.017748	0.00777582	0.105186	0.0095546	0.0217955	0.00314124	0.00310852	0.000341068	0.0479769	0.00139611	0.00581711	0.0283584	0.0105588	0.0231351	0.00850569	0.00545583	0.000543466	0.000598331	0.00213412	0.00458097	0	0.00122842	0	0	0	0.00329962	0.0036975	0.017764	0.000850752	0.00248681	0.000223735
G43514	0.0492644	0.0728629	0.127352	0.0760017	0.0304773	0.0147027	0.0405412	0.0494996	0.0334142	0.0325366	0.0135373	0.0301473	0.0117511	0.0212346	0.000404628	0.023115	0.0254246	0.0100434	0.0139354	0.014539	0.00159291	0.0167971	0.00154755	0.000311058	0.00550831	0.01942	0	0.00221196	0.016413	0.031797	0.0125178	0.000132647	0.00888736	0	0.0351441	0.00204409	0.00388485	0.0129089	0.00194929	0.000373269	0	0	0.000345619	0.00493742	0.00311058	0	0.00592305	0.00498988	0
G43516	0.0540086	0.0774065	0.116116	0.0969652	0.0191381	0.0170104	0.0303758	0	0.00526919	0.0368686	0.00145094	0.0169375	0.00142386	0.0149217	0.0485084	0.0202094	0.00702021	0.0284423	0.0110872	0.00705803	0.00383447	0.0130996	0.0102413	0.011296	0.00522084	0.00395776	0.00172121	0.0168554	0.0137546	0.00974556	0.0147571	0.00101199	0.00167513	0.00449641	0.0011496	8.13637e-05	0.00144897	0	0.000949243	0	0.0102518	0.000632829	0.00803693	0.0136936	0.00256296	0.0473282	0.00288333	0.000225445	0
G43517	0.187646	0.0850895	0.125517	0.0189054	0.0108217	0	0.0542821	0	0.0051263	0.0740139	0.0135085	0.022768	0.0673197	0.0126991	0	0.00175469	0.0020703	0.00632866	0.00131319	0.00294502	0.0183339	0.0234336	0.028398	0	0.0112923	0.0177245	0	0.0071697	0.0107864	0	0.000348813	0.015605	0.00751534	0.00915179	0.030363	0.000177895	0	0	0.0417503	8.85408e-05	0.00144903	0.00611311	0	0.000380523	0.000297165	0	0.000169809	0	0.00453145
G43518	0.0810111	0.0818121	0.192337	0.0629324	0.0336316	0.0209925	0.0131484	0	0.0323886	0.0212397	0.000534197	0.0154876	0.010264	0.0292559	0	0.0264054	0.0371273	0.0227661	0.018655	0.0257311	0.00099686	0.0206216	0.0013658	0.00404566	0.00618086	0.0204015	0	0.00450766	0.00995506	0.00318408	0.00547731	0	0.00273866	0.00421127	0	0.0209347	0.00545815	0.00117998	0.0119572	0	0	0.0129236	0	0.00261274	0.000337138	0	0.0010676	0.00349781	0
G43524	0.0731906	0.0704032	0.0698929	0.0437171	0.0853276	0.0303941	0	0.0409859	0.0245283	0.017538	0.00141884	0.00494485	0.0525756	0.0213831	0	0.0202499	0.0225104	0.0164622	0.0229107	0.0255606	0.0123229	0.0234096	0.0189018	0	0.00721955	0.00552103	0	0.0130693	0.0462619	0	0.00784727	0.00360034	0.00483736	0.0185822	0.00551408	0.00668845	0.00798814	0.00374169	0.00383764	0	0	0	0.00262238	0.00929847	0.00220664	0	0.00148708	0.00426937	0.00215935
G43530	0.00074529	0.0944685	0.0661817	0.142798	0.0383977	0.105016	0.00705541	0	0.0170245	0.0323555	0.00413027	0.0197631	0	0.0123573	0	0.0274995	0.00608106	0.0217445	0.0102949	0.0329651	0.0239764	0.0103347	0	0	0.00844662	0	0.0750523	0.00750811	0.00592904	0.00251742	0.00578974	0.000190692	0.000779388	0.00376568	0	0.0038897	0.00372322	0.000695604	0.0422927	0.00087424	0	0	0	0.00150311	0	0	0.00208681	0.00623559	0
G43532	0.108834	0.0336893	0.0565351	0.0776087	0.0451778	0.0116376	0.0453309	0	0.0100501	0.0233046	0.0076073	0.0164227	0	0.0123896	0.0126191	0.00858128	0.0079063	0.0183268	0.0138711	0.00539502	0.0155268	0.00969802	0.00463691	0.0769964	0.00585922	0.00165925	0.020964	0.00137144	0.0138665	0.0101878	0.0238726	0.000548283	0.00279885	0.00417618	0.0158076	0.0255885	0.00400166	0.00117552	0.0019396	0.000452454	0.0097568	0.000979598	0.00631841	0.00226378	0.00189185	0.0263088	0.019892	0.00492248	0.000188384
G43533	0.126025	0.0400613	0.0454457	0.102842	0.0343986	0.00612548	0.000180161	0	0.0469099	0.0135481	0.00843713	0.00297746	0.139145	0.0211075	0.0177694	0.0162145	0.0170567	0.0125315	0.0173675	0.0147254	0.00239321	0.00540484	0.00555081	0	0.00481931	0	0.00123237	0.00416373	0.0187565	0	0.012364	0.000345725	0.00333071	0.00739609	0	0.00419518	0.00221881	0.0023421	0.0139084	0.00277614	0.00115303	0	0	0.00252327	0.00139625	0	0.00434639	0.000563004	0.0257153
G43534	0.170673	0.0373982	0.0583859	0.0856565	0.0195968	0.00191406	0	0.115072	0.0164401	0.0301107	0.00858047	0.0166047	0.000380907	0.0124129	0.157786	0.0188263	0.00849163	0.00988285	0.00368528	0.00424304	0.000661016	0.00471373	0.00604558	0.0812761	0.003571	0.00162847	0.0157264	0.00479308	0.00769641	0.0113796	0.0117633	0.00124871	0.0017605	0.00168401	0	0.00120394	0.00317147	0.00628497	0	0.00470681	0	0.00361862	0	0.00228064	0.0063921	0	0.000767766	0.00421379	0
G43537	0.00967943	0.125458	0.0127967	0.163595	0.0732181	0	0	0.02714	0.00277924	0	0.0809059	0.0233122	0	0.0168158	0.0939934	0.0511499	0.0154529	0.00757561	0.0221686	0.0334618	0	0.0139935	0.000255183	0	0.020668	0.0310073	0	0.0293372	0.000840752	0.000675124	0.00149569	0	0	0.0050392	0	0.0128887	0.0254549	0.0187807	0	0.00259818	0	0	0	0	0	0	0.000437296	0.00639833	0.0051408
G43538	0.100886	0.0331152	0.05867	0.0280071	0.0260687	0.00869185	0.0256146	0	0.089058	0.0154873	0.003246	0.0132801	0.0888501	0.0101079	0.192756	0.00218613	0.0143331	0.0168142	0.0059526	0.00658474	0.00283815	0.00730906	0.000631798	0.000526779	0.00551472	0.00277403	0.000629161	0.000863332	0.0255372	0.00351186	0.00948055	9.82797e-05	0.00210269	0	0.00669565	0.0063966	0.00194173	0.00026339	0.000210712	0	0.00273925	0.00105356	0	0.00361515	0.00753952	0	0.00258451	0.00404961	0
G43539	0.108687	0.0535983	0.0331361	0.0813351	0.102158	0	0	0.01358	0.0585722	0.020835	0.0169136	0	0.12376	0.0102109	0.00424876	0.0334771	0.012292	0.0074365	0.0107276	0.0100965	0.00287575	0.0149597	0.0011073	0.000775112	0.0133901	0.00462879	0	0.016553	0.0146292	0.000310045	0.0163707	0.00609843	0.00356074	0.00306781	0	0.0244935	0.00384531	0.00387556	0.0183547	0.000372054	0.00514675	0	0	0.00390813	0.000600712	0	0.00306169	0.00292605	0.000441659
G43540	0.000326556	0.0683654	0.103649	0.132321	0.00626988	0.0351636	0.167327	0.0485393	0	0	0.0012124	0	0	0	0	0.0118518	0.0294848	0	0.0214743	0.0108932	0.0120901	0.0229895	0.0278513	0	0.0321984	0.0230327	0.0447322	0.000361724	0.00914556	0.000609571	0.00270758	0.0011976	0.00731778	0	0	0	0.00525662	0.00835984	0	0	0	0	0	0	0	0	0.00914357	0.00587801	0
G43543	0.101287	0.0561876	0.0122294	0.0845622	0.0214534	0.0438087	0	0	0	0.0490845	0.155121	0.0292754	0	0.0367176	0.0101801	0.0317769	0.00243123	0.0122597	0.0111859	0.0327747	0.0201738	0.00843118	0.00740436	0	0.00849378	0.0148101	0	0.00322778	0	0.0223718	0.00266565	0.00704838	0.00233829	0.024674	0	0.00124023	0.00361999	0.0166119	0	0.00901568	0.0146252	0	0.0259335	0.000280595	0	0.0435059	0	0.000918247	0.00145074
G43545	0.0839541	0.0859987	0.0806506	0.134198	0.00537585	0.0276596	0.0166791	0.0711087	0.0038682	0.0309676	0.0152956	0.0106678	0	0.0170279	0	0.0248936	0.0252913	0.031517	0.0252967	0.0154636	0.0559991	0.00861756	0.0138104	0.0358602	0.00549022	0.0130994	0	0.00653266	0.00291948	0	0.00264748	0.00283024	0.00451629	0	0	0.000913381	0.00315838	0.00451727	0.00305784	0.000434838	0.00694964	0	0.00208489	0	0.00555971	0	0.0145769	0.00404817	0.000296993
G43547	0.209123	0.0738005	0.0117575	0.147161	0.00279586	0.0021517	0	0.11069	0.00289987	0.06867	0.0015234	0.0439553	0.000461079	0.0207287	0.0630891	0.0240376	0.00344269	0.00538776	0.00682396	0.0177512	0.0016056	0	0.0280514	0.0127565	0.01389	0.0133668	0	0.00857265	0.00131002	0.0159328	0.00495089	0	0.00262612	0.00501524	0	0.000702596	0.0114103	0.0106048	0.000922157	0	0	0	0.00558417	0.00103323	0.00351572	0	0	0.00124875	0
G43549	0.0236415	0.0532178	0.0662089	0.075789	0.0609416	0.0347332	0	0.0209022	0.0930278	0.00400255	0.00553665	0.0113362	0	0.0299084	0.00113894	0.00689328	0.00833648	0.0176824	0.00466964	0.00652322	0.0567502	0.0154543	0.00573689	0.000444728	0.00895015	0.00432173	0.023685	0.00160596	0.00521218	0.0189009	0.00697612	0.0533152	0.00392407	0.00308969	0.00466785	0.00228717	0.00420428	0	0	0.0238838	0.00658197	0.00155655	0.00289073	0.00280291	0.00266837	0	0.000611501	0.00161214	0.149795
G43555	0.0190594	0.103065	0.116277	0.1185	0.00651411	0.013816	0	0.0602021	0.00188217	0.000349142	0.00349425	0.0216555	0.00191197	0.0322547	0.0257903	0.0244581	0.00617524	0.0164264	0.0189534	0.0339111	0.0201125	0.0174571	0.0202328	0	0.0134357	0.00051448	0.0616022	0.00299265	0.000607336	0.0113887	0.00321339	0.00257895	0.00929089	0.0158558	0.0040427	0.00171008	0.00800288	0	0.00359118	0	0.00129681	0	0.00831291	0.000558851	0.0105678	0.0540474	0	0.000529948	0.000426303
G43557	0.0307233	0.0422451	0.0313827	0.05071	0.0573154	0.00437361	0.142563	0.0203331	0.0200351	0.000714916	0.00530434	0.025945	0.0548103	0.0150525	0.00500031	0.00558791	0.0278028	0.0287278	0.0508011	0.00432566	0.0183948	0.00888389	0.00149072	0.0155599	0.00419225	0.00184928	0.0217575	0.00709076	0.0271078	0.000315404	0.0114264	0.000986339	0.0121627	0.00265604	0.0179887	0.0088163	0.000328261	0	0.00248118	0.00123957	0	0	0.00424044	0.0150782	0.00341688	0.00452045	0.0136018	0.00189243	0.00140779
G43559	0.105764	0.0774761	0.0370248	0.0746655	0.0144409	0.0102871	0.139675	0	0.00996978	0.0107601	0.00345882	0.00215288	0.0386753	0.00452683	0.0126534	0.0012523	0.0208032	0.0195526	0.0168792	0.0170438	0.0827341	0.0151499	0.00501083	0.00532094	0.00581977	0.00741426	0.007992	0.00510744	0.0230367	0	0.0109714	0.00653929	0.010102	0.0046986	0	0.000802363	0.00394827	0.00155194	0.00963681	5.91215e-05	0.0135388	0.00472972	0.00743946	0.00136625	0.0136718	0	0.0020323	0.00232791	0
G43563	0.0831642	0.0531548	0.0598682	0.0791827	0.0289527	0.0229748	0.109404	0.00364679	0.0143349	0	0.00190686	0.0226435	0.0555123	0.00882168	0	0.0144656	0.00725736	0.0147651	0.0149924	0.0140175	0.00287997	0.0323146	0.00397423	0.0210704	0.0118014	0.00732526	0.00222178	0.00808147	0.0196124	0.00560525	0.0152092	0	0	0.0041373	0.00773282	0.00191022	0.00151115	0	0.00267431	0.000701742	0.00388991	0	0.00452472	0.0106124	0.00359614	0	0.0014182	0.00177275	0.044214
G43564	0.012892	0.0698363	0.128749	0.102127	0.0309773	0	0.0256339	0.0135805	0.00410595	0.0103081	0.004115	0.0150482	0.0346785	0.0157734	0.0386055	0.0111876	0.0313624	0.0393454	0.0193618	0.0232953	0.0155865	0.017112	0	0.00136351	0.00749928	0.00765399	0.00980066	0.00618123	0.0263155	0.0148168	0.0105796	0.00220952	0.00187148	0.0063726	0.0119558	0.00403208	0.00364232	0.00129533	0.000872644	0	0	0.000484802	0.00227251	0.00824978	0.0017896	0	0.00495975	0.0091014	0
G43566	0.00395022	0.109835	0.0588672	0.128171	0.0160454	0.0844336	0.0114068	0	0.0226203	0.0255838	0.00145044	0.0318214	0.00085357	0.0161064	0.00488839	0.0245363	0.0159392	0.0191345	0.0228369	0.029507	0.000477744	0.00867149	0.000161316	0.0343368	0.0211259	0.0216994	0.0602074	0.0137347	0.00407474	0.005587	0.00453194	0.000297815	0.00257571	0.00458232	0.0086055	0.00101431	0.00260452	0	0.000651817	0	0.00414369	0.00113809	0.00706135	0.00143457	0.0231482	0.0145463	0.00551425	0.00472858	0
G43567	0.124568	0.0691007	0.128835	0.0490609	0.0865384	0.0149199	0	0.0151215	0.0255829	0.00165328	0.00725184	0.0200491	0	0.011569	0.0331012	0.00943582	0.00583267	0.0178929	0.010202	0.00617508	0.0379409	0.0101818	0.0712334	0	0.00758596	0.00321804	0.000722417	0.00416682	0.0213588	0.0493297	0.00406629	0.0064484	0.00321914	0.00471154	0	0.000547255	0.0037771	0.012198	0	0	0	0.0050181	0	0	0.00839244	0	0.00040324	0.0030495	0.00143604
G43568	0.142839	0.051805	0.0907046	0.00578849	0.0209144	0.00607245	0	0.00522056	0.00390708	0	0.00968061	0	0.274061	0.020191	0	0	0.00937406	0.0190021	0.0128657	0.000443315	0.0374374	0.0162733	0.0501023	0	0.00666223	0.00263259	0	0.00288818	0	0.0161277	0	0.0239159	0.00795417	0.00420772	0	0.00338572	0	0	0.0309739	0.00179359	0	0	0	0.00241684	0	0	0.00241642	0.000941995	0.00205365
G43571	0.0710161	0.219518	0.0291097	0.0444277	0	0.0640086	0.0255936	0	0.000617123	0.00366324	0.031398	0.0574443	0.0246397	0.0767601	0.000837631	0.00206057	0.00871493	0.0171986	0.00699941	0.0205176	0.00468228	0.00793157	0.00674723	0	0.0330755	0.0303814	0	0.0232587	0	0.0189704	0.000320662	0.0140349	0.0041228	0.00860724	0	0	0	0.00302544	0.00444822	0.000464676	0.00928893	0.000726834	0.0140642	0	0.000163538	0	0	0.00341385	0.000139776
G43576	0.0192113	0.0307758	0.109682	0.0421065	0.0601585	0.00799025	0.19676	0	0.0870576	0.00437361	0.000259135	0.00117798	0.00567728	0.00378253	0	0.00927815	0.00860161	0.00659518	0.00912571	0.00512096	0.0121106	0.00462594	0.00263398	0.0325918	0.00612411	0.00180362	0.000331044	0.00461425	0.0189787	0.00476611	0.0395507	0.00344098	0.00500642	0.0022355	0.0340084	0.00186239	0.00342851	0.000998781	0	0	0.00517264	0	0.00886638	0.0151665	0.00523046	0	0.000525674	0.00252324	0
G43579	0.254428	0.189341	0.0565881	0.0471845	0.00553878	0.0602271	0	0.0232362	0	0	0.133913	0.0243142	0	0.0245154	0	0.0112026	0.00663307	0.0101429	0.00712219	0.0153991	0	0	0.00806752	0	0	0.000797477	0	0.00534165	0	0.00178055	0	0.00913528	0	0.0413743	0	0	0	0.00378367	0	0.000267082	0	0	0	0	0	0	0.000639885	0.00820722	0.00104626
G43581	0.100611	0.0989452	0.135105	0.13173	0.0053838	0.0526484	0	0.0106026	0.00436226	0.00372524	0.0177916	0.0116024	0	0.0182403	0	0.0282081	0.00816263	0.0166061	0.0100035	0.100742	0.0183035	0.00319121	0.0315496	0	0.0132696	0.0169994	0	0.00877039	0.0040444	0.000303924	0	0.00709589	0.00616605	0	0	0.0256413	0.0123136	0.0160863	0	0.00227275	0	0.011332	0.0168027	0.000547283	0.00146535	0	0	0.0110552	0.00100195
G43584	0.085123	0.033468	0.0170338	0.0433541	0.00491767	0	0.0726363	0.0425574	0.00519793	0.0100573	0.000382549	0.0162596	0.0627031	0.0284353	0.0086996	0.0109342	0.0227801	0.0115116	0.0106782	0.00824709	0.0774007	0.0176934	0.0462804	0.0600646	0.0158892	0	0.000589815	0.00158655	0.00387424	0.0111748	0.00804287	0.0252664	0.00386927	0.0216634	0.0349217	0.000997751	0.00226145	0	0	0	0.0124785	0.00772579	0.00563914	0.0062604	0.00471437	0.00923482	0.00122224	0.000426816	0.000331636
G43586	0.0175163	0.164342	0.0957566	0.0863333	0.101253	0.10381	0	0	0.0202151	0	0.000389556	0.0378729	0.00128102	0.0247095	0.0101652	0.00670791	0.0213688	0.0084227	0.0186797	0.0114523	0.00310965	0.0146153	0	0	0.010583	0.0723145	0.00189669	0.00966591	0.0016662	0.00834607	0.000587177	0.000173816	0.000619798	0	0	0.00356025	0.00452495	0.00197977	0	0	0	0.00170803	0.0218939	0	0.00129558	0	0.00164495	0.0051241	0.000530857
G43588	0.163837	0.0887245	0.0555852	0.110988	0.0676267	0.00898824	0	0.0327507	0.0532439	0.005604	0.000928961	0.0487743	0.0288085	0.0121858	0	0.00934001	0.0339266	0.0234653	0.0111716	0.0101716	0.0155031	0.0169212	0.0381354	0	0.00361622	0.00268675	0	0.00337615	0.0243151	0.000363896	0.01636	0.00436443	0.000917386	0.000497963	0.00214508	0.00470466	0.00858454	0.0134642	0.00516733	0	0	0	0	0.00800164	0.00161479	0	0.00186497	0.00343427	0
G43590	0.0333029	0.0952942	0.0749207	0.148831	0.145238	0.0617197	0	0.0484533	0.0540947	0.0144551	0.0070506	0.001898	0.001268	0.0126332	0	0.0294333	0.0353948	0.0112953	0.0215876	0.0247619	0.000893668	0.00802403	0	0	0.0101935	0.00343329	0	0.00793818	0.00774404	0.00788535	0.00472834	0	0.0117876	0.0102357	0	0.00818536	0.00725826	0	0	0	0.00537313	0	0	0.000665964	0	0	0.0051859	0.00527506	0.000355608
G43594	0.287945	0.0344258	0.0647995	0.0061898	0.0101269	0	0.0371388	0.00061898	0.00260689	0.139005	0.00361581	0.0193818	0.00239486	0.017212	0.00266895	0.00117164	0.00137701	0.00562858	0.00179062	0	0.000340333	0.0107769	0.000671677	0	0.00494632	0.00204022	0.0415726	0.00321771	0.00323016	0.043476	0	0	0.0062542	0.0011635	0	0.0034265	0	0.00348176	8.84257e-05	0	0.0234328	0.00117901	0.0271909	0.00139326	0.000980973	0.0433608	0.00189286	0	0
G43599	0.119559	0.0341125	0.0502802	0.0773275	0.0529476	0.0162321	0.0635782	0	0.0045492	0.0451205	0.0106631	0.0158349	0.044067	0.0183825	0.0588044	0.0135317	0.0128354	0.0137561	0.0130717	0.00781564	0.0107487	0.00957012	0.00130499	0.0263364	0.00451613	0.00344756	0.0090297	0.00911675	0.022019	0.0119688	0.0125307	0.0134533	0.00509126	0.00242084	0	0.00432404	0.00323	0	0.000326423	0.000198108	0.00919918	0.0315295	0.00296748	0.00359505	0.00176194	0.0028676	0.00325495	0.00533219	0.000295902
G43601	0.0895908	0.167808	0.0702395	0.0786501	0.00269321	0.0191905	0.00208592	0	0	0.0435477	0.000225994	0.0185176	0.00106971	0.0408244	0.000558856	0.0292671	0.020861	0.0364726	0.0226243	0.0103911	0.0644931	0.0157247	0.00821096	0.00481367	0.0235068	0.00860642	0.0335372	0.0102157	0.00380991	0.014655	0.00269674	0.00164219	0.0205851	0.00858016	0.00401984	0.0002063	0.0101311	0.00264752	0.00102692	0	0	0	0.00229987	0.0046294	0.00262746	0	0.00234667	0.00166473	0
G43603	0.0434424	0.123815	0.0964715	0.0196396	0.0279635	0	0	0	0.0598147	0.0231647	0.000911915	0.0125341	0.296585	0.00472521	0	0.0102946	0.00126315	0.00767183	0.0128629	0.000451284	0.0127667	0.0187763	0.00437162	0.0218698	0.00181648	0.00273388	0	0.00161465	0.0249655	0.00230208	0.00471539	0.0041262	0.00431237	0	0	0.0149019	0	0.0295673	0	0.000490172	0	0	0	0.000523933	0.00989175	0	0.000557535	0.000377685	0
G43604	0.0397918	0.0304076	0.128093	0.0579872	0.0486709	0.0246721	0.0563334	0.00030828	0.0193811	0.00307317	0.00117878	0.0119545	0.0760425	0.0106025	0.00448611	0.0063966	0.00806059	0.0194897	0.018333	0.0114379	0.00828406	0.00739391	0.0118214	0.142146	0.00744208	0.0087708	0.0064225	0.00448505	0.0372447	0.00404618	0.010187	0.00357414	0.00410177	0.00116619	0.0203211	0.0124138	0.000793761	0.00156549	0.000481688	8.07298e-05	0.00023121	0	0.00492927	0.00474942	0.00466635	0	0.00377523	0.00263724	0.00486491
G43614	0.182743	0.0623426	0.100576	0.0774276	0.0286469	0.0900395	0.000957867	0.0220309	0.0019579	0.0232442	0.00633519	0.0275465	0	0.0197936	0.0057647	0.0714782	0.00931805	0.00659785	0.0194766	0.0263325	0.0189641	0.0057472	0.0193003	0	0.00985805	0.0202806	0.0122377	0.00117073	0.0048598	0.0134101	0.00402465	0.0203215	0.00447183	0.00168047	0	0.00182451	0.00310151	0	0.00293746	0	0.0187742	0	0.00351218	0.00259366	0.000598667	0	0	0.0025144	0.00113707
G43615	0.0360396	0.0254743	0.0445726	0.0396201	0.00592228	0.00630822	0.0723785	0	0.00689081	0.0266937	0.00369071	0.00446402	0.000774694	0.0271367	0.000566849	0.000730426	0.0111557	0.0203372	0.00185927	0.00667699	0.0273168	0.00381813	0.0135566	0.0159366	0.00693074	0.00306417	0.0130498	0.0138707	0.00121283	0.0170433	0	0.0180518	0.0220411	0.00279589	0	0.00142291	0.001267	0	0.00119524	0	0.00956193	0.000295121	0.00332012	0	0.00539519	0	0.000373513	0	0.026769
G43616	0.124976	0.0772434	0.0617211	0.0792887	0.0274159	0.00567524	0	0.0755473	0.0279156	0	0.00819151	0.0177313	0.0894942	0.015876	0	0.0132269	0.0748782	0.00585015	0.0139698	0.0139895	0.00286754	0.0205641	0.0243362	0	0.0112011	0.00258207	0	0.0133392	0.00681956	0.000321674	0.00987933	0.00674848	0.00289622	0.00384557	0	0.0137204	0.00703449	0.0382562	0.00822565	0	0	0	0	0.0152856	0.000445173	0	0	0.00119192	0
G43618	0.136815	0.0750307	0.153108	0.0390698	0.0048583	0.00425027	0.017328	0	0.00459572	0.0779696	0.00739181	0.0296356	0	0.0293043	0.00228063	0.0111355	0.00653943	0.0281703	0.0116	0.0100858	0.0341983	0.0229515	0.00501221	0.00111161	0.0140259	0.00611289	0.01601	0.00704746	0.00380191	0.014233	0.0113377	0.00818406	0.00322365	0.00297347	0	0.000681912	0.0119208	0.0120642	0.00496955	0.00235481	0.0320667	0.00225955	0.00647349	0.00239942	0.00209244	0.0278169	0.00295067	0.000187993	0.000437788
G43622	0.0795727	0.125108	0.0662254	0.0864787	0.0674307	0.0161837	0	0	0.0798378	0.0263482	0.0115259	0.0560294	0.0555546	0.0117604	0	0.0223212	0.00924758	0.0302521	0.0121236	0.0204038	0.00534725	0.0097954	0.00308745	0	0.0193069	0.0269744	0	0.00821804	0.0103285	0	0.00254498	0	0.00238592	0.00675442	0	0.014176	0.00800308	0.0317996	0	0	0	0	0	0.00250522	0.000532359	0	0.000319415	0.000674321	0.00246715
G43624	0.0161304	0.0198076	0.0509305	0.0517017	0.0159187	0.00927732	0.0941113	0.019246	0.00268246	0.0228811	0.00869477	0.00390428	0.0585036	0.0232476	0.0112712	0.00395847	0.00635791	0.0274651	0.0241969	0.00366201	0.037032	0.022803	0.0238585	0.0749322	0.00326156	0.00148917	0.00399534	0.00174693	0.0184995	0.00282482	0.0152111	0.0126722	0.00696524	0.0103994	0.00728507	0.00584611	0.00100578	0.000278766	0.000669037	0.000133808	0.00780544	0.00480716	0.0106674	0.0045602	0.00632798	0.0222891	0.00105931	0.00100356	7.94204e-05
G43625	0.0624163	0.0153563	0.0422945	0.0609628	0.0166683	0.00463041	0.0292958	0	0.00280524	0.0161159	0.000258682	0.00804306	0.00633771	0.0120989	0.000347013	0.0116048	0.0557365	0.00460569	0.00939016	0.00766024	0.0787087	0.00763112	0.0212351	0.123909	0.00088922	0.00268232	0.00442372	0.000488622	0.0213403	0.0241868	0.0246364	0.0162021	0.00112313	0.00138871	0	0.00208793	0.00154805	0.00245748	0.00631184	0	0.044959	0	0.0209533	0.00949226	0.00497963	0	0.0044946	0.00376706	0
G43627	0.0499648	0.154906	0.0215127	0.206309	0.125957	0	0	0	0.0391274	0	0.00109188	0.00434304	0.000323014	0.00311095	0.101064	0.000503902	0.01626	0.00232427	0.00263579	0.000679402	0	0.0143418	0	0	0.00249528	0.0151932	0	0.000624494	0.00194693	0.00122745	0.00597169	0.000309928	0.000922897	0	0	0.0389001	0.00544613	0.00988423	0.0269781	0	0	0	0	0.000868609	0	0	0.000484521	0.00397307	0.0104358
G43628	0.341277	0.0939742	0.0301128	0.0143495	0.00153403	0.00212062	0	0	0	0.0210365	0.137579	0.0258989	0	0.0277402	0.00268956	0.0044533	0.00552825	0.00841204	0.00699804	0.0291487	0.000424123	0.010179	0.0354265	0	0.0217363	0.0226107	0	0.0256123	0	0	0	0.00599108	0.00611831	0.0230812	0	0.000302945	0.015523	0.013678	0	7.06873e-05	0.00729492	0.00508948	0.0252353	0	0.00092777	0	0	0.00532805	0.000181249
G43634	0.461282	0.139312	0.0184542	0.0572605	0.0181196	0.0123485	0	0.0270021	0.00686029	0	0.00227066	0.0239053	0	0.0152901	0	0	0.00386552	0	0.0110862	0.0147838	0.0070361	0.02799	0.00871798	0	0.0184885	0.00199626	0	0.00993979	0	0.0241482	0	0.00263295	0.00737913	0.00745244	0	0.000509621	0.00480755	0.0238738	0	0	0	0	0	0	0	0	0	0.00096044	0
G43637	0.0839567	0.0512577	0.0961684	0.081032	0.032731	0.0279441	0.0475757	0	0.00983583	0.0194901	0.00177484	0.00574676	0.0130288	0.0176861	0.0325253	0.0287488	0.0481724	0.0462711	0.0214002	0.0123346	0.0296674	0.0113191	0.010672	0.00548271	0.00568168	0.00328375	0.00626024	0.0037927	0.0236892	0.0116139	0.016299	0.00375218	0.00530089	0.00115425	0.00157074	0.00763031	0.00147257	0	0.000282978	0.000141489	0.00615478	0	0.00648492	0.00539997	0.00714078	0	0.00988214	0.00386885	0
G43639	0.0508677	0.05588	0.0832292	0.0645111	0.0200269	0.0112506	0.0245777	0.000341722	0.0187575	0.0309916	0.0110233	0.0257709	0	0.0187448	0.0502005	0.015693	0.00974408	0.0182355	0.0122494	0.00902078	0.0395935	0.0150489	0.0264685	0	0.00898665	0.0150554	0.130019	0.00845544	0.00696168	0.000175242	0.0199172	0.00325076	0.00419698	0.011815	0.000518673	0.00371764	0.00540318	0.00322008	0.024604	0.000995752	0	0.000759383	0	0.00272436	0.00782019	0	0.00128146	0.00078859	0
G43640	0.019287	0.0526703	0.123809	0.0671489	0.0838059	0.0432079	0.00644128	0.0576637	0.0209102	0	0.00423022	0.0111131	0.122213	0.0201296	0.0078205	0.0227497	0.00616913	0.0144925	0.014091	0.00403855	0.0173635	0.00609926	0.01704	0.00022801	0.00595676	0.00375065	0.0409724	0.000491098	0.0179423	0	0.0159671	0.0373858	0.00233119	0.00276012	0	0.0122637	0.00259057	0.00381916	0.0103972	0	0.00278172	0	0	0.00456658	0.00169582	0	0.0058855	0.00146781	0.0010556
G43641	0.234637	0.121281	0.0339141	0.0802237	0.000605712	0.00435583	0	0.193626	0	0.0165661	0.00793353	0.0316712	0.0225515	0.0179113	0.00635743	0.00759374	0.00537334	0.0087633	0.00637156	0.00880605	0.00175095	0.00851472	0.0220331	0.0145967	0.0131196	0.00588667	0	0.00293478	0.00500767	0.00150601	0.0018821	0.000716322	0.00528935	0	0.032181	0.000231693	0.00725422	0.00816718	0	0.00125983	0	0	0	0	0.00395326	0	0.000231693	0.00328715	4.95071e-05
G43642	0.304547	0.0348195	0.00925619	0.107244	0.0136249	0.0321307	0	0	0.0225834	0.0248109	0.00191058	0.00715247	0.0373085	0.0219853	0	0.00468129	0.0263727	0.0138586	0.00348969	0.0253223	0.0271497	0.00883062	0.000294906	0	0.00744751	0.000531387	0	0.00912616	0.0273351	0.000851144	0.0160931	0.0155393	0.0014901	0.00501727	0	0.000547164	0.0003691	0.00223425	0.002979	0	0	0	0.00397201	0.00578158	0.00377695	0.0660307	0.000398974	0.000319179	0
G43644	0.0600649	0.0444821	0.0744538	0.0594302	0.015379	0.00906393	0.0587662	0.140591	0.00822318	0.0179038	0.00157823	0.012869	0.066527	0.00967093	0.083713	0.00425183	0.0037544	0.0213863	0.00759478	0.00418078	0.030397	0.0107074	0.0125566	0.0376004	0.00409309	0.0018385	0	0.00420549	0.0186473	0.00664025	0.0119622	0.00716764	0.00125551	0.00602864	0	0.00200986	0.00233244	0.00242784	0	0.000328604	0.00328692	0.00160473	0.00157706	0.00108113	0.00300367	0.00755679	0.00955573	0.000529145	0.000815842
G43645	0.0856463	0.0541419	0.339196	0.0469877	0.0178432	0.00533064	0.15854	0.0166812	0.00846893	0.00790405	0.00782996	0.00154466	0.0513916	0.00313706	0	0.000919076	0	0.00105982	0.0146592	0.0127178	0.0103247	0.00804191	0.00524206	0	0.00359014	0.00139707	0	0.0044422	0.00223823	0	0.00662918	0.00992072	0.0052776	0	0	0.00236334	0.00127539	0	0.00404393	0.000235833	0.000827168	0.0390607	0.00107225	0.00160903	0.000947796	0	0.00404968	0.00186687	0.00111284
G43648	0.0134984	0.220294	0.0227001	0.133461	0.037661	0.0283141	0	0.0104469	0.0111298	0.0257756	0.00789941	0.0165004	0.0039054	0.020836	0	0.0456051	0.0280108	0.013	0.0284768	0.0411916	0.00485541	0.0166793	0.00726884	0	0.0106585	0.0342411	0.0155481	0.00549648	0.00549846	0.00135604	0.013173	0.000745966	0.00296278	0.00452204	0	0.000302203	0.001496	0.00569537	0.00104144	0	0	0	0.00819048	0.00296278	0.00600048	0	0.0060615	0.012062	0
G43649	0.0279392	0.066212	0.0697893	0.0704444	0.0106959	0.00910415	0.094972	0	0.0376408	0.0284825	0.0163122	0.00340536	0.00228518	0.0156337	0.112342	0.0046709	0.00458441	0.016713	0.0184277	0.00711694	0.0220987	0.011563	0.00894582	0.0393051	0.00802098	0.00371186	0.00646103	0.00453989	0.0102398	0.0124618	0.0180254	0.00298194	0.00378943	0.00596552	0.00234774	0.00467482	0.00274301	0.00219377	0.0012797	0.00470431	0	0.00170627	0.00633756	0.00617062	0.00394193	0.0176661	0.00100548	0.0015425	0
G43651	0.100367	0.16168	0.0738988	0.140001	0.00485898	0.0290488	0	0.0180585	0.00809417	0.00192025	0.044255	0.0151065	0.000612844	0.0343359	0	0.00989403	0.0243554	0.0133424	0.012216	0.00636966	0.0191613	0.0110312	0.018381	0	0.013457	0.0197184	0.0667852	0.0114625	0.00080842	0.0100779	0.00331886	0.00331032	0.00789659	0.01316	0	0.000583661	0.00861065	0.00490276	0.0142997	0	0	0	0.016002	0.000858326	0.000791591	0	0.00423884	0.00528578	0
G43652	0.0485252	0.226043	0.168285	0.10678	0.0088945	0.0100469	0	0.00370961	0.00145818	0	0.0170106	0.00533986	0	0.0356474	0.00132946	0.0370009	0.00912689	0.0136411	0.0175176	0.0292784	0.0219244	0.0140399	0.0617665	0	0.0183549	0.0181251	0	0.0184049	0	0.000257612	0.00274209	0.000714063	0.00793762	0	0	0.00022081	0.00849025	0.0021897	0	0	0.00133958	0	0.00128806	0	0.00251172	0	0	0.0173244	0
G43654	0.00726708	0.0346297	0.0954105	0.102016	0.0311384	0.101556	0.0319377	0	0.0066674	0	0.00138602	0.00771823	0.153575	0.0182884	0	0.0263493	0.0304548	0.0175621	0.0268026	0.0111579	0.00810905	0.00814098	0.0101097	0.0445517	0.00507693	0.00975235	0.011054	0.00127234	0.00593685	0.00369773	0.0112766	0.00165952	0.00706669	0.00730758	0.000922865	0.0117833	0.00173802	0	0.000500983	0.000609556	0.00257649	0.000954254	0.00226635	0.00360852	0.00505456	0	0.00216944	0.00480854	0
G43655	0.237066	0.131058	0.0147533	0.119941	0.0454954	0.0611555	0	0	0.0448671	0	0.00174875	0.0569013	0	0.0176436	0.00968735	0.00798527	0.00731546	0.00844451	0.0167496	0.0411805	0.00269491	0.0109067	0.000622909	0	0.0285327	0.0122229	0.00446199	0.0137416	0.00112648	0.00149318	0.00245499	0.00101742	0	0.00598639	0	0.00125205	0.0145608	0.0122701	0.00397316	0.00182769	0	0	0	0	0.00401698	0	0	0.00180156	0.00180336
G43657	0.143605	0.120564	0.0191847	0.122176	0.0139603	0.12322	0	0.000328294	0	0.00344709	0.00326753	0.0267448	0	0.0220579	0.0199439	0.0051752	0.0068235	0.0130227	0.029355	0.028746	0.0412551	0.000820736	0.0470159	0	0.0077457	0.0310561	0	0.00726503	0.000791171	0	0.00432975	0.0089686	0.0044447	0.00794818	0	0.000605781	0.0101317	0.000957525	0.00114903	0.00116331	0.00120375	0	0.00497001	0	0	0	0.00964365	0.00533478	0
G43660	0.170874	0.17973	0.123706	0.0353477	0.000125942	0.0262715	0.000881593	0	0	0.0460695	0.00329976	0.0202847	0	0.0221211	0	0.0151718	0.00420312	0.016707	0.0237778	0.0127336	0.00889632	0.0158057	0.00265847	0	0.0446936	0.0184879	0	0.00720667	0	0.0413509	0.00105833	0.00354463	0.00162278	0.0133366	0	3.59834e-05	0.00720916	0.00654897	0	0	0	0	0	0	0.00524233	0	0	0.0120117	0
G43663	0.207926	0.11753	0.0700806	0.05761	0.0137936	0.16653	0.00268858	0	0.0018664	0.0206158	0.00162544	0.00963404	6.76372e-05	0.0307362	0.000296944	0.0447116	0.00809609	0.0168843	0.0348602	0.0231739	0.00629739	0.0155735	0.0187877	0	0.0182874	0.000837203	0	0.00886047	0.00163688	0	0.00599641	0	0.00102308	0.0129009	0	0.00110152	0.0118966	0.00497133	0	0.000624801	0	0	0.00608735	0.00028419	0	0	0	0.000862374	0.00101167
G43665	0.0702586	0.101705	0.0231944	0.0153765	0.0590145	0.00752585	0	0.0353902	0.0363795	0	0.119652	0.0164059	0.00272976	0.0469347	0.00546121	0.00632338	0.00925697	0.00766945	0.000974422	0.0160657	0.00934061	0.0239977	0.010532	0	0.0272631	0.0250995	0.140399	0.0233354	0.00246138	0.00932957	0	0.00572461	0.0150992	0.0348959	0	0.00392434	0.00136658	0	0	0.0151056	0	0	0	0.000696887	0.000246197	0	0	0.00307098	0.000812166
G43668	0.145545	0.105821	0.00876379	0.0812274	0.00045044	0.0164175	0	0.0422804	0.000643046	0	0.0868274	0.0396048	0	0.0423817	0.00254126	0.00471297	0.00521754	0.0129535	0.00155801	0.0169599	0.00821264	0.0164565	0.0153226	0	0.0143872	0.0197923	0.116829	0.00842839	0.00121534	0.0259993	0.00128197	0.00404866	0.0137744	0.0158466	0	0	0.00996557	0.0116851	0.000623203	0.0126564	0.00584253	0.00238029	0	0.00103649	0.00155801	0	0	0.00931153	0.00140099
G43670	0.0828516	0.104281	0.181917	0.0349353	0.00496213	0.0643836	0.0337516	0	0.00186163	0	0.102891	0.00799473	0	0.0282889	0.000279146	0.00340282	0.00422227	0.0113401	0.0159034	0.0047638	0.0102735	0.0223683	0.0150369	0.00252224	0.00933396	0.0266364	0	0.0172648	8.08217e-05	0.00179212	0.00039044	0	0.00702792	0.0247613	0	0.000161196	0.0147257	0.0154653	0.0764372	0.00633975	0	0	0	0.000706511	0.00253884	0	0.000331874	0.00491174	0
G43672	0.0661513	0.0469414	0.0804756	0.0669845	0.0357055	0.0312632	0.110171	0	0.0433729	0	0.000392147	0.00488739	0.123392	0.00930992	0	0.0171189	0.0235213	0.00983139	0.0157597	0.0115348	0.00100281	0.0110416	0.014198	0.00135665	0.0118	0.00453362	0.0135927	0.00922437	0.00461164	0.00157019	0.0209113	0.00123741	0.00774805	0.00751313	0	0.00868901	0.00107204	0.0142636	0.031625	0	0	0.000942116	0	0.00562631	0.00341988	0	0.0138585	0.00314196	0.00324775
G43673	0.0250933	0.119504	0.0638783	0.118157	0.0518876	0.0302584	0	0	0.0197798	0	0.00815586	0.0074806	0.077746	0.0212014	0.0130681	0.0206573	0.0330189	0.019529	0.0198525	0.00576721	0.00284114	0.00902385	0.00124804	0.00020324	0.00647319	0.00423692	0.0347825	0.0370439	0.016915	0.0051081	0.0203923	0.0020064	0.00646724	0.00697434	0.00946457	0.00325184	0.00235497	0.00010162	0.00647116	0.000613722	0.00180477	0	0.00676111	0.00396232	0.00467452	0	0.00530964	0.00559418	0
G43675	0.0291291	0.0472464	0.0592154	0.103236	0.0589449	0.0217659	0.0368025	0	0.145779	0	0.0110575	0.005694	0.00154923	0.0162024	0.0118382	0.00882697	0.0274243	0.0165409	0.0160028	0.010421	0.0020838	0.0144446	0.000414647	0.0501952	0.00899575	0.0079042	0.0114499	0.00939597	0.0284305	0.0105511	0.0251673	0.00115006	0.00725625	0.00382116	0.000198268	0.0187795	0.00309323	0.0025807	0.00054794	0.000132357	0	0	0	0.00593382	0.00569343	0	0.00562922	0.00220154	0
G43679	0.117907	0.0414609	0.0706774	0.0944413	0.00763054	0.0302736	0.00399307	0.102468	0.000405682	0.0344756	0.00465455	0.00464611	0	0.0182482	0.214532	0.0241796	0.0041898	0.00933946	0.015702	0.00537246	0.00332214	0.00301016	0.00825204	0	0.00377806	0.000933818	0.0123264	0.00313985	0.00216928	0.00339923	0.00382013	0.00237083	0.00247792	0.00310393	0	0.00217644	0.00340992	0.000614319	0	0	0	0.0173101	0.00778137	0	0.000860046	0.0325369	0	0.001244	0
G43680	0.150709	0.0884402	0.0502083	0.0410284	0.00847998	0.0190092	0.0972318	0	0.00595967	0.0251042	0.00549571	0.0422268	8.32642e-05	0.0150244	0	0.0241196	0.024404	0.0125127	0.00636971	0.00942483	0.0530577	0.0193589	0.071822	0.00761867	0.00221691	0.00200702	0.00417677	0.00242854	0.0138393	0	0.00507282	0.00221032	0.0013994	0.00709937	0	0	0.00257808	0.028851	0.0354705	0	0.019234	0.00249793	0	0.0074518	0.00304435	0	0.00241987	0.00315363	0
G43681	0.139681	0.0658518	0.0816788	0.127292	0.0739036	0.0375795	0.00153108	0	0.0101109	0.0159572	0.00449455	0.0222776	0	0.0142342	0	0.0607158	0.0349481	0.03812	0.0221836	0.0144696	0.0267708	0.00608178	0	0.00314722	0.00940975	0.010076	0	0.00620937	0.00266702	0.00932824	0.00619484	0.000208569	0.00895869	0.0112458	0	0.000400997	0.00444112	0.000893129	0.000272192	0	0.00704296	0	0.00243838	0.00131045	0.00381706	0	0.00186069	0.00316848	0
G43684	0.162902	0.045179	0.0639791	0.0528043	0.00982462	0.00992807	0.075026	0	0.0036096	0.0443653	0.00145436	0.0103636	0.0123731	0.0183845	0.0359051	0.00397556	0.00681993	0.0201209	0.0153647	0.00371864	0.00599645	0.0193674	0.00552468	0.0174085	0.0114407	0.00184631	0.0154722	0.00324024	0.00608629	0.0127904	0.0267349	0.00183869	0.0108388	0.00307821	0.00867057	0.00559702	0.004505	0.000201954	0.000985537	0	0.0251877	0.00587911	0.00770119	0.0059172	0.00895667	0.023967	0.00433192	0.000313029	0.000264669
G43685	0.02863	0.0604449	0.0717076	0.0710198	0.0515637	0.0384044	0.123416	0.0601585	0.03863	0.000415081	0.00285617	0.0114684	0.0214301	0.00683157	0.000483188	0.00921669	0.0185094	0.0128886	0.0175843	0.00584817	0.0379351	0.00702808	0.00512918	0.0234898	0.00853746	0.00330844	0	0.00280913	0.0125351	0	0.0109267	0.000517946	0.00992252	0.0024031	0	0.0080523	0.00598093	0.00101412	0.00420741	0.000122638	0.000377346	0.00299781	0	0.00442616	0.00233483	0.0114361	0.00392087	0.00114973	0.000537531
G43686	0.154787	0.0971835	0.0198807	0.128133	0.101914	0.0231745	0	0.0395704	0.0387554	0.000345752	0.00433332	0.0381025	0	0.00792362	0	0.0202659	0.00368076	0.0152681	0.0179245	0.0136061	0.00164765	0.0118738	0.00355995	0	0.0131079	0.00667339	0.0251771	0.00822929	0.0127687	0.000257797	0.00300742	0.00120282	0.00521202	0	0	0.00352901	0.00550816	0.0144897	0.0113006	0.000902287	0	0.000227468	0	0.00295645	0.000813199	0.0503987	0.00173445	0.00468016	0.000505485
G43687	0.0983136	0.0783008	0.12562	0.0878833	0.102675	0.0199363	0	0.0323979	0.0201397	0.00370908	0.00165362	0.0136522	0.00292128	0.0149385	0	0.0430521	0.0332883	0.022439	0.0220283	0.01715	0.00210895	0.00409921	0.00122967	0.00497559	0.00942112	0.00628027	0	0.00506355	0.0143202	0.00672836	0.00940763	0	0.00107697	0.00868943	0	0.0210251	0.0016771	0.000876383	0	0	0	0	0	0.00688943	0.00303907	0	0.0050392	0.00436071	0.000144977
G43690	0.0403686	0.0964298	0.0748964	0.107795	0.0235607	0.0421267	0.112268	0.0246711	0.0271182	0.040919	0.00299013	0.0131192	0.00150537	0.0136406	0.0111387	0.00302427	0.0182163	0.00846337	0.0151924	0.00686245	0.00791693	0.011138	0.00387333	0.0173033	0.00835988	0.0164294	0.00894748	0.0169876	0.00832583	0.0119246	0.0137304	0.000329991	0.00123659	0	0.0173298	0.00339252	0.00160194	0.000558171	0.00180644	0	0	0	0.00823725	0.00669464	0.0205952	0	0.0113854	0.00149057	0
G43693	0.194955	0.0678618	0.106741	0.0664798	0.0383321	0.0306666	0	0.0349168	0.0254149	0.0490089	0.00758734	0.019052	0.0224211	0.0194654	0	0.0214077	0.0255181	0.0154289	0.00912726	0.022461	0.00302762	0.0136972	0.00174428	0	0.0172155	0.0130547	0	0.00802396	0.00658359	0.0241764	0.0148026	0.00424375	0.0063214	0.0114949	0	0.00373437	0.0030664	0.0229749	0	0.000246908	0	0.00117016	0	0.00365236	0.00363586	0	0.000415303	0.00626872	7.14384e-05
G43695	0.0450767	0.0801517	0.0327737	0.0926306	0.0156253	0.00971732	0	0.0910308	0.0113892	0.0328256	0.0487267	0.0516864	0.011011	0.0227114	0.0294119	0.00772991	0.0166351	0.00996643	0.0301593	0.00593977	0.00105335	0.0134551	0	0.00113566	0.0115233	0.02412	0.0448679	0.0113621	0.00251017	0.018006	0.00605797	0.000126337	0.0128628	0.0250002	0	0.00261696	0.00501047	0.0105172	0.00197507	0.00136268	0	0.0143741	0.0126733	0.0031258	0.0138563	0	0.00242563	0.00293174	0
G43696	0.251122	0.0870051	0.0267345	0.0123691	0.0556029	0.00656939	0	0.111581	0.0157851	0.0145712	0.00787599	0.0698018	0.0227212	0.00580971	0	0.0194472	0.00528126	0.0067666	0.0136574	0.0377289	0.011843	0.00679166	0.0112295	0	0.0093231	0.00589938	0	0.0130619	0.0035711	0.0133775	0.00321683	0.0284094	0	0.00228772	0.0179858	0.00051158	0.0082466	0.00296363	0	0.000884778	0	0	0	0.00442747	0.00733191	0	0.00158987	0.00395151	0.00130169
G43699	0.208986	0.0464689	0.0397135	0.11468	0.0258584	0.0101111	0	0.0259346	0.00897187	0.00887204	0.00866135	0.0227344	0.012577	0.0117738	0.000196444	0.0234037	0.0229631	0.0265312	0.0140887	0.00586406	0.00919699	0.00727978	0.0138112	0.0499981	0.00786836	0.00310787	0	0.00392385	0.00661991	0.000165215	0.00834752	0.00552844	0.0141613	0.00229562	0.0346039	0.000654959	0.00391185	0.00384125	0.0252779	0.000110759	0	0	0	0.00440804	0.0085731	0	0.00429817	0.00373282	0.0018269
G43702	0.064749	0.0357766	0.1277	0.0278179	0.0588299	0.0174877	0.0902556	0	0.00853413	0.0117715	0.00453469	0.012612	0.0274973	0.00724235	0.000737323	0.00147237	0.0273854	0.0148227	0.0134112	0.0025437	0.0186285	0.00490097	0.00445827	0.0560176	0.00700792	0.00228768	0.00708188	0.00531829	0.012284	0.00035116	0.0165765	0.00951715	0.0042211	0.0051782	0.00918905	0.00281364	0.00148573	0.00652699	0.0296257	0	0.0217291	0	0	0.0120346	0.00829615	0	0.00692204	0.00154587	0.000822113
G43704	0.0791053	0.084882	0.0503699	0.119441	0.0289587	0	0.0209661	0	0.0100275	0.0048507	0.00474694	0.00429722	0.138435	0.0190449	0	0.00352313	0.00741292	0.0202445	0.00283445	0.0173062	0.011057	0.0163638	0.0026947	0.0400329	0.00713177	0.0103749	0	0.00751632	0.019503	0	0.00976083	0.00066978	0.00685509	0.011996	0	0.000709655	0.00556291	0.00445622	0.0481271	0.000267789	0.0203671	0	0	0.00464509	0.00570725	0	0.00603598	0.00109579	0.00156096
G43705	0.0904127	0.0473371	0.101731	0.0515584	0.00224212	0.0033505	0.0622063	0	0.00158609	0.0784184	0.00217373	0.0122949	0	0.0323599	0.0257411	0.00618761	0.0125583	0.0201072	0.0239939	0.00721201	0.0154768	0.0192443	0.0147999	0	0.0182761	0.00772562	0	0.00171138	0.0255167	0.0297221	0.0184003	0.013046	0.00908239	0.00620673	0.00425054	0.000265912	0.0196955	0.000480358	0.000192143	0.00815924	0.0267559	0.0138036	0.0317036	0.00364978	0.0050963	0	0.00157617	0.00212408	5.98737e-05
G43711	0.079836	0.138522	0.105889	0.117822	0.049563	0.00814077	0	0.0322386	0.00984345	0.0306311	0.00512101	0.0103276	0.043211	0.016326	0	0.0124877	0.0289305	0.025278	0.0152197	0.00787727	0.0139258	0.0144897	0.00646198	0.00597285	0.0114019	0.015044	0	0.00509618	0.00958493	0.00184347	0.00388317	0.000479539	0.00293303	0.00366366	0.0201346	0.000990208	0.00503957	0.01272	0	0	0	0	0	0.0129301	0.00326295	0	0.00208312	0.00543824	0.00141806
G43712	0.146484	0.0491624	0.128702	0.160806	0.0427363	0.0629834	0	0.0311072	0.00459545	0.0299791	0.0159924	0.00761233	0.000740647	0.014033	0	0.0370893	0.0186248	0.0308568	0.0155023	0.0111791	0.013233	0.00495663	0.0186498	0.000427296	0.00828954	0.00271873	0.0236892	0.00427296	0.00476074	0.00273469	0.00438068	0.00269679	0.00385404	0.00214098	0	0.00244169	0.000711542	0.00264924	0.000546939	0	0.00376021	0	0.00316199	0.0020108	0.00386703	0	0.00184806	0.00312994	3.6521e-05
G43713	0.05349	0.112157	0.126908	0.0807949	0.0198607	0.0154564	0.00782943	0.0455476	0.00601011	0.0566338	0.115066	0.033739	0.000158772	0.0160602	0.00108913	0.0254193	0.00919437	0.0187955	0.00721617	0.0271113	0.00745361	0.0106575	0.00279924	0	0.0114613	0.00149333	0	0.00349298	0.00511114	0.00220296	0.00588723	0.020496	0.00588723	0.0068815	0	0.000782517	0.00395552	0.00425706	0.000738288	0	0.00781156	0	0.00627148	0.00703799	0.0268523	0.0306553	0.000915418	0.00135452	0
G43714	0.105543	0.106648	0.0187201	0.0748657	0.0147182	0.00993131	0.00268058	0	0.00551371	0.0111442	0.0222695	0.0320039	0	0.0126481	0.0109444	0.00557208	0.00315823	0.00183235	0.0039901	0.0215503	0.00365057	0.0155561	0.00903239	0	0.0153584	0.000753869	0.039392	0.00224602	0.00235437	0.023466	0.00312654	0.00129302	0.0591334	0.0075861	0.0435184	0.00346529	0.00804939	0.00114254	0.00256632	0.000472222	0.0163471	0.0356043	0.0147358	0.0012063	0.000164789	0.0349356	0.00243888	0.00128536	5.00785e-05
G43715	0.0737819	0.0096789	0.0597372	0.0216466	0.0137021	0.000817555	0.245406	0.0584551	0.0486781	0.0340957	4.9069e-05	0	0.0960627	0.00231403	0	0.00102194	0.00399083	0.00485089	0.00533268	0.00137128	0.0788953	0.0153756	0.0140544	0	0.000812909	0.000363142	0.000776721	0.00235357	0.0298084	0	0.00283656	0.00733921	0.00434593	0.000547644	0.00280668	0.00391524	0.000435109	0.00371616	0.0143815	6.63599e-05	0.00282428	0.0130995	0	0.0039816	0.00216002	0	0.000929039	0.000917426	0.000277918
G43718	0.0150938	0.0930341	0.153288	0.0863251	0.0463038	0.00435382	0.0806406	0	0.0200691	0.0698984	0.00999206	0.00674578	0.0158375	0.0219755	0.000983784	0.00430637	0.0121143	0.0312451	0.0041996	0.00917106	0.0158757	0.021087	0.0242514	0.00177949	0.0171573	0.000702007	0	0.00825157	0.00933533	0.0111119	0.00797531	0.0270149	0.00797531	0.00541964	0.0149914	0.00901609	0.00424938	0.0100838	0.000332172	0.00559947	0	0.00144996	0	0.00363874	0.000392971	0	0.00143842	0.000926818	0.00045628
G43721	0.00034561	0.133154	0.112747	0.0480783	0.0420395	0	0.0414341	0	0.0250228	0.039488	0.00128487	0	0.0982753	0.00838308	0	0.00765904	0.0207291	0.0101205	0.0171544	0.0331414	0.00172309	0.00313895	0.00122981	0.00721959	0.026995	0.00817967	0	0.00633022	0.00633045	0.000470843	0.0137164	0	0.0030774	0	0.0124133	0.000347527	0.00835783	0.0153416	0.114101	0.000204032	0	0	0	0.0349505	0.00260925	0	0.00193242	0.0121634	0
G43722	0.111126	0.0918669	0.105312	0.0673277	0.0277801	0.0360717	0	0.026049	0.0100763	0.00719449	0.0168425	0.0126938	0.0280888	0.0220012	0.0662261	0.0434853	0.0170252	0.0511276	0.0214677	0.0151354	0.00631548	0.00760796	0.0181171	0	0.0147198	0.00931107	0	0.00875651	0.00898697	0	0.00750512	0.00820781	0.00238589	0.00128831	0	0.000437104	0.00593857	0.00979939	0.00439939	0	0	0.000992343	0	0.00176046	0.00551991	0	0.00257389	0.00739089	0.000365178
G43724	0.00152348	0.124013	0.138107	0.0648866	0.0391205	0.0203345	0	0	0.0095825	0	0.00704131	0.0218271	0.0357882	0.0208773	0.0176891	0.0191896	0.0157531	0.00841973	0.0268314	0.0126024	0.00167692	0.0125619	0	0.00667349	0.0124637	0.0185623	0	0.00676073	0.0020315	0.0110243	0.0103913	0	0.0134427	0.00590904	0.0275721	0.00354705	0.00752432	0.0431324	0.0295596	0.00138541	0	0	0	0.00489324	0.00376611	0	0.0136537	0.00976489	0.0168179
G43726	0	0.202632	0.153989	0.0879905	0.0463905	0.0365203	0.00254475	0	0.00233044	0.0278806	0.00205936	0.00260786	0	0.0515546	0.00260379	0.0122314	0.0160121	0.0202463	0.0173291	0.0144289	0.000208434	0.0124134	0.00555825	0.000993074	0.022608	0.000242608	0.0243416	0.0137789	0.00215393	0.00686876	0.00111269	0	0.00820607	0	0	0.00281962	0.0103571	0.0281164	0	0	0	0	0	0	0	0.0738336	0	0	7.07318e-05
G43728	0.109195	0.0505303	0.079598	0.0201636	0.00234271	0.00781318	0	0.0396713	0.00798666	0.0805155	0.012822	0.00127181	0	0.0194766	0.00424504	0.00680106	0.00369612	0.00993026	0.0273367	0.00605589	0.0663288	0.0224653	0.0613931	0	0.00516701	0.00260869	0	0.00212303	0.000345536	0.00976175	0.00943256	0.0255536	0.00317951	0.00677069	0.0766853	0.000608082	0.00725222	0.0111617	0.00174047	0.00329205	0	0	0	0.00201369	0.00137156	0	0.00243571	0.00611292	0.00392106
G43730	0.00363725	0.00723261	0.0280795	0.0496375	0.051522	0.0101918	0.000974984	0	0.122701	0.00311995	0	0.00764694	0.00307662	0.055501	0.301849	0.0474622	0.016651	0.007915	0.0109458	0.0209388	0.00337447	0.00246996	0.00417157	0.0153398	0.000471242	0.000846892	0	0.000462215	0.00629214	0.00203663	0.0147477	0.000124732	0.000764694	0	0.0071841	0.0127027	0.000969629	0.00162497	0	0.000609961	0	0	0	0.00324084	0.00817362	0	0.00211247	8.12487e-05	0
G43734	0.000364682	0.00347459	0.0467411	0.0940297	0.0235536	0.00965749	0.00940581	0	0.0165999	0.000281535	0.00121662	0.00105148	0.0592218	0.0124114	0.050002	0.0219512	0.0602988	0.00273885	0.0232991	0.00150322	0.00656174	0.00727297	0.000127334	0.0439364	0.000218616	0.000500209	0	0.000739383	0.0501622	0.000170627	0.0305527	0	0.000394306	0.00024247	0.0262038	0.00773306	0.00123568	0	0	0.000309798	0	0	0	0.01723	0.0148872	0	0.0104349	0.000191955	4.86117e-05
G43735	0.0848716	0.0140231	0.0238187	0.137668	0.0728727	0.0150449	0	0.160357	0.0881829	0.00222454	0.00303473	0.0223627	0	0.00297023	7.13909e-05	0.0144229	0.0137814	0.00290273	0.00461007	0.00334826	0.00161142	0.00830544	0.000468075	0	0.000548818	0.00522002	0	0.000813063	0.0109596	0.000146351	0.0249043	3.1205e-05	0.000573927	0	0	0.00113945	0.000609269	0.000695169	0.00796152	0.000582077	0	0	0	0.00426346	0.0129978	0	0.00183854	0.000137204	0
G43738	0.0284494	0.0378921	0.0562727	0.103582	0.0694306	0.0316259	0.00074484	0.0357672	0.0598683	0.0139881	0.00215846	0.0241812	0.014152	0.0167658	0.09256	0.0276559	0.0225936	0.0332292	0.022375	0.0125056	0.00396885	0.00718771	0.00301748	0.000297936	0.00298867	0.00625148	0	0.00244142	0.0141939	0	0.0148759	0.00169138	0.0034634	0.00299504	0	0.0221537	0.00282949	0.00260694	0.00455842	0.000469621	0.00804428	0.00129106	0.00317799	0.00431882	0.00417111	0	0.0147758	0.00183417	7.42718e-05
G43743	0.00556757	0.114041	0.0300793	0.104256	0.111738	0.0106061	0	0.00572124	0.0894703	0.0104161	0.00884883	0.0142955	0.109008	0.0292476	0	0.0376569	0.0132761	0.0203401	0.00752694	0.0310186	0.0002932	0.00446675	0.0356744	0.00456178	0.0132696	0.000526265	0	0.0138965	0.0176188	0.00364309	0.000479179	0.00118543	0.0136034	0.0184472	0	0.00783378	0.0157928	0.0046093	0	0.00317424	0	0	0	0.00231603	0	0	0	0.00236405	8.12284e-05
G43746	0.182371	0.0288846	0.0451951	0.0651815	0.00670032	0.0245911	0	0	0.0131665	0.00507508	0.0124393	0.0160683	0.00822778	0.0118038	0.384119	0.00199159	0.00688167	0.0127686	0.0117957	0.00777464	0.0162474	0.00553645	0.00953402	0.000692056	0.00545956	0	0.0108455	0.00485294	0.00475182	0.00202491	0.00732335	0.00716486	0.00122774	0.00166741	0	0.00365801	0.00209411	0.000307581	0	0	0	0.00157208	0.0016148	0.0030155	0.00130722	0.0183096	0.000730504	0.000893906	0
G43748	0.122089	0.126608	0.0877471	0.185117	0.0276948	0.0635008	0.00172679	0.0209467	0.00435593	0.0127932	0.00326667	0.00475282	0.000450467	0.0215121	0	0.0286447	0.0102862	0.015348	0.0187244	0.0146415	0.0161069	0.0118623	0.00789997	0	0.0187037	0.00899955	0	0.0133722	0.0060565	0.014465	0.0163194	0.000600302	0.0035541	0.0120599	0	0.00259554	0.00655058	0.00499267	0.000510529	0.00387249	0	0	0	0.00166138	0.00267464	0	0.00225233	0.00355681	7.48638e-05
G43749	0.0231204	0.119292	0.0862556	0.162171	0.00385374	0.0300426	0.00395746	0	0.000562025	0.0169362	0.0104223	0.0109184	0.000567378	0.0319071	0.0534521	0.0466286	0.00995422	0.0275733	0.0268086	0.0138023	0.0128029	0.0148937	0.0434153	0.00485108	0.014	0.00313259	0.0207453	0.00528607	0.00883451	0.000624115	0.01099	0.0071769	0.000858218	0.0021859	0.00536004	9.72647e-05	0.00431069	0.00136171	0.00813619	0	0.013549	0.00170213	0.00292199	0.00340903	0.00495746	0.000332664	0.00871279	0.00273405	0
G43751	0.0702356	0.102208	0.0718197	0.0645708	0.0150974	0.0203415	0	0.0197021	0.014098	0.0215608	0.0176382	0.0200967	0	0.0392588	0.0100692	0.0399556	0.0271826	0.0439913	0.0338727	0.010672	0.00761024	0.0480285	0.00597634	0.000223043	0.0222857	0.00561845	0.0192609	0.00367607	0.022723	0.0280786	0.0302805	0.0010304	0.0024366	0.0113947	0	0.00144447	0.00408815	0	0	0	0.0111521	0.000693911	0.00716215	0.00930906	0.00381031	0.0169361	0.00308542	0.00423781	0
G43753	0.203033	0.0618201	0.110349	0.122139	0.0493319	0.100538	0	0	0.0103932	0.0217576	0.00333674	0.00714848	0	0.0146092	0	0.0661055	0.0146409	0.0101709	0.023315	0.0118068	0.0226415	0.0035466	0.015946	0.0016191	0.00600415	0.00330667	0.00608595	0.00454033	0.00258173	0.00660489	0.00548554	0.00212888	0.00151176	0.00288922	0.00250774	0.00212575	0.00226017	0	0.000493439	0.000429589	0.00363912	0.000342666	0.0016191	0.00602545	0.00143599	0	0.00387427	0.00178294	0
G43755	0.0544983	0.107225	0.214738	0.04948	0.00407068	0.00572503	0	0	0.109219	0.0586327	0.00748232	0	0	0.00795217	0	0.00524252	0.00747013	0.00848152	0.0121804	0.0107192	0.00520994	0.0233761	0.00874503	0	0.00929992	0.0157102	0	0.0126354	0.0316202	0.00862885	0.000273972	0.0101423	0.0328949	0	0	0	0.000305385	0	0	0	0.0146582	0	0	0.00049315	0.000171164	0	0.00802027	0.000342328	0.00285158
G43758	0.0404811	0.0763561	0.113455	0.104831	0.107371	0.0582733	0	0.0645645	0.0386275	0	0.0152405	0.0107693	0.039914	0.0107448	0	0.0176912	0.0139653	0.00576184	0.0372481	0.0114316	0.00944871	0.0127549	0.00210987	0.000272347	0.00536752	0.000221781	0	0.00782747	0.0128229	0.00301095	0.0136301	0.0085653	0.00161476	0	0	0.0222158	0.014889	0	0	0.000328205	0	0	0	0.00169105	0.00442565	0	0.00248517	0.00648528	0
G43759	0.141006	0.0409233	0.0978512	0.105677	0.0330988	0.00453618	0.0291709	0.0969813	0.0321386	0	0.00636391	0.0104228	0.00119932	0.0150665	0.0235162	0.0078533	0.0131661	0.0166883	0.00951869	0.0109154	0.0300214	0.0102702	0.0248016	0.0101108	0.0103214	0.00428242	0.00873791	0.00567781	0.0136285	0.00938206	0.00993803	0.0193829	0.00295972	0.00347093	0.0198545	0.00811984	0.00682567	0	0.000400787	0.000729916	0	0.00118414	0.00419005	0.00304902	0.00356951	0	0.00462841	0.00258462	0
G43760	0.0284845	0.0243934	0.0416438	0.0248324	0.0631089	0.00866269	0.185285	0	0.0501223	0	0.00432959	0.00239351	0.0631368	0.012866	0	0.00588071	0.0132964	0.0151674	0.00836804	0.0235484	0.0229407	0.0129155	0.0327004	0.023621	0.00419875	0.00119438	0	0.00425604	0.0142616	0.00965795	0.013687	0.00548672	0.00614884	0.0025743	0.0268164	0.00674185	0.00393547	0.00196433	0.003084	0.000486144	0.00310364	0.00283736	0.00225898	0.0142923	0.00237561	0	0.00739692	0.00164512	0
G43770	0.0433499	0.0784838	0.0520032	0.0438082	0.0431003	0.0127111	0.0931186	0	0.00674804	0	0.00286057	0.0128916	0.0313348	0.0195636	0.00680668	0.0226742	0.0217304	0.0167848	0.0181574	0.0151846	0.00275344	0.00911601	0.00126267	0.00839326	0.00793863	0.0307064	0	0.0201853	0.00816189	0.0138644	0.0197619	0	0.00288657	0.00732324	0	0.00828002	0.00330004	0.0117272	0.00126831	0	0.00401011	0	0	0.00628254	0.00265787	0	0.0102759	0.00251798	0.00335438
G43773	0.364867	0.0718943	0.0140502	0.0764446	0.00576985	0.0206679	0	0.0683562	0.00146797	0.0232492	0.0155378	0.0280237	0	0.0257371	0.0135512	0.0158488	0.0109594	0.0247069	0.0068466	0.0163981	0.00274596	0.0174826	0.000517186	0	0.0155261	0.00986877	0.0141124	0.011289	0.00412382	0.0178488	0.00343566	0	0.00771741	0.0073033	0	0	0.00604922	0.00151028	0.00025629	0.000469487	0.00523564	0	0.00527835	0	0.0114301	0	0.000949646	0.0039702	0
G43774	0.0571367	0.0503708	0.052821	0.16119	0.0376024	0.0236696	0	0.0310801	0.0358433	0.00375399	0.0011802	0.00580394	0.01942	0.0146844	0.0149124	0.000926309	0.0189055	0.0338551	0.0221217	0.0112438	0.0954044	0.0207201	0.021323	0.00109695	0.0149459	0.00182626	0.00123736	0.00654104	0.0260462	0	0.0213039	0.0100313	0.00708423	0.0061198	0.00184107	0.000278589	0.000380554	0.0085318	0.00606976	0.00187903	0	0	0	0.00766462	0.00553805	0	0.00408307	0.000380884	0
G43775	0.234413	0.0445678	0.135565	0.0948077	0.041506	0.0146672	0.00401475	0	0.0280258	0.0244989	0.0440483	0.00754719	0.0177541	0.0156705	0.0281834	0.0107774	0.0158639	0.0198186	0.00874324	0.00781881	0.0012722	0.00794029	0	0.00169512	0.00497383	0.000455286	0	0.00508536	0.0103747	0.00609648	0.016169	0.000190228	0.00567289	0	0	0.0163394	0.00290941	0.00129364	0.00203414	0.0222101	0.00228395	0.00202225	0.00104086	0.00409847	0.0034683	0.00353573	0.000736038	0.00156129	7.62536e-05
G43780	0.00588269	0.113458	0.101559	0.106331	0.0754738	0.0765331	0.000365039	0.0240717	0.0517677	0.0154568	0.00556043	0.0612343	0.000382422	0.0269594	0	0.0408531	0.00923585	0.0113534	0.0230079	0.0250736	0.00441622	0.0167397	0.000689382	0.000938672	0.00688359	0.0303039	0	0.0109164	0.00488941	0.00921289	0.00514181	0	0.00297991	0	0	0.012605	0.00689282	0.0162182	0	0.00010705	0	0	0	0.00432379	0.00408062	0	0.00316802	0.00423706	0
G43783	0	0.259006	0.00947281	0.042404	0.0137782	0.0120287	7.78054e-05	0	0.00396367	0.0734328	0.0233147	0.120675	0.000337157	0.0593159	0	0.00849376	0.0140329	0.0293134	0.0309821	0.0316677	0.000250706	0.0403421	0	0	0.0133047	0.000135167	0	0.0332316	0.00376593	0.0173247	0.006037	0	0.0152996	0	0	0.000188956	0.0162629	0.0181676	0	0	0.023186	0	0.00765087	0.000610239	0.000437656	0	0	0.0102217	0
G43784	0.282843	0.0309512	0.0320277	0.0647707	0.00574529	0.0213624	0.0617507	0	0.0210634	0.0153224	0	0.0155385	0.163291	0.0178888	0.0167863	0.016602	0.00825656	0.0128154	0.00432335	0.013314	0.00125009	0.0182788	0.000389741	0.0155768	0.00216565	0	0.000207096	0.00220759	0.0511435	0.00105964	0.0163844	0	0	0.00809791	0.00245949	0.0010218	0.00234353	0	0	0	0.00457766	0	0.00164245	0.00685652	0.00600023	0.000362419	0.00315906	0.000278156	0
G43790	0.117139	0.0265102	0.095938	0.0530683	0.0010902	0.0230842	0.166133	0.0477299	0.00112803	0.033733	0.000359109	0.00334932	0.0361526	0.00834426	0.000480342	0.00285563	0.012146	0.0109656	0.00948126	0.0078122	0.0555697	0.0095305	0.0247	0.0228591	0.00651485	0.00209251	0.0423389	0.00224293	0.00368273	0.00787761	0.0114665	0.00665865	0.00717149	0.00189536	0.0088267	0.00015072	0.00276951	0.00105504	0	0	0.00495164	0.00087529	0	0.00246274	0.00426411	0	0.00407068	0.000949533	3.0058e-05
G43793	0.306562	0.0876398	0.0688113	0.0589956	0.0448739	0.0964018	0	0	0.0073449	0	0.0482604	0	0.000913088	0.0177264	0	0.00376395	0.00691043	0	0.0175516	0	0.00233732	0.00953669	0.00814446	0	0.0212546	0.00223618	0	0.00279563	0.00855489	0.00409199	0.00221665	0.0060137	0.0160849	0	0	0.000695686	0.00524429	0.00136963	0.0530402	0.000294727	0	0	0	0.00289869	0.00385526	0	0.00432448	0.00490785	0
G43795	0.0449208	0.119484	0.0602071	0.0172273	0.0496738	0.00715005	0	0.000247366	0.0115421	0.121563	0.00501957	0.0830657	0	0.0322845	0.000301666	0.00654734	0.0221285	0.024754	0.017457	0.0548	0.00345193	0.0193475	0.0093117	0	0.0128542	0.0129496	0	0.0569138	0.0105602	0.00443688	0.00569169	0.00323994	0.00313456	0.010093	0	0.0042069	0.00269709	0.0183758	0.00341601	0.00246452	0.00669066	0.00371703	0.0289968	0.00227668	0.00184788	0	0	0.000206138	0.0081717
G43796	0.37542	0.21536	0.122193	0.0176912	0.00877191	0.0168371	0	0	0.00437798	0.0122095	0.003153	0.0219336	0.0106321	0.0226715	0	0.00428771	0.0136014	0.0141094	0.00690217	0	0	0.00718976	0.000585327	0	0.0117324	0.000695486	0	0.00764003	0.0201357	0	0.00783605	0	0.00186747	0.0052014	0.00202277	0.00164337	0.00199542	0.00385633	0.0114513	0	0	0	0	0.00549256	0.00617666	0	0.00102944	0.00129089	0
G43797	0.0166931	0.0815874	0.131215	0.116099	0.0351129	0.0426636	0	0	0.0256765	0.00196847	0.00260452	0.0101276	0.296542	0.0110253	0	0.0152456	0.0169206	0.0139715	0.00913932	0.0326126	0.0017629	0.00602593	0	0.00150648	0.0118635	0.00509248	6.54281e-05	0.00965264	0.00192609	0.00100432	0.00677987	0	0.000562645	0.00602593	0	0.00543768	0.00559214	0.00467009	0.00265141	0	0	0	0	0	0.00118008	0	0.00504671	0.00225972	0.00553664
G43798	0.281645	0.0496093	0.103972	0.085339	0.0236037	0.00714045	0.00802171	0.030008	0.0285119	0.0175574	0.00895103	0.00962086	0.0035401	0.0135912	0.0206399	0.00510678	0.011573	0.0251604	0.0130607	0.0111523	0.031343	0.00655295	0.00927463	0.00587506	0.00782399	0.000355752	0	0.00633954	0.0129663	0.0233496	0.00544338	0.0233552	0.00297487	0.00209314	0	0.00138806	0.00341003	0.00553611	0.000451927	0.00304087	0	0.0133319	0	0.00161403	0.00668005	0	0.00419445	0.00307876	0.000144849
G43800	0.237182	0.0611427	0.0857713	0.152815	0.0127435	0.0229749	0	0.0514385	0.004926	0.0241082	0.023353	0.00934264	0.00364295	0.0188197	0	0.0111393	0.00912168	0.00912605	0.0162395	0.0219115	0.0417235	0.00813592	0.00512654	0	0.00664839	0.0058013	0	0.00251858	0.00460837	0	0.00768727	0.0318467	0.00519288	0	0.00352951	0.000208169	0.00539228	0.00655731	0.0255816	0.000870261	0	0.0105241	0	0.0016327	0	0	0.000647636	0.00360247	0
G43801	0.218594	0.0607597	0.113927	0.0532856	0.0150395	0.0637264	0.00398797	0.00383926	0.0026782	0.0421508	0.00123761	0.031619	0	0.0249918	0	0.0312594	0.00497779	0.0175342	0.0134374	0.0278352	0.0268204	0.0156139	0.00642779	0	0.008297	0.0018788	0.00290626	0.00222305	0.00444445	0.0217648	0.00435471	0.0247888	0.00605873	0.00429747	0	0.000637302	0.00335325	0.0045963	0	0.00283965	0	0.0542093	0.0101389	0.00234776	0.00229815	0	0.00018588	0.00160533	0.000115543
G43805	0.0919142	0.107386	0.0252748	0.0936002	0.157335	0.0324011	0	0	0.0554206	0.0168864	0.0398042	0.0132566	0	0.0148566	0	0.0221586	0.0221421	0.00596035	0.0180387	0.0176786	0.00046139	0.0113857	0.00397052	0.000823059	0.00792195	0.0189083	0	0.0124678	0.00225496	0.00539561	0.000365036	0.000277863	0.00328532	0.015436	0.0297673	0.0115326	0.00869697	0.00843636	0	0	0	0	0	0.00203652	0.000385809	0	0.00448396	0.00751899	0
G43848	0.00518682	0.0776852	0.167677	0.0535413	0.00800305	0.00659787	0.107727	0.0512359	0.0086927	0.0126042	0.0075704	0.00465222	0.000758376	0.0449568	0.00577105	0.00268465	0.00698672	0.0134745	0.0136053	0.00961262	0.0398235	0.0176322	0.0603952	0.0152433	0.00392459	0.00185271	0.028013	0.00404467	0.00928058	0.0133474	0.0307174	0.0128552	0.00732884	0.00354441	0.00344861	0	0.00130233	0	0.0035492	0.000366956	0.00573332	0	0.00333685	0.00554443	0.00255952	0	0.0062566	0.00125132	0
G43849	0.213613	0.0783879	0.0650589	0.0928937	0.00761992	0.0114549	0	0	0.00855317	0.00720306	0.0205682	0.0231891	0.0415593	0.00987505	0	0.0111089	0.0167882	0.0211114	0.00817848	0.008906	0.0451504	0.0135057	0.012812	0	0.00411112	0.00282422	0	0.0085592	0.0136664	0.00304296	0.00469387	0.000826578	0.00490405	0.000394905	0.00505941	0.00226882	0.00409975	0.0188205	0.100693	0.000175075	0	0.0132278	0	0.0119098	0.0015319	0	0.00168822	0.00495523	0
G43852	0.285261	0.0436511	0.0882222	0.0321912	0.00403144	0.0149231	0.0967296	0	0.0032398	0.00339256	0.0171502	0.045795	0.000138755	0.0227909	0.00291774	0.00256003	0.00331011	0.019834	0.00568202	0.00151683	0.00474105	0.0119676	0.00186387	0.00104066	0.0097302	0.00741232	0.0603381	0.0107998	0.0140022	0.0134592	0.0068503	0.0110834	0.00311907	0.000481991	0	0	0	0.00411062	0.0111975	0.00359996	0.0346749	0	0.0102679	0.000757906	0.00101465	0	0.00694643	0.00131384	0.000281661
G43853	0.0304709	0.023354	0.0518451	0.0156322	0.0178747	0.00699089	0.104893	0.0522572	0.00672572	0	0.000354204	0.00473549	0.140219	0.0106561	0.0153195	0.00386845	0.0265313	0.0111001	0.00967414	0.00375184	0.0251768	0.0156423	0.0116733	0.0212976	0.00744512	0.000287422	0.00925629	0.00281427	0.0180762	0.00272737	0.0251267	0.000250143	0.00138189	0.00121592	0.0546951	0.00837979	0.00819213	0.000421138	0	0.000247813	0.00158829	0.00355628	0.00373008	0.0125212	0.00973882	0.0129274	0.00303821	0	0.000788456
G43855	0.124624	0.0615534	0.0954563	0.101175	0.0339856	0.0165566	0	0.0299265	0.0313578	0.000311271	0.0173454	0.0548263	0.0152918	0.0115407	0.000234989	0.0325871	0.0221145	0.0291389	0.0208107	0.0166	0.0235308	0.00663303	0.0081302	0.0527678	0.0125527	0.00750777	0	0.00713946	0.013356	0.0108451	0.00508612	0.0133765	0.00458789	0.00358858	0.00615462	0.00164105	0.00383094	0.00163047	0.000266803	0.00365178	0	0.000362326	0.00390324	0.00182685	0.0115152	0	0.00281626	0.00286258	0
G43858	0.0407731	0.058782	0.159042	0.053997	0.0197017	0.0174882	0.0743675	0.0125507	0.0014915	0.00175125	0.00286534	0.014001	0.0101751	0.0173671	0.00179145	0.00218962	0.0178904	0.0202392	0.00955893	0.00749435	0.0514947	0.0152627	0.0242063	0.0176342	0.0114014	0.00172981	0.0204936	0.00254607	0.0273217	0.0165396	0.0130472	0.0216262	0.0173395	0.00614475	0.0133382	0.00144201	0.0013712	0	0.000535106	0	0.000632397	0.000810766	0.00299983	0.0114461	0.00830021	0	0.00402849	0.00191543	0
G43861	0.148908	0.0838828	0.0305626	0.131347	0.0664076	0.0294719	0	0.00110408	0.0118859	0.0443592	0.0148645	0.0208007	0	0.0120088	0	0.0379009	0.0281025	0.0135037	0.0253049	0.0231469	0.0110171	0.00810255	0.00961583	0.0105066	0.00766849	0.0298924	0.0023299	0.0183915	0.00265626	0.000979429	0.00838014	0.00673013	0.00279338	0.00161207	0	0.00412123	0.012711	0.0164277	0.010008	0.000945029	0	0	0	0.0012221	0.00180304	0	0.00237066	0.00211468	0
G43862	0.18104	0.0608138	0.0785111	0.138541	0.0544778	0.0205354	0.000452606	0.0446787	0.0262902	0.00941421	0.000466722	0.00445543	0	0.0116313	0	0.0260723	0.0261853	0.0287621	0.0195914	0.0203995	0.000132694	0.00714472	0.000551455	0.0381483	0.00343496	0.00699936	0	0.0118324	0.0107665	0.00265098	0.0078785	0.000330873	0.00179304	0.00276328	0.0162363	0.00329756	0.00163748	0.00313592	0.000827623	8.53259e-05	0.003026	0	0.00202595	0.0033144	0.0045099	0	0.00261865	0.000590005	0.000156579
G43864	0.268528	0.097868	0.141656	0.0875383	0.0160806	0.0134435	0.060496	0.027313	0.00219748	0	0.0247283	0.00462323	0.0473852	0.0111002	0	0.00141091	0.00328061	0.0316307	0.00505797	0.00820237	0.00518971	0.0137098	0.0208738	0.00159725	0.0091842	0.00988528	0	0.00486571	0.00660457	0.00377129	0.00428768	0.00259681	0.00600275	0	0	0.000171134	0.0045715	0.00505797	0	0	0	0	0	0.00182692	0	0	0.00051578	0.00103156	0.000284411
G43865	0.20772	0.0846502	0.0681602	0.109086	0.0475598	0.00669363	0.000361167	0	0.0142347	0.000931008	0.00175525	0.00807089	0.0155168	0.02082	7.83018e-05	0.019808	0.0103687	0.0210866	0.017946	0.00670802	0.0847792	0.011437	0.00116367	0.000561815	0.00477543	0.0127143	0	0.013002	0.00491084	0.00714308	0.00986942	0	0.00984694	0.00226416	0.00597299	0.00801447	0.00955037	0.00144467	0.000288934	9.63112e-05	0.0105621	0	0.004334	0.00370946	0.00929002	0	0.00258836	0.0036819	0
G43866	0.123242	0.101733	0.188375	0.0722254	0.0280808	0.0574251	0	0.000422011	0.0117531	0	0.00832216	0.0355518	0.00161771	0.0233391	0	0.00525755	0.00817627	0.0203511	0.0128397	0.0154264	0.0267927	0.00989088	0.015966	0	0.0141308	0.016948	0.0122686	0.0126603	0.00448025	0.0201686	0.00159584	0.00696228	0.0101661	0.00858459	0	0.0059383	0.0064418	0.0151396	0	0.00141547	0	0.000375121	0.0128186	0.000635381	0.00300023	0	0	0.00261119	0.00027052
G43869	0.123645	0.140696	0.0236077	0.113851	0.00194721	0.0835844	0	0.0325936	0	0.0165684	0.124293	0.0378128	0	0.0276457	0	0.00182434	0.0049058	0.0170552	0.00849243	0.052886	0.00510179	0	0.0070268	0	0.0124829	0.0481885	0	0.0180572	0	0.0100195	0.00134412	0.00364853	0.00570616	0.0147148	0	0.000517358	0.0036749	0	0	0.00100892	0	0	0	0	0.000226344	0	0	0.00705062	0.000361119
G43870	0.122206	0.0509932	0.0974235	0.0611725	0.00956211	0.010953	0.136764	0.0540119	0.0213204	0.00732993	0.0197446	0.0225082	0.0034876	0.0171971	0.00987221	0.0160679	0.0194821	0.034306	0.00556023	0.0101153	0.0327222	0.00881864	0.00780805	0.0182352	0.00957345	0.00272646	0.00601769	0.00444419	0.00353082	0	0.00306473	0.00142138	0.00353365	0.00220269	0.00942753	0.000879729	0.000891884	0.0113596	0.0167405	0	0	7.97165e-05	0.0186337	0.0032657	0.00577696	0.00611506	0.00419259	0.00216729	0.000110717
G43874	0.240911	0.0759972	0.0160206	0.102529	0	0.00460166	0	0.00432897	0.000241177	0.0817051	0.0799101	0.0149904	0	0.0117919	0.00116393	0.0115212	0.00649872	0.0164772	0.00697067	0.019999	0.00098069	0.0129954	0.00453335	0	0.00995962	0.00143415	0.0550064	0.00311512	0.00243845	0.01906	0.000763841	0.00271637	0.00816355	0.0129887	0	0	0.00489271	0	0	0.00254214	0.0405969	0.0485921	0.0118166	0.000954801	0	0.0189955	0	0.00101194	6.06952e-05
G43876	0.188714	0.0765464	0.0574282	0.0931002	0.0275973	0.0495069	0.0672358	0	0.0126096	0.034185	0.00393218	0.0276182	0.0467526	0.00542324	0	0.00685088	0.0180625	0.0176362	0.0108549	0.0118927	0.00246547	0.013019	0.00134477	0.00312456	0.00872272	0.00432239	0	0.0124211	0.00542513	0.0129226	0.0067749	0.00140646	0.0155272	0.0051406	0	0.00338907	0.00353295	0.000289311	0.00199046	0	0.009906	0.00257165	0.00864075	0.0150085	0.00377551	0	0.00243021	0.00335601	0.000445094
G43877	0.111515	0.0689229	0.0664091	0.122324	0.0432124	0.00200869	0	0.0580717	0.0316002	0.00270401	0.00117881	0.0032461	0.194517	0.0104293	0.00109919	0.00288857	0.0266008	0.0117121	0.00759697	0.00760219	0.0017781	0.00843392	0.00133155	0.00257524	0.0158699	0.000894764	0.0052847	0.00306168	0.00729064	0.0197864	0.0286739	0	0.00490522	0.00609926	0.0058824	0.00698994	0.00145178	0.000643811	0	0	0.0122582	0	0.0120178	0.00685289	0.00627715	0	0.00140029	9.65716e-05	0.000660319
G43878	0.0139913	0.1265	0.0326047	0.0325196	0.00574021	0	0.119624	0.000108966	0.0140345	0	0.00348912	0.00684854	0.0520086	0.0272541	0.0218917	0.0041726	0.0127297	0.0257463	0.00567986	0.00296541	0.039252	0.0335071	0.00786316	0.00476727	0.0185753	0.0092284	0.0198766	0.00712063	0.0114439	0.0360269	0.0153567	0.0111594	0.0128386	0.0152409	0	0.00191664	0.0029297	0	0.00152553	0	0.0143835	0.00475213	0.0432913	0.00633346	0.00129397	0	0.00221337	0.0018388	7.76112e-05
G43883	0	0.0882775	0.0569699	0.122561	0.0589246	0.00333546	0.0614324	0	0.0163479	0.00638427	0.0170104	0.00992696	0.0588048	0.0159859	0	0.0466704	0.0130571	0.0257698	0.0196479	0.0165869	0.00547935	0.0208466	0.000555613	0.0122474	0.0181431	0.00814851	0	0.0095547	0.00896372	0.0153309	0.00908754	0	0.00343064	0.00699459	0.000960042	0.00316422	0.00440708	0.0052768	0.000781748	7.64172e-05	0	0.0183711	0	0.00364962	0.00556995	0	0.0119542	0.0135666	0.00029696
G43884	0.225048	0.0548695	0.0415849	0.0668816	0.00313074	0.0024599	0.0661654	0.0228059	0.00136304	0.0829846	0.0145481	0.00971308	0.000123489	0.0117839	0.00728546	0.00530879	0.00626622	0.0109636	0.0113511	0.00515373	0.0303281	0.0132627	0.00650094	0.0205239	0.00552922	0.000603366	0.0154784	0.00210754	0.00845815	0.0297361	0.00713953	0.0116432	0.00388108	0.00121669	0	0.00248742	0.00580923	0.00355648	0.00171897	0.0104272	0.0138999	0.0199887	0.00217341	0.00155658	0.000583485	0.00761046	0.00542734	0.00238951	0.000147765
G43885	0	0.126548	0.107695	0.0380918	0.00319059	0.00434539	0.0775415	0.103064	0.00154385	0.0462672	0.0150922	0.0390127	0.00027855	0.0149425	0.00620522	0.0101532	0.0125414	0.0308872	0.00633702	0.00964905	0.0170666	0.0205083	0.00132148	0.00612811	0.0129439	0.0436804	0	0.0218817	0.00958179	0.0108867	0.00253582	0.000838918	0.00103384	0.00316668	0.015977	0.00050736	0.00324935	0.0212395	0.0123955	0.00135804	0	0.0019808	0	0.00429139	0.0031511	0	0.00269846	0.0031424	0
G43886	0.0868662	0.101376	0.111329	0.101655	0.0247918	0.0294039	0	0	0.00247675	0.0167455	0.0070157	0.0234133	0.000283822	0.0222292	0.0330202	0.0386754	0.0264697	0.0206582	0.0310217	0.0195586	0.00238152	0.0122043	0.00422102	0.0390255	0.00842596	0.0049923	0.00736519	0.0051561	0.00470876	0	0.0107328	0.00226936	0.00492912	0.00887316	0.00613408	0.00997431	0.00521858	0	0.0149858	0.000396399	0	0	0.0124409	0.0127998	0.00381385	0	0.0132864	0.00578287	0
G43887	0.195516	0.0925834	0.0432245	0.105545	0.000378691	0.00648015	0.0403366	0.0528179	0	0.0384113	0.00453174	0.0305422	0	0.0190603	0	0.00207083	0.0301769	0.00927023	0.00349365	0.011055	0.0160379	0.0173743	0.0196041	0.0340912	0.0212835	0.00414002	0	0.00748191	0.00497451	0.0251693	0.00260437	0.00565694	0.000947045	0.00284711	0.0491899	0	0.00340473	0.00619841	0.00161534	0.000308256	0.0171301	0	0.0104246	0.00615579	0.001937	0	0.00058697	0.00120916	0
G43888	0.217952	0.0497793	0.128074	0.0839131	0.0124867	0.0466169	0	0.0592886	0.00876748	0.0239868	0.00324657	0.0314668	0.0132054	0.0082855	0	0.0181054	0.00648575	0.00866098	0.00762476	0.00488119	0.0109625	0.0221145	0.0017646	0	0.00369706	0.0150992	0	0.00606001	0.00334534	0.00144717	0.0126171	0.0128151	0.00334429	0.00991119	0	0.000407016	0.0021651	0.0190619	0.0391821	0	0	0	0	0.0124271	0.0147543	0	0.00383273	0.00227251	0
G43889	0.0534215	0.0594813	0.153397	0.145086	0.0346027	0.091142	0	0	0.00473348	0.0396037	0.00406319	0.0283023	0.000842631	0.0131723	0	0.0401833	0.00711826	0.0316446	0.0170824	0.0212566	0.0124184	0.0132523	0.0142589	0	0.0134246	0.0224735	0.0137486	0.00334499	0.00394091	0.0300794	0.0126813	0.000636996	0.00587932	0.00698295	0	0.00210111	0.00393312	0.00432806	0.00199167	0.00379184	0	0.000783051	0	0.00270363	0.00250874	0	0.00557286	0.00223106	0.00128763
G43890	0.0442411	0.0877659	0.0461614	0.0575664	0.028684	0.00132738	0.0237182	0.0277492	0.0289526	0	0.00143906	0.00264184	0	0.0142947	0.0464498	0.00692333	0.0491184	0.0166019	0.0152439	0.00207524	0.00986285	0.0704559	0.000357503	0.0206093	0.0026111	0.00858674	0.00167639	0.00881039	0.0398756	0.00305065	0.0202541	0.0001862	0.0020352	0.00538306	0	0.00929166	0.011367	0.00768483	0.000586842	0.000428039	0	0	0	0.00189821	0.00806034	0	0.00360663	0.00274209	0
G43892	0.192362	0.0881682	0.0725623	0.108181	0.0532797	0.00951526	0	0.0607733	0.0478086	0.0252844	0.00510025	0.078053	0	0.019603	0	0.00977023	0.00338837	0.00379963	0.00934714	0.0326303	0.000324703	0.00857382	0	0.00100868	0.0169165	0.0104318	0	0.0104791	0.00800909	0.0169515	0.00609826	0	0.00275481	0.00323841	0	0.00641235	0.00629881	0.00794339	0.000168114	0	0	0.00179322	0	0.00282545	0.00166013	0	0.00601008	0.002942	0
G43895	0.0233565	0.096492	0.129833	0.146544	0.0341041	0.0246483	0	0.0776812	0.0149361	0.0362492	0.0043937	0.00932668	0.0153173	0.0129397	0.000404215	0.00218209	0.0210932	0.0184436	0.0297557	0.020987	0.00903348	0.0113373	0.00955691	0.0019586	0.00665737	0.00696054	0	0.00521457	0.0278621	0.00141622	0.016079	0.00539684	0.00335507	0.0148442	0	0	0.00658574	0.0146895	0	0.000132547	0	0	0.0288266	0.00438903	0.00328631	0	0.00413378	0.00194919	9.65781e-05
G43897	0.273761	0.0354886	0.14457	0.102914	0.0169055	0.00291241	0	0.05261	0.00634051	0.0296842	0.00385836	0.00415745	0.0170824	0.00921408	0	0.00750505	0.00572165	0.0122625	0.0108282	0.00332396	0.0295231	0.00634756	0.0012141	0.0181092	0.00819115	0.00141895	0	0.00617124	0.0186125	0.0196339	0.00724285	0.0138328	0.00420974	0.00178832	0.0128876	0.000746771	0.00152204	0.0149354	0.00220298	0.00194559	0	0	0	0.00274548	0.00397889	0.0176051	0.0014002	0.00228699	0
G43898	0.0376366	0.0366255	0.0680919	0.063827	0.0353131	0.00424013	0.106577	0.0022416	0.110932	0.0403353	0.00064364	0.0219575	0	0.0177391	0.0057802	0.00180989	0.0103904	0.0109	0.0240634	0.0230334	0.00319303	0.0133011	0	0.0112755	0.00577279	0.00122427	0.0247053	0.013286	0.0295558	0.00290327	0.024454	0.00109411	0.007792	0.00369572	0.0020637	0.00217022	0.00701532	0.000573903	0.00232262	0	0.0102897	0.0433316	0.00578404	0.00302602	0.00504697	0	0.00292015	0.00195802	0.000278921
G43902	0.0784397	0.0294683	0.110787	0.0625358	0.0112827	0.0217525	0.0599207	0.0501748	0.00284741	0.00100102	0.00583421	0.00771883	0.000356169	0.00983632	0.0911964	0.011932	0.00477202	0.00905813	0.00836809	0.00504267	0.0666708	0.00899795	0.0225668	0.0715337	0.00473095	0.0021005	0.00664344	0.00301181	0.00385186	0.0131782	0.0107276	0.00694871	0.00231565	0	0.000932108	0.000184779	0.00571639	0	0.0008773	0.000325799	0.00233947	0.0214701	0.00384287	0.0106646	0.0038171	0.0137204	0.00154652	0.00113177	0
G43905	0.107909	0.0799497	0.100243	0.140554	0.0210441	0.0591333	0.0111108	0	0.0050602	0.0239511	0.0174659	0.0220771	0.00478	0.0171469	0	0.0445342	0.0231468	0.033183	0.0220245	0.0236704	0.0361119	0.00711526	0.00856586	0.00153252	0.0113571	0.00625178	0	0.00597195	0.00959698	0.0147414	0.00521265	0.0230835	0.00490602	0.00140577	0	0.00140741	0.00459509	0.0096877	0	0	0	0.00437862	0	0.00456873	0.00291452	0	0.00236719	0.00738893	0
G43907	0.00378451	0.123702	0.0833387	0.081363	0.0936169	0.0366403	0	0.0268217	0.0195989	0.055152	0.0229786	0.0190845	0.028977	0.0153761	0	0.0107047	0.005911	0.00896942	0.0128361	0.0345521	0.00381468	0.0195774	0.00486362	0	0.0125726	0.0197096	0.0400042	0.0078762	0.00871164	0	0.0125106	0.00413599	0.00553418	0.00491562	0	0.00569618	0.00606486	0.00179609	0.00598698	0.000802723	0.0302223	0	0.0213535	0.00358883	0.00199067	0	0.000149674	0.00594207	0.000818732
G43911	0	0.161579	0.0520511	0.111718	0.007546	0.0809196	0	0.159856	0.000215533	0	0.00745075	0.0596729	0	0.0354078	0	0.0117034	0.0162196	0.0227462	0.0298642	0.0378892	0.000871303	0.00120698	0.00872241	0	0.0216826	0.0227	0	0.0187849	0.00149593	0.0253466	0	0.00940255	0.00521625	0.00912951	0	0	0.0120833	0.00116388	0	0.00112507	0	0	0	0	0	0	0	0.0141389	0.000171935
G43913	0.275838	0.0660127	0.00962962	0.12074	0.00142676	0.00852996	0.00959924	0	0.0165069	0.0636223	0.0356506	0.0207961	0.00174163	0.0159621	0.0051271	0.0144419	0.00569676	0.0114784	0.00899169	0.00981939	0.0210093	0.0091132	0.0362455	0	0.00742726	0.00257267	0.0476406	0.000999077	0.000517848	0.0308634	0.000748797	0.00397691	0.0030973	0.00191857	0	0.000468679	0.00585943	0.00759434	0	0.00795324	0	0	0.0104903	0.000646689	0.00144292	0	0.00224792	0.00138217	0
G43918	0.078958	0.0316292	0.093276	0.0644868	0.00479541	0.0170618	0.0446601	0.0372168	0.00208138	0.0204135	0.00175318	0.00495649	0	0.0110605	0.131109	0.0129736	0.00390629	0.00723662	0.0108397	0.00703926	0.0224662	0.00528166	0.00727961	0.0680153	0.00988362	0.00478618	0.0150167	0.00627413	0.0126997	0.00044571	0.00987553	0.00117367	0.0051188	0	0.0194076	0.000477546	0.00390431	0.000668565	0.0026386	0.00416351	0.0208771	0.00511081	0.00517024	0.00458195	0.00531509	0	0.00913148	0.000440139	0.000425393
G43919	0.116967	0.160333	0.162741	0.0250898	0.0207877	0.0079851	0	0	0.0468791	0.0192802	0	0.0201672	0.0426994	0.0198046	0.00138292	0.000966191	0.0157614	0	0.013296	0.00539968	0.00135912	0.0267417	0.0147231	0.000748019	0.00714124	0.00767511	0.0170254	0.0132046	0.00592039	0.00255573	0.00144051	0.00842319	0.0189362	0.0187005	0	0.00301879	0.000664978	0.00388035	0	0.000576088	0.0131277	0	0	0.00825021	0	0	0.00199861	0.00111034	5.32777e-05
G43920	0.0287361	0.0366035	0.0868608	0.0413576	0.0318836	0	0.131279	0.0620231	0.0629424	0.0283747	0.00016605	0.00165585	0.0826266	0.0106248	0.011664	0.00846011	0.0296418	0.00785522	0.00770473	0.0096689	0.0126472	0.0116567	0.00273328	0.0013284	0.00946486	0.00138465	0	0.00245016	0.0132638	0.0215422	0.042066	0.0004107	0.00400009	0.00362164	0.00881173	0.00669894	0.00327204	0	0.00100959	0.0017712	0.0139748	0.00233208	0.00259038	0.00411172	0.00767982	0	0.0049649	0.000415125	0
G43921	0.107972	0.0214613	0.0548059	0.0188927	0.0536855	0	0.121696	0	0.0267101	0.0356919	0.00128852	0.00846256	0.136107	0.00781936	0.000788753	0.00214458	0.0142787	0.00807059	0.0221096	0.00183708	0.0133662	0.0205097	0.00111595	0.00510614	0.01251	0.00213449	0	0.0105941	0.0368906	0.00709186	0.00843872	0.00394664	0.0182124	0	0	0.00441316	0.000767619	0.00144674	0	0.00137181	0	0.00178715	0.00887901	0.0108702	0.00267009	0	0.00409555	0.000946763	0.0052007
G43924	0.238896	0.044125	0.0876872	0.181453	0.0142393	0.0612347	0.00754178	0.0208468	0.00201765	0.0142731	0.00539498	0.0161436	0	0.0156593	0	0.0157364	0.0163749	0.0264172	0.014183	0.0192314	0.00586441	0.00832973	0.0139205	0.0195861	0.0151117	0.00109997	0	0.00627856	0.00274128	0.00240136	0.00378366	0.00427215	0.00454039	0.00194321	0	0.00257289	0.00503755	0.000787947	0	0	0	0.00180102	0	0	0.00900511	0	0.00106936	0.00278596	0
G43926	0.195228	0.109864	0.226166	0.0476912	0.010627	0.0204156	0	0.000492842	0.00641061	0.000283757	0.0481946	0.0246818	0.0011201	0.0289599	0	0.000866207	0.00378915	0.0178554	0.0125451	0.013984	0.016212	0.0103796	0.0154202	0	0.0131238	0.0120888	0.0347177	0.00682843	0.00111384	0.0144119	0.00428795	0.0213352	0.00558479	0.000786032	0	0.000501376	0.00525885	0.00182949	0.00298692	0.000142339	0.00331548	0	0.00978217	0	0.00113876	0	0.000205351	0.00440571	0
G43928	0.162053	0.131747	0.112766	0.0269262	0.0618223	0.0814467	0	0	0.0105103	0.0468555	0.00398481	0.040024	0	0.0245314	0	0.0113503	0.0155947	0.0154296	0.0220716	0.0176416	0.0106487	0.00923744	0.0302355	0	0.0191505	0.0326715	0	0.0173175	0.001406	0.00180163	0.00118365	0.00688314	0.00594579	0.00823405	0	0.00211984	0	0.0105641	0.000471699	0	0.00770442	0	0	0.00143139	0.0024322	0	0	0.00196541	0
G43929	0.247462	0.0908504	0.0710388	0.0555553	0.0298093	0.014475	0	0	0.00136153	0.0265554	0.0115847	0.02198	0.000463258	0.03219	0.00719658	0.00630743	0.0033511	0.0124263	0.00587981	0.00658791	0.00790605	0.0101026	0.00386365	0	0.0225838	0.00228669	0.0216017	0.00305275	0.0025384	0.0395195	0.0036833	0.000410299	0.0040726	0.0127387	0	0.00100797	0.00534065	0	0.000726959	0.0452892	0.0083814	0.0073171	0.0147886	0.000598911	0.00168376	0.0811485	0.000975514	0.00187085	0.000913724
G43931	0.196482	0.0824903	0.146694	0.0538662	0.0762362	0.0243473	0	0.0135041	0.0151045	0.0607383	0.0241308	0.0261984	0	0.00812052	0	0.00623688	0.00244107	0.0230697	0.00938282	0.0181051	0.00347059	0.00700211	0.00816877	0	0.00934031	0.0171496	9.77493e-05	0.0119703	0.0253044	0.00970292	0.00720105	0.0159856	0	0.00785499	0.00434868	0.00297232	0.00182188	0.00715215	0	0.00528092	0	0	0	0.000560393	0.00368861	0.000141193	0.0013379	0.00348855	0.000911955
G43933	0.288727	0.0528234	0.0726247	0.131116	0.067142	0.0660701	0	0.0244504	0.00720826	0.018188	0.000659414	0.0274878	0	0.0137104	0	0.045073	0.0309956	0.00279183	0.0089292	0.00986814	0.000532689	0.00352074	0.00669233	0	0.0151692	0.00107362	0.000309072	0.00953847	0.00602012	0.000449456	0	0.000606942	0.00268583	0	0	0	0.00654889	0.011536	0.00952848	8.36977e-05	0	0	0.0098381	0	0	0	0	0.00091764	0
G43935	0.103537	0.0291311	0.0551376	0.0871426	0.053492	0.0219705	0	0.0679788	0.0367906	0	0.00137317	0.0140299	0.09134	0.0190716	0	0.00656346	0.0115362	0.0187942	0.0134003	0.0173379	0.0677074	0.0132499	0.0203571	0	0.00663672	0.00306095	0	0.000699563	0.0249732	0.00438532	0.0156882	0.0254464	0.0051592	0.00348188	0.00408528	0	0.000961717	0.0165389	0	0.000657798	0.0196212	0	0	0.00405366	0.00513318	0	0	0.00252548	0.0113247
G43936	0.0401153	0.154715	0.0100708	0.101882	0.154783	0.0592866	0	0.0268795	0.0316464	0.0072618	0.00300527	0.0516119	0	0.0217637	0.00114553	0.0131146	0.0124102	0.0117317	0.00578053	0.0333287	0.00618196	0.0155352	0.00134807	0	0.0134804	0.0101206	0	0.00561996	0.00967822	0.0337198	0.0171028	0	0.00465519	0.0104962	0	0.0141675	0.00448079	0	0	0	0	0	0	0.0018722	0.000858048	0	0.000135481	0.00212254	0.0229276
G43939	0.23761	0.178462	0.131107	0.0737327	0.00311257	0.0278593	0	0.0836296	0.00054755	0.00108342	0.0337353	0	0	0.0230591	0	0.0172315	0.00346874	0.00780534	0.0138523	0.0118746	0.000205817	0.0116081	0.00170505	0.00683586	0.00230549	0.0103911	0	0.0232304	0	0.00614797	0.00375735	0.00529389	0.00346833	0	0	0.000276382	0.00351251	0	0.026002	0.00522198	0	0	0	0	0.000338568	0	0	0.00528811	0
G43940	0.0172455	0.0742046	0.118467	0.0522388	0.0744173	0	0	0	0.0155056	0.00167741	0.0908616	0.00450917	0.135726	0.0164477	0	0.00543806	0.0240994	0.024659	0.0170176	0.0182696	0.00589705	0.0148803	0.00184597	0.00771069	0.0100949	0.0265116	0	0.00535089	0.00247078	0	0.0254257	0.00126911	0.00822261	0.0116764	0	0.00396163	0.00420022	0.00250259	0.00817062	0.000178516	0	0	0.00739504	0.00985198	0.0077276	0	0.00207986	0.00235041	0.00379618
G43945	0.172754	0.0493197	0.0172064	0.0415437	0.00222999	0.00126299	0.0891895	0.0535705	0	0.0100471	0.000346563	0.0260166	0.0140489	0.0295468	0.0249898	0.00708317	0.0129468	0.0175946	0.00580406	0.0237998	0.0159322	0.0332066	0.0124435	0.0091531	0.01459	0.000416019	0.00433738	0.00517966	0.0233922	0.0125116	0.00842706	0.00531023	0.00840719	0.00126971	0	0.000466271	0.00358156	0.00180933	0.00122041	0	0.0112108	0.0351618	0.00702447	0.00498866	0.0221732	0	0.00115301	0.000221732	0.00559953
G43946	0.159723	0.105073	0.118624	0.184604	0.0394138	0.00787922	0	0	0.0162807	0.00205696	0.00371348	0.0122072	0	0.0221597	0	0.0196922	0.0341189	0.0176249	0.0157933	0.00668973	0.00406155	0.0113307	0.00784249	0.00941322	0.00501167	0.0055078	0	0.00689528	0.0214383	0	0.00776378	0.00451594	0.00629892	0.00598189	0.00823963	0.00156887	0.0131835	0.00496809	0.00432311	0	0.00599657	0	0	0.0032227	0.00331206	0	0.00834552	0.00381323	0.000297981
G43949	0.169591	0.162531	0.0573065	0.136464	0.0125506	0.0594697	0	0.0383637	0.00214222	0.00501955	0.0108454	0.0129556	0.00119513	0.037199	0	0.0194926	0.0212424	0.016626	0.0226597	0.0291065	0.00107703	0.0109952	0.010588	0	0.0177776	0.0127299	0.018725	0.0157093	0	0.00625452	0.00227644	0.00149073	0.00716409	0	0	0.000921958	0.00346204	0.00932202	0	0.00434139	0.0131942	0	0	0	0	0	0	0.00478052	0.000136197
G43957	0.0178986	0.0976518	0.177334	0.0209532	0.0129794	0.00260227	0.0314082	0.0857544	0.017071	0.0520282	0.00717689	0.0191887	0.0192442	0.0175992	0.0242111	0.00853063	0.0153391	0.0175516	0.0353289	0.000699518	0.00354441	0.00801362	0.000422572	0.0628164	0.00154025	0.00962723	0	0.0220877	0.00600684	0.0286652	0.0136855	0	0.00111029	0.0170703	0.000834846	0.00160026	0.0134072	0.0146916	0.00427393	0	0	0	0.00313077	0.0103788	0.00760432	0	0.0038991	0.00147563	0
G43962	0.0256399	0.124051	0.0486392	0.0718104	0.0470894	0.00269085	0	0	0.00596788	0.0069636	0.094768	0.0462522	0.0700437	0.0157064	0	0.0155187	0.0116266	0.00821428	0.0194883	0.0205357	0.00694371	0.017409	0.00239059	0.0013862	0.00788909	0.0153166	0.0374947	0.00500118	0.0181699	0.0253864	0.0129506	0.000286871	0.00959306	0.00169949	0	0.00347132	0.00560108	0.0565894	0.00104372	0.00924085	0	0	0	0.00571015	0.0169809	0	0	0.00236469	0.00494821
G43968	0.20035	0.0248495	0.0940211	0.071124	0.0314491	0.00301305	0.0976118	0.0338148	0.0209807	0.0605888	0.000810816	0.0102328	0.0112664	0.0166486	0.000114232	0.0143393	0.0153923	0.0142147	0.016564	0.0107006	0.0247497	0.010733	0.0122996	0.00320039	0.0055714	0.00721254	0	0.00586304	0.00339797	0	0.0149557	0.00148128	0.00677816	0.00119963	0.014464	0.00404788	0.0015571	0.00460543	0.00234175	0.0001259	0	0.000242848	0	0.00714987	0.00989388	0	0.00990364	0.00216612	0.000589328
G43975	0.0849917	0.0418617	0.0784001	0.0922197	0.0112255	0.0195513	0.0237193	0.0381636	0.00238184	0.0612672	0.00333669	0.0264522	0.00174222	0.0113677	0.0387625	0.0132527	0.00725577	0.0325094	0.016495	0.011858	0.0359886	0.0104312	0.0125657	0.0347707	0.00511594	0.00530949	0.0133074	0.00395914	0.00397768	0	0.005149	0.00313079	0.00461549	0.00592139	0.00546109	0.00319548	0.00424883	0.00132881	0.000425221	0.00155532	0.0250526	0	0.00810577	0.00245663	0.00370407	0	0.00214271	0.00202644	0.000656205
G43978	0.0529829	0.0404476	0.09516	0.0363692	0.0193324	0.0119761	0.0289305	0.129344	0.00523947	0.048894	0.00315406	0.03687	0.0821969	0.0160598	0.0307739	0.00907548	0.00503436	0.0164696	0.0129859	0.00853291	0.019102	0.0123952	0.00734197	0	0.00684763	0.00455008	0.015717	0.00288351	0.0160152	0.0210878	0.0115687	0.0185756	0.0110313	0.000903496	0	0.00374343	0.00444027	0.0149449	0.000100979	0.00969039	0	0	0.0060924	0.00404481	0.00292839	0	0.00483437	0.00311772	0
G43980	0.0180825	0.0732843	0.0545976	0.196686	0.0161395	0.00734439	0.0746572	0.0480621	0.00404427	0.0289246	0.0139214	0.0227702	0	0.0202363	0.0161573	0.0243355	0.0129144	0.0124462	0.0191698	0.0168635	0.0381991	0.0057833	0.00475137	0	0.00832108	0.00853643	0	0.00662361	0.00554009	0.038798	0.00548298	0.00422535	0.00688771	0.00178799	0	0.000473757	0.00519125	0.00173903	0.000129416	0.000676021	0.0210302	0.0346189	0.011297	0.000951592	0.00364995	0	0.00598551	0.00485312	0.000288053
G43981	0.235221	0.0761606	0.10518	0.158586	0.00577473	0.00501855	0.000218578	0.0348501	0.00152592	0.00069945	0.00426535	0.0449646	0	0.0188897	0	0.047548	0.00687203	0.0125017	0.0116633	0.0159054	0.00463386	0.0163496	0.025987	0.00148633	0.0144699	0.00314221	5.69585e-05	0.0112495	0	0.00725679	0.00720022	0.00506132	0.000367358	0.00813571	0	0.00297266	0.0120265	0.000655734	0.0221026	0.00013989	0.00160874	0.00173891	0	0.000857169	0.00208742	0	0.000240436	0.00638248	8.71822e-05
G43982	0.13456	0.0292192	0.06039	0.0434017	0.00798202	0.00260516	0.0612637	0	0.00551984	0.045961	0.00145427	0.0125331	0	0.00364401	0.0399699	0.0142525	0.00392617	0.00378078	0.00629052	0.00305784	0.0323253	0.0102194	0.0561117	0.000264752	0.00270709	0.000195474	0.00438092	0.000429487	0.00915552	0.00857798	0.00843945	0.0085353	0.00232863	0.000601963	0.00131766	0.00192891	0.00191044	0.000900158	0.000571865	0.00116363	0.00372771	0.179502	0.00342413	0.00335205	0.000549361	0.00366801	0.00410366	0.00072145	8.29708e-05
G43983	0.129105	0.142227	0.0396095	0.185997	0.0356517	0.0381142	0	0	0.0045021	0.00744467	0.0102582	0.0137909	0	0.0159661	0	0.00174584	0.00306042	0.0263265	0.0112943	0.0237437	0.000955197	0.0115726	0.00710576	0	0.00935555	0.0514875	0	0.0169237	0.00123482	0.0284478	0.00115852	0.00356984	0.00349785	0.0118887	0.00558687	0.00398822	0.00827793	0.0151916	0.00117715	0.000141745	0.0357281	0	0.0164642	0.00147043	0.00401662	0	0.00627349	0.0029727	0
G43984	0.128346	0.0547889	0.115278	0.0870304	0.0733725	0.0167873	0.119812	0	0.0117324	0.0397532	0.0126652	0.00676635	0.00525647	0.00882103	0	0.00762308	0.0116816	0.0234346	0.017117	0.01017	0.011436	0.00752631	0.0179351	0.0111103	0.00725751	0.00305084	0.0214726	0.00426093	0.00955722	0.00396625	0.0091155	0.00174231	0.00443728	0.00190138	0.00392723	0.0033382	0.00242453	0.00297468	0	0.00170588	0.0146799	0	0.00709623	0.0070876	0.00407675	0	0.00249085	0.0049817	0.00111297
G43988	0.0922475	0.0530697	0.0810471	0.0647656	0.00384858	0.029853	0.00682692	0.0111498	0.00418024	0.0995648	0.00578585	0.0267001	0.000137397	0.0172729	0.00361924	0.026977	0.00666365	0.0180619	0.0258753	0.00446794	0.0475762	0.0186774	0.0468769	0.0189093	0.0102275	0.00501813	0	0.00329181	0.0075443	0.0279431	0.0089337	0.020692	0.00757705	0.00976243	0.00475583	0.00146475	0.00687284	0.00935159	0.000824383	0.00304127	0.0298427	0	0	0.00330504	0.00196435	0.0199438	0.000695573	0.00317516	0.000139452
G43989	0.180061	0.039604	0.0196316	0.101714	0.00863694	0.00633623	0.0464224	0.00010147	0.0062488	0.0706568	0.00171665	0.0315021	0.0414335	0.0134586	0.00323108	0.00062573	0.0130574	0.0247122	0.0177347	0.0114928	0.0191358	0.0121764	0.0303796	0.0259312	0.0192652	0.00157915	0.00686748	0.00430307	0.010262	0.0215341	0.00587407	0.0172842	0.0192802	0.000735804	0	0.00161063	0.00560299	0.00253674	0.00315684	0	0.0518849	0	0.0142434	0.00546352	0.00574291	7.95698e-05	0.0103161	0.000486209	0.000273027
G43990	0.067923	0.0493113	0.0560004	0.0898385	0.0364156	0.0447652	0.00775142	0.0296836	0.0948715	0.0268053	0.00157274	0.0216635	0	0.0123263	0.137755	0.00442164	0.0133278	0.0103187	0.0154326	0.00580696	0.00997042	0.00625964	0.00696028	0.0087167	0.00640589	0.0042685	0.0253696	0.00555112	0.0121455	0.0107252	0.00817707	0	0.00195004	0.00370714	0	0.0104383	0.00320666	8.7752e-05	0	0.000288279	0.0111386	0.000520012	0.00475811	0.00376899	0.00144791	0.0340527	0.00419016	0.00146253	0
G43991	0.120935	0.0286223	0.109165	0.0364709	0.0113587	0.0155444	0.0661421	0.023193	0.00894181	0.133306	0.00597749	0.0292972	0.0152752	0.0145984	0.00501021	0.00122257	0.000994173	0.0152827	0.0135664	0.00523109	0.0670302	0.00956073	0.0562443	0	0.00415191	0.00260415	0.00017898	0.00167588	0.00348749	0.0204951	0.0082651	0.0287592	0.00450194	0.00183927	0	0.000671135	0.00307378	0.00346165	0	0.000752576	0.0292427	0.00776581	0.0163192	0.00240103	0.00115388	0	0.00037089	0.000999344	0
G43992	0.0595726	0.0282174	0.0743756	0.0270947	0.0148458	0.00840156	0	0.036184	0.0200902	0.0723468	0.00946412	0.00806745	0.0173972	0.0180943	0.0315851	0.00666522	0.013649	0.0120857	0.0194233	0.00791688	0.0279488	0.0148247	0.0344365	0.00769082	0.00767093	0.00558045	0.00904735	0.00602301	0.0261245	0.00968867	0.0182892	0.0292343	0.000995432	0.00185361	0.127544	0.00634209	0.00170207	0.00562226	0.00010608	0.000466753	0.0260745	0.0106316	0.0146214	0.00723545	0.0107804	0.00225752	0.000271831	0.00100776	0
G43993	0.119022	0.0459226	0.0832282	0.0760339	0.00555185	0.0429519	0	0.0257426	0.00060579	0.0180655	0.0391112	0.0125909	0	0.00976766	0.176292	0.0278402	0.00952514	0.0167446	0.0138987	0.00252748	0.00309202	0.00756296	0.0165517	0.00199776	0.00998881	0.000635243	0.0096371	0.00118914	0.00269322	0.0086094	0.00275801	0.00266226	0.00107922	0.00408565	0	0	0.00851481	0	0	0.0140074	0.0122149	0.00317105	0.0037577	0	0.00169453	0.0270676	0.00256855	0.00237234	0.000386218
G43995	0.123828	0.0762234	0.13637	0.128681	0.00522213	0.0264607	0	0.0518128	0.00199538	0.0599815	0.0159565	0.00706874	0.00187199	0.00810087	0	0.028357	0.0262367	0.0119091	0.0233537	0.0259443	0.0163538	0.00999206	0.00502301	0	0.0114599	0.0150938	0.0356913	0.00303895	0.00337476	0.000680724	0.00839669	0.00283808	0.00175697	0.00388473	0.00243116	0.000531381	0.00328934	0.00940858	0.0158122	0.000531452	0.0175627	0	0	0	0.00716584	0	0.00547922	0.00897097	0.000519478
G43998	0.101218	0.0274261	0.0278555	0.0647315	0.00562381	0.00338827	0.0971481	0.0714958	0.0252979	0.0618767	0.00097667	0.0200884	0.0409824	0.017522	0.00740986	0.00441046	0.0099476	0.0150049	0.00757475	0.00206628	0.0336859	0.0226224	0.0091999	0.000610867	0.0083536	0.000791496	0	0.000475118	0.0113557	0.0074933	0.0125139	0.00258761	0.00665052	0.00438109	0.0451515	0.00343831	0.00125034	0.00234166	0.000293216	0.00191478	0.00073304	0.0305479	0.0127739	0.00495081	0.0183616	0	0.000580323	0.00114537	0.000504705
G44000	0.207587	0.0581903	0.105935	0.0441011	0.0150421	0.00505945	0.022028	0	0.0202098	0.155662	0.000174657	0.0116459	0.00028559	0.0225965	0.000351947	0.00247111	0.00359797	0.00645614	0.00124457	0.00531633	0.00698219	0.0139563	0.00418722	0.0154219	0.00701199	0.0180373	0.0338517	0.0047899	0.00210023	0.0195404	0.00284201	0.000985511	0.00323357	0.000151893	0	0.00157826	0.000844763	0.00245758	0.0021284	0.0019439	0.0226548	0.0463558	0.0378933	0.00199572	0.00135843	0	0.00488133	0.00140352	0.000244094
G44001	0.0789686	0.104309	0.0120171	0.108263	0.0467597	0.0401514	0	0.111895	0.00699321	0.106821	0.0124286	0.00040672	0.000687785	0.0187668	0	0.0142652	0.00930949	0.0101095	0.0157885	0.0231518	0.000178315	0.0145963	0.0117727	0	0.00665815	0.0431722	0	0.0122103	0.00607177	0.0047126	0	0.000219974	0.00250454	0.0082856	0	0.00688877	0.0185318	0.0295366	0	0.00446518	0.0397081	0	0	0	0	0	0.0009266	0.00518705	0.000370128
G44003	0.100892	0.0404004	0.0550033	0.164833	0.0207139	0.023347	0	0.0636152	0.0341007	0.00524117	0.00082684	0.0118856	0.00349841	0.0116183	0.00741245	0.0035428	0.0427735	0.01915	0.0206556	0.0162633	0.0211291	0.0201534	0.00627404	0.000708266	0.00942477	0.00121645	0	0.00549443	0.015504	0.0621557	0.00510413	0.00831962	0.00202001	0.00253485	0.000571842	0.000607085	0.00356283	0.00556955	0	0.000180286	0.0196512	0	0	0.00762915	0.00919941	0.0294884	0.00763801	0.00338036	0.000321022
G44006	0.0164233	0.0991602	0.0534773	0.0737764	0.0702923	0.011107	0.0162316	0	0.0183754	0.0295183	0.000653999	0.0255912	0.00108211	0.0126421	0	0.0177736	0.0628352	0.0265892	0.0242546	0.00844949	0.00599986	0.0165214	0.0190349	0.00220286	0.0118548	0.00227851	0	0.00731709	0.0337055	0.00923654	0.0463759	0.00243498	0.0280269	0.0185016	0.00179402	0.0041904	0.00599307	0.0023188	0	0	0	0	0.0120577	0.0113991	0.0107969	0	0.00286951	0.00279705	0.00011561
G44009	0.0639749	0.177974	0.0102834	0.156991	0.0104721	0.0202635	0	0.00271797	0.00354857	0.143737	0.00342783	0.0270547	0.00703761	0.0105443	0	0.0139164	0.0133507	0.0064251	0.0174484	0.0419311	0.0015912	0.0120731	0.00166872	0	0.00483836	0.0340564	0.0141495	0.00273685	0.00265947	0.00428728	0.0122018	0.000181102	0.00149548	0.00107288	0	0.000156006	0.00113656	0.0322153	0.000533888	0	0	0	0.047241	0.00139352	0.00174424	0	0.00159256	0.00360981	0
G44012	0.176729	0.0796575	0.0703839	0.0913863	0.00473251	0.0299468	0	0.0299794	0.0051136	0.0839879	0.0050439	0.0336771	0.0002717	0.0161967	0.101808	0.0197213	0.00594674	0.0164223	0.00828142	0.0112791	0.000998739	0.00346417	0	0.0150793	0.00551211	0.00610661	0.0150807	0.00318795	0.00161283	0	0.00342479	0	0.0016439	0.00698412	0	0.00250352	0.00135732	0.00415701	0.00208666	0.000109287	0.00968339	0.0339806	0.013748	0	0.000784534	0	0	0.00512494	0
G44013	0.0861975	0.0867623	0.142099	0.12709	0.0188994	0.063189	0	0.0158278	0.00532767	0.0566259	0.0140229	0.0573326	0	0.00847635	0	0.030764	0.00637672	0.0398332	0.0186057	0.0175441	0.0128513	0.00931046	0.00945398	0.000610522	0.0106746	0.0194227	0	0.00680054	0.00167266	0.0146525	0.000748189	0.00214789	0.00643442	0	0	0.000392478	0.00600991	0.00618154	0	0.000391647	0	0.0252434	0	0.000577174	0.00164078	0	0.0013546	0.00710686	0
G44014	0.0812898	0.0488369	0.0635542	0.112073	0.063371	0	0.0102559	0	0.0688984	0.0223867	0.0214227	0.0469268	0.00411474	0.0130658	0.0001811	0.010358	0.0110273	0.0110281	0.0133837	0.0225698	0.0230656	0.0150358	0.00630302	0.0216256	0.00758752	0.0110248	0	0.0148502	0.0419286	0.0176965	0.0242304	0	0.00366575	0.0109227	0	0.00306285	0.0173392	0.00464069	0	0	0.00909575	0	0	0.00473168	0.012205	0	0.00598649	0.00320207	2.64427e-05
G44016	0.0929713	0.143249	0.0526635	0.11512	0.128686	0.0708136	0	0.068118	0.0232161	0.0108431	0.00202632	0	0.0263507	0.0191955	0.014036	0.0219387	0.0142008	0.0108411	0.017658	0.0139985	0.00215884	0.0105251	0.00256706	0	0.0109984	0.0133847	0	0.011459	0	0.0151441	0.00220586	0.00230874	0.00246038	0	0	0.0096273	0.00633082	0.0124181	0	0.000532929	0	0.00154806	0	0.000466624	9.46504e-05	0	0.00299095	0.0061712	0.000431455
G44020	0.00525367	0.0588751	0.124853	0.0773546	0.0781997	0.0113341	0.00476797	0	0.0199843	0.0177096	0.00624393	0.00587649	0.0372356	0.0133463	0	0.041109	0.0514445	0.00982749	0.0132141	0.0340318	0.0161489	0.00756063	0	0	0.00405277	0.00704065	0	0.00139255	0.0201542	0.00163473	0.0265587	0.0048798	0.00179347	0	0.00406955	0.00169312	0.00205582	0.00456363	0.00299701	0.0380559	0	0	0	0.00496067	0.00548316	0	0.00534694	0.00119199	0.105838
G44022	0.00769169	0.055602	0.0471207	0.0636188	0.0268736	0.0134283	0.00262802	0	0.0292409	0.00671417	0.00704865	0.0140421	0.0321579	0.0282479	0.0151078	0.00562905	0.0250173	0.0286441	0.0231379	0.0236806	0.0125666	0.0116707	0.0136049	0.0323275	0.00718467	0.00476801	0.0167341	0.00236114	0.0377293	0.031913	0.0124906	0.0341208	0.0137254	0.0204055	0.0566706	0.00194578	0.0034704	0	0.000293886	0.000455779	0.0199616	0	0.0190084	0.00650653	0.00469794	0	0.00497346	0.00551036	0
G44023	0.121925	0.0712536	0.0864584	0.0748313	0.024948	0.0205392	0	0.0590746	0.0222048	0.0303105	0.00162418	0.0560087	0.00668222	0.0121104	9.77886e-05	0.0100912	0.0207507	0.0506397	0.0308604	0.0167073	0.00177845	0.00718816	0.0220067	0.00303564	0.0110901	0.0166978	0	0.0055176	0.00720093	0.000572762	0.00327292	0.00355991	0.00635332	0.0077775	0.0170924	0.00407479	0.0137204	0.0157509	0.0159915	0	0	0	0.0115889	0.00789352	0.013868	0	0.00873461	0.0047038	0
G44026	0.243283	0.107366	0.0877887	0.0789852	0.0319031	0.0477236	0.00141595	0	0.00929251	0.03482	0.0200262	0.025177	0.00985006	0.0211722	0	0.0154769	0.00669622	0.0067015	0.0115738	0.0258519	0.00379117	0.0107119	0.0157648	0	0.012605	0.00715226	0.033756	0.00725074	0.00344827	0.0186741	0.0022073	0.002284	0.00248321	0.0236142	0	0.000404556	0.00403656	0	0.000591004	0	0.0143318	0	0.00492503	0.00289708	0.000230861	0	0	0.00272416	0
G44027	0.283533	0.31882	0	0.000647729	0.000814649	0	0	0	0	0.0301092	0.00576186	0.0262415	0	0.0237002	0	0.0026591	0.00441724	0	0.00499092	0.0254361	0	0.0127841	0.0152646	0	0.0639717	0.0438408	0	0.0279319	0	0.0379092	0.000114591	0.000806844	0	0	0	0	0.0159663	0	0	0	0	0	0	0	0	0	0	0.00281251	0
G44030	0.0718829	0.124321	0.0160526	0.0840494	0.0497393	0.028369	0	0.00146445	0.0458747	0.060324	0.0265329	0.00436505	0	0.0407369	0	0.0145068	0.00260222	0.0208707	0.0206149	0.0304314	0.0265047	0.0255809	0.0115893	0.00431825	0.0137409	0.0281727	0	0.0139978	0.00385787	0.0033795	0.0146466	0.00727581	0.027137	0.0211466	0	0.00423778	0.00675769	0.0363765	0	0.0125943	0	0	0	0.00076257	0.000751	0	0.000434172	0.00687634	0.000454665
G44036	0.0841236	0.00756677	0.05106	0.0060498	0.00526813	0	0.15799	0	0.00183291	0.0355596	0.00121806	0.00148667	0.031876	0.00264041	0.00129449	0.00083402	0.000966649	0.000769391	0.00109939	0	0.0999321	0.00289064	0.0836404	0.00369622	0.000177703	0.000668879	0.00367369	0	0.000548166	0.0241676	0.00241583	0.00496103	0.00735369	0	0.014197	0.000704043	0	0	0.00109939	0.000540058	0.00109939	0.167878	0.000505467	0.000716785	0.00855344	0	0.000118469	0	0
G44212	0.045524	0.194648	0.119296	0.0170316	0.0544518	0.0315321	0	0.00219979	0.00182435	0.00102586	0.0441396	0.0550718	0	0.0278593	0	0.00277882	0.0295951	0.0138443	0.0129026	0.0393767	0.0115019	0.0179526	0	0	0.0171098	0.00562384	0.0264369	0.0210578	0.0026802	0.00712112	0.000555458	0.0169688	0.00245142	0.0014361	0	0.0051482	0.0312829	0.00163927	0.0549419	0.00163388	0.00124796	0	0	0	0	0	5.61845e-05	0.00519542	0.000173252
G44217	0.0514731	0.0672749	0.121374	0.051417	0.0413323	0.0223674	0.00221938	0.000307929	0.0355583	0	0.0254117	0.00473941	0.0208234	0.0138921	0.0148609	0.00714646	0.0388804	0.0296608	0.0224427	0.034227	0.0212263	0.0108758	0.00158204	0.0463694	0.0138138	0.000263205	0.0411364	0.0151034	0.0150379	0.0016543	0.01147	0.00928619	0.0290925	0.010362	0	0.00671312	0.00225587	0	0.000556892	2.01308e-05	0.000543789	0.00194366	0.000808039	0.00334466	0.0148293	0	0.00266366	0.00784153	0.000793293
G44218	0.197664	0.060565	0.0102596	0.0522274	0.059279	0.0179426	0	0.00250516	0.0249992	0	0.00912156	0.0135036	0	0.023612	0.0022846	0.00853639	0.00741897	0.0196792	0.0107348	0.01415	0.0782215	0.0182668	0.0460234	0	0.0135559	0.00856275	0	0.00954999	0.0102517	0.00562195	0.00893313	0.0240718	0.00233139	0.00288567	0	0.00742443	0.000343062	0.00885869	0.0155364	0.00154882	0	0.0139786	0	0.00156965	0.00309711	0	0	0.000415466	0.00601418
IBD00001	0.141209	0.10065	0.0411043	0.149854	0.114522	0.0134774	0	0.0262309	0.0480339	0.0147872	0.0295988	0	0	0.0130372	0.000294248	0.00938707	0.0221438	0.016376	0.0285059	0.0140229	0.00290665	0.000775553	0.000440969	0	0.0124089	0.00434138	7.48513e-05	0.0143813	0.00981082	0.000402139	0.0144828	0.0102158	0.0102345	0.00370089	0	0.0053427	0.00648724	0.00267135	0	0	0	0.0125812	0	0	0.0165667	0	0	0.00331765	0
IBD00004	0.0688862	0.0455528	0.00479494	0.137361	0.177734	0.0182772	0	0.0484834	0	0.0353885	0.00300594	0.0241551	0	0.0216763	0	0.00349749	0.00783609	0.0340687	0.0281905	0.00757005	0.00207241	0.00208721	0.00405342	0.122638	0.00803388	0.00908947	0	0.00722897	0.0083343	0	0.0442861	0.00139524	0.00112717	0.00179724	0	0.00666188	0.0053818	0.00112822	0	0.00127113	0	0	0	0	0.0148502	0	0.00228465	0.00273594	0
IBD00006	0.0595025	0.142752	0.0410643	0.143692	0.235626	0	0	0.0368923	0.00651499	0.00915458	0.0172212	0	0	0.0230821	0	0.0308425	0.0222496	0.00598113	0.00438324	0.0404358	0.000267153	0	0	0	0.0138403	0.0410607	0	0.0312382	0	0.00460392	0	0.00257987	0	0.0142984	0	0.00430497	0.00989999	0	0	0.000276182	0	0	0	0	0	0	0	0.000656345	0.000601629
IBD00007	0.215898	0.0582708	0.0639442	0.11406	0.0426701	0.0651463	0	0	0.00468955	0.011641	0.0310289	0.00779753	0	0.0226452	0.0460349	0.0397011	0.00686915	0.00757062	0.0125448	0.027481	0.00111717	0.000903805	0	0	0.00872172	0.00253183	0	0.00606554	0.00110052	0.00837526	0.00162027	0.00175365	0.0018228	0.00133192	0	0.00699803	0.00931241	0.00262103	0	0.0155532	0	0	0.0162082	0	0	0.0526386	0	0.00255325	0.00265219
IBD00014	0.121673	0.271312	0	0.000364183	0.214195	0	0.00025707	0.0149615	0	0.00269924	0.0085969	0	0.000771211	0.000355725	0	0.0103085	0.0307584	0	0	0	0.000902481	0	0	0	0	0.0275632	0	0.0374037	0	0.00929738	0	0.0250493	0	0	0	0	0	0	0	0	0	0	0.00449873	0	0	0	0	0	0.0194084
IBD00025	0.202343	0.0741255	0.131277	0.135151	0.0566175	0.0376592	0	0.0366805	0.0428707	0.00753908	0.0147946	0.00753847	0	0.0140602	0	0.0288001	0.00419574	0.00270839	0.0186484	0.026248	0.00511179	0.0102394	0.00507168	0	0.010398	0.00326643	0	0.0159279	0.000965446	0.00229555	0	0.012259	0.00337581	0.00805034	0	0	0.00644436	0	0	0.00994033	0	0	0	0.000101528	0.00118931	0	0	0.00726044	0
IBD00026	0.0944949	0.102169	0.0485019	0.0733011	0.193786	0.0553296	0	0.0129621	0.0363115	0.0199526	0.00836292	0.0152607	0.0029245	0.0166833	0	0.0362779	0.0250156	0	0.0176885	0	0.000235847	0.00608484	0.000693962	0.00325468	0.00923339	0.0283784	0	0.018396	0.00792617	0.00900934	0	0.00331895	0	0	0	0.0374187	0.00333826	0.00176885	0.000226413	0.00111121	0	0.00226413	0	0.000237828	0.00350232	0	0.000283016	0.00159196	0.00028221
IBD00027	0.00043992	0.144883	0.110029	0.0840754	0.0704265	0.0312407	0	0.0369722	0.0226907	0	0.0271979	0	0	0.0209707	0	0.0435378	0.0193938	0	0.00700695	0.0283432	0.000132082	0.019697	0.0137526	0.000807253	0.00239149	0.0230518	0	0.0305142	0.00629092	0.0195086	0.00133412	0.00876102	0.00309786	0	0	0.00785342	0.00873765	0.0173156	0	0.00222784	0	0	0	0	0	0	0.00201813	0.00989894	0
IBD00028	0	0.263426	0.0197516	0	0.186161	0.149619	0	0	0.0197662	0	0.0215158	0	0	0.0474672	0	0	0.0128737	0.022488	0	0	0	0	0	0	0	0.0121444	0	0.0113329	0.00161078	0.0311403	0	0.0166512	0	0	0	0.0127724	0.00458926	0	0.00138671	0.00246905	0	0	0	0	0	0	0	0	0.00779754
IBD00030	0	0.146105	0	0	0.267468	0.0290717	0	0	0	0	0.0812116	0.00678612	0	0	0	0.0712596	0.042245	0.0238631	0.0110973	0.0150676	0	0	0	0	0.0357047	0.00203648	0	0.0435468	0	0.00729398	0	0.0104561	0	0.00822629	0	0	0.0212828	0	0	0	0	0	0	0	0	0	0	0.00219796	0.0196488
IBD00031	0.0343152	0.17708	0.076284	0.151054	0.130402	0	0	0.0552133	0.0195073	0	0.00715496	0	0	0.00236413	0	0.00925959	0.0154598	0	0.0129475	0	0.00172937	0.0047812	0.0121314	0	0.00815194	0.0227587	0	0.0126755	0	0.00293247	0	0.0053215	0.0924901	0	0	0	0.00230559	0	0.00631118	0.000448675	0	0	0	0	0	0	0	0.00234279	0
IBD00032	0.00562321	0.225751	0	0.0848533	0.128091	0.0787913	0	0.0474314	0.000533577	0	0.00529	0	0	0.0592242	0	0.0168894	0.00955	0	0.0354061	0.0887801	0.00286962	0.00137047	0.000542679	0	0.0196598	0.0267372	0	0.0382814	0	0.00707715	0	0.00198518	0	0.025573	0	0	0	0	0	0.000580519	0	0	0	0	0	0	0	0	0
IBD00033	0	0.150513	0.0521701	0.101426	0.0104415	0.00327085	0.0297053	0	0.012988	0.00638708	0.0764164	0.000982838	0	0.018247	0.0549715	0.0180097	0.0175358	0.0540387	0.0322328	0.0067041	0.000148318	0.0135889	9.51014e-05	0.00321138	0.0202793	0.021754	0.00668957	0.00443382	0.00791124	0.00525319	0.0103115	0	0.00218223	0.0198693	0	0.00245526	0.00708689	8.92051e-05	0.000380608	0.000584236	0.00294971	0	0.00216074	0.00138264	0.00232677	0	0	0.011894	0
IBD00035	0	0.335338	0.00321112	0.000393198	0.00319988	0	0	0	0	0	0.0839261	0	0	0.0645657	0	0	0.092417	0	0	0.097308	0.000474068	0	0	0	0	0.0173616	0	0.0362325	0	0	0	0.0802604	0	0	0	0	0	0	0	0.000294898	0	0	0	0	0	0	0	0	0.0262132
IBD00036	0	0.160177	0.0566555	0	0.112104	0.0413938	0	0	0.0104373	0.0228732	0.0743022	0	0.214778	0.0149344	0	0.00561836	0.0630161	0	0.00775023	0.00135208	0	0.0124914	0	0	0.0223041	0.00468974	0	0.0086237	0	0.0066991	0	0.00526764	0	0	0	0.0202876	0	0	0	0	0	0	0	0	0	0	0	0	0
IBD00037	0.0814752	0.0430376	0.105548	0.0784322	0.066742	0	0	0.0182923	0.0700291	0.0759331	0.012625	0	0.00085016	0.00789022	0	0.0029894	0	0.0123551	0.0180432	0.0122238	0.0153739	0.0250303	0.0122674	0	0.00145318	0.00385119	0	0.00367084	0.0734512	0.00518004	0	0.00338302	0.0111815	0	0	0.00421126	0	0.0123075	0	0.00250303	0	0	0	0.00993542	0.00298792	0	0.0108692	0	0.00213765
IBD00039	0	0.248509	0	0.00577012	0.107168	0.00490461	0	0	0.0436048	0	0.0170581	0.0044111	0	0.0179873	0	0.0573326	0.0285134	0.0351318	0.0689289	0.0036152	0	0.0215178	0	0	0.00129227	0.00284538	0.102329	0.00971037	0.00215904	0.0166292	0.0047815	0.0270154	0	0.00308752	0	0.0468823	0.0112183	0.0187529	0	0	0	0	0	0	0.00177311	0	0	0.00626599	0
IBD00041	0	0.290257	0	0.0123554	0.18038	0	0	0	0	0	0.085882	0	0	0	0	0.0415863	0.0763472	0	0.010045	0	0	0	0	0	0.0115518	0.0289244	0	0.0193534	0	0.0048216	0	0.0357679	0	0	0	0	0	0	0	0.0891592	0	0	0	0	0	0	0	0.00547453	0.0270442
IBD00042	0.0837077	0.00783062	0	0	0.0368618	0	0	0.120833	0	0.00590979	0.0018745	0	0	0	0.519141	0	0.0576428	0	0	0	0.000439415	0	0	0	0	0.000465729	0.00648571	0	0	0.00185343	0	0.00010162	0	0	0	0.0504965	0	0	0	0	0	0	0	0	0	0	0	0	0.0172896
IBD00044	0.11465	0.0887973	0.238007	0.059393	0.0521062	0.118558	0	0.0467461	0.0188564	0.0199877	0.00177534	0.0112481	0	0.0264124	0	0.036062	0.00297781	0.00345521	0.0033493	0.0172096	0	0.00954369	0	0	0.00688767	0.0018574	0	0.00832322	0.00548157	0.00456177	0	0.000287958	0.00801991	0.00216084	0	0.00223801	0.0049976	0	0	0	0	0	0	0	0	0.0213112	0	0.00668509	0
IBD00048	0.077729	0.0823881	0.149654	0.143975	0.0614663	0.014126	0	0	0.0842038	0.00459939	0.0199988	0.0340452	0.000480138	0.0159456	0	0.00996867	0.00431994	0.00977811	0.0208016	0.0341821	0.00571728	0.00901501	0.00911843	0	0.00702823	0.00530131	0	0.00986767	0.00498963	0	0.00385391	0.00599952	0.00953042	0.00733017	0	0.00770587	0.0128891	0.00283116	0	0.000455072	0	0	0	0.00224	0.0179804	0	0	0.00723933	0
IBD00049	0.127466	0.0591077	0.224619	0.0884786	0.0766374	0.0272041	0	0.0459043	0.0225876	0.00099074	0.0914143	0	0	0.00354162	0	0.00674253	0.00321252	0.0231157	0.00780207	0	0.00571784	0	0.00902193	0	0.00379268	0.00161358	0	0.00788922	0.00458676	0	0.00242828	0.0177798	0.00849899	0	0	0.00577931	0.0084137	0	0	0.000841959	0	0	0	0.00352679	0	0	0.00350887	0	0.000235218
IBD00054	0.0386524	0.0619376	0.0554571	0.0913846	0.0319517	0.0229065	0.0884669	0	0.0598793	0.00328347	0.00839343	0.00422818	0.0511194	0.00443588	0.0264754	0.0113365	0.0206293	0.0221507	0.0137408	0.00704859	0.0138921	0.0159116	0.00734109	0.00669143	0.0101247	0.00148687	0	0.00877493	0.00833734	0.0014524	0.0357434	0.000987107	0.00980764	0	0.00328821	0.011949	0.00323916	0.000272325	0.00115155	0	0	0.0497188	0.000622458	0.0029205	0.00695402	0	0.015931	0.000914235	0.000432263
IBD00063	0.139929	0.204171	0.00095518	0	0.12779	0	0	0	0.0206563	0	0.0144163	0	0	0.0349754	0	0	0.0430132	0.0674022	0.00899339	0.0481522	0.000686045	0	0	0	0.0392359	0.0071481	0.050643	0.0169157	0	0.00342885	0	0.0156351	0	0.0110755	0	0.00302299	0	0	0	9.85145e-05	0	0	0.0106784	0	0	0	0	0	0.00347491
IBD00064	0.0538914	0.123401	0	0.00551544	0.148035	0.121458	0	0.0701009	0.00542171	0	0.0455623	0.0945717	0	0.0153574	0	0.00434499	0.0209707	0.00309944	0.00346084	0.072965	0.00167963	0	0.00871228	0	0.0129466	0.00378512	0	0.0133465	0	0.0333874	0.0016275	0.00379732	0.0123124	0	0	0	0.0100345	0	0	0.00264839	0	0	0	0	0	0	0	0.00269983	0.000647733
IBD00066	0.123124	0.0787936	0.176746	0.16222	0.0901132	0.0846476	0	0	0.0346272	0.0299613	0.00649088	0	0	0.0145517	0	0.0103604	0.00678499	0.0165062	0.0254344	0.027984	0.000481581	0	0.000482607	0	0.00774699	0.00958202	0	0.007104	0.00541271	0	0.0067846	0.00349268	0.00402631	0.0120159	0	0.0103738	0.00396663	0	0	0.00240383	0	0	0	0	0	0	0.000396683	0.00200675	0
IBD00067	0.381411	0.0442748	0.0242822	0.0811916	0.146435	0.0222869	0	0.0308228	0.00340205	0.0197507	0.00172319	0.00763704	0	0.0191634	0	0.018089	0.00539684	0.00905161	0.0213992	0.0112743	0.000652789	0.00422041	0.0200042	0	0.00802967	0.00960802	0	0.00688651	0.000542852	0.00128131	0.00180936	0.00377271	0.00247538	0	0	0.0153418	0.00936917	0	0	0.018495	0	0.0111311	0	0	0	0	0	0	0.00281688
IBD00069	0.106668	0.295261	0.0253246	0	0	0.0726086	0	0.0241349	0	0	0.00182532	0	0	0	0	0.0748153	0.0610102	0.0159145	0.00239649	0	0.00028026	0	0	0	0.0105696	0.022016	0	0	0	0.0225486	0	0.0287562	0.00257088	0	0	0	0	0	0	0	0	0	0	0	0	0	0	0.0360536	0.018897
IBD00072	0.319199	0.108491	0.0471241	0.00243463	0.00813207	0.164562	0	0	0	0.0100007	0	0	0	0.030476	0	0	0.00355247	0.0141496	0	0.0525556	0.0120436	0	0	0	0.00716342	0.00475823	0	0.00624263	0	0	0	0	0	0.0340059	0	0	0.00458046	0	0	0.00234785	0	0	0	0	0	0	0	0	0
IBD00074	0.0231022	0.178603	0.0281395	0.110634	0.0950162	0.0454301	0	0.053918	0.0180102	0.000198715	0.00387388	0	0	0.0218234	0	0.0181211	0.0091088	0.0228011	0.033176	0.0123695	0.000283879	0.0088239	0	0	0.0285476	0.00301037	0	0.0220742	0.0148493	0.00952571	0.0075542	0	0.0347493	0.00581702	0	0.00146671	0.00697592	0	0	0.000680455	0.00104089	0	0	0.00295541	0.00268502	0	0.000124197	0.00557112	0
IBD00076	0.149653	0.00734264	0.0987937	0.0379888	0.0184777	0.0231812	0.107236	0.00876138	0.0881971	0.0179335	0.00156701	0.0100659	0.0387493	0.00473581	0	0.0101265	0.0018003	0.0196378	0.011408	0.00340979	0.00274376	0.0104954	0.0789563	0.0011408	0.00423524	0.00791503	0.00712229	0.00168586	0.00375059	0.00859406	0.00274816	0.000741888	0.0134532	0	0.0179416	0.00422098	0.000870692	0.00176825	0	0.0180499	0.00387874	0.032551	0	0.000287598	0.000299461	0	0.00728689	0.000456322	0.000130006
IBD00077	0.00535277	0.30383	0	0	0.00956149	0	0	0.0609028	0.00104422	0.00334523	0.143847	0	0	0.067529	0.0118787	0	0.0502607	0.000363059	0.0195794	0.00562742	0.000654183	0.0169721	0	0	0.0173103	0.012312	0	0.0927863	0	0	0.000344499	0	0	0	0	0.00235431	0.0170239	0	0	0.00710507	0	0	0	0	0	0	0	0	0
IBD00078	0.193208	0.0860145	0.0280552	0.0692742	0.0496318	0.00815264	0	0	0.00149551	0.0322761	0.0781157	0.0281846	0	0.0516948	0.0285861	0.0278723	0.0116075	0.0115706	0.016361	0.00720591	0.00387988	0.00355372	0.0177062	0	0.00713356	0.00355213	0	0.0176641	0.001803	0.00257819	0.0051919	0.00956438	0.00441116	0.00884578	0	0.00461386	0.00298545	0.006219	0	0.000789555	0	0	0.0124496	0.000136629	0.00393696	0	0	0.00287868	0.00165765
IBD00082	0.042396	0.172314	0.0888658	0	0.169981	0	0	0.0524173	0.0462976	0.00110929	0.0064893	0	0.0214603	0.0111789	0	0.0343458	0.0319509	0.00740941	0.00164287	0.0647676	0.00262907	0.028013	0	0	0	0.00355995	0.0476287	0.0186285	0	0.0103206	0.0104034	0.0104489	0	0.0238412	0	0.0114439	0	0	0	0	0	0	0	0	0	0	0	0.00283465	0
IBD00084	0.061057	0.0377258	0.108173	0.0624237	0.0356622	0.00666088	0.160443	0	0.064958	0.000528641	0.0039555	0	0.00669612	0.00336497	0	0.00140971	0.00873319	0.0200923	0.0187668	0	0.0648492	0.0169165	0.0239805	0.0568289	0.00604633	0.00175066	0.0104178	0.00308279	0.0114257	0.0130398	0.00858857	0.0123707	0.0133271	0.00400654	0	0.00309633	0.00100868	0	0.00253748	0.000974947	0.0033833	0.00258447	0.00149782	0.00414621	0.0071697	0	0.00373353	0.00105728	0
IBD00086	0.166946	0.0888809	0.0314609	0.0352411	0.00626182	0.0493985	0	0.0178522	0.00209946	0.0452403	0.023683	0.0883478	0.00723519	0.0290342	0.0216966	0.00482888	0.00524452	0.0124754	0.0119381	0.0144102	0.0196375	0.0171328	0.0105366	0	0.00954954	0.00283338	0.0690538	0.00448473	0.00128066	0	0	0.00197602	0	0.013144	0	0.000783909	0.00419868	0.00152427	0.002073	0.0032416	0	0	0.00780425	0	0	0.0545824	0	0.00235499	0
IBD00087	0.0856609	0.0278032	0.135036	0.0472804	0.0101449	0	0.105698	0.0180691	0.00811368	0.010042	0.000818686	0.0144546	0.0620701	0.00688111	0	0.00330356	0.00634928	0.00658451	0.00999909	0	0.072075	0.00774313	0.0287009	0.00498347	0.00604848	0.00338038	0	0.00167306	0.00709582	0.00160757	0.0133889	0.0183151	0.0277985	0.000609185	0.0186768	0.00171474	0	0.0022506	0.00679466	0.00239332	0	0	0	0.0139443	0.00607528	0	0.00489639	0.000743501	0.000305332
IBD00088	0.247282	0.0975186	0.00981872	0.0854218	0.132994	0	0	0.0549174	0.0205949	0.0354689	0.00359399	0	0	0.0331437	0.00019751	0.00812491	0.0164535	0.00908899	0.0183148	0	0.000472378	0.00361032	0.00217268	0	0.00636024	0.0149766	0	0.028563	0.0018283	0.00859279	0.00321346	0.013626	0.00595435	0.0444391	0	0.0130724	0.00289128	0.00141714	0	0	0	0	0.00355409	0	0.000286801	0	0.00334039	0.00719534	0.000115355
IBD00095	0.178289	0.01997	0.0723297	0.0572417	0.0549383	0.00783633	0	0	0.0762321	0	0.0181892	0	0	0.0054083	0.00431735	0.00863756	0.00422149	0.0151432	0.0124482	0.00284837	0.00400205	0.0183206	0.00514592	0.00898931	0.00638778	0.000445582	0.0618087	0.00271416	0.0368234	0.0113018	0.015546	0.00107293	0.0071435	0.000719968	0	0.00291734	0.000440669	0.00039084	0.00203237	0.00206806	0.000781679	0.0131148	0.000553689	0.00131375	0.00603359	0.00996195	0.00626565	0.000732824	0.043524
IBD00097	0.00777352	0.036519	0.0136565	0.157343	0.0888747	0.00291498	0	0.107215	0.119436	0.000838557	0	0.00149882	0.0293761	0.0315693	0	0.00312462	0.00635562	0.0355329	0.0171704	0.00212181	0	0.0144352	0	0	0.00224114	0.0213834	0	0.00831458	0.000887361	0.00310133	0.0352558	0.00738601	0.0203236	0.00969279	0	0	0	0	0	0	0	0	0	0.0359493	0.00649382	0	0.00118796	0	0
IBD00099	0.0265654	0.0737425	0.0867706	0.0486271	0.0779413	0	0.104897	0	0.0100067	0.00536261	0	0.0099062	0.0347592	0.0199788	0.00260128	0.0220949	0.0195641	0.00309477	0.012477	0.00488608	0.0108159	0.0155755	0.00768149	0.0273915	0.00612486	0.00892678	0	0.00620634	0.0106399	0.0108657	0.0228676	0.00082805	0.012429	0.00868038	0	0.00819206	0.00457218	0	0.00537087	0	0.00550308	0	0.00297464	0.0126142	0.00588214	0	0.00799434	0.00171455	0.000600295
IBD00100	0.00266274	0.0283248	0	0	0.316932	0	0	0	0.0850472	0	0.00207908	0	0	0.00022217	0	0.0120879	0.0709847	0	0.000574293	0.00022217	0.00013838	0	0	0	0	0.000236347	0	0	0	0.00382862	0	0	0	0	0	0.0707941	0.0120987	0	0	0.000264845	0	0	0	0	0	0	0	0	0.0227017
IBD00103	0.233675	0.231215	0	0	0.182526	0	0	0.00410353	0	0	0.0456031	0	0	0.0500787	0	0	0.030359	0	0	0	0	0	0	0	0	0.00547545	0	0.037396	0	0.0322597	0	0.00121228	0	0	0	0.0258148	0	0	0	0.000245239	0	0	0	0	0	0	0	0	0.00180471
IBD00105	0.00554003	0.132307	0	0.12897	0.133312	0	0	0	0.0051237	0.00937681	0.0038741	0.0230409	0	0.0373928	0	0.0497868	0.0227459	0.0184138	0.0332738	0.000548131	0.00229563	0.00566322	0.000316724	0	0.00428223	0.0459662	0.0238097	0.0139879	0.000876113	0.0138331	0.000442094	0.00186075	0.000832177	0.0213629	0	0.0158889	0.0071824	0	0	0	0.000705582	0	0.0101195	0	0	0	0	0.0023326	0.00202343
IBD00106	0	0.229693	0.0422193	0	0.0917127	0.0662534	0	0.0515675	0.00746693	0	0.00948375	0	0	0.0273133	0	0	0.125887	0	0.00371569	0	0	0.0525898	0	0	0	0.00900805	0	0.0576795	0	0.0123856	0.00603009	0	0	0	0	0.0373816	0	0	0	0	0	0	0	0	0	0	0	0.00289981	0.00459288
IBD00107	0.177823	0.174189	0.0768378	0.00799577	0.0386102	0.0431685	0	0.0511613	0.00057498	0	0.0112125	0	0	0.0482571	0	0.00653012	0.0463959	0.0194538	0.0189461	0.0443534	0.00278804	0	0.0195022	0	0.0208529	0.0152299	0	0.0323314	0	0.00400514	0	0.00144804	0.000487778	0.00980664	0	0	0.0112668	0.00426635	0	0.00199169	0	0	0	0	0	0	0	0.0019155	9.92232e-05
IBD00110	0.376447	0.0515553	0.0109315	0	0.0172726	0.00137832	0	7.92139e-05	0.000261555	0.040811	0.0260629	0	0.000501688	0.111396	0.112522	0	0.0385731	0.00407762	0	0.000365378	0	0	0	0	0.00302003	0.000266627	0	0.00720847	0	0	0	0.00013512	0	0	0	0.0077856	0.000316031	0	0	0.00351689	0	0	0.00132023	0	0	0	0	0	0.00243735
IBD00111	0.0102027	0.319241	0	0	0.170895	0	0	0	0	0	0.126265	0	0.0041526	0.0103367	0	0	0.0343593	0	0.00477197	0	0.000486691	0	0	0	0.0104783	0.0117229	0.0803865	0.0352463	0	0	0	0.00857653	0	0.00404517	0	0	0	0	0	0.000436375	0	0	0	0	0	0	0	0	0.0324043
IBD00112	0.118149	0.110024	0.256679	0.0382011	0.0559079	0.0374744	0	0.0644608	0.0181297	0.00271042	0.00203841	0	0	0.022286	0.00909935	0.0340471	0.0111092	0.00858827	0.009074	0.0134803	0	0.00942753	0	0.00648143	0.0229428	0.0131151	0.045743	0.00212774	0.00197304	0.00137485	0	0.00298379	0.00478639	0	0	0.00635517	0.013338	0.00412455	0	0.00143377	0	0	0	0	0	0	0.00128892	0.00232006	0.000629509
IBD00114	0.00361172	0.259602	0	0	0.230514	0	0	0	0	0.0327297	0.0447518	0	0	0.0511501	0	0	0.0601654	0.012717	0	0.00319806	0	0	0	0	0.00458828	0.0065871	0	0.0285719	0	0	0	0.00276101	0	0	0	0.0422558	0.0182346	0	0	0.000142746	0	0	0	0	0	0	0	0	0.0153088
IBD00119	0	0.116618	0.040352	0	0.0932926	0	0.147414	0	0.0406827	0.00152169	0.0723026	0	0.000181154	0.00295796	0	0	0.0160876	0.00847279	0.0472812	0	0	0.0199722	0	0	0	0.0124506	0	0	0.029696	0.0301621	0	0.00399775	0.0156036	0	0	0.0041536	0	0	0	0.024332	0	0	0	0	0	0	0.00139262	0	0.0486948
IBD00122	0.0367438	0.050927	0.037946	0.11239	0.0173343	0.0240054	0	0	0.00297826	0.0442474	0.00385056	0.0342689	0	0.0313147	0.164644	0.0173945	0.0122851	0.0130103	0.00732665	0.0280736	0.0375813	0.0152534	0.0186876	0	0.00676715	0.00139825	0.0551834	0.0120583	0.00365379	0.0327157	0.0127129	0.00713113	0.0113996	0.00409302	0	0.00107167	0.00713517	0.00565752	0.000775174	0	0.004451	0	0	0.00175109	0.00161755	0.0225621	1.56285e-05	0.000187542	0
IBD00123	0.0412426	0.0762006	0.131353	0.0957921	0.0546983	0.15633	0	0.0630901	0.00192618	0.0174229	0.00755711	0.0165857	0	0.0267462	0	0.00501363	0.0117162	0.0226652	0.0282442	0.0178936	0.00220828	0.0122505	0	0	0.00961324	0.00890449	0	0.0104356	0.00227897	0	0.00876942	0.0294944	0.00333619	0	0	0.00505576	0.0126318	0	0.00721419	0.00159668	0	0	0	0	0	0	0	0.00302009	0.000339322
IBD00124	0.286924	0	0.0190275	0	0.0290804	0	0	0.0224736	0	0	0.00115018	0	0	0	0	0	0	0	0	0	0	0	0	0	0	0	0	0	0	0	0	0	0	0	0	0	0	0	0	0.203024	0	0	0.00250433	0	0	0	0	0	0.00228005
IBD00125	0.0425376	0.185997	0.00441212	0.105272	0.0847933	0.0558464	0	0.0476438	0	0	0.0194287	0.0476142	0	0.0360816	0	0.0292784	0.00872986	0.0136179	0.0319673	0.0353961	0.00269083	0.00853844	0.00345831	0	0.0153085	0.0154928	0	0.038155	0.00352363	0	0	0.0138789	0	0	0	0.00546093	0.00780822	0.0154692	0	0	0	0	0	0	0.00174163	0	0	0.00951196	0.00184226
IBD00126	0.0387971	0.441325	0	0.016057	0	0.00260536	0	0	0	0	0.00574611	0	0.000811816	0.0294791	0	0.0417311	0.0162294	0	0	0.00153613	0	0	0	0	0	0.00892315	0	0.0345557	0	0.00326614	0	0.00217979	0.00128507	0	0	0.0281492	0	0	0	0	0	0	0	0	0	0	0	0.00107613	0.0383559
IBD00137	0.0531046	0.0383452	0.0797149	0.0796245	0.0262616	0.0616367	0	0	0	0	0.0626711	0	0	0.0078686	0.173755	0.0311495	0.00548706	0.0166642	0.00791297	0.00861649	0.0477434	0.00727925	0.0278522	0	0.00506693	0	0	0.00378077	0	0.00831642	0.0146169	0.0158008	0.00438186	0	0	0.00244681	0.00580329	0	0.00214666	0.00152008	0.00424765	0.0390066	0.00371099	0	0.000256915	0	0.00237646	0	0.000455436
IBD00141	0.0032074	0.0770726	0.130273	0.159102	0.0765796	0	0	0.0687308	0	0	0.0384063	0.0236965	0.0309318	0.0240081	0	0.0217492	0.0129476	0.00969283	0.0292859	0.0261123	0.0072596	0.024092	0.00290536	0.0278477	0.00608597	0.0181468	0	0.00668203	0.00775221	0.0191301	0	0.00405774	0.00783898	0.00331704	0	0	0.0100185	0	0	0.0135615	0	0	0	0	0.0190136	0	0.00482641	0.00678445	0
IBD00142	0.000442942	0.149581	0	0.000151978	0.191937	0	0	0	0.00456419	0	0.0699236	0	0	0.00349101	0.000194606	0.0189498	0.0387855	0.00903247	0.0278576	0	9.70075e-05	0.00678203	0.00010329	0.000341951	0	0.00559399	0	0.0076749	0	0.00938466	0	0.00156758	0	0	0	0.0415471	0.0025802	0	0	0.000374126	0	0	0	0.000111749	0	0	0	0.0083778	0.00251673
IBD00145	0.0136204	0.197603	0	0	0	0	0	0	0.0948456	0	0.00823058	0	0.269641	0	0	0	0.0427583	0.00357775	0	0	0.000412584	0	0	0	0	0.100071	0	0.00544949	0	0	0	0.000624789	0.00280038	0	0	0	0	0	0	0	0	0	0	0	0	0	0	0	0.00423554
IBD00146	0.00860118	0.15887	0.17889	0	0.105527	0	0.0132924	0.000307338	0.0368349	0.000368806	0.0580615	0	0.0297094	0.0099091	0	0.0500116	0.0155051	0	0.0159201	0.0297982	0.000220695	0.0196696	0.00407928	0.00315022	0.0101133	0.00282811	0	0.0100397	0.00727414	0.000742734	0.00195853	0.000196592	0.00553123	0.0621147	0	0.0102409	0.00269221	0	0.0196082	0.00316084	0	0	0	0.0026042	0.000566655	0	0.00301576	0.00801	0.000284572
IBD00149	0.32257	0.131223	0.0363676	0.171235	0.031804	0.0709507	0	0.0212193	0	0	0.0154417	0	0	0.033281	0	0.00914523	0.00407543	0.00866022	0.0240123	0.0331379	0.00165358	0	0.0266127	0	0.00375798	0.00381182	0	0.0186202	0.00123993	0	0	0	0	0.00147002	0	0	0	0.00397619	0	0	0	0	0	0	0	0	0.00179413	0.00419439	0
IBD00154	0.214603	0.0980909	0.0414246	0.108981	0.027354	0.00584399	0	0	0.0129426	0.0033496	0.00958105	0.0166692	0	0.0153187	0	0.0245222	0.00966114	0.0204469	0.0248013	0.0491119	0.0559708	0.00356341	0.0447136	0	0.0130064	0.00058036	0	0.0333377	0.00162713	0	0.00169686	0.010637	0.00439188	0.0206303	0	0.00509058	0.00117441	0.00195987	0	0	0.00171044	0	0	0.000898338	0	0	0	0.00579054	0.000152282
IBD00155	0	0.133019	0.00579598	0	0.0317501	0.067939	0	0.0464543	0.001296	0	0.0028663	0.00108907	0.0108	0.0706448	0	0.0014688	0.0114303	0.0264885	0.0113472	0.0293578	0	0	0	0	0.00838797	0.0377745	0	0.0330879	0	0.0012	0	0.00328528	0	0.00951913	0	0	0	0	0	0.127419	0	0	0	0	0	0	0	0	0
IBD00156	0.0714091	0.176036	0.0663538	0	0.0588687	0	0	0	0.0331953	0	0.0922151	0	0	0	0	0.00302513	0.0537697	0	0	0	0.00325425	0	0	0	0.00484286	0.0860049	0	0	0	0.013445	0.00367196	0.0498756	0.00202181	0	0	0.0221312	0	0	0	0	0	0	0	0	0	0	0	0	0.0308909
IBD00157	0.0965437	0.0247587	0.0259249	0.0819407	0.084947	0.00326385	0	0	0.0166623	0.000578405	0.0872351	0	0	0.036055	0.281342	0.0312339	0.00755841	0.00598376	0.0165258	0.0147879	0.000855594	0.00340846	0.0318669	0	0.00407982	0.00139061	0	0.0140011	0.00264112	0	0	0.00246654	0	0.01209	0	0.0151389	0	0	0	0.0278321	0	0	0	0	0	0	0	0	0
IBD00161	0.0521479	0.107855	0.029812	0.142913	0.154876	0.0482532	0	0.0796251	0	0.044288	0.0465549	0	0	0.0392288	0	0.0161476	0.00735991	0.0123187	0.0142719	0.0734952	0.000682375	0	0	0	0.00885614	0.004337	0	0.00687596	0	0.010399	0	0.0124799	0	0.00432737	0	0.0047795	0.00987461	0	0	0	0	0	0	0	0	0	0	0.00666944	0
IBD00167	0.0687883	0.0612146	0.0393096	0.0707648	0.0513856	0.0368853	0.072162	0	0.0318478	0.0225662	0.0338562	0	0	0.0122899	0.0583551	0.0195755	0.0216871	0.0142546	0.00126878	0.000334418	0.000345952	0.00759004	0	0.0190317	0.00934594	0.00177122	0.00873309	0.00110767	0.0150356	0.00551316	0.00945621	0	0.00456944	0.00553304	0	0.011296	0.00868544	0.000792989	0	0.00182716	0.00670642	0.01012	0.00294539	0	0.00028321	0.0174908	0.00455969	0.00416319	0.0026788
IBD00171	0.00537957	0.0980263	0.00069466	0.0712927	0.236798	0	0	0	0	0.0020068	0.121953	0.0378355	0	0.00632286	0	0.0948443	0.0213002	0.00999696	0.000123495	0.0207629	0.0107415	0	0	0	0.00474685	0.00310079	0	0.000569978	0.0168702	0	0	0.00729056	0	0	0	0.010894	0	0	0	0.0772766	0	0	0	0	0.00185243	0	9.64806e-05	0	0
IBD00172	0.160086	0.0611322	0.0282443	0.14683	0.0783735	0.0063099	0	0.0329116	0.0944878	0.0256602	0.00467282	0	0	0.0102375	0	0.00698596	0	0.0100342	0.0214737	0.00748406	0.0624171	0.0014022	0.0201702	0	0.00186543	0.000521991	0	0.00258868	0	0	0.0024408	0.0260323	0.0168892	0	0	0.00361996	0	0	0	0	0	0	0.00570895	0.00395578	0.00138968	0	0	0.00182787	0.0033671
IBD00173	0.100589	0.0484542	0.16849	0.0562019	0.0636898	0.0506738	0	0	0.0274882	0.0321088	0.065953	0.0274854	0	0.0136841	0.0165381	0.0532766	0.00505808	0.00607712	0.013728	0.0127067	0.00386404	0.00771624	0.0108783	0	0.0067949	0.00702761	0	0.00583517	0.00231387	0	0	0.010068	0.000645197	0	0	0.00954247	0.00255706	0.00241852	0	0.00552396	0.00423817	0.00691006	0.000614228	0.00200011	0	0	0.00014396	0.00411725	0
IBD00184	0.106928	0.0504935	0.060717	0.0826611	0.0273463	0.0199776	0.0156559	0	0.0131026	0.0203868	0.14743	0.0105945	0	0.0134532	0.147659	0.00681006	0.000494581	0.0337245	0.00287697	0	0	0.00486728	0	0	0.0163457	0	0	0.00358932	0	0.00760577	0.0110981	0	0.00988237	0	0	0.0116832	0.0120781	0	0	0.010759	0.00245534	0	0	0	0.0033947	0	0	0.00709941	0
IBD00185	0.0203512	0.0897299	0.0342375	0.0404493	0.142324	0.0109956	0	0.0744433	0.0671853	0.00777617	0.050482	0.0285108	0.0134556	0.0169059	0	0.0428515	0.0214174	0.0065796	0.0502727	0.0189164	0.0206175	0.00433386	0.00364345	0	0.00510776	0.0193602	0	0.00236642	0	0.00610867	0.00887929	0.0100327	0	0.00182478	0	0.0126655	0.00605698	0.00111442	0	0	0	0	0	0	0	0	0.0020431	0.00746042	0
IBD00187	0.000977722	0.0366964	0.00025439	0	0.000466701	0	0	0.000310624	0	0.000160667	0.00234904	0	8.92597e-05	0	0	0.0845378	0.0227143	0	0	0	0.0783196	0	0	0	0	0.0689945	9.30394e-05	0	0	0	0	0.201851	0	0	0	0	0	0	0	0	0	9.52103e-05	0	0	0	0	0	0	0.0724148
IBD00188	0.202799	0.0776759	0.0580251	0	0.162767	0	0	0	0.00677652	0.0294442	0.0234368	0	0	0.0362815	0	0.000856702	0.033228	0	0.00674817	0	0.00021032	0	0	0	0.0274309	0.00508025	0	0.0156257	0	0.00412974	0	0	0	0	0	0.0112407	0.0148833	0	0	0.000547615	0	0	0	0	0	0	0	0	0.000882423
IBD00189	0.174772	0.125485	0.0115822	0.0715291	0.115444	0.014438	0	0	0.0898074	0.0139303	0.0368131	0.021999	0	0.0259652	0	0.0190656	0.00941879	0.0182371	0.0138669	0.0392258	0.000951958	0.0162626	0.00844043	0	0.0130498	0.00129202	0	0.0157249	0.005506	0.00364917	0.000666638	0.00514206	0	0.0176029	0	0.00668637	0.00261451	0.00190392	0	0.0166218	0.00126928	0	0.00259144	0.00053331	0	0	0	0.000852796	0
IBD00194	0.0444968	0.0856255	0.0642292	0.111001	0.182817	0.0458937	0	0.034047	0.00268336	0.0135818	0.00138963	0.0182055	0.0554413	0.0171213	0	0.0355711	0.016229	0.0119127	0.0421107	0.0223429	0.000975521	0.00462208	0.000765672	0	0.0107997	0.0186613	0	0.00926787	0.00569305	0.00324731	0	0.00520809	0	0	0	0.0126574	0.0151469	0.00526206	0	0	0	0	0	0	0.00196438	0	0	0	0.000273496
IBD00195	0.111759	0.0680743	0.117413	0.104521	0.0879889	0.0740514	0	0.0360459	0	0.0655319	0.00670281	0.0404945	0.00499599	0.0143244	0	0.0254422	0.00485452	0.0125933	0.0161007	0.0215173	0.0106096	0.0112721	0.012597	0	0.00651312	0.000423744	0	0.00682278	0.00525767	0.00769466	0.000314001	0.0179837	0.00810588	0.00592614	0	0.00576506	0	0.0127252	0	9.13151e-05	0	0	0	0.00621024	0	0	0	0.00195653	0.00050271
IBD00197	0.0947812	0.21649	0.0871773	0.0960716	0.00394259	0.0802994	0	0	0	0	0.00893752	0	0	0.0269613	0	0.0330792	0.0135023	0.0287564	0.0215198	0.0380871	0	0.0180616	0.00189987	0	0.00455152	0.0073946	0	0.0222305	0.00387073	0.0156373	0.00939	0.00234146	0	0.00626642	0	0	0.0118635	0	0.00643474	0	0.00986404	0	0	0	0	0	0.0056593	0.00256475	0
IBD00198	0.130776	0.0329522	0.0662153	0.0333605	0.0428586	0.0138105	0.0481379	0	0.0198601	0.0105396	0.000260575	0.0261036	0.00512008	0.00883092	0	0.00308919	0.0334191	0.0211284	0.0134128	0.00530741	0.0138835	0.0183431	0.0174392	0.217889	0.00451292	0.000897175	0	0.00214479	0.0108651	0.00370291	0.0133591	0.00199211	0.00612734	0	0.0131925	0.00333066	0.00210535	0	0	0	0.00554065	0	0.00218289	0.0102859	0.0120645	0	0.00987015	0.000767154	0
IBD00202	0.00796531	0.0524515	0.0244838	0.0901619	0.104088	0	0.0199935	0.031184	0.0175544	0.00352566	0.0132959	0	0.0112348	0.0147622	0	0.0683698	0.0119498	0.016235	0.0387675	0.0386408	0.0285527	0.00548806	0.00376658	0	0.00626415	0	0	0.0138875	0.00361129	0	0.0069876	0.0321972	0.0039027	0	0	0.0174963	0.00344245	0.00960873	0.00190696	0	0	0	0.00240218	0.00345757	0	0	0.00621795	0.0056636	0
IBD00204	0.0729343	0.0891739	0	0.0757449	0.15531	0	0	0	0	0	0.162259	0	0	0.00953664	0	0.070316	0.0426705	0	0.0168394	0.0430048	0.00186751	0	0	0	0.0069487	0.0138364	0	0	0	0	0	0.00225272	0	0.00171098	0	0	0.00733063	0	0	0.00110529	0	0	0	0	0	0	0	0	0.0054644
IBD00205	0	0.406315	0	0	0	0	0	0	0	0	0.00976604	0	0	0	0	0.0245659	0.0186139	0	0.0079492	0	0.00273858	0	0	0	0	0.0344878	0	0	0	0	0	0.0505707	0	0	0	0	0.0293083	0	0	0	0	0	0	0	0	0	0	0	0.0904578
IBD00206	0.0954552	0.0365895	0.0835023	0.100782	0.0197629	0	0.0400658	0.0696777	0.0140039	0.0202106	0	0.00246504	0.0190837	0.0111389	0.0818788	0.0242122	0.0153537	0.0215854	0.0100488	0.0036762	0.0201529	0.0155415	0.0123841	0.0434033	0.0065711	0.00141703	0.0169467	0.00199988	0.00649003	0.00167149	0.0196924	0.00223749	0.00336734	0.00582369	0	0.0074102	0.00170506	0.0011789	0	0	0.00228473	0.00200726	0.00236886	0.00488358	0.00370688	0.00780269	0.00035699	0.00249893	0.0012394
IBD00208	0	0.0190316	0.0382874	0.0263487	0.0374297	0.0125229	0.0751966	0	0.0700807	0	0.00171525	0.0186506	0.0649668	0.0183962	0.000567983	0.000540058	0.0167124	0.0120216	0.00842145	0.00222281	0.0488085	0.017715	0.00948728	0.0447211	0.0016515	0.0124799	0.00947664	0.00348253	0.0177152	0	0.020754	0.000643463	0.00820706	0.00280148	0.0123665	0.00804871	0.00158692	0.00630896	0.0469833	0	0.0193237	0	0	0.0176988	0.011213	0	0.0117328	0.00100694	0.000632991
IBD00219	0.0370846	0.178178	0.0593029	0.0408052	0.050891	0.041131	0	0.0680848	0.058494	0.00444868	0.0790939	0.00420407	0	0.0107498	0.0706968	0.00783137	0.010941	0.000681625	0.0161476	0.0217978	0	0.0123147	0	0	0.0220702	0.00251542	0	0.00213797	0.00346761	0.00100057	0.00228529	0.000426681	0.000474305	0.0224581	0	0.00739981	0.0167017	0.00380986	0	0.00502718	0	0	0.00448973	0	0	0	0	0.00504132	0.00609594
IBD00225	0.0531531	0.2724	0	0	0.0312099	0	0	0	0.019155	0.015324	0.326445	0	0	0	0	0	0.0193289	0	0	0	0.00100918	0	0	0	0.0014047	0.00177477	0	0.00133376	0	0	0	0	0	0	0	0.0107998	0	0	0	0.0366181	0	0	0	0	0	0	0	0	0.00494792
IBD00230	0.121916	0.139742	0	0.0437353	0.0146767	0	0	0.0906312	0.0292702	0.0357525	0.00244799	0.0753486	0.0546322	0.0145328	0	0.0220994	0.00631686	0.0134002	0.0217296	0.00272917	0	0.0164192	0.00105658	0	0.00938374	0.0140613	0	0.0114474	0	0	0.00097371	0	0.029087	0	0	0	0.00898046	0	0.00591684	0.00149656	0	0	0.00919576	0	0	0	0	0.0041233	0
IBD00233	0.000778439	0.0923904	0.0531786	0.000210864	0.0963683	0	0	0.0219979	0.0833768	0	0.00654534	0	0.107242	0.0134335	0	0.00104752	0.0233801	0.00350144	0.00965623	0.00664144	0	0.0111214	0	0.0592597	0.000974397	0.000500739	0	0	0	0.00783599	0	0.00113561	0.00184056	0	0	0.0253329	0	0	0	0	0	0	0	0	0	0	0.000214265	0	0.00115112
IBD00234	0.103947	0.1751	0.168258	0.106691	0.0013846	0.0121383	0	0	0.00141508	0.0337151	0.0702774	0.00559141	0	0.0426302	0.000253281	0.00474226	0.00578882	0.0293355	0.0201806	0.0215439	0.00177303	0.0159229	0.000528944	0	0.0177114	0.0150274	0.00643316	0.0158524	0.00122935	0	0.000662566	0.00321056	0.00439556	0.00830761	0	0	0.0092567	0.00216344	0.00902299	0.00424056	0.0111691	0	0.0120576	0	0.00265382	0	0	0.00308651	0
IBD00236	0.0546874	0.120725	0.15975	0.0758632	0.0818093	0.081234	0	0.0437013	0.0216499	0	0.0448847	0	0	0.0244844	0.00051341	0.0352798	0.0213107	0.00459293	0.0104242	0.0001182	1.32129e-05	0.0115088	0.00969361	0	0.00957538	0.0457654	0	0.015767	0.00516808	0.000640647	0.00399923	0	0.0155611	0	0	0	0.0055881	0	0	0.00637426	0.000768776	0	0	0	0	0	9.15209e-05	0.0106107	0
IBD00237	0.253919	0.0418533	0.0192513	0.101793	0.120614	0.0328814	0	0.0138974	0.0524063	0.00552135	0.00203721	0.0139194	0	0.021772	0	0.00680183	0.00644595	0.0281659	0.0168342	0.0215986	0.0504503	0.0149488	0.0027866	0	0	0.00385845	0	0.00913698	0.00988797	0.00101812	0.00689387	0.0240587	0.00436009	0.00387051	0	0.00897849	0.00592981	0.0118063	0	0.00355363	0	0	0	0.00251733	0	0	0	0.000983857	0.00083672
IBD00238	0.0818339	0.0915164	0.0965916	0.0924045	0.206868	0.0130191	0	0.0501954	0.056741	0	0.00493688	0	0	0.0506441	0	0.00908369	0.0118459	0.00790029	0.0208405	0.0221025	0.000763602	0	0.00374698	0	0.0167689	0.0148883	0	0.0132006	0.005877	0.00222761	0	0.00461776	0	0	0	0.00639995	0.010991	0	0	0	0	0	0	0	0	0	0	0.00235136	0.0110358
IBD00239	0	0.0653687	0.107118	0.0932908	0.0746535	0.0236091	0	0	0.0174641	0.0148383	0	0.0183655	0.00153368	0.00858184	0.143274	0.00642707	0.052461	0.0155455	0.0494468	0.00562396	0.00495208	0.00470887	0.000367887	0.0256652	0.00617366	0.0169932	0	0.00621459	0	0.00182124	0.0083571	0	0	0.0039351	0.017428	0.00866802	0.00934024	0	0	0	0.00762047	0	0.00500842	0.00509481	0.00135695	0	0.00912119	0.0095795	0
IBD00248	0.0818567	0.25504	0.0101367	0	0.107688	0	0	0.0820279	0.0684708	0	0.00188725	0	0	0.0255741	0.000166677	0.0106208	0.0456459	0.0185974	0.0359	0.0188706	0.000908745	0.0199318	0	0	0.053047	0.00980668	0	0.0217541	0	0.00410025	0	0.00971394	0	0	0	0	0	0	0	0	0	0	0	0	0	0	0	0	0.0057597
IBD00249	0.00961953	0.162987	0.130723	0.0922107	0.0634038	0.0136196	0	0	0.0972631	0.000190363	0.0376574	0	0	0.0204827	8.44182e-05	0.0154929	0.0174067	0.011734	0.0266508	0.00636991	0.00363785	0.0164837	0.00646658	0	0.011584	0.0142053	0	0.0374861	0.0120376	0.00129793	0	0.00109775	0.0234863	0	0	0.00776285	0.0125027	0.000865286	0	0.0249482	0	0	0	0.0042416	0.00187118	0	0.00993997	0.00236872	0
IBD00250	0.107468	0.0581583	0.00209024	0.0741508	0.0177444	0	0.0339506	0.00922241	0.00286826	0	0.0393204	0	0	0	0	0	0.00118277	0.0136498	0.0077529	0	0.034351	0.00962779	0.00596942	0	0	0	0.0210998	0	0.00701857	0.0203535	0	0.0176111	0.0352011	0	0	0.00264221	0.00580119	0	0	0.00312818	0	0.252856	0	0	0	0	0	0	0
IBD00254	0.215696	0	0	0	0	0.0915797	0	0.00637446	0	0	0.0110889	0	0	0.0205817	0.000956169	0	0	0	0	0	0.00369512	0	0	0	0	0	0	0	0	0	0	0	0	0	0	0	0	0	0	0.371763	0	0	0	0	0	0	0	0	0.00533475
IBD00255	0	0.0060494	0	0	0	0	0	0	0	0	0.29753	0	0.000397987	0	0	0	0	0	0	0	0	0	0	0	0	0	0	0	0	0	0	0	0	0	0	0	0	0	0	0.512567	0	0	0	0	0	0	0	0	0
IBD00264	0.0508669	0.100448	0.0331551	0.0522552	0.135985	0.0374796	0	0	0.0249887	0.00764008	0.226487	0.0158487	0.00108114	0.0224739	0.000439489	0.00216229	0.0349047	0.00698155	0.0150639	0.0785923	0	0.00252267	0.00261257	0	0.00698238	0.0150648	0	0.0167777	0.00164558	0.00120127	0	0.000614722	0.00383599	0.0181329	0	0.0202328	0	0	0	0	0	0	0	0.000504735	0	0	0	0.00364886	0.00195078
IBD00265	0.0247605	0.149611	0	0	0.137308	0	0	0.0281815	0.0763191	0	0.00652189	0	0.00239639	0.020639	0	0.00833943	0.0993241	0	0.00966224	0	0	0.0191232	0	0.0112151	0.0118621	0.00215441	0	0.0105122	0.00175079	0.0204172	0	0	0	0	0	0.113342	0	0	0	0	0	0	0	0	0	0	0	0	0.000204819
IBD00266	0.305488	0.0443893	0	0.0969968	0.00906823	0.017035	0	0.0618468	0.0148426	0.070732	0.0244341	0.0287971	0	0.0179338	0.0200625	0.00455357	0	0.0215852	0.0203509	0	0.00502708	0	0.0133002	0	0.00672818	0.0111497	0.0252849	0.00524763	0	0.00223786	0	0.00777972	0.00938643	0.00427703	0	0.0011926	0	0	0	0.0062289	0	0.0763014	0.00749198	0	0	0	0	0.00188272	0.00049065
IBD00273	0	0.246348	0.0189655	0.010339	0	0	0	0.0712718	0	0	0.0108989	0	0	0	0	0	0.0344643	0.0758831	0	0	0.0253964	0	0	0	0.00336097	0.0473987	0	0.00181714	0	0	0	0.0572071	0	0	0	0	0	0	0	0	0	0	0	0	0	0	0	0	0.0610091
IBD00277	0.0716178	0.162874	0.105553	0	0.0974432	0.0299949	0	0.0404932	0	0	0.0537516	0	0.0457531	0	0	0	0.0678704	0	0	0	0	0	0	0	0.0403872	0.00909774	0	0	0	0.0296689	0	0.00121654	0	0	0	0.0391238	0.0061078	0	0	0.0401138	0	0	0	0	0	0	0	0.00350484	0
IBD00281	0	0.360613	0	0.0653554	0.198901	0	0	0	0	0	0.0235591	0	0	0.00317292	0	0	0.102325	0	0	0	0.0573822	0	0.0135404	0	0.011017	0	0	0.0268906	0	0.00591154	0	0.0115924	0	0	0	0.0312211	0.00643218	0	0	0	0	0	0	0	0	0	0	0	0
IBD00286	0.00709509	0.0652133	0.0179719	0.00937743	0.0746978	0.00137657	0	0	0.00855461	0.0106193	0.123849	0.00137712	0.0164606	0.0177584	0.131075	0.0075766	0.0323451	0.00554321	0.00504743	0.00417253	0.00379116	0.00196653	0	0	0.0060225	0	0.00895603	0.000958987	0.000133031	0.0111801	0	0	0	0.00954514	0	0.00730425	0.0056284	0	0	0.00384777	0	0	0.0147854	0	0	0.023084	0	0.000286786	0.0441209
IBD00287	0.0928286	0.21369	0.149238	0.0945466	0.0140875	0.0205757	0	0	0.00573284	0	0.0926953	0.0313974	0	0.0353698	0	0.00321169	0.0157581	0	0.0161225	0.0353523	0.00428455	0.0024687	0.0233832	0	0.00779185	0.0026186	0	0.0333592	0.000216781	0.00677311	0.000930884	0.0049702	0.00176868	0.0159017	0	4.06929e-05	0.00228934	0	0	0.00534728	0	0	0	0	0	0	0	0	0.00112939
IBD00293	0.050966	0.0544581	0.0202873	0.112107	0.081457	0.0369573	0	0	0.0322763	0.0359364	0.0113826	0.00302525	0.000419184	0.028484	0.215181	0.0271212	0.00863506	0.00851653	0.0123684	0.0108367	0.00387182	0.00628776	0.00286273	0	0.0117803	0.0263526	0.0457898	0.00802204	0	0	0.00830909	0.00546522	0.00381265	0	0	0.00913047	0.00691619	0	0.0177241	0	0	0	0.005622	0	0	0	0	0.00316238	0
IBD00295	0	0	0	0	0	0	0	0	0	0	0.0389445	0	0	0	0	0	0.0160089	0	0	0	0.507878	0	0	0	0	0	0	0	0	0	0	0.011719	0	0	0	0	0	0	0	0	0	0	0	0	0	0	0	0	0.0273356
IBD00296	0	0.103298	0.277339	0.0431378	0.0790727	0.0457408	0	0	0.103311	0.00370624	0.00130233	0.0325974	0	0.021063	0.0005022	0	0.00496377	0.0114109	0.0305955	0.0056984	0.000941082	0.0193319	0	0	0.0191317	0.0469732	0	0.00448239	0.0109805	0.00307582	0	0.0030569	0.00491311	0	0	0	0.00291018	0.00976128	0	0.000279545	0	0	0	0	0.00286928	0	0.0012011	0.00183024	0
IBD00301	0.0114814	0.180514	0.0778277	0	0.0321231	0.134998	0	0.0168945	0	0.00484203	0.0285334	0	0	0.0530677	0	0	0.0295595	0.0210717	0.00852618	0.0579229	0	0.00328942	0	0	0.0141774	0.0479734	0	0.0336252	0	0	0	0	0	0.0106369	0	0.000789461	0.0247405	0	0.0343152	0.0356487	0	0	0	0	0	0	0	0.00384862	0.00232415
IBD00304	0.246321	0.0833941	0.0161119	0.0395863	0.0634971	0.044772	0	0.0478877	0.0579812	0.0515155	0.0164513	0.00478214	0	0.050319	0	0.0103785	0.0374722	0.00413419	0.0209989	0.0075203	0.0018616	0.00106702	0.00227509	0	0.011177	0.00623295	0	0.00981655	0.00116933	0.0148671	0	0.0228874	0.00263018	0.00404343	0	0.00810932	0.00255417	0.00330775	0	0	0	0	0	0	0	0	0	0.00360118	0.00167196
IBD00308	0.022388	0.0585873	0.137119	0.0865036	0.0483144	0.193033	0	0.0338227	0.0210805	0.00340259	0.0008941	0.0166438	0.00059249	0.0177091	0	0.0351939	0.0101286	0.00613729	0.0309788	0.0366363	0.0153075	0.00190443	0.00205738	0	0.00409453	0.00752675	0.0367791	0.00668668	0.00185516	0	0.00241833	0.0129128	0.00220495	0.00320747	0.00318074	0.00195885	0	0.00114266	0	0	0	0	0	0.000213382	0.00136484	0	0.00466586	0.00292013	0
IBD00309	0.000966844	0.211991	0.103452	0.119464	0	0	0	0.081064	0	0	0.0116303	0	0	0.0183606	0	0.0720715	0.0124597	0.0124782	0.0349573	0.0158371	0.00145089	0.0141018	0.00250397	0	0.00215771	0.00276526	0	0.000435352	0.00223971	0.0178277	0	0.0382836	0	0.0146156	0	0.0806085	0	0	0	0.000131009	0	0	0	0	0	0	0	0.0062609	0.0158285
IBD00310	0.154583	0.141802	0.0738071	0.099749	0.0556517	0.0211233	0	0.0283229	0.00266984	0.00140369	0.0226506	0.0136666	0	0.0290313	0.000819914	0.0232628	0.00594636	0.0186093	0.0161878	0.0507525	0.00853478	0.00198102	0.0295674	0	0.00863158	0.0148845	0.0338497	0.0235584	0.00148178	0	0	0.00340327	0.000475635	0	0	0.00215082	0.00832563	0.000339603	0.000860328	0.053862	0	0	0	0	0	0	9.9051e-05	0.00140086	0.00119329
IBD00311	0.197094	0.119681	0.127778	0.0997476	0.0322482	0.0964277	0	0.0422381	0.00843497	0.00280682	0.0027896	0	0.0151659	0.00885379	0	0.0307618	0.00933506	0.0121531	0.0092806	0.0117772	0	0.0158449	0.00641906	0	0.0147697	0.00784013	0	0.0152665	0.00130921	0	0.00982779	0	0	0.0114846	0	0.00219889	0	0	0.00552309	0	0	0	0	0	0.00687557	0	0.0113178	0	0
IBD00312	0.0307527	0.0538241	0.134177	0.0905787	0.0723769	0.153625	0	0	0.0343082	0.0233913	0.0801582	0.00620824	0.000520268	0.0167791	0	0.0474068	0.00631686	0.012402	0.0142762	0.0173551	0.00244637	0.0111858	0.00550219	0	0.00534575	0	0.00613476	0.00198858	0.0107063	0.00818555	0.0091812	0.000998382	0.00107843	0.00424977	0	0.00838375	0.00240054	0.00317364	0.000416214	0.00286745	0	0	0	0.00390565	0.00144374	0.0164836	0	0.00123564	0.0087156
IBD00313	0.134963	0.0490394	0.0328779	0.0736307	0.186244	0.00881994	0	0.0253048	0.0641387	0.0107362	0.0141833	0.00551467	0	0.0283808	0	0.0195036	0.00847335	0.0154254	0.0137549	0	0.00534491	0.0128624	0.020359	0	0.00662808	0.0112866	0.0611213	0.00821036	0.0144634	0.0112874	0.00316174	0.00338617	0.0177205	0.00856573	0	0.00523121	0.00152536	0.00544684	0.000367497	0.00152513	0	0	0	0.00128676	0.000787494	0	0.00625074	0.00410153	0.000897429
IBD00322	0.0162713	0.0258293	0.126139	0.00581461	0.117863	0.00751141	0	0	0.0697858	0.00203913	0.00321901	0.00827699	0.106887	0.0077844	0.000271281	0.0150265	0.016963	0.00448732	0.00442677	0.00139545	0.0193981	0.0293079	0.00813043	0.0150896	0.0036658	0.00072862	0	0.0115715	0.00345357	0.000580843	0.00653228	0.013834	0.00488103	0.00317675	0.0164731	0.023834	0.000128621	0.00198352	0.0244251	0.00339367	0.00437486	0	0	0.0199707	0	0	0.0173697	0.000287332	0.000649606
IBD00326	0.072381	0.0694362	0.158242	0.0677869	0.038281	0.0331891	0.032844	0.0148086	0.0457492	0.0249554	0.00996253	0.0208251	0.0321478	0.0160291	0.00400168	0.00773727	0.00514127	0.009718	0.0266506	0.00946109	0.017642	0.0157409	0.00962992	0.00248222	0.00780235	0.00123582	3.28675e-05	0.00418413	0.0315335	0.0110994	0.0112774	0.0109983	0.00381567	0.00763467	0	0.0113646	0.00266742	0.00702287	0	0	0	0	0	0.00281512	0.00239141	0	0.00129409	0.00390496	0.00506242
IBD00327	0.0105792	0.0813763	0.20242	0.122056	0.0866492	0.121047	0	0.00589548	0.00574036	0.00151443	0.0337282	0.0246194	0	0.0176631	0	0.0524193	0.0127692	0.018162	0.0131972	0.011476	0.00580326	0	0.0037192	0	0.00530728	0.00364103	0	0.00321517	0.00164648	0	0.00787821	0.0276201	0.00492388	0.0147458	0	0.00309068	0	0	0	0.0110878	0	0	0.00243391	0	0	0	0	0.00273815	0
IBD00328	0.00101113	0.0981211	0.0204097	0.0343383	0.069694	0.10211	0	0.0645379	0.0467547	0.000773094	0.000775816	0.0192516	0.0687023	0.0229503	0.0917908	0.0109586	0.00555457	0.0102414	0.0197448	0.00395105	2.5585e-05	0.0185929	0.003066	0	0.00692885	0.00251822	0.0184586	0.000807454	0.000400079	0	0	0.000206048	0.00638831	0.00195308	0	0.0239659	0.0120825	0.00258986	0.00241205	0	0	0	0	0.00409285	0	0.0185089	0.000173946	8.69731e-05	0.000264306
IBD00329	0.0261267	0.095135	0.0557395	0.219581	0.162988	0	0	0.044955	0	0.0158088	0.00931737	0	0.00496674	0.0247085	0	0.0328168	0.0335342	0.0269212	0.0110661	0.0462824	0	0	0	0	0.00581472	0	0	0.00750058	0.00979076	0.00593586	0	0.00242151	0	0	0	0.00598345	0.00936129	0	0	0	0	0	0	0	0	0.0648118	0	0.000681412	0
IBD00332	0.153677	0.0690982	0.0672309	0.125132	0.135902	0	0	0.000451111	0.0118001	0.0236013	0.0137748	0	0.000820201	0.0226425	0.0028507	0.0183321	0.00946604	0.0257826	0.00824302	0.0104795	0.0205099	0.0153788	0.0209094	0	0.00103807	0.00288317	0	0.000603759	0.00933182	0	0	0.0337306	0.0103961	0.0104899	0	0.000820201	0	0.00389596	0.0255083	0.0213956	0	0	0	0.00338879	0	0	0	0	0.0123702
IBD00334	0.00153511	0.0763248	0.0379709	0.0288745	0.0739053	0.0421798	0.0178383	0	0.0606487	0.0186831	0.00978106	0.0149391	0.0671797	0.0255895	0	0.0239799	0.0260744	0.00942504	0.0153585	0.0105913	0.000226171	0.0104842	0	0.000698944	0.0128051	0.00328305	3.95946e-05	0.0214917	0.0063368	0.0106564	0.0129302	0	0.010717	0.00909107	0	0.0327939	0.00338943	0.000607778	0.00150729	0.00355993	0.00386547	0	0	0.000468176	0.00286415	0	0.00478625	0.00142068	0.00240254
IBD00339	0.0739043	0.0706381	0.0803343	0.0647134	0.0243766	0.0268873	0.0138606	0.0579442	0.0179607	0.0137736	0.0902048	0	0	0.0313894	0.0313666	0.0181356	0.0161602	0.0145745	0.0190795	0.00976427	0.00367986	0.0131504	0.00542711	0.000687303	0.00725678	0.000169152	0.034895	0.000336015	0.00382184	0.00719377	0.00382477	0.000923243	0.00504407	0.0109872	0.00481429	0.010519	0.00242414	0	7.33123e-05	0.0173428	0.00153956	0.000549842	0.00360452	0.00179687	0.00363125	0.0469993	0.00546406	0	0.00355727
IBD00341	0.281433	0.107775	0	0.0433253	0.091276	0	0	0.0365403	0.0223023	0.0280707	0.127483	0	0	0.0343441	0	0.0340459	0.0202196	0	0.000521206	0.00832845	0.00197037	0	0.00311565	0	0.0174627	0.00673033	0	0.0164635	0	0.00421929	0	0.00129984	0	0.0162044	0	0.00696714	0.00653849	0	0	0	0	0	0	0	0	0	0	0.00119831	0
IBD00342	0.00368479	0.0820543	0.0853835	0.113565	0.0387506	0.0300471	0	0.00651481	0.0169249	0.000335611	0.00172046	0.0274284	0.0445343	0.0161541	0.232256	0.0147439	0.0276665	0.00866893	0.0185968	0.0109819	0.00615708	0.00715642	0	0.00799545	0.00500949	0.00758807	0.0111945	0.00688223	0.00449225	0	0.00554375	0.0014417	0.00232257	0.00421852	0	0.00690965	0.00456305	0	0.0098117	0	0	0	0.000954189	0.00306911	0.00132024	0.0170303	0.00753892	0.00426917	0.000330437
IBD00345	0.229037	0.0827121	0.0017247	0.071803	0.136156	0	0	0	0.0829247	0.00975347	0.00664625	0	0	0	0	0.0141425	0.0151	0.0132551	0.0167712	0.0140232	0.00157497	0.00868297	0.00739284	0	0.00273573	0.00180806	0.0470355	0	0.000687961	0.0123703	0.00329847	0.004527	0.0219898	0.00545894	0	0.00842809	0.0037757	0.000773141	0	0.000191161	0.00118945	0.00356834	0.000634372	0	0	0	0.00031223	0.00933717	0
IBD00347	0.098507	0.0621683	0.110821	0.0496154	0.0713006	0	0	0.00558173	0.0345567	0	0.0329462	0	0	0.0145894	0.00124795	0.00860517	0.00504691	0.00218841	0.00181406	0	0.00215143	0.0075586	0.0274475	0	0.00598874	0.00191916	0	0.00692549	0.00729222	0.000542669	0.00625404	0.00022315	0.0199348	0	0	0.00279087	0.0105293	0.00546545	0	0.0126466	0	0	0	0.00130293	0.00761674	0	0.00037793	0.00456423	0.0052014
IBD00349	0.13399	0.0451372	0.169298	0.0947972	0.0858516	0.0120786	0.0340329	0.0166823	0.0642995	0.0137617	0.00640569	0	0.0327541	0.0081743	0.0117719	0.00668283	0.0134889	0.0294092	0.0206425	0.00324232	0.00157357	0.00754913	0.00588435	0.00495025	0.0039602	0	0	0.00148507	0.0099457	0	0.0109543	0.000659681	0.00547716	0	0.0102131	0.00632924	0.00360642	0.000495025	0.00772238	0	0.00267313	0.00514276	0	0.0064478	0.0118187	0.0206932	0.00346517	0.0019801	0.000317324
IBD00351	0.135235	0.158805	0.0662111	0.176485	0.0829642	0.0150473	0	0	0.0375073	0.0226409	0.0112399	0	0	0.0191782	0	0.00426365	0.00665261	0.0210587	0.0515995	0.0164221	0	0.00268423	0.00627076	0	0.0085876	0.00680045	0	0.0100886	0.0133581	0.00731357	0.00252808	0.000738224	0.00767142	0.00760021	0	0.00484607	0.00969006	0	0	0	0	0	0.00912899	0	0	0	0	0.00814996	0
IBD00356	0.341218	0.0185626	0	0.000855699	0	0.00178746	0	0	0	0	0.214685	0	0	0	0	0	0	0	0	0	0	0	0	0	0	0	0	0	0	0	0	0	0	0	0	0	0	0	0	0.0805927	0	0	0	0	0	0	0	0	0.333016
IBD00357	0.0108286	0.117983	0.138399	0.0863408	0.154359	0.0520551	0	0	0.0700336	0.00234842	0.0217943	0	0	0.00563445	9.0559e-05	0.0126146	0.0178415	0.0248156	0.0269836	0.0249183	0.00463599	0.0064744	0.015581	0.00399139	0.0052445	0.0190232	0	0.00959686	0.000974853	0.000696172	0.000858027	0.00223151	0.00175506	0	0	0.0186574	0.00644045	0	0.001151	0.00691803	0.00168938	0.00129952	0	0	0.000783193	0	0.000881818	0.00574922	0.00019834
IBD00358	0.0337363	0.0724581	0.0975995	0.120323	0.0545482	0.0421246	0	0.046055	0.06067	0.0148258	0.0108561	0.0102886	0	0.0140839	0	0.0308281	0.0351845	0.0253375	0.0219246	0.0201208	0.00418181	0.00678459	0.0114909	0	0.0126835	0.012788	0	0.00958458	0.000223828	0.00105835	0.00379153	0.00161407	0.0067873	0.00404578	0.0351174	0.00953949	0.0114903	0.00508009	0.00140371	0	0	0	0	0.00196598	0.00848491	0	0.0101184	0.0034842	0.00152349
IBD00359	0.0534617	0.0512428	0.0899725	0.0563147	0.133917	0.0405989	0	0.00377177	0.0285453	0.000261929	0.000599485	0.00961139	0	0.0194755	0	0.14345	0.0176835	0.00613744	0.04128	0.00942363	0	0.00327411	0.00203846	0	0.0106409	0.00722366	0	0.00381252	0.00414621	0	0.0090978	0.00131244	0.0115924	0.00827143	0	0.00561276	0.00195367	0.00157157	0.00240974	0	0	0	0	0	0	0	0.00720304	0.00432182	0
IBD00361	0.0800052	0.132542	0.133309	0.0748734	0.172165	0.0170866	0	0.0553519	0	0.00861508	0.0221602	0.0266959	0	0.0190409	0	0.0126265	0.0280521	0.00784814	0.0316604	0.0390089	0	0.00179481	0.0152884	0	0.0154802	0.0177532	0	0.00628183	0.00262255	0.00317083	0	0.00818953	0	0	0	0.00682027	0.00270856	0	0	0	0	0.00287169	0	0	0	0	0	0.00100958	0.000102268
IBD00364	0	0.396068	0.0104524	0	0.328145	0	0	0	0	0.0224823	0.00332111	0	0	0.00468128	0	0	0.0409712	0	0	0	0	0	0	0	0	0.00479111	0	0.0069131	0	0	0	0.0417975	0	0	0	0	0	0	0	0	0	0	0	0	0	0	0	0	0.0702278
IBD00365	0.177957	0.0704059	0.0226676	0.113801	0.166812	0.0817565	0	0	0.00117464	0.0289634	0.0050404	0.00157395	0	0.0100903	4.67212e-05	0.0159184	0.011315	0.0117632	0.0355849	0.00612605	0.000737828	0.00127705	0.00365891	0	0.0117249	0.00969917	0.0280333	0.0085704	0.0096313	0.000585313	0.00921119	0.00473787	0.015811	0	0	0.0054913	0.01117	0.00236253	0	0	0	0.02967	0.00384178	0.00107315	0.000474901	0	0.00105755	0.00336422	0
IBD00367	0.119155	0.206271	0.106465	0.0377136	0.0203971	0	0.00423961	0.0393588	0.0448317	0	0.00418881	0.0344926	0.0014343	0.0307283	0.00956884	0.0381945	0.00646693	0.0194503	0.000784645	0	0	0.022084	0	0	0.00597975	0.0512406	0	0.0192646	0.0348654	0.0103354	0.00116984	0.00214524	0.0114503	0.0154531	0	0.00367011	0.00327091	0.00234128	0	0	0	0	0	0	0	0	0.00158194	0.00181924	0.00160448
IBD00370	0.127014	0.119378	0	0.147496	0.165339	0.00534548	0	0.0178607	0	0.0362729	0	0	0	0.0457511	0	0.0522174	0.0188473	0.0178464	0.00589699	0.0313095	0	0	0	0	0.00413638	0.047169	0	0.0431551	0	0	0	0	0	0.007949	0	0	0	0	0	0	0	0	0	0	0	0	0	0.000609851	0.00362602
IBD00371	0.0569827	0.124068	0.0290327	0.129728	0.113703	0	0	0.035098	0.00789732	0.0417949	0.0329489	0	0	0.00252735	0	0.0293751	0.020626	0	0.0266659	0.0493115	0.000131841	0.0109586	0.0006166	0	0.00355774	0.00246235	0	0.0145269	0.00486493	0.00329773	0	0	0.00306964	0.0220133	0	0	0.00293053	0.00228304	0	0.00509332	0	0	0	0	0	0	0.000741989	0.00892289	0
IBD00374	0.00428453	0.5426	0	0	0.134978	0	0	0	0.0274277	0	0	0	0	0	0	0	0.0135114	0	0	0	0.00177734	0	0.00696735	0	0.00829206	0.0354442	0	0	0	0	0	0	0	0	0	0.0140863	0.00559712	0	0	0	0	0	0	0	0	0	0	0	0.0196693
IBD00375	0.206706	0.0861775	0.018373	0.126663	0.104593	0	0	0.0443748	0.00295065	0.0116721	0.00288553	0	0	0.0276991	0	0.0505917	0.00712916	0.0252748	0.0181231	0.0229149	0.00215626	0.0181196	0.00194104	0	0.017709	0.00866257	0	0.00778913	0.0031808	0.00265592	0	0.00269362	0.00867294	0.0067244	0	0.0140783	0.00730447	0.00349463	0	0.0142974	0	0.00499731	0.00192204	0	0.00131922	0	0	0.00546472	0
IBD00379	0.0596837	0.154313	0.0677047	0.127159	0.0708162	0.0793591	0	0.0290135	0.00624247	0	0.0035296	0.00282364	0	0.0211441	0	0.0308606	0.00732816	0.00209883	0.0161399	0.0362827	0	0.00509651	0.0065861	0	0.018767	0.0451376	0	0.0207052	0.00277718	0.00103244	0.00342307	0	0.00444841	0	0	0.00222042	0.0234931	0	0	0.00754004	0	0	0	0	0	0	0.0123823	0.00924974	0
IBD00384	0.0700813	0.0804131	0.0133977	0.158738	0.105141	0	0	0.0485889	0.0539509	0	0.00689278	0.00360691	0	0.0245542	0.0147048	0.00602895	0.0452526	0.0342907	0.0313803	0.0321758	0.00141737	0.0110531	0.0184333	0	0.0106251	0.0303868	0	0.033519	0.0159739	0	0.0139272	0	0	0.00676935	0	0.004115	0.00366671	0	0.0230142	0	0	0	0.00975053	0.00406559	0.0100483	0	0	0.00102343	0.0011345
IBD00386	0.00139119	0.0651384	0.0452441	0.061543	0.0638656	0.0056241	0	0.0358811	0.0268267	0	0	0.0236307	0	0.012333	0.311264	0.00189826	0.0227132	0.033463	0.0363995	0.008594	0.00621706	0.00655883	0	0.0476791	0.00583225	0.0208184	0	0.00262702	0.00628869	0.00259211	0.00717281	0.00748642	0.00220025	0	0	0.0237779	0	0	0	0	0	0	0	0	0.0015808	0	0	0.00154152	0
IBD00389	0.149224	0.0452976	0.132777	0.0539105	0.101727	0.0498669	0	0	0.0161598	0.0437422	0.0962559	0.0208529	0.00881166	0.0164326	0	0.0281473	0.00112969	0.00985667	0.00153315	0.00796116	0.00291212	0.00634202	0.0158773	0	0.00865854	0.00109833	0.0283335	0.0015674	0	0.00460999	0.00665211	0.00417468	0.00366364	0.00468347	0	0.00383287	0.00326257	0.00337846	0	0.0141525	0	0	0.00318748	0.0015053	0.0014966	0	0.0016349	0.000800162	0
IBD00390	0.08838	0.122344	0.0309395	0.114386	0.0270857	0.0410569	0	0.0496387	0.03036	0	0.07115	0.0150557	0	0.0404171	0	0.0397019	0.00890823	0	0.029991	0.0189585	0.0116762	0.0187444	0.00346699	0	0.0147076	0.0101761	0	0.019196	0.000962466	0.00519422	0.0113867	0.0110992	0.00461793	0	0	0.00664603	0.016022	0.0143406	0.000451672	0.000227098	0	0.00474255	0	0	0	0	0	0.00510954	0.000353874
IBD00393	0.0502986	0.149303	0.0601139	0.0237135	0.0607713	0.0238441	0	0	0.0515893	0	0.00268035	0	0	0.0172873	0	0	0.0139926	0.00545262	0.0077913	0	0.00223888	0.0347026	0.0106812	0	0.011964	0.025865	0	0.0282721	0.0185721	0.0954882	0	0.0193455	0.0658494	0	0	0.00585307	0	0.0169595	0	0	0	0	0	0	0	0	0.00803198	0	0
IBD00395	0.243248	0.0943133	0.00852972	0	0.176733	0.0279145	0	0.0128955	0.0883204	0	0.0071824	0	0	0.0285979	0	0.0524354	0.0489379	0	0	0.0194869	0.0012648	0	0	0	0	0	0	0	0	0.00446071	0	0	0	0	0	0.00163524	0.0117406	0	0	0	0	0	0	0	0	0	0	0	0.00216623
IBD00396	0.226237	0.156057	0.0177979	0.0999126	0.060691	0.0188191	0	0.00290767	0	0	0.0771353	0.0254684	0	0.0162431	0	0.0126345	0.0114029	0.0396179	0.0331728	0.050028	0.00421641	0.000721148	0	0	0.033555	0.00155348	0	0.0415746	0	0.0100768	0	0	0.0076276	0	0	0.00163185	0.0147107	0	0	0.000814279	0	0	0	0	0	0	0	0.00488938	0.000936876
IBD00401	0.0246134	0.213983	0	0	0.0414186	0	0	0	0	0.0128478	0.134171	0	0	0	0	0	0.00285278	0	0	0	0.0411135	0	0	0	0.00224023	0.000833961	0	0	0	0	0	0	0	0	0	0.00508727	0.00436029	0	0	0.271642	0	0	0.00535327	0	0	0	0	0	0.0724114
IBD00403	0.141452	0.0564203	0.15974	0.0946394	0.0642472	0.00580388	0	0.048425	0.0411072	0.0180882	0.00186935	0.00994891	0.00480689	0.0202669	0	0.0290372	0.00565914	0.0163744	0.0191208	0.00666803	0.00357014	0.00783346	0.00563708	0.00712132	0.00870137	0.00334416	0	0.00561793	0	0.00474755	0.024037	0.0215424	0.00663261	0.00616557	0	0.00564619	0.00452417	0.00405025	0	0	0	0	0	0.00438849	0.00182484	0	0	0.00537437	0
IBD00408	0	0.0798897	0.215252	0.0869751	0.0503321	0.0197789	0	0.02971	0.0226858	0.0088901	0.00232758	0	0.0219997	0.0883117	0	0.0244946	0.00880998	0.00737531	0.00607941	0.00743293	0	0.0134809	0	0	0.00206898	0	0.0927288	0.023353	0.0131828	0	0.0165918	0.00529376	0.0187204	0.0294985	0	0	0.00397257	0	0	0	0.00166559	0	0	0	0.0027196	0	0	0	0.0067027
IBD00410	0.00811721	0.243885	0.000189574	0	0.167186	0	0	0	0	0.0047556	0.0769441	0	0	0	0.000132107	0.0235288	0.0392466	0	0.0314909	0	0.000253533	0	0	0	0.00452269	0	0	0.0361274	0	0	0	0.00828628	0	0.0101486	0	0	0	0	0	0.0200395	0	0	0	0	0	0	0	0	0.0357852
IBD00412	0.0800459	0.0610052	0.192028	0.0591045	0.0433233	0.0576004	0	0	0.0671601	0.00219415	0.00789505	0	0	0.0291503	0	0	0.00350409	0	0.0187704	0.00964043	0.000673	0.0126724	0	0	0.0115863	0.000965114	0.0499947	0.0151482	0.000621613	0.00174838	0.000403757	0.00743585	0.0096453	0.00168586	0	0.0112625	0.00447967	0.00426417	0	0.00100979	0	0.00199306	0	0.00546193	0.00363356	0.0660277	0	0.003063	0
IBD00416	0.088622	0.233432	0.124876	0	0.0381825	0.00276133	0	0.00124917	0.0175219	0.0157133	0.0479123	0	0.0358863	0.0203485	0.000284087	0.0559333	0.0139632	0.0107353	0.0202169	0	0.00405666	0.0281064	0	0	0.0153681	0.0105472	0	0.00728684	0.00380266	0.00635544	0.00248619	0.00166468	0.0207643	0	0	0.00223067	0.0189882	0.00361603	0.00118343	0.00261974	0	0	0	0.000874771	0.00127383	0	0.000945098	0.0016231	0
IBD00419	0.0030583	0.113453	0.227569	0.0082552	0.132123	0.0354298	0	0	0.0195534	0.00989295	0.00314281	0.00225341	0.0454202	0.0355731	0	0.0127097	0.00836881	0.00432397	0.0143341	0.00509676	0.0173763	0.00568446	0.0024099	0	0.0109991	0.00343974	0.0460052	0	0	0.00106376	0	0	0	0.0106586	0	0.021033	0	0	0.00401569	0	0.00123662	0.00162519	0.0018505	0	0.00100974	0	0	0	0.00182786
IBD00421	0.0980811	0.0524854	0.118249	0.0576065	0.03156	0.0169404	0	0.0412733	0.0113167	0.00174853	0.0751882	0.054776	0.000365971	0.0115613	0	0.0490253	0.00600899	0.0115388	0.036166	0.0192889	0.0147398	0.00591652	0.0134129	0	0.00879346	0.00544386	0.0273076	0.00427869	0.000185678	0.00134189	0.000398661	0.00766449	0.00518259	0.00347565	0	0.00148131	0.00711698	0	0	0.125126	0	0	0	0	0	0	0.00525066	0.00337506	0.000498156
IBD00423	0	0.118292	0.143734	0.0355076	0.0510985	0.131084	0	0	0.0105922	0.0418136	0.0654057	0.0667768	0	0.0372421	0	0.00343821	0.0113925	0.00506916	0.00166514	0.0592256	0.000895557	0	0.00511851	0	0.0162352	0.0168342	0	0.0155311	0	0	0	0.000572011	0	0.0134575	0	0	0.00864905	0.0213231	0.00747464	0.00066151	0	0	0	0	0.00172296	0	0	0.00516888	3.95333e-05
IBD00426	0.177327	0.153571	0.124569	0.0590364	0.000828503	0.00280214	0	0	0.000195015	0.0377784	0.00758926	0.0076304	0	0.0266976	0	0.0177775	0.00306686	0.0186544	0.0302356	0.0550309	0.000747695	0.00521383	0.0104851	0	0.0120067	0.0404104	0.0861028	0.0127092	0	0.0148988	0.00129961	0.00687583	0.0102296	0.0220206	0	0	0.00725108	0	0	0	0.00628415	0.00467535	0.00832987	0	0.000579952	0	5.7421e-05	0.00219922	0
IBD00427	0.0182414	0.0324283	0.106078	0.0514046	0.0301211	0.00561571	0.0253797	0	0.0335965	0.010201	0.00552068	0.0174178	0.0437171	0.0101247	0.0652395	0.000936405	0.0384251	0.0123629	0.0248454	0.00394828	0.0251331	0.00917323	0.0119738	0.0519862	0.00440601	0.00759215	0	0.00369534	0.0168875	0.0172379	0.0320332	0.011904	0.00304678	0	0.0360194	0.0097827	0.00274735	0.000190825	0.00377288	0.00222005	0	0	0.00438897	0.00768187	0.00486604	0	0.00791583	0.000892788	4.65995e-05
IBD00431	0.12627	0.0255279	0.092614	0.10109	0.0456232	0.0246153	0.0137234	0.0328034	0.0300401	0.0220699	0.00377037	0.00499661	0	0.00951504	0	0.024462	0.0111481	0.00886436	0.0125121	0.028564	0.00746669	0.00695116	0.0117208	0.219779	0.0053156	0.00801357	0	0.00481584	0.00286287	0.00429337	0.0181109	0.00319311	0.00360787	0	0	0.0066737	0	0.00173779	0	0	0	0	0.00126075	0	0.00406336	0	0.00389725	0.00132251	0
IBD00433	0.211827	0.0710036	0.0870576	0.0448655	0.0404211	0.0618882	0	0.0194239	0.0182969	0.00373312	0.00123232	0	0	0.0224926	0	0.00694127	0.00539042	0.00597291	0.0101494	0.011031	0.00264425	0.0128326	0.00811521	0	0.00856722	0.00608	0	0.00657833	0.00195321	0	0.00106203	0.00108825	0.00253254	0.0065084	0	0.00587467	0.00612136	0	0.00781622	0	0.0011666	0.154639	0	0	0.00313524	0	0.000109369	0.000401019	0.000166182
[truncated: 97 more rows]
[truncated: 655 more columns]
